# Supplementary material for: Distinct and Coordinated Regulation of Small Non-coding RNAs by E2f1 and p53 During Drosophila Development and in Response to DNA Damage
Source: Front Cell Dev Biol. 2021 Jul 22;9:695311. doi: 10.3389/fcell.2021.695311 (PMC8339594; doi:10.3389/fcell.2021.695311)
Supplement: Supplementary file 2 [file Data_Sheet.ZIP]

Archive with 41 entries (38 files):
- Supplementary Tables/
- Supplementary Tables/Table S17-p53_IR vs w1118_IR DE piRNA p53 binding peak and motif.xlsx
- __MACOSX/
- __MACOSX/Supplementary Tables/
- __MACOSX/Supplementary Tables/._Table S17-p53_IR vs w1118_IR DE piRNA p53 binding peak and motif.xlsx
- Supplementary Tables/Table S9-p53_IR vs W1118_IR DE piRNAs.xlsx
- __MACOSX/Supplementary Tables/._Table S9-p53_IR vs W1118_IR DE piRNAs.xlsx
- Supplementary Tables/Table S10-e2f1_IR vs w1118_IR DE miRNA.xlsx
- __MACOSX/Supplementary Tables/._Table S10-e2f1_IR vs w1118_IR DE miRNA.xlsx
- Supplementary Tables/Table S4-piRNA developmental clusters.xlsx
- __MACOSX/Supplementary Tables/._Table S4-piRNA developmental clusters.xlsx
- Supplementary Tables/Table S12-DE piRNAs in p53 and e2f1.xlsx
- __MACOSX/Supplementary Tables/._Table S12-DE piRNAs in p53 and e2f1.xlsx
- Supplementary Tables/Table S19 Primers for RT-qPCR.docx
- __MACOSX/Supplementary Tables/._Table S19 Primers for RT-qPCR.docx
- Supplementary Tables/Table S5-GO and KEGG analysis.xlsx
- __MACOSX/Supplementary Tables/._Table S5-GO and KEGG analysis.xlsx
- Supplementary Tables/Table S11-e2f1_IR vs w1118_IR DE piRNA.xlsx
- __MACOSX/Supplementary Tables/._Table S11-e2f1_IR vs w1118_IR DE piRNA.xlsx
- Supplementary Tables/Table S7-developemtal clusters of piRNAs with E2f1 binding peak or motif.xlsx
- __MACOSX/Supplementary Tables/._Table S7-developemtal clusters of piRNAs with E2f1 binding peak or motif.xlsx
- Supplementary Tables/Table S3-miRNA developmental clusters.xlsx
- __MACOSX/Supplementary Tables/._Table S3-miRNA developmental clusters.xlsx
- Supplementary Tables/Table S14-piRNA genomic clusters.xlsx
- __MACOSX/Supplementary Tables/._Table S14-piRNA genomic clusters.xlsx
- Supplementary Tables/Table S16-e2f1_IR vs w1118_IR DE piRNA genomic clusters.xlsx
- __MACOSX/Supplementary Tables/._Table S16-e2f1_IR vs w1118_IR DE piRNA genomic clusters.xlsx
- Supplementary Tables/Table S2-piRNA_count.xlsx
- __MACOSX/Supplementary Tables/._Table S2-piRNA_count.xlsx
- Supplementary Tables/Table S18-e2f1_IR vs w1118_IR DE piRNA E2f1 binding peak and motif.xlsx
- __MACOSX/Supplementary Tables/._Table S18-e2f1_IR vs w1118_IR DE piRNA E2f1 binding peak and motif.xlsx
- Supplementary Tables/Table S1-miRNA_count.xlsx
- __MACOSX/Supplementary Tables/._Table S1-miRNA_count.xlsx
- Supplementary Tables/Table S13-miRNA families and genomic clusters.xlsx
- __MACOSX/Supplementary Tables/._Table S13-miRNA families and genomic clusters.xlsx
- Supplementary Tables/Table S15-p53_IR vs w1118_IR DE piRNA genomic clusters.xlsx
- __MACOSX/Supplementary Tables/._Table S15-p53_IR vs w1118_IR DE piRNA genomic clusters.xlsx
- Supplementary Tables/Table S6-developemtal clusters of miRNAs with E2f1 binding peak or motif.xlsx
- __MACOSX/Supplementary Tables/._Table S6-developemtal clusters of miRNAs with E2f1 binding peak or motif.xlsx
- Supplementary Tables/Table S8-p53_IR vs W1118_IR DE miRNAs.xlsx
- __MACOSX/Supplementary Tables/._Table S8-p53_IR vs W1118_IR DE miRNAs.xlsx
