# Supplementary material for: Distinct and Coordinated Regulation of Small Non-coding RNAs by E2f1 and p53 During Drosophila Development and in Response to DNA Damage
Source: Front Cell Dev Biol. 2021 Jul 22;9:695311. doi: 10.3389/fcell.2021.695311 (PMC8339594; doi:10.3389/fcell.2021.695311)
Supplement: Supplementary file 2 [file Data_Sheet.ZIP › Supplementary Tables/Table S17-p53_IR vs w1118_IR DE piRNA p53 binding peak and motif.xlsx]

## Sheet: Embryo_peak
id	baseMean	log2FoldChange	lfcSE	stat	pvalue	padj	V1	V2	V3	V5	V6	V7	V8	V9	V10	V11	V12	V13	uniqueNumOfpiRNA
piR-10258	9.58535	-4.17814	1.19466	-3.49733	0.000469933	0.00647029	2L	8460158	8462183	.	-	2L	8461795	8462245	2L:8461795-8462245	.	.	peak-449	24
piR-10510	6852.87	-1.48133	0.385888	-3.83875	0.000123661	0.0021535	2L	8460380	8462407	.	-	2L	8461795	8462245	2L:8461795-8462245	.	.	peak-449	24
piR-10529	44.6296	-2.71861	0.756789	-3.5923	0.000327768	0.00486052	2L	8460189	8462216	.	-	2L	8461795	8462245	2L:8461795-8462245	.	.	peak-449	24
piR-14006	268.111	-3.2731	0.802949	-4.07635	4.57475e-05	0.000892033	2L	8460395	8462422	.	-	2L	8461795	8462245	2L:8461795-8462245	.	.	peak-449	24
piR-14727	5531.99	-3.78713	0.832515	-4.54903	5.38944e-06	0.000139861	2L	8460384	8462413	.	-	2L	8461795	8462245	2L:8461795-8462245	.	.	peak-449	24
piR-14935	85.1734	-2.26175	0.727507	-3.1089	0.00187786	0.0204346	2L	8460461	8462487	.	-	2L	8461795	8462245	2L:8461795-8462245	.	.	peak-449	24
piR-15609	4021.39	-2.33636	0.366249	-6.37918	1.78044e-10	1.21622e-08	2L	8460303	8462332	.	-	2L	8461795	8462245	2L:8461795-8462245	.	.	peak-449	24
piR-15646	2504.86	-5.35089	0.661257	-8.09199	5.86996e-16	9.13987e-14	2L	8460470	8462498	.	-	2L	8461795	8462245	2L:8461795-8462245	.	.	peak-449	24
piR-15734	2823.28	-2.23551	0.513744	-4.35141	1.35265e-05	0.000314077	2L	8460377	8462402	.	-	2L	8461795	8462245	2L:8461795-8462245	.	.	peak-449	24
piR-17151	685.89	-2.42906	0.344779	-7.04525	1.85124e-12	1.71938e-10	2L	8460500	8462528	.	-	2L	8461795	8462245	2L:8461795-8462245	.	.	peak-449	24
piR-19061	42981.4	-2.20095	0.51317	-4.28893	1.79533e-05	0.000399347	2L	8460198	8462226	.	-	2L	8461795	8462245	2L:8461795-8462245	.	.	peak-449	24
piR-19473	88.7077	-3.01816	0.901688	-3.34723	0.00081624	0.0104629	2L	8460413	8462439	.	-	2L	8461795	8462245	2L:8461795-8462245	.	.	peak-449	24
piR-21097	127.211	-2.8126	0.495712	-5.67387	1.39606e-08	6.74954e-07	2L	8460172	8462198	.	-	2L	8461795	8462245	2L:8461795-8462245	.	.	peak-449	24
piR-21316	350.707	-1.75949	0.468044	-3.75925	0.000170425	0.00282831	2L	8460202	8462227	.	-	2L	8461795	8462245	2L:8461795-8462245	.	.	peak-449	24
piR-2716	14.6053	-2.59634	0.911042	-2.84985	0.00437393	0.0412021	2L	8460392	8462417	.	-	2L	8461795	8462245	2L:8461795-8462245	.	.	peak-449	24
piR-3381	10.4901	-6.79738	1.56709	-4.33759	1.44051e-05	0.000331568	2L	8460392	8462415	.	-	2L	8461795	8462245	2L:8461795-8462245	.	.	peak-449	24
piR-3878	75.9599	-3.74712	0.881967	-4.24859	2.15123e-05	0.000460145	2L	8460418	8462445	.	-	2L	8461795	8462245	2L:8461795-8462245	.	.	peak-449	24
piR-4040	81.473	-3.28873	0.50491	-6.51349	7.34228e-11	5.52765e-09	2L	8460445	8462472	.	-	2L	8461795	8462245	2L:8461795-8462245	.	.	peak-449	24
piR-4170	14.2452	-4.96328	1.25294	-3.96132	7.45372e-05	0.00138944	2L	8460414	8462441	.	-	2L	8461795	8462245	2L:8461795-8462245	.	.	peak-449	24
piR-5626	46.5231	-3.98402	0.901945	-4.41715	1.00013e-05	0.000241766	2L	8460415	8462442	.	-	2L	8461795	8462245	2L:8461795-8462245	.	.	peak-449	24
piR-5643	30.0941	-4.09597	1.16519	-3.51528	0.000439283	0.00610384	2L	8460488	8462515	.	+	2L	8461795	8462245	2L:8461795-8462245	.	.	peak-449	24
piR-6867	379.226	-2.20789	0.542168	-4.07233	4.65446e-05	0.000905908	2L	8460549	8462574	.	-	2L	8461795	8462245	2L:8461795-8462245	.	.	peak-449	24
piR-9546	413.77	-2.21243	0.698328	-3.16818	0.00153396	0.0174073	2L	8460405	8462432	.	+	2L	8461795	8462245	2L:8461795-8462245	.	.	peak-449	24
piR-9885	64.5188	-2.23409	0.509021	-4.38899	1.1388e-05	0.000270958	2L	8460091	8462117	.	-	2L	8461795	8462245	2L:8461795-8462245	.	.	peak-449	24
piR-10258	9.58535	-4.17814	1.19466	-3.49733	0.000469933	0.00647029	2L	8460158	8462183	.	-	2L	8462065	8462515	2L:8462065-8462515	.	.	peak-450	24
piR-10510	6852.87	-1.48133	0.385888	-3.83875	0.000123661	0.0021535	2L	8460380	8462407	.	-	2L	8462065	8462515	2L:8462065-8462515	.	.	peak-450	24
piR-10529	44.6296	-2.71861	0.756789	-3.5923	0.000327768	0.00486052	2L	8460189	8462216	.	-	2L	8462065	8462515	2L:8462065-8462515	.	.	peak-450	24
piR-14006	268.111	-3.2731	0.802949	-4.07635	4.57475e-05	0.000892033	2L	8460395	8462422	.	-	2L	8462065	8462515	2L:8462065-8462515	.	.	peak-450	24
piR-14727	5531.99	-3.78713	0.832515	-4.54903	5.38944e-06	0.000139861	2L	8460384	8462413	.	-	2L	8462065	8462515	2L:8462065-8462515	.	.	peak-450	24
piR-14935	85.1734	-2.26175	0.727507	-3.1089	0.00187786	0.0204346	2L	8460461	8462487	.	-	2L	8462065	8462515	2L:8462065-8462515	.	.	peak-450	24
piR-15609	4021.39	-2.33636	0.366249	-6.37918	1.78044e-10	1.21622e-08	2L	8460303	8462332	.	-	2L	8462065	8462515	2L:8462065-8462515	.	.	peak-450	24
piR-15646	2504.86	-5.35089	0.661257	-8.09199	5.86996e-16	9.13987e-14	2L	8460470	8462498	.	-	2L	8462065	8462515	2L:8462065-8462515	.	.	peak-450	24
piR-15734	2823.28	-2.23551	0.513744	-4.35141	1.35265e-05	0.000314077	2L	8460377	8462402	.	-	2L	8462065	8462515	2L:8462065-8462515	.	.	peak-450	24
piR-17151	685.89	-2.42906	0.344779	-7.04525	1.85124e-12	1.71938e-10	2L	8460500	8462528	.	-	2L	8462065	8462515	2L:8462065-8462515	.	.	peak-450	24
piR-19061	42981.4	-2.20095	0.51317	-4.28893	1.79533e-05	0.000399347	2L	8460198	8462226	.	-	2L	8462065	8462515	2L:8462065-8462515	.	.	peak-450	24
piR-19473	88.7077	-3.01816	0.901688	-3.34723	0.00081624	0.0104629	2L	8460413	8462439	.	-	2L	8462065	8462515	2L:8462065-8462515	.	.	peak-450	24
piR-21097	127.211	-2.8126	0.495712	-5.67387	1.39606e-08	6.74954e-07	2L	8460172	8462198	.	-	2L	8462065	8462515	2L:8462065-8462515	.	.	peak-450	24
piR-21316	350.707	-1.75949	0.468044	-3.75925	0.000170425	0.00282831	2L	8460202	8462227	.	-	2L	8462065	8462515	2L:8462065-8462515	.	.	peak-450	24
piR-2716	14.6053	-2.59634	0.911042	-2.84985	0.00437393	0.0412021	2L	8460392	8462417	.	-	2L	8462065	8462515	2L:8462065-8462515	.	.	peak-450	24
piR-3381	10.4901	-6.79738	1.56709	-4.33759	1.44051e-05	0.000331568	2L	8460392	8462415	.	-	2L	8462065	8462515	2L:8462065-8462515	.	.	peak-450	24
piR-3878	75.9599	-3.74712	0.881967	-4.24859	2.15123e-05	0.000460145	2L	8460418	8462445	.	-	2L	8462065	8462515	2L:8462065-8462515	.	.	peak-450	24
piR-4040	81.473	-3.28873	0.50491	-6.51349	7.34228e-11	5.52765e-09	2L	8460445	8462472	.	-	2L	8462065	8462515	2L:8462065-8462515	.	.	peak-450	24
piR-4170	14.2452	-4.96328	1.25294	-3.96132	7.45372e-05	0.00138944	2L	8460414	8462441	.	-	2L	8462065	8462515	2L:8462065-8462515	.	.	peak-450	24
piR-5626	46.5231	-3.98402	0.901945	-4.41715	1.00013e-05	0.000241766	2L	8460415	8462442	.	-	2L	8462065	8462515	2L:8462065-8462515	.	.	peak-450	24
piR-5643	30.0941	-4.09597	1.16519	-3.51528	0.000439283	0.00610384	2L	8460488	8462515	.	+	2L	8462065	8462515	2L:8462065-8462515	.	.	peak-450	24
piR-6867	379.226	-2.20789	0.542168	-4.07233	4.65446e-05	0.000905908	2L	8460549	8462574	.	-	2L	8462065	8462515	2L:8462065-8462515	.	.	peak-450	24
piR-9546	413.77	-2.21243	0.698328	-3.16818	0.00153396	0.0174073	2L	8460405	8462432	.	+	2L	8462065	8462515	2L:8462065-8462515	.	.	peak-450	24
piR-9885	64.5188	-2.23409	0.509021	-4.38899	1.1388e-05	0.000270958	2L	8460091	8462117	.	-	2L	8462065	8462515	2L:8462065-8462515	.	.	peak-450	24
piR-15450	6.67307	3.29526	1.14934	2.8671	0.00414251	0.0393019	2L	20176334	20178359	.	+	2L	20175964	20176414	2L:20175964-20176414	.	.	peak-218	8
piR-17059	18.9463	2.04135	0.669562	3.04878	0.00229769	0.024231	2L	20176156	20178181	.	+	2L	20175964	20176414	2L:20175964-20176414	.	.	peak-218	8
piR-17402	4.6973	5.73628	1.6494	3.47779	0.000505566	0.00690701	2L	20174261	20176287	.	+	2L	20175964	20176414	2L:20175964-20176414	.	.	peak-218	8
piR-20289	4.65422	4.69013	1.65074	2.84123	0.00449398	0.0421082	2L	20174416	20176441	.	+	2L	20175964	20176414	2L:20175964-20176414	.	.	peak-218	8
piR-21821	26.6484	3.07947	0.624355	4.93224	8.12899e-07	2.58468e-05	2L	20175905	20177931	.	+	2L	20175964	20176414	2L:20175964-20176414	.	.	peak-218	8
piR-6070	13.1955	3.17979	0.975707	3.25896	0.0011182	0.013593	2L	20175828	20177853	.	+	2L	20175964	20176414	2L:20175964-20176414	.	.	peak-218	8
piR-8058	13.782	4.80826	1.28852	3.73162	0.000190249	0.00307067	2L	20174991	20177017	.	+	2L	20175964	20176414	2L:20175964-20176414	.	.	peak-218	8
piR-9802	7.91156	6.53407	1.70165	3.83984	0.000123115	0.0021535	2L	20174695	20176722	.	+	2L	20175964	20176414	2L:20175964-20176414	.	.	peak-218	8
piR-10529	44.6296	-2.71861	0.756789	-3.5923	0.000327768	0.00486052	2R	9870125	9872152	.	-	2R	9869746	9870196	2R:9869746-9870196	.	.	peak-965	8
piR-12823	250.091	-1.89868	0.423311	-4.4853	7.28114e-06	0.000184875	2R	9868266	9870291	.	-	2R	9869746	9870196	2R:9869746-9870196	.	.	peak-965	8
piR-15638	200.445	-2.10168	0.477604	-4.40046	1.08021e-05	0.000259348	2R	9868259	9870284	.	-	2R	9869746	9870196	2R:9869746-9870196	.	.	peak-965	8
piR-17151	685.89	-2.42906	0.344779	-7.04525	1.85124e-12	1.71938e-10	2R	9868210	9870238	.	-	2R	9869746	9870196	2R:9869746-9870196	.	.	peak-965	8
piR-19061	42981.4	-2.20095	0.51317	-4.28893	1.79533e-05	0.000399347	2R	9870134	9872162	.	-	2R	9869746	9870196	2R:9869746-9870196	.	.	peak-965	8
piR-21097	127.211	-2.8126	0.495712	-5.67387	1.39606e-08	6.74954e-07	2R	9870108	9872134	.	-	2R	9869746	9870196	2R:9869746-9870196	.	.	peak-965	8
piR-21316	350.707	-1.75949	0.468044	-3.75925	0.000170425	0.00282831	2R	9870138	9872163	.	-	2R	9869746	9870196	2R:9869746-9870196	.	.	peak-965	8
piR-5643	30.0941	-4.09597	1.16519	-3.51528	0.000439283	0.00610384	2R	9868198	9870225	.	+	2R	9869746	9870196	2R:9869746-9870196	.	.	peak-965	8
piR-10227	2500.01	-3.2836	0.412909	-7.95236	1.82988e-15	2.65408e-13	2R	19715269	19717295	.	-	2R	19714860	19715310	2R:19714860-19715310	.	.	peak-714	6
piR-14702	24.4938	-2.96564	0.810652	-3.65834	0.000253856	0.00391812	2R	19715169	19717195	.	-	2R	19714860	19715310	2R:19714860-19715310	.	.	peak-714	6
piR-1589	13.7649	-3.87935	1.04341	-3.71795	0.000200847	0.00321234	2R	19715157	19717183	.	-	2R	19714860	19715310	2R:19714860-19715310	.	.	peak-714	6
piR-19429	5.41839	-5.85234	1.75729	-3.33032	0.000867457	0.011048	2R	19714924	19716949	.	-	2R	19714860	19715310	2R:19714860-19715310	.	.	peak-714	6
piR-4127	66.7419	-3.11302	0.509675	-6.10786	1.00977e-09	6.0747e-08	2R	19715299	19717326	.	-	2R	19714860	19715310	2R:19714860-19715310	.	.	peak-714	6
piR-4875	145.24	-3.68973	0.48372	-7.62782	2.38754e-14	3.16348e-12	2R	19715009	19717035	.	-	2R	19714860	19715310	2R:19714860-19715310	.	.	peak-714	6
piR-14935	85.1734	-2.26175	0.727507	-3.1089	0.00187786	0.0204346	3L	18771564	18773590	.	+	3L	18771117	18771567	3L:18771117-18771567	.	.	peak-1191	5
piR-15646	2504.86	-5.35089	0.661257	-8.09199	5.86996e-16	9.13987e-14	3L	18771553	18773581	.	+	3L	18771117	18771567	3L:18771117-18771567	.	.	peak-1191	5
piR-17151	685.89	-2.42906	0.344779	-7.04525	1.85124e-12	1.71938e-10	3L	18771523	18773551	.	+	3L	18771117	18771567	3L:18771117-18771567	.	.	peak-1191	5
piR-5643	30.0941	-4.09597	1.16519	-3.51528	0.000439283	0.00610384	3L	18771536	18773563	.	-	3L	18771117	18771567	3L:18771117-18771567	.	.	peak-1191	5
piR-6867	379.226	-2.20789	0.542168	-4.07233	4.65446e-05	0.000905908	3L	18771477	18773502	.	+	3L	18771117	18771567	3L:18771117-18771567	.	.	peak-1191	5
piR-10320	294.352	1.52067	0.428918	3.54535	0.000392091	0.00555008	2L	5342645	5344669	.	+	2L	5342350	5342800	2L:5342350-5342800	.	.	peak-361	5
piR-3098	444.814	1.46023	0.351698	4.15195	3.29656e-05	0.000669942	2L	5342433	5344459	.	+	2L	5342350	5342800	2L:5342350-5342800	.	.	peak-361	5
piR-5404	127.557	1.79496	0.636965	2.81799	0.00483257	0.0448442	2L	5342578	5344601	.	+	2L	5342350	5342800	2L:5342350-5342800	.	.	peak-361	5
piR-6196	32.3144	4.16343	1.23672	3.36651	0.00076125	0.00984589	2L	5342257	5344282	.	-	2L	5342350	5342800	2L:5342350-5342800	.	.	peak-361	5
piR-648	84.1853	1.40632	0.412495	3.4093	0.00065129	0.00860517	2L	5342669	5344694	.	+	2L	5342350	5342800	2L:5342350-5342800	.	.	peak-361	5
piR-1059	9410.34	-2.32222	0.428474	-5.41974	5.96858e-08	2.43059e-06	2L	7982891	7984917	.	-	2L	7984806	7985256	2L:7984806-7985256	.	.	peak-424	4
piR-13891	110.833	-2.74192	0.682871	-4.01527	5.93766e-05	0.00114098	2L	7982823	7984849	.	-	2L	7984806	7985256	2L:7984806-7985256	.	.	peak-424	4
piR-20499	6541.83	-1.32467	0.363203	-3.64718	0.000265134	0.00404873	2L	7982917	7984943	.	-	2L	7984806	7985256	2L:7984806-7985256	.	.	peak-424	4
piR-6923	52933.3	-3.3244	0.438564	-7.58019	3.45046e-14	4.5103e-12	2L	7982808	7984834	.	-	2L	7984806	7985256	2L:7984806-7985256	.	.	peak-424	4
piR-12823	250.091	-1.89868	0.423311	-4.4853	7.28114e-06	0.000184875	2R	9868266	9870291	.	-	2R	9869538	9869988	2R:9869538-9869988	.	.	peak-964	4
piR-15638	200.445	-2.10168	0.477604	-4.40046	1.08021e-05	0.000259348	2R	9868259	9870284	.	-	2R	9869538	9869988	2R:9869538-9869988	.	.	peak-964	4
piR-17151	685.89	-2.42906	0.344779	-7.04525	1.85124e-12	1.71938e-10	2R	9868210	9870238	.	-	2R	9869538	9869988	2R:9869538-9869988	.	.	peak-964	4
piR-5643	30.0941	-4.09597	1.16519	-3.51528	0.000439283	0.00610384	2R	9868198	9870225	.	+	2R	9869538	9869988	2R:9869538-9869988	.	.	peak-964	4
piR-12178	8.37355	3.19619	1.13069	2.82676	0.0047022	0.0438651	2R	5049625	5051648	.	+	2R	5049909	5050359	2R:5049909-5050359	.	.	peak-854	3
piR-422	15.0111	7.45089	1.59074	4.68391	2.81453e-06	7.90457e-05	2R	5048244	5050269	.	+	2R	5049909	5050359	2R:5049909-5050359	.	.	peak-854	3
piR-96	7.24812	5.38096	1.48085	3.6337	0.000279387	0.00421389	2R	5048490	5050518	.	+	2R	5049909	5050359	2R:5049909-5050359	.	.	peak-854	3
piR-179	8.51405	6.61076	1.47323	4.48727	7.21417e-06	0.000183614	2R	5053533	5055560	.	+	2R	5055405	5055855	2R:5055405-5055855	.	.	peak-855	3
piR-422	15.0111	7.45089	1.59074	4.68391	2.81453e-06	7.90457e-05	2R	5055228	5057253	.	+	2R	5055405	5055855	2R:5055405-5055855	.	.	peak-855	3
piR-96	7.24812	5.38096	1.48085	3.6337	0.000279387	0.00421389	2R	5055474	5057502	.	+	2R	5055405	5055855	2R:5055405-5055855	.	.	peak-855	3
piR-21155	107.422	-2.694	0.46407	-5.80517	6.42989e-09	3.27306e-07	3L	1740055	1742078	.	+	3L	1740091	1740541	3L:1740091-1740541	.	.	peak-1150	2
piR-3558	22.6278	-5.1776	0.956627	-5.41235	6.22046e-08	2.51383e-06	3L	1740053	1742078	.	+	3L	1740091	1740541	3L:1740091-1740541	.	.	peak-1150	2
piR-243	31.2769	-2.78757	0.746683	-3.73327	0.000189012	0.00305535	3R	26557648	26559674	.	+	3R	26557497	26557947	3R:26557497-26557947	.	.	peak-1837	2
piR-6975	514.992	-1.04837	0.323882	-3.2369	0.00120836	0.0145719	3R	26557527	26559553	.	-	3R	26557497	26557947	3R:26557497-26557947	.	.	peak-1837	2
piR-21155	107.422	-2.694	0.46407	-5.80517	6.42989e-09	3.27306e-07	X	5883361	5885384	.	+	X	5883354	5883804	X:5883354-5883804	.	.	peak-2523	2
piR-21155	107.422	-2.694	0.46407	-5.80517	6.42989e-09	3.27306e-07	X	5883009	5885032	.	+	X	5883354	5883804	X:5883354-5883804	.	.	peak-2523	2
piR-3558	22.6278	-5.1776	0.956627	-5.41235	6.22046e-08	2.51383e-06	X	5883007	5885032	.	+	X	5883354	5883804	X:5883354-5883804	.	.	peak-2523	2
piR-3558	22.6278	-5.1776	0.956627	-5.41235	6.22046e-08	2.51383e-06	X	5883359	5885384	.	+	X	5883354	5883804	X:5883354-5883804	.	.	peak-2523	2
piR-2338	65.1391	-3.53491	0.559636	-6.31645	2.67639e-10	1.7711e-08	3L	17800384	17802410	.	-	3L	17802033	17802483	3L:17802033-17802483	.	.	peak-1160	1
piR-2338	65.1391	-3.53491	0.559636	-6.31645	2.67639e-10	1.7711e-08	3L	19861057	19863083	.	+	3L	19861192	19861642	3L:19861192-19861642	.	.	peak-1216	1
piR-9284	46.5944	-4.29804	0.841138	-5.10979	3.22517e-07	1.11595e-05	3R	15131597	15133625	.	+	3R	15131700	15132150	3R:15131700-15132150	.	.	peak-1579	1
piR-4619	2857.43	-1.95346	0.60806	-3.21261	0.00131537	0.0155263	3R	17644611	17646636	.	+	3R	17645225	17645675	3R:17645225-17645675	.	.	peak-1644	1
piR-3060	8.50996	-2.89637	1.02199	-2.83406	0.00459601	0.0430261	3R	4714434	4716459	.	+	3R	4714009	4714459	3R:4714009-4714459	.	.	peak-1954	1
piR-18502	407.073	1.40978	0.384266	3.66877	0.000243717	0.00377815	3R	5051683	5053708	.	-	3R	5053558	5054008	3R:5053558-5054008	.	.	peak-1965	1
piR-20697	314.919	1.81106	0.431863	4.19361	2.74547e-05	0.000568865	2L	20025271	20027297	.	-	2L	20027273	20027723	2L:20027273-20027723	.	.	peak-211	1
piR-19958	60.1443	2.00877	0.495907	4.05069	5.1066e-05	0.00099027	X	1481190	1483218	.	-	X	1483132	1483582	X:1483132-1483582	.	.	peak-2242	1
piR-6262	14.2141	7.36839	1.40568	5.24188	1.58946e-07	5.82327e-06	X	21631399	21633425	.	+	X	21631505	21631955	X:21631505-21631955	.	.	peak-2427	1
piR-8371	137.547	2.0337	0.441355	4.60787	4.06814e-06	0.000109602	X	7242291	7244316	.	+	X	7241890	7242340	X:7241890-7242340	.	.	peak-2575	1
piR-8371	137.547	2.0337	0.441355	4.60787	4.06814e-06	0.000109602	X	7241956	7243981	.	+	X	7241890	7242340	X:7241890-7242340	.	.	peak-2575	1
piR-15235	256.323	3.42362	0.428514	7.98952	1.35464e-15	2.04899e-13	2L	4029555	4031580	.	+	2L	4030386	4030836	2L:4030386-4030836	.	.	peak-311	1
piR-2338	65.1391	-3.53491	0.559636	-6.31645	2.67639e-10	1.7711e-08	2R	6663418	6665444	.	+	2R	6663112	6663562	2R:6663112-6663562	.	.	peak-867	1
piR-15235	256.323	3.42362	0.428514	7.98952	1.35464e-15	2.04899e-13	2R	7395332	7397357	.	+	2R	7395740	7396190	2R:7395740-7396190	.	.	peak-893	1

## Sheet: embryo motif
	id	baseMean	log2FoldChange	lfcSE	stat	pvalue	padj
piR-10096	piR-10096	7.17656	4.40636	1.40508	3.13603	0.00171251	0.0188738
piR-10227	piR-10227	2500.01	-3.2836	0.412909	-7.95236	1.82988e-15	2.65408e-13
piR-10258	piR-10258	9.58535	-4.17814	1.19466	-3.49733	0.000469933	0.00647029
piR-10283	piR-10283	366.418	-1.8155	0.350586	-5.17848	2.237e-07	8.00183e-06
piR-10293	piR-10293	14.1416	3.35403	0.891718	3.76131	0.000169024	0.00280946
piR-1032	piR-1032	18.2734	5.84133	1.24385	4.69618	2.65068e-06	7.54447e-05
piR-10445	piR-10445	15.399	7.44396	1.63378	4.55628	5.20682e-06	0.000135788
piR-10453	piR-10453	22.4051	-2.23833	0.782095	-2.86196	0.0042103	0.0398735
piR-10510	piR-10510	6852.87	-1.48133	0.385888	-3.83875	0.000123661	0.0021535
piR-10529	piR-10529	44.6296	-2.71861	0.756789	-3.5923	0.000327768	0.00486052
piR-10551	piR-10551	5.09656	5.89883	2.02882	2.90753	0.003643	0.0352257
piR-10556	piR-10556	1348.25	-1.3421	0.442773	-3.03113	0.00243642	0.0254407
piR-1059	piR-1059	9410.34	-2.32222	0.428474	-5.41974	5.96858e-08	2.43059e-06
piR-10851	piR-10851	11.6024	3.70911	1.13572	3.26587	0.0010913	0.0133426
piR-10983	piR-10983	88.7178	-3.91968	0.933475	-4.19902	2.68072e-05	0.000557631
piR-10998	piR-10998	499.056	1.6598	0.387432	4.2841	1.83481e-05	0.000403421
piR-11134	piR-11134	379.919	-1.19491	0.385195	-3.1021	0.00192155	0.0208243
piR-11303	piR-11303	36.272	-2.07941	0.687037	-3.02664	0.00247289	0.0257706
piR-11335	piR-11335	134.971	1.15812	0.363375	3.18713	0.00143695	0.0166291
piR-11367	piR-11367	17.4644	-2.81855	0.707439	-3.98415	6.77215e-05	0.00126909
piR-11383	piR-11383	594.036	-2.77894	0.416052	-6.67931	2.40065e-11	1.94031e-09
piR-11395	piR-11395	119.82	-1.56012	0.484519	-3.21995	0.00128215	0.0152532
piR-11483	piR-11483	45.8356	-4.42839	0.619787	-7.14502	8.99831e-13	8.82168e-11
piR-11520	piR-11520	72.8735	1.23709	0.421563	2.93453	0.00334052	0.0328103
piR-11545	piR-11545	55.1936	-1.89341	0.540388	-3.5038	0.000458673	0.00632348
piR-1159	piR-1159	105.646	-2.87555	0.511542	-5.62133	1.89491e-08	8.83848e-07
piR-11688	piR-11688	1637.44	14.202	1.39689	10.1669	2.78684e-24	1.01748e-21
piR-11711	piR-11711	7.61225	-4.56644	1.43279	-3.1871	0.00143706	0.0166291
piR-11742	piR-11742	61.8838	-1.96549	0.481799	-4.07949	4.51353e-05	0.00088172
piR-11834	piR-11834	15.947	-3.39912	0.909507	-3.73732	0.000185988	0.00302032
piR-11839	piR-11839	461.008	-1.54036	0.3207	-4.80311	1.56216e-06	4.68561e-05
piR-11905	piR-11905	354.85	2.10715	0.592789	3.55464	0.000378495	0.00541555
piR-12090	piR-12090	16.4475	-3.56527	1.11473	-3.19832	0.00138232	0.0161012
piR-12107	piR-12107	827.371	2.38678	0.504	4.73567	2.18334e-06	6.33347e-05
piR-12346	piR-12346	35.0864	2.3541	0.645564	3.64657	0.00026576	0.00404873
piR-12355	piR-12355	323.033	-1.3859	0.345213	-4.01461	5.95442e-05	0.00114213
piR-1269	piR-1269	127.663	1.88811	0.493066	3.82933	0.000128491	0.00221214
piR-12766	piR-12766	144.369	2.1526	0.405601	5.30718	1.11332e-07	4.16533e-06
piR-12823	piR-12823	250.091	-1.89868	0.423311	-4.4853	7.28114e-06	0.000184875
piR-1288	piR-1288	595.305	-1.93721	0.313567	-6.17797	6.49296e-10	4.06789e-08
piR-12972	piR-12972	6.91929	-3.88505	1.32169	-2.93944	0.00328802	0.0323546
piR-13080	piR-13080	100.399	1.83904	0.498711	3.68758	0.000226396	0.00354074
piR-13138	piR-13138	496.325	1.67032	0.391161	4.27016	1.95333e-05	0.000424678
piR-13250	piR-13250	102.799	1.56647	0.43832	3.5738	0.000351836	0.00516677
piR-13308	piR-13308	11.6826	-3.88981	0.985487	-3.94709	7.9106e-05	0.00144949
piR-13568	piR-13568	83.53	1.98857	0.49805	3.99272	6.53196e-05	0.00123493
piR-13621	piR-13621	435.875	-5.15371	0.436725	-11.8008	3.86519e-32	4.09247e-29
piR-13659	piR-13659	107.587	1.67622	0.446861	3.7511	0.000176062	0.00289914
piR-13701	piR-13701	1481.55	-2.36715	0.390043	-6.06894	1.28755e-09	7.57363e-08
piR-13891	piR-13891	110.833	-2.74192	0.682871	-4.01527	5.93766e-05	0.00114098
piR-13963	piR-13963	92.3149	-1.61822	0.576897	-2.80505	0.00503089	0.0462789
piR-14006	piR-14006	268.111	-3.2731	0.802949	-4.07635	4.57475e-05	0.000892033
piR-14030	piR-14030	415.857	-5.55568	0.728358	-7.62768	2.39024e-14	3.16348e-12
piR-14190	piR-14190	16.8021	-4.19427	0.988385	-4.24356	2.20006e-05	0.000467755
piR-1436	piR-1436	4.84337	5.82588	2.04621	2.84716	0.00441114	0.0414552
piR-14376	piR-14376	1006.38	1.29743	0.455711	2.84706	0.00441254	0.0414552
piR-14430	piR-14430	97.796	1.49886	0.45488	3.29508	0.000983953	0.0122566
piR-14479	piR-14479	36.0848	1.89178	0.620721	3.04771	0.00230595	0.0242698
piR-14526	piR-14526	154.472	-2.66388	0.388688	-6.85353	7.20478e-12	6.20197e-10
piR-14589	piR-14589	46.6384	2.95341	0.644253	4.58424	4.55639e-06	0.000120394
piR-14593	piR-14593	11.427	3.04521	0.949711	3.20647	0.00134377	0.0157736
piR-14702	piR-14702	24.4938	-2.96564	0.810652	-3.65834	0.000253856	0.00391812
piR-14727	piR-14727	5531.99	-3.78713	0.832515	-4.54903	5.38944e-06	0.000139861
piR-14787	piR-14787	2157.77	-2.19799	0.550555	-3.99231	6.54321e-05	0.00123493
piR-14816	piR-14816	341.683	-1.6586	0.399354	-4.15322	3.27826e-05	0.000667503
piR-14835	piR-14835	51.4011	-3.2981	0.553787	-5.95554	2.59222e-09	1.44455e-07
piR-14862	piR-14862	36.2294	1.93334	0.617319	3.13183	0.00173721	0.0191002
piR-14866	piR-14866	1180.69	-2.14169	0.55533	-3.85661	0.000114972	0.0020255
piR-14869	piR-14869	623.563	1.69458	0.556679	3.04408	0.00233396	0.0245158
piR-14878	piR-14878	1345.87	-1.26784	0.359359	-3.52805	0.000418629	0.00588014
piR-14912	piR-14912	149.118	-6.79653	0.691197	-9.83298	8.11783e-23	2.77263e-20
piR-14923	piR-14923	124.129	2.05003	0.648727	3.16008	0.00157728	0.0177473
piR-14935	piR-14935	85.1734	-2.26175	0.727507	-3.1089	0.00187786	0.0204346
piR-14942	piR-14942	154.739	-1.33293	0.423355	-3.1485	0.00164112	0.0182907
piR-15119	piR-15119	10.1889	-5.78312	1.47413	-3.92307	8.74262e-05	0.00158777
piR-15176	piR-15176	155.705	1.64894	0.42645	3.86667	0.000110331	0.00195711
piR-15220	piR-15220	68.6088	-1.79425	0.495106	-3.62398	0.0002901	0.00433838
piR-15235	piR-15235	256.323	3.42362	0.428514	7.98952	1.35464e-15	2.04899e-13
piR-15346	piR-15346	55.5909	-1.82441	0.65614	-2.78052	0.00542725	0.048947
piR-15430	piR-15430	590.077	-2.61561	0.628749	-4.16003	3.18209e-05	0.000651681
piR-15486	piR-15486	3263.17	-2.29088	0.523537	-4.37577	1.21004e-05	0.000286029
piR-15491	piR-15491	44.0675	2.57472	0.691708	3.72227	0.000197439	0.0031674
piR-15609	piR-15609	4021.39	-2.33636	0.366249	-6.37918	1.78044e-10	1.21622e-08
piR-15638	piR-15638	200.445	-2.10168	0.477604	-4.40046	1.08021e-05	0.000259348
piR-15646	piR-15646	2504.86	-5.35089	0.661257	-8.09199	5.86996e-16	9.13987e-14
piR-1571	piR-1571	166.129	-2.03202	0.576585	-3.52423	0.000424715	0.00594826
piR-15734	piR-15734	2823.28	-2.23551	0.513744	-4.35141	1.35265e-05	0.000314077
piR-15748	piR-15748	28.3788	2.63066	0.57207	4.59849	4.25574e-06	0.000113408
piR-15759	piR-15759	2095.2	1.9095	0.601949	3.1722	0.00151289	0.0172989
piR-15820	piR-15820	14.1082	4.88643	1.11671	4.37573	1.21025e-05	0.000286029
piR-15880	piR-15880	45.8228	-2.68548	0.519744	-5.16692	2.37982e-07	8.39917e-06
piR-1589	piR-1589	13.7649	-3.87935	1.04341	-3.71795	0.000200847	0.00321234
piR-15934	piR-15934	9.53293	2.94078	0.932823	3.15256	0.00161844	0.0181142
piR-15946	piR-15946	4.33624	5.66028	1.68622	3.35678	0.000788557	0.0101696
piR-15989	piR-15989	17.2116	-4.19362	0.939451	-4.46391	8.04772e-06	0.00020113
piR-16051	piR-16051	11.4271	-3.04711	0.879739	-3.46365	0.00053289	0.00726157
piR-16205	piR-16205	174.775	1.20713	0.390086	3.09452	0.0019713	0.0212764
piR-16227	piR-16227	33.8757	-2.74621	0.637369	-4.30866	1.64246e-05	0.000371589
piR-16327	piR-16327	270.992	2.13183	0.628488	3.39199	0.000693859	0.00905866
piR-16353	piR-16353	214.483	1.63549	0.401809	4.07031	4.69501e-05	0.000912124
piR-16516	piR-16516	45.1962	-2.71083	0.560332	-4.8379	1.31216e-06	4.02701e-05
piR-16594	piR-16594	1281.72	-1.91472	0.402204	-4.76057	1.9305e-06	5.70953e-05
piR-16795	piR-16795	287.382	-2.32129	0.473444	-4.90298	9.43922e-07	2.94815e-05
piR-16856	piR-16856	51.4591	2.53197	0.693622	3.65036	0.000261875	0.00401845
piR-16899	piR-16899	39.9843	-3.83282	0.722474	-5.30513	1.12593e-07	4.19767e-06
piR-16943	piR-16943	229.913	1.52622	0.355761	4.29002	1.78655e-05	0.000399071
piR-16993	piR-16993	140.229	-1.15563	0.400523	-2.88531	0.00391025	0.0375015
piR-17002	piR-17002	42.2784	2.56872	0.729015	3.52355	0.000425803	0.00595562
piR-17059	piR-17059	18.9463	2.04135	0.669562	3.04878	0.00229769	0.024231
piR-17066	piR-17066	211.702	-2.03442	0.409393	-4.96936	6.71738e-07	2.1684e-05
piR-17151	piR-17151	685.89	-2.42906	0.344779	-7.04525	1.85124e-12	1.71938e-10
piR-17181	piR-17181	2436.31	-3.91888	0.508963	-7.69974	1.36341e-14	1.87478e-12
piR-17191	piR-17191	1474.71	-3.66504	0.503111	-7.28477	3.22226e-13	3.44619e-11
piR-17242	piR-17242	2085.85	1.71548	0.609143	2.81621	0.00485936	0.0450436
piR-17273	piR-17273	726.814	2.00492	0.471972	4.24797	2.15717e-05	0.000460486
piR-17398	piR-17398	49.1547	1.37676	0.463934	2.96757	0.00300163	0.030039
piR-17402	piR-17402	4.6973	5.73628	1.6494	3.47779	0.000505566	0.00690701
piR-17440	piR-17440	55.1329	1.89044	0.492411	3.83914	0.000123465	0.0021535
piR-17462	piR-17462	318.351	1.85045	0.403062	4.59099	4.41152e-06	0.000117066
piR-17525	piR-17525	14.4884	-3.42032	0.888574	-3.84923	0.000118491	0.00208402
piR-17856	piR-17856	155.616	1.74522	0.45551	3.83135	0.000127443	0.00220485
piR-1793	piR-1793	105.841	2.254	0.601139	3.74956	0.000177148	0.00290797
piR-17961	piR-17961	948.188	-2.65635	0.4913	-5.40678	6.41667e-08	2.58326e-06
piR-17975	piR-17975	351.697	-11.8684	1.26464	-9.38482	6.30234e-21	1.80349e-18
piR-18114	piR-18114	19.9957	-2.52477	0.724479	-3.48495	0.000492234	0.00674227
piR-18151	piR-18151	410.662	1.12644	0.329053	3.42329	0.000618688	0.00825021
piR-18209	piR-18209	578.11	1.30132	0.413029	3.15068	0.00162889	0.018212
piR-18302	piR-18302	39	5.37774	0.958428	5.611	2.01166e-08	9.22053e-07
piR-18333	piR-18333	211	1.58634	0.364141	4.35637	1.32235e-05	0.000309073
piR-18502	piR-18502	407.073	1.40978	0.384266	3.66877	0.000243717	0.00377815
piR-18525	piR-18525	240.02	-1.14099	0.362323	-3.14908	0.00163783	0.0182859
piR-18576	piR-18576	59.829	-1.45585	0.463259	-3.14261	0.00167447	0.0185461
piR-18611	piR-18611	5.29992	-4.81394	1.58856	-3.03038	0.00244248	0.0254787
piR-1865	piR-1865	8537.4	-4.22246	0.785233	-5.37734	7.55964e-08	2.9645e-06
piR-18652	piR-18652	74.3066	1.35703	0.439638	3.0867	0.00202394	0.0217558
piR-18723	piR-18723	381.285	-2.40646	0.653059	-3.68491	0.000228784	0.00356754
piR-18806	piR-18806	90.0058	2.58014	0.459692	5.61276	1.99129e-08	9.2069e-07
piR-18849	piR-18849	12.1911	3.16563	0.918335	3.44714	0.000566555	0.00764164
piR-18951	piR-18951	364.614	-2.54579	0.551873	-4.61301	3.96881e-06	0.000107198
piR-18954	piR-18954	357.548	3.59113	0.432318	8.30668	9.84194e-17	1.7083e-14
piR-19026	piR-19026	12323.3	1.24733	0.423493	2.94533	0.00322608	0.0319529
piR-19034	piR-19034	1802.77	-2.88243	0.332413	-8.67125	4.27397e-18	8.70245e-16
piR-19038	piR-19038	593.212	-2.23081	0.454554	-4.90768	9.21619e-07	2.88701e-05
piR-19061	piR-19061	42981.4	-2.20095	0.51317	-4.28893	1.79533e-05	0.000399347
piR-19074	piR-19074	432.254	-2.28345	0.425227	-5.36995	7.87601e-08	3.06585e-06
piR-19120	piR-19120	19.0123	-7.65883	1.35327	-5.65951	1.51805e-08	7.24015e-07
piR-19189	piR-19189	23.7658	2.27948	0.759387	3.00174	0.00268438	0.0273844
piR-19306	piR-19306	75.3517	1.23182	0.399913	3.08022	0.00206846	0.0221221
piR-19342	piR-19342	617.671	-1.11313	0.395768	-2.81257	0.00491467	0.0454865
piR-19355	piR-19355	12.9858	-7.10788	1.41376	-5.02763	4.96573e-07	1.65858e-05
piR-19429	piR-19429	5.41839	-5.85234	1.75729	-3.33032	0.000867457	0.011048
piR-19469	piR-19469	101.015	1.69845	0.516392	3.28907	0.0010052	0.0124918
piR-19473	piR-19473	88.7077	-3.01816	0.901688	-3.34723	0.00081624	0.0104629
piR-19567	piR-19567	60.3533	-5.40267	0.993838	-5.43617	5.4439e-08	2.2428e-06
piR-19662	piR-19662	2873.42	1.18435	0.405212	2.92279	0.0034691	0.0338222
piR-19698	piR-19698	44.2652	-2.55131	0.625387	-4.07958	4.51174e-05	0.00088172
piR-19801	piR-19801	71.4275	-2.89485	0.624325	-4.63678	3.53885e-06	9.63222e-05
piR-19858	piR-19858	1125.22	1.63963	0.438163	3.74205	0.000182523	0.00297774
piR-20143	piR-20143	71.9856	1.31066	0.43714	2.99826	0.00271524	0.0275374
piR-20219	piR-20219	13.6795	2.14284	0.723681	2.96103	0.00306613	0.0305414
piR-20232	piR-20232	212.595	3.28158	0.442143	7.42199	1.15376e-13	1.35733e-11
piR-20245	piR-20245	359.384	1.27319	0.385066	3.30642	0.000944965	0.0118828
piR-20252	piR-20252	182.684	-2.49401	0.497163	-5.01648	5.2628e-07	1.7359e-05
piR-20289	piR-20289	4.65422	4.69013	1.65074	2.84123	0.00449398	0.0421082
piR-20342	piR-20342	17.9379	2.09816	0.667981	3.14105	0.00168346	0.0186253
piR-20420	piR-20420	17.942	21.0296	3.90955	5.37905	7.48803e-08	2.94733e-06
piR-20430	piR-20430	18.8792	1.98267	0.636316	3.11586	0.00183407	0.0199991
piR-20468	piR-20468	34.1305	-8.50403	1.31647	-6.45971	1.04901e-10	7.45431e-09
piR-20499	piR-20499	6541.83	-1.32467	0.363203	-3.64718	0.000265134	0.00404873
piR-20570	piR-20570	457.103	1.54147	0.519664	2.96629	0.00301417	0.030136
piR-20670	piR-20670	11.7864	-6.97073	1.41731	-4.9183	8.72994e-07	2.75918e-05
piR-20777	piR-20777	422.705	2.67606	0.621632	4.3049	1.6706e-05	0.000375255
piR-20838	piR-20838	9.1903	-5.63085	1.46568	-3.84179	0.00012214	0.00214221
piR-20869	piR-20869	1607.81	-3.09035	0.612633	-5.04437	4.55014e-07	1.53676e-05
piR-20954	piR-20954	142.39	-1.47305	0.469314	-3.13873	0.00169683	0.0187342
piR-2099	piR-2099	543.902	1.23584	0.312763	3.95135	7.7711e-05	0.00143596
piR-20998	piR-20998	43.4453	2.58345	0.550566	4.69235	2.70089e-06	7.62587e-05
piR-21031	piR-21031	6.46022	-3.75097	1.28117	-2.92776	0.00341415	0.0333479
piR-21048	piR-21048	87.2439	-2.08178	0.65447	-3.18086	0.00146836	0.0169542
piR-21097	piR-21097	127.211	-2.8126	0.495712	-5.67387	1.39606e-08	6.74954e-07
piR-21155	piR-21155	107.422	-2.694	0.46407	-5.80517	6.42989e-09	3.27306e-07
piR-21276	piR-21276	80.307	-2.44797	0.880999	-2.77863	0.00545885	0.0491482
piR-21289	piR-21289	105.287	-2.59076	0.521166	-4.97108	6.65818e-07	2.15587e-05
piR-21299	piR-21299	271.607	-1.51209	0.542265	-2.78848	0.00529568	0.0481707
piR-21316	piR-21316	350.707	-1.75949	0.468044	-3.75925	0.000170425	0.00282831
piR-21405	piR-21405	2954.08	-1.78777	0.523612	-3.4143	0.000639452	0.00848944
piR-21583	piR-21583	5.31234	-5.81374	1.7649	-3.29409	0.000987422	0.0122853
piR-21585	piR-21585	37.7204	-1.50379	0.511663	-2.93902	0.0032925	0.0323686
piR-21640	piR-21640	16.4951	-4.18458	1.04562	-4.00202	6.28046e-05	0.001196
piR-21707	piR-21707	1474.32	3.85603	0.584171	6.60087	4.08762e-11	3.15911e-09
piR-21762	piR-21762	4738.88	2.27921	0.582985	3.90955	9.24672e-05	0.00167072
piR-21797	piR-21797	17.4912	3.48308	0.804551	4.32922	1.4964e-05	0.000343686
piR-21817	piR-21817	212.581	6.25382	0.739283	8.4593	2.68981e-17	5.08566e-15
piR-21821	piR-21821	26.6484	3.07947	0.624355	4.93224	8.12899e-07	2.58468e-05
piR-21886	piR-21886	10.0229	-4.01858	1.22755	-3.27365	0.00106166	0.0130253
piR-21895	piR-21895	1496.59	-2.3614	0.555474	-4.25115	2.12677e-05	0.000458621
piR-21947	piR-21947	11.4518	-3.25284	0.916366	-3.54971	0.000385653	0.00548092
piR-22002	piR-22002	4.42094	-5.55806	1.75257	-3.17138	0.00151715	0.0173166
piR-22046	piR-22046	145.164	-1.63095	0.426409	-3.82484	0.000130857	0.00224557
piR-22088	piR-22088	2671.78	1.43488	0.513684	2.79332	0.00521707	0.0474964
piR-22118	piR-22118	24.3357	-3.12824	0.703488	-4.44675	8.71801e-06	0.000214666
piR-22145	piR-22145	254.364	2.58154	0.407119	6.34101	2.28265e-10	1.52004e-08
piR-22163	piR-22163	68.1091	2.63875	0.746979	3.53256	0.00041156	0.00579468
piR-22196	piR-22196	191.947	-1.85029	0.568787	-3.25304	0.00114177	0.0138478
piR-22199	piR-22199	52211.9	-1.15949	0.413452	-2.8044	0.00504096	0.0462912
piR-22217	piR-22217	6670.69	-1.57392	0.551804	-2.85233	0.00434004	0.0409193
piR-2251	piR-2251	197.401	-6.01802	0.545394	-11.0343	2.6117e-28	1.84351e-25
piR-2304	piR-2304	61.6992	-9.35788	1.28511	-7.28179	3.29422e-13	3.48792e-11
piR-2338	piR-2338	65.1391	-3.53491	0.559636	-6.31645	2.67639e-10	1.7711e-08
piR-243	piR-243	31.2769	-2.78757	0.746683	-3.73327	0.000189012	0.00305535
piR-2444	piR-2444	55.1364	-1.96949	0.493588	-3.99015	6.6032e-05	0.00124403
piR-247	piR-247	314.196	1.77384	0.497603	3.56477	0.00036417	0.00528047
piR-2585	piR-2585	108.474	-2.00225	0.615143	-3.25493	0.0011342	0.0137717
piR-2595	piR-2595	166.119	3.67706	0.622454	5.90736	3.47636e-09	1.85898e-07
piR-2656	piR-2656	140.443	2.77503	0.458675	6.0501	1.44752e-09	8.37505e-08
piR-2705	piR-2705	131.482	1.12778	0.402941	2.79888	0.00512808	0.0469444
piR-2708	piR-2708	124.768	-3.41711	0.99706	-3.42718	0.000609877	0.00815326
piR-2716	piR-2716	14.6053	-2.59634	0.911042	-2.84985	0.00437393	0.0412021
piR-2775	piR-2775	8.4046	6.60639	1.49582	4.41657	1.0028e-05	0.00024186
piR-281	piR-281	287.805	-4.54941	0.416648	-10.9191	9.34513e-28	5.82037e-25
piR-2867	piR-2867	17.9906	2.95048	0.944823	3.12279	0.00179146	0.0196152
piR-2888	piR-2888	520.799	2.74648	0.650707	4.22077	2.43473e-05	0.000512503
piR-2951	piR-2951	20.4399	-2.91262	0.688535	-4.23016	2.33521e-05	0.000494505
piR-3060	piR-3060	8.50996	-2.89637	1.02199	-2.83406	0.00459601	0.0430261
piR-3088	piR-3088	41.7363	2.31213	0.77354	2.98902	0.00279876	0.028276
piR-3098	piR-3098	444.814	1.46023	0.351698	4.15195	3.29656e-05	0.000669942
piR-3179	piR-3179	62.0856	1.92802	0.638345	3.02034	0.00252493	0.0261329
piR-3188	piR-3188	41.1488	4.60606	1.03549	4.44817	8.66034e-06	0.000214042
piR-323	piR-323	76.5674	1.44645	0.440706	3.28212	0.0010303	0.0127588
piR-3360	piR-3360	2751.38	1.50644	0.394889	3.81485	0.000136265	0.00231956
piR-3381	piR-3381	10.4901	-6.79738	1.56709	-4.33759	1.44051e-05	0.000331568
piR-340	piR-340	35.8964	3.00342	0.703892	4.26687	1.98231e-05	0.000430097
piR-3452	piR-3452	268.334	1.94575	0.699623	2.78115	0.00541671	0.0489353
piR-3460	piR-3460	58.4065	2.25388	0.653588	3.44847	0.000563779	0.00761389
piR-349	piR-349	24.771	3.99518	0.944931	4.22801	2.35765e-05	0.00049826
piR-3558	piR-3558	22.6278	-5.1776	0.956627	-5.41235	6.22046e-08	2.51383e-06
piR-3591	piR-3591	126.315	-1.686	0.455468	-3.70168	0.000214177	0.0033796
piR-3596	piR-3596	21.9179	2.23103	0.738168	3.02239	0.00250789	0.0260189
piR-361	piR-361	31.594	-2.48691	0.650072	-3.82559	0.00013046	0.00224238
piR-369	piR-369	13.4093	-3.14006	0.851782	-3.68647	0.000227389	0.00355102
piR-3712	piR-3712	97.2043	1.67207	0.421764	3.96448	7.35562e-05	0.00137357
piR-3878	piR-3878	75.9599	-3.74712	0.881967	-4.24859	2.15123e-05	0.000460145
piR-3953	piR-3953	174.897	-1.25898	0.448291	-2.80839	0.004979	0.0459213
piR-4007	piR-4007	36.7795	8.71136	1.45217	5.99886	1.98702e-09	1.13111e-07
piR-402	piR-402	174.055	1.77189	0.423141	4.18747	2.82085e-05	0.000583343
piR-4040	piR-4040	81.473	-3.28873	0.50491	-6.51349	7.34228e-11	5.52765e-09
piR-4170	piR-4170	14.2452	-4.96328	1.25294	-3.96132	7.45372e-05	0.00138944
piR-4619	piR-4619	2857.43	-1.95346	0.60806	-3.21261	0.00131537	0.0155263
piR-4627	piR-4627	13.0311	-3.55497	0.947099	-3.75353	0.00017436	0.00287558
piR-4698	piR-4698	1424.58	-2.02214	0.399703	-5.05911	4.2121e-07	1.43864e-05
piR-4744	piR-4744	9.81023	-3.50123	0.984968	-3.55467	0.000378459	0.00541555
piR-4875	piR-4875	145.24	-3.68973	0.48372	-7.62782	2.38754e-14	3.16348e-12
piR-5015	piR-5015	248.031	1.3018	0.346484	3.75718	0.000171838	0.00284496
piR-503	piR-503	441.314	-2.99741	0.340269	-8.80895	1.26323e-18	2.97223e-16
piR-5059	piR-5059	99.9397	2.5873	0.506544	5.10776	3.26005e-07	1.12128e-05
piR-5075	piR-5075	64.6562	-3.08881	0.513947	-6.00999	1.85537e-09	1.06188e-07
piR-5079	piR-5079	658.943	-11.8121	1.25359	-9.42259	4.40116e-21	1.29443e-18
piR-5100	piR-5100	41.0549	-2.02641	0.639673	-3.16788	0.00153555	0.0174073
piR-520	piR-520	618.375	-2.82756	0.341969	-8.26847	1.35689e-16	2.31722e-14
piR-5315	piR-5315	5.66046	6.02676	1.57343	3.83032	0.000127974	0.00221042
piR-5404	piR-5404	127.557	1.79496	0.636965	2.81799	0.00483257	0.0448442
piR-5471	piR-5471	169.552	-1.62716	0.379528	-4.28733	1.80833e-05	0.000399721
piR-5626	piR-5626	46.5231	-3.98402	0.901945	-4.41715	1.00013e-05	0.000241766
piR-5643	piR-5643	30.0941	-4.09597	1.16519	-3.51528	0.000439283	0.00610384
piR-5688	piR-5688	37.8941	-1.8874	0.583823	-3.23283	0.00122569	0.0146971
piR-5884	piR-5884	65240.4	-3.35429	0.627121	-5.3487	8.85866e-08	3.39839e-06
piR-598	piR-598	275.672	1.6002	0.35849	4.46374	8.05431e-06	0.00020113
piR-5999	piR-5999	5.56791	-4.0844	1.36	-3.00322	0.00267136	0.0273279
piR-6023	piR-6023	30.3597	-2.51138	0.778263	-3.2269	0.00125137	0.0149543
piR-6030	piR-6030	11.1017	-4.17212	1.15032	-3.62691	0.000286833	0.0042974
piR-6070	piR-6070	13.1955	3.17979	0.975707	3.25896	0.0011182	0.013593
piR-611	piR-611	5.49994	-5.86943	1.58543	-3.70211	0.000213814	0.0033796
piR-6178	piR-6178	168.909	-1.79065	0.611367	-2.92893	0.00340127	0.0332897
piR-6196	piR-6196	32.3144	4.16343	1.23672	3.36651	0.00076125	0.00984589
piR-6262	piR-6262	14.2141	7.36839	1.40568	5.24188	1.58946e-07	5.82327e-06
piR-6302	piR-6302	362.068	-1.12115	0.373621	-3.00078	0.00269288	0.0273844
piR-6396	piR-6396	54.3883	-3.08572	0.791121	-3.90044	9.60169e-05	0.00172896
piR-6542	piR-6542	132.287	-10.4579	1.26928	-8.23925	1.73291e-16	2.86688e-14
piR-6593	piR-6593	12.5826	-3.75696	1.05911	-3.54729	0.000389221	0.00551683
piR-66	piR-66	30.0661	2.05029	0.552595	3.7103	0.000207015	0.00330599
piR-6659	piR-6659	27.4934	-3.74347	0.859656	-4.35462	1.33298e-05	0.000310873
piR-6660	piR-6660	58.4275	2.28101	0.53612	4.25466	2.09366e-05	0.000452402
piR-6789	piR-6789	460.839	-2.43327	0.364659	-6.67272	2.51112e-11	2.01422e-09
piR-680	piR-680	445.236	-1.9188	0.436377	-4.39711	1.09703e-05	0.000262196
piR-6831	piR-6831	89.1747	-4.54631	0.667046	-6.81559	9.38789e-12	7.95192e-10
piR-6833	piR-6833	93.5047	2.18238	0.606213	3.60001	0.000318203	0.0047253
piR-685	piR-685	435.823	2.50037	0.527905	4.7364	2.17547e-06	6.32799e-05
piR-6867	piR-6867	379.226	-2.20789	0.542168	-4.07233	4.65446e-05	0.000905908
piR-6870	piR-6870	132.13	7.16572	1.02532	6.98879	2.77269e-12	2.4879e-10
piR-6923	piR-6923	52933.3	-3.3244	0.438564	-7.58019	3.45046e-14	4.5103e-12
piR-6969	piR-6969	19.4682	2.72785	0.751397	3.63037	0.000283018	0.00426258
piR-6975	piR-6975	514.992	-1.04837	0.323882	-3.2369	0.00120836	0.0145719
piR-6984	piR-6984	289.046	1.69072	0.422693	3.99987	6.33783e-05	0.00120476
piR-7127	piR-7127	51.2561	-1.96636	0.606553	-3.24186	0.00118753	0.0143534
piR-7161	piR-7161	99.1431	8.29415	1.19401	6.94649	3.74497e-12	3.30432e-10
piR-7173	piR-7173	74.8505	-3.46781	0.823826	-4.2094	2.56048e-05	0.000535779
piR-7263	piR-7263	298.8	1.75648	0.547617	3.20749	0.001339	0.0157351
piR-736	piR-736	252.138	-3.46416	0.552675	-6.26798	3.65754e-10	2.34703e-08
piR-7398	piR-7398	3975.52	2.79264	0.361428	7.72669	1.10378e-14	1.53774e-12
piR-7505	piR-7505	111.333	2.91899	0.502702	5.8066	6.3755e-09	3.26105e-07
piR-7650	piR-7650	1344.23	3.2456	0.570227	5.69177	1.2573e-08	6.15747e-07
piR-7673	piR-7673	206.867	-2.70295	0.97336	-2.77692	0.00548762	0.0493653
piR-7684	piR-7684	1615.22	-1.92373	0.508313	-3.78454	0.000153991	0.00259626
piR-7782	piR-7782	116.262	-1.66069	0.488229	-3.40146	0.000670272	0.0087941
piR-7821	piR-7821	134.366	-1.47779	0.44578	-3.31507	0.000916191	0.0115621
piR-7859	piR-7859	33.4084	-5.68241	0.89589	-6.34275	2.25692e-10	1.51243e-08
piR-7887	piR-7887	247.044	2.75525	0.543664	5.06793	4.02162e-07	1.37802e-05
piR-789	piR-789	411.479	-3.68214	0.56749	-6.48846	8.67166e-11	6.42067e-09
piR-7931	piR-7931	54.1641	2.59878	0.48875	5.31721	1.05373e-07	3.97043e-06
piR-8058	piR-8058	13.782	4.80826	1.28852	3.73162	0.000190249	0.00307067
piR-81	piR-81	343.966	-3.13742	0.817453	-3.83804	0.000124019	0.00215618
piR-8105	piR-8105	48.8846	1.38001	0.448879	3.07435	0.00210962	0.0224687
piR-8112	piR-8112	62.7436	4.69696	0.721155	6.51311	7.36115e-11	5.52765e-09
piR-8172	piR-8172	19.3868	2.84271	0.736789	3.85824	0.000114204	0.00201533
piR-8189	piR-8189	359.431	1.3712	0.427748	3.20562	0.00134773	0.0158027
piR-8221	piR-8221	20.364	-2.12323	0.631618	-3.36157	0.000775003	0.010007
piR-8228	piR-8228	73.7467	1.47063	0.448842	3.27649	0.00105105	0.0129401
piR-8342	piR-8342	14.0901	-2.20324	0.788548	-2.79405	0.00520528	0.0474708
piR-8360	piR-8360	34.8438	-3.50918	0.729106	-4.81299	1.4869e-06	4.49809e-05
piR-8371	piR-8371	137.547	2.0337	0.441355	4.60787	4.06814e-06	0.000109602
piR-8408	piR-8408	24.8311	2.53451	0.668913	3.789	0.000151253	0.00255826
piR-8571	piR-8571	93.3874	3.08455	0.649778	4.74709	2.06367e-06	6.08639e-05
piR-863	piR-863	240.583	-2.33558	0.501409	-4.65803	3.19246e-06	8.82637e-05
piR-8631	piR-8631	689.514	1.27801	0.447092	2.85849	0.00425659	0.0402759
piR-8651	piR-8651	41.6162	1.78738	0.533436	3.3507	0.000806069	0.0103702
piR-8673	piR-8673	1339.35	-1.46238	0.452294	-3.23326	0.00122387	0.0146919
piR-8693	piR-8693	1322.65	-6.17799	0.445232	-13.8759	8.86969e-44	3.13041e-40
piR-8759	piR-8759	535.252	1.88746	0.586975	3.21557	0.00130184	0.0154355
piR-880	piR-880	141.834	-7.47821	0.769412	-9.71939	2.49278e-22	7.99803e-20
piR-8802	piR-8802	394.838	1.96853	0.500439	3.9336	8.36838e-05	0.00152503
piR-9038	piR-9038	705.048	-5.19227	0.597037	-8.69673	3.41579e-18	7.23328e-16
piR-912	piR-912	370.75	-2.43752	0.326301	-7.47017	8.00909e-14	9.86049e-12
piR-9234	piR-9234	985.679	-2.92027	0.506956	-5.76041	8.39123e-09	4.21073e-07
piR-9249	piR-9249	381.137	1.36461	0.442855	3.08139	0.00206036	0.0220577
piR-9260	piR-9260	3672.05	1.90366	0.320167	5.94584	2.75044e-09	1.50591e-07
piR-9272	piR-9272	80.2176	2.73958	0.693503	3.95036	7.8034e-05	0.00143942
piR-9284	piR-9284	46.5944	-4.29804	0.841138	-5.10979	3.22517e-07	1.11595e-05
piR-9379	piR-9379	91.4573	2.41177	0.598922	4.02685	5.65285e-05	0.0010922
piR-9447	piR-9447	390.42	-1.09228	0.358899	-3.04341	0.0023391	0.0245455
piR-9534	piR-9534	1034.05	9.09089	1.91807	4.73959	2.14149e-06	6.25139e-05
piR-9535	piR-9535	886.461	5.61347	0.983392	5.70827	1.14127e-08	5.64663e-07
piR-9546	piR-9546	413.77	-2.21243	0.698328	-3.16818	0.00153396	0.0174073
piR-96	piR-96	7.24812	5.38096	1.48085	3.6337	0.000279387	0.00421389
piR-9684	piR-9684	829.89	-2.22149	0.516128	-4.30414	1.67639e-05	0.000375255
piR-9747	piR-9747	582.609	-1.3651	0.448296	-3.04508	0.00232622	0.0244588
piR-9771	piR-9771	378.441	-2.21277	0.480617	-4.60402	4.14404e-06	0.000111081
piR-9802	piR-9802	7.91156	6.53407	1.70165	3.83984	0.000123115	0.0021535
piR-9829	piR-9829	68.8115	4.91994	0.658601	7.47029	8.00173e-14	9.86049e-12
piR-9885	piR-9885	64.5188	-2.23409	0.509021	-4.38899	1.1388e-05	0.000270958
piR-9914	piR-9914	20.7572	-2.02891	0.648833	-3.12701	0.00176593	0.0193934
piR-9973	piR-9973	12.805	4.32659	1.4711	2.94106	0.00327089	0.032276

## Sheet: L3 peak
id	baseMean	log2FoldChange	lfcSE	stat	pvalue	padj	V1	V2	V3	V5	V6	V7	V8	V9	V10	V11	V12	V13	uniqueNumOfpiRNA
piR-1052	11.8938	-4.08058	1.09701	-3.71972	0.000199448	0.00454202	2L	7982944	7984968	.	+	2L	7984806	7985256	2L:7984806-7985256	.	.	peak-424	15
piR-1059	244.07	-3.5652	0.438174	-8.13649	4.06891e-16	2.15768e-13	2L	7982891	7984917	.	-	2L	7984806	7985256	2L:7984806-7985256	.	.	peak-424	15
piR-12997	22.391	-5.49241	1.09094	-5.03457	4.78912e-07	3.35419e-05	2L	7982988	7985014	.	-	2L	7984806	7985256	2L:7984806-7985256	.	.	peak-424	15
piR-13619	13.1957	-4.70724	1.12677	-4.17764	2.94552e-05	0.00103149	2L	7982997	7985025	.	-	2L	7984806	7985256	2L:7984806-7985256	.	.	peak-424	15
piR-13891	20.0386	-3.69082	0.87406	-4.22262	2.41475e-05	0.000870248	2L	7982823	7984849	.	-	2L	7984806	7985256	2L:7984806-7985256	.	.	peak-424	15
piR-15315	85.4233	-3.08423	0.454283	-6.78922	1.1274e-11	2.98921e-09	2L	7982850	7984877	.	-	2L	7984806	7985256	2L:7984806-7985256	.	.	peak-424	15
piR-19311	103.912	-3.5684	0.503403	-7.08856	1.35519e-12	4.19205e-10	2L	7982805	7984829	.	-	2L	7984806	7985256	2L:7984806-7985256	.	.	peak-424	15
piR-19528	228.893	-3.43605	0.386235	-8.89626	5.77623e-19	3.57356e-16	2L	7983005	7985032	.	-	2L	7984806	7985256	2L:7984806-7985256	.	.	peak-424	15
piR-20415	58.8927	-2.48161	0.543498	-4.56599	4.97142e-06	0.000236589	2L	7982815	7984838	.	-	2L	7984806	7985256	2L:7984806-7985256	.	.	peak-424	15
piR-20499	656.228	-3.69789	0.377538	-9.79473	1.1861e-22	1.46761e-19	2L	7982917	7984943	.	-	2L	7984806	7985256	2L:7984806-7985256	.	.	peak-424	15
piR-21006	71.0295	-4.03009	0.541063	-7.44846	9.44354e-14	3.50544e-11	2L	7982817	7984843	.	-	2L	7984806	7985256	2L:7984806-7985256	.	.	peak-424	15
piR-4031	132.446	-3.85212	0.502109	-7.67188	1.69497e-14	7.86467e-12	2L	7982824	7984850	.	+	2L	7984806	7985256	2L:7984806-7985256	.	.	peak-424	15
piR-5732	9.39343	-4.79355	1.3717	-3.49461	0.000474761	0.00868306	2L	7982820	7984847	.	-	2L	7984806	7985256	2L:7984806-7985256	.	.	peak-424	15
piR-6122	10.8479	-6.91067	1.47093	-4.69816	2.62512e-06	0.000141224	2L	7982814	7984839	.	-	2L	7984806	7985256	2L:7984806-7985256	.	.	peak-424	15
piR-6923	93.4278	-2.9334	0.497791	-5.89285	3.796e-09	4.69692e-07	2L	7982808	7984834	.	-	2L	7984806	7985256	2L:7984806-7985256	.	.	peak-424	15
piR-16616	19.4302	-3.76978	0.84749	-4.44817	8.66038e-06	0.000378204	3L	1740049	1742076	.	-	3L	1740091	1740541	3L:1740091-1740541	.	.	peak-1150	3
piR-20160	23.3358	-4.29649	0.817723	-5.25421	1.48657e-07	1.22626e-05	3L	1740060	1742086	.	-	3L	1740091	1740541	3L:1740091-1740541	.	.	peak-1150	3
piR-3558	23.7037	-2.2769	0.66222	-3.43828	0.000585422	0.010348	3L	1740053	1742078	.	+	3L	1740091	1740541	3L:1740091-1740541	.	.	peak-1150	3
piR-18537	88.2924	2.2477	0.450422	4.99022	6.03114e-07	4.14585e-05	2L	20176232	20178257	.	+	2L	20175964	20176414	2L:20175964-20176414	.	.	peak-218	3
piR-4859	18.6258	-2.61603	0.752586	-3.47606	0.000508847	0.00916913	2L	20175137	20177164	.	+	2L	20175964	20176414	2L:20175964-20176414	.	.	peak-218	3
piR-6061	26.9532	-2.76712	0.628026	-4.40606	1.05269e-05	0.000444044	2L	20175359	20177385	.	+	2L	20175964	20176414	2L:20175964-20176414	.	.	peak-218	3
piR-16616	19.4302	-3.76978	0.84749	-4.44817	8.66038e-06	0.000378204	X	5883355	5885382	.	-	X	5883354	5883804	X:5883354-5883804	.	.	peak-2523	3
piR-16616	19.4302	-3.76978	0.84749	-4.44817	8.66038e-06	0.000378204	X	5883003	5885030	.	-	X	5883354	5883804	X:5883354-5883804	.	.	peak-2523	3
piR-20160	23.3358	-4.29649	0.817723	-5.25421	1.48657e-07	1.22626e-05	X	5883366	5885392	.	-	X	5883354	5883804	X:5883354-5883804	.	.	peak-2523	3
piR-20160	23.3358	-4.29649	0.817723	-5.25421	1.48657e-07	1.22626e-05	X	5883014	5885040	.	-	X	5883354	5883804	X:5883354-5883804	.	.	peak-2523	3
piR-3558	23.7037	-2.2769	0.66222	-3.43828	0.000585422	0.010348	X	5883359	5885384	.	+	X	5883354	5883804	X:5883354-5883804	.	.	peak-2523	3
piR-3558	23.7037	-2.2769	0.66222	-3.43828	0.000585422	0.010348	X	5883007	5885032	.	+	X	5883354	5883804	X:5883354-5883804	.	.	peak-2523	3
piR-21002	9282.43	-1.37742	0.363297	-3.79144	0.000149774	0.00375792	3R	17644640	17646664	.	+	3R	17645225	17645675	3R:17645225-17645675	.	.	peak-1644	2
piR-21923	1313.27	-1.233	0.379301	-3.25072	0.00115113	0.0182607	3R	17644639	17646661	.	+	3R	17645225	17645675	3R:17645225-17645675	.	.	peak-1644	2
piR-12695	645.892	-1.07462	0.352059	-3.0524	0.00227018	0.0303126	3R	8894918	8896942	.	-	3R	8896628	8897078	3R:8896628-8897078	.	.	peak-2062	1
piR-10227	31.0573	-3.24699	0.625415	-5.19173	2.08346e-07	1.68126e-05	2R	19715269	19717295	.	-	2R	19714860	19715310	2R:19714860-19715310	.	.	peak-714	1

## Sheet: L3 motif
	id	baseMean	log2FoldChange	lfcSE	stat	pvalue	padj
piR-10211	piR-10211	49.6335	-4.25408	0.63869	-6.66063	2.72647e-11	5.62259e-09
piR-10227	piR-10227	31.0573	-3.24699	0.625415	-5.19173	2.08346e-07	1.68126e-05
piR-10256	piR-10256	4.02392	5.4931	1.78275	3.08126	0.0020613	0.028339
piR-10371	piR-10371	13.6874	3.98105	0.99926	3.984	6.77635e-05	0.00194991
piR-1052	piR-1052	11.8938	-4.08058	1.09701	-3.71972	0.000199448	0.00454202
piR-10556	piR-10556	24.8595	-3.95754	0.833861	-4.74604	2.07437e-06	0.000114926
piR-1059	piR-1059	244.07	-3.5652	0.438174	-8.13649	4.06891e-16	2.15768e-13
piR-11240	piR-11240	5.89795	6.04236	1.61039	3.7521	0.000175357	0.00411978
piR-11520	piR-11520	10.3775	-4.33533	1.17878	-3.6778	0.000235255	0.00513687
piR-12159	piR-12159	46.6056	1.83211	0.573349	3.19545	0.00139611	0.0208966
piR-12287	piR-12287	7.33783	6.35809	1.54102	4.12589	3.69305e-05	0.00119205
piR-12695	piR-12695	645.892	-1.07462	0.352059	-3.0524	0.00227018	0.0303126
piR-12997	piR-12997	22.391	-5.49241	1.09094	-5.03457	4.78912e-07	3.35419e-05
piR-13079	piR-13079	4.18252	-5.53484	1.79935	-3.07603	0.00209779	0.0286286
piR-13452	piR-13452	39.0348	8.76949	1.30955	6.69657	2.13364e-11	4.9932e-09
piR-13577	piR-13577	6.83651	5.25726	1.54234	3.40862	0.000652922	0.0112728
piR-13584	piR-13584	28.1286	4.19144	0.733603	5.71351	1.1067e-08	1.20826e-06
piR-13619	piR-13619	13.1957	-4.70724	1.12677	-4.17764	2.94552e-05	0.00103149
piR-13757	piR-13757	3.88292	5.441	1.80219	3.0191	0.0025353	0.0326772
piR-13761	piR-13761	13.0784	4.69849	1.13053	4.15602	3.23838e-05	0.0011106
piR-13891	piR-13891	20.0386	-3.69082	0.87406	-4.22262	2.41475e-05	0.000870248
piR-14845	piR-14845	5.38638	5.91184	1.65388	3.57452	0.000350874	0.00692789
piR-14862	piR-14862	21.4269	5.01947	0.987097	5.08508	3.67472e-07	2.67462e-05
piR-15003	piR-15003	8.09304	3.52853	1.17041	3.01479	0.00257156	0.032916
piR-15315	piR-15315	85.4233	-3.08423	0.454283	-6.78922	1.1274e-11	2.98921e-09
piR-15488	piR-15488	5.24565	4.86259	1.63015	2.98292	0.00285512	0.0354456
piR-15491	piR-15491	47.7505	8.09339	1.28377	6.30441	2.89297e-10	5.11366e-08
piR-1577	piR-1577	91.2124	-3.50421	0.499518	-7.01518	2.29647e-12	6.55732e-10
piR-15820	piR-15820	12.0816	7.07727	1.43111	4.9453	7.60266e-07	4.8657e-05
piR-16616	piR-16616	19.4302	-3.76978	0.84749	-4.44817	8.66038e-06	0.000378204
piR-16746	piR-16746	37.1137	-2.06513	0.544151	-3.79513	0.000147564	0.00375792
piR-17073	piR-17073	88.366	-2.94907	0.441927	-6.67321	2.50266e-11	5.46463e-09
piR-17170	piR-17170	9.87448	6.78734	1.47955	4.58745	4.487e-06	0.000216308
piR-17462	piR-17462	11.1441	2.945	0.936875	3.14343	0.00166982	0.0241182
piR-17786	piR-17786	12.6301	-3.57128	0.991787	-3.60085	0.000317173	0.00643359
piR-18058	piR-18058	8.4234	4.05182	1.23921	3.26967	0.00107673	0.0173775
piR-1818	piR-1818	1101.51	1.79546	0.523144	3.43205	0.000599031	0.0103907
piR-18203	piR-18203	14.8434	-2.35263	0.769607	-3.05693	0.00223619	0.0300751
piR-18396	piR-18396	4.82724	4.7463	1.6493	2.87776	0.00400509	0.0461704
piR-18702	piR-18702	4.28464	5.58046	1.73243	3.22118	0.00127662	0.0196061
piR-18722	piR-18722	12.8431	-7.15206	1.41803	-5.04367	4.56675e-07	3.25996e-05
piR-19037	piR-19037	165.876	-2.71006	0.500057	-5.4195	5.97655e-08	5.41097e-06
piR-19311	piR-19311	103.912	-3.5684	0.503403	-7.08856	1.35519e-12	4.19205e-10
piR-19341	piR-19341	6.07116	-4.15646	1.44591	-2.87463	0.00404497	0.0464859
piR-19381	piR-19381	76.7791	1.37834	0.438651	3.14223	0.00167665	0.0241229
piR-19528	piR-19528	228.893	-3.43605	0.386235	-8.89626	5.77623e-19	3.57356e-16
piR-19986	piR-19986	15.8836	-3.47903	0.852654	-4.08023	4.4991e-05	0.00141223
piR-20160	piR-20160	23.3358	-4.29649	0.817723	-5.25421	1.48657e-07	1.22626e-05
piR-20415	piR-20415	58.8927	-2.48161	0.543498	-4.56599	4.97142e-06	0.000236589
piR-20485	piR-20485	37.3534	-2.17015	0.5899	-3.67885	0.000234291	0.00513687
piR-20491	piR-20491	99.4252	4.32156	0.567475	7.61543	2.62823e-14	1.084e-11
piR-20499	piR-20499	656.228	-3.69789	0.377538	-9.79473	1.1861e-22	1.46761e-19
piR-20521	piR-20521	85.5734	-2.39933	0.4415	-5.4345	5.49504e-08	5.0994e-06
piR-20663	piR-20663	107.094	7.03934	0.780493	9.0191	1.89646e-19	1.40793e-16
piR-21002	piR-21002	9282.43	-1.37742	0.363297	-3.79144	0.000149774	0.00375792
piR-21006	piR-21006	71.0295	-4.03009	0.541063	-7.44846	9.44354e-14	3.50544e-11
piR-21022	piR-21022	9.0226	3.72499	1.23139	3.02503	0.00248607	0.03238
piR-21088	piR-21088	3.87293	5.4376	1.78305	3.04961	0.00229137	0.0304264
piR-21159	piR-21159	18.5104	3.86427	1.07121	3.60737	0.000309315	0.00630866
piR-21276	piR-21276	17.8449	-7.62514	1.39893	-5.45069	5.01743e-08	4.90123e-06
piR-21308	piR-21308	73.2284	-3.79998	0.733675	-5.17938	2.22627e-07	1.75828e-05
piR-21684	piR-21684	50.2926	-2.05319	0.551815	-3.72079	0.000198598	0.00454202
piR-21923	piR-21923	1313.27	-1.233	0.379301	-3.25072	0.00115113	0.0182607
piR-21952	piR-21952	16.8328	2.80534	0.75683	3.7067	0.000209977	0.00472384
piR-22035	piR-22035	8.53918	3.62958	1.16325	3.1202	0.00180729	0.0254115
piR-22067	piR-22067	15.9955	3.19476	0.981589	3.25468	0.00113518	0.0181629
piR-22163	piR-22163	53.5717	-1.84809	0.489564	-3.77497	0.000160027	0.00385728
piR-22244	piR-22244	9.8078	4.21156	1.24921	3.37138	0.000747924	0.0127353
piR-22278	piR-22278	12.8258	-2.97132	0.959218	-3.09765	0.00195061	0.0272205
piR-2293	piR-2293	10.9139	-3.6886	1.22452	-3.01229	0.00259287	0.0330747
piR-2393	piR-2393	87.369	1.54044	0.428597	3.59415	0.000325447	0.00656553
piR-2755	piR-2755	92.1626	2.47943	0.456088	5.4363	5.43996e-08	5.0994e-06
piR-28	piR-28	9.49961	-3.13834	1.09357	-2.86982	0.00410706	0.0470537
piR-3454	piR-3454	13.5782	-3.69223	1.00213	-3.68437	0.000229267	0.00506571
piR-3558	piR-3558	23.7037	-2.2769	0.66222	-3.43828	0.000585422	0.010348
piR-384	piR-384	35.8194	2.90372	0.661804	4.38758	1.14618e-05	0.000472734
piR-4011	piR-4011	35.4671	1.94197	0.606513	3.20187	0.00136539	0.020603
piR-4031	piR-4031	132.446	-3.85212	0.502109	-7.67188	1.69497e-14	7.86467e-12
piR-405	piR-405	96.7825	-1.76564	0.501307	-3.52207	0.000428186	0.00810933
piR-4315	piR-4315	12.5843	-3.56211	0.940376	-3.78796	0.000151887	0.00375792
piR-4859	piR-4859	18.6258	-2.61603	0.752586	-3.47606	0.000508847	0.00916913
piR-491	piR-491	6.68209	-6.20905	1.57039	-3.95382	7.69135e-05	0.00214664
piR-4989	piR-4989	70.405	-3.11097	0.563904	-5.51684	3.45144e-08	3.46264e-06
piR-522	piR-522	10.3931	-2.82348	0.95174	-2.96666	0.00301058	0.0371271
piR-57	piR-57	24.55	8.09942	1.34645	6.01538	1.79469e-09	2.56226e-07
piR-5711	piR-5711	116.305	-2.26517	0.419273	-5.40261	6.56785e-08	5.80473e-06
piR-5732	piR-5732	9.39343	-4.79355	1.3717	-3.49461	0.000474761	0.00868306
piR-5884	piR-5884	41.3285	-2.70808	0.607719	-4.45614	8.34504e-06	0.000370819
piR-6043	piR-6043	37.8682	8.72517	1.30318	6.6953	2.15224e-11	4.9932e-09
piR-6061	piR-6061	26.9532	-2.76712	0.628026	-4.40606	1.05269e-05	0.000444044
piR-6086	piR-6086	17.7854	5.13797	1.09454	4.69418	2.67677e-06	0.000141945
piR-6122	piR-6122	10.8479	-6.91067	1.47093	-4.69816	2.62512e-06	0.000141224
piR-6241	piR-6241	7.09076	6.30733	1.56752	4.02377	5.72736e-05	0.0017008
piR-6279	piR-6279	7.09956	6.31178	1.58387	3.98503	6.74707e-05	0.00194991
piR-6554	piR-6554	9.51135	-5.7313	1.49381	-3.8367	0.0001247	0.00328288
piR-666	piR-666	396.065	-1.21096	0.417022	-2.90383	0.00368625	0.0430294
piR-6923	piR-6923	93.4278	-2.9334	0.497791	-5.89285	3.796e-09	4.69692e-07
piR-7370	piR-7370	359.478	-2.35552	0.400973	-5.8745	4.24128e-09	5.07859e-07
piR-7505	piR-7505	17.9681	2.18114	0.735802	2.9643	0.00303368	0.0371651
piR-7582	piR-7582	204.214	-1.36226	0.377199	-3.61153	0.000304396	0.00628759
piR-777	piR-777	33.6316	-2.29697	0.609235	-3.77025	0.000163083	0.00390557
piR-8258	piR-8258	10.0257	2.99229	0.975404	3.06774	0.00215681	0.0292193
piR-833	piR-833	71.1016	-1.94099	0.477181	-4.06762	4.74954e-05	0.00145705
piR-8571	piR-8571	24.6112	8.10334	1.33538	6.0682	1.29352e-09	1.92062e-07
piR-8673	piR-8673	79.9605	-1.86607	0.44569	-4.18693	2.82753e-05	0.00100921
piR-880	piR-880	4.96814	-5.77946	1.70306	-3.39357	0.000689891	0.0118013
piR-9241	piR-9241	45.2047	-3.32606	0.556069	-5.98137	2.21266e-09	2.98331e-07
piR-9447	piR-9447	17.5594	4.02639	1.06105	3.79471	0.000147814	0.00375792
piR-955	piR-955	18.0387	2.90978	0.833279	3.49196	0.000479486	0.00868306
piR-9616	piR-9616	30.6463	-2.17422	0.602092	-3.61111	0.000304894	0.00628759
piR-9965	piR-9965	23.2601	2.05812	0.679874	3.02721	0.00246826	0.0322613
