# Supplementary material for: Distinct and Coordinated Regulation of Small Non-coding RNAs by E2f1 and p53 During Drosophila Development and in Response to DNA Damage
Source: Front Cell Dev Biol. 2021 Jul 22;9:695311. doi: 10.3389/fcell.2021.695311 (PMC8339594; doi:10.3389/fcell.2021.695311)
Supplement: Supplementary file 2 [file Data_Sheet.ZIP › Supplementary Tables/Table S9-p53_IR vs W1118_IR DE piRNAs.xlsx]

## Sheet: embryo
	baseMean	log2FoldChange	lfcSE	stat	pvalue	padj
piR-7992	25.985	21.5432	3.90868	5.51163	3.5552e-08	1.54272e-06
piR-17714	22.2728	21.3251	3.909	5.45538	4.88681e-08	2.02908e-06
piR-9674	21.9635	21.3091	3.90904	5.45125	5.00156e-08	2.06861e-06
piR-17936	18.8701	21.0965	3.90941	5.39633	6.80171e-08	2.70739e-06
piR-20420	17.942	21.0296	3.90955	5.37905	7.48803e-08	2.94733e-06
piR-8831	16.7046	20.9304	3.90975	5.35339	8.632e-08	3.32348e-06
piR-11688	1637.44	14.202	1.39689	10.1669	2.78684e-24	1.01748e-21
piR-8046	296.469	11.7366	3.90693	3.00405	0.0026641	0.0273063
piR-9491	268.547	11.5922	1.32415	8.75439	2.0521e-18	4.6229e-16
piR-12457	213.417	11.2631	1.25644	8.96431	3.12226e-19	8.06304e-17
piR-17321	132.559	10.5733	1.29089	8.19075	2.59604e-16	4.16467e-14
piR-1215	100.129	10.1757	1.36881	7.43396	1.05391e-13	1.28262e-11
piR-2487	95.3134	10.1035	1.28259	7.87739	3.34281e-15	4.78293e-13
piR-18841	176.097	10.0238	1.25544	7.98429	1.41338e-15	2.10772e-13
piR-3084	640.857	9.98821	0.820585	12.1721	4.37896e-34	5.15161e-31
piR-16936	215.398	9.42488	1.12681	8.36418	6.05351e-17	1.06824e-14
piR-688	59.3177	9.41004	1.28875	7.30168	2.84187e-13	3.07038e-11
piR-240	111.404	9.35519	1.33632	7.00069	2.54708e-12	2.305e-10
piR-18529	52.3317	9.23681	1.31208	7.03982	1.9249e-12	1.77225e-10
piR-17876	51.8867	9.22976	1.30995	7.04587	1.84311e-12	1.71938e-10
piR-9534	1034.05	9.09089	1.91807	4.73959	2.14149e-06	6.25139e-05
piR-883	3417.55	9.05096	0.685738	13.1989	8.90757e-40	1.57189e-36
piR-20372	76.8025	8.81594	1.31594	6.69932	2.0939e-11	1.71862e-09
piR-4007	36.7795	8.71136	1.45217	5.99886	1.98702e-09	1.13111e-07
piR-22320	588.253	8.69058	0.666218	13.0446	6.81808e-39	1.03128e-35
piR-21455	564.227	8.68389	0.908222	9.56142	1.16155e-21	3.51386e-19
piR-7413	112.455	8.50513	1.27971	6.64612	3.00929e-11	2.36017e-09
piR-22158	30.2688	8.44772	1.30995	6.44889	1.12675e-10	7.95332e-09
piR-7161	99.1431	8.29415	1.19401	6.94649	3.74497e-12	3.30432e-10
piR-3457	26.8471	8.28417	1.36055	6.08886	1.1372e-09	6.76444e-08
piR-9091	94.2102	8.23507	1.14022	7.22237	5.1091e-13	5.15192e-11
piR-607	24.5442	8.15298	1.34528	6.06045	1.35741e-09	7.94045e-08
piR-3544	461.715	8.05974	0.592787	13.5964	4.20912e-42	1.11415e-38
piR-20681	22.5772	8.03437	1.36273	5.89581	3.72852e-09	1.9838e-07
piR-20473	22.8738	8.02048	1.54295	5.19815	2.01283e-07	7.29858e-06
piR-8225	41.7214	7.93158	1.33747	5.9303	3.02388e-09	1.64189e-07
piR-10746	20.2308	7.84383	1.44369	5.43319	5.53557e-08	2.27173e-06
piR-22178	18.1263	7.71603	1.36819	5.63959	1.70453e-08	8.02114e-07
piR-14914	17.8662	7.66655	1.43387	5.34674	8.95534e-08	3.42307e-06
piR-9682	204.248	7.5653	1.01872	7.42625	1.11723e-13	1.34423e-11
piR-21356	117.758	7.54525	0.835789	9.0277	1.75321e-19	4.64075e-17
piR-21092	88.5515	7.53444	1.08417	6.94949	3.6661e-12	3.2619e-10
piR-8474	31.0016	7.52345	1.36426	5.51469	3.49401e-08	1.52241e-06
piR-1266	57.2446	7.52144	1.19136	6.31333	2.73095e-10	1.79598e-08
piR-14588	15.4187	7.47863	1.38168	5.41269	6.20851e-08	2.51383e-06
piR-422	15.0111	7.45089	1.59074	4.68391	2.81453e-06	7.90457e-05
piR-10445	15.399	7.44396	1.63378	4.55628	5.20682e-06	0.000135788
piR-13555	233.574	7.37086	0.676777	10.8911	1.2706e-27	7.47393e-25
piR-6262	14.2141	7.36839	1.40568	5.24188	1.58946e-07	5.82327e-06
piR-14662	26.9986	7.31166	1.31001	5.58136	2.38644e-08	1.07522e-06
piR-16336	26.5901	7.29887	1.33547	5.46539	4.61883e-08	1.94064e-06
piR-22038	26.9596	7.29834	1.32715	5.49925	3.814e-08	1.63492e-06
piR-9669	25.4617	7.24046	1.39994	5.17197	2.31643e-07	8.23031e-06
piR-6870	132.13	7.16572	1.02532	6.98879	2.77269e-12	2.4879e-10
piR-5760	12.6851	7.16515	1.4635	4.89591	9.78526e-07	3.04725e-05
piR-18461	11.4601	7.0166	1.50663	4.65713	3.2064e-06	8.84099e-05
piR-11305	56.0294	6.90519	1.0286	6.71319	1.90415e-11	1.57509e-09
piR-18603	19.7597	6.8662	1.73926	3.94776	7.88848e-05	0.00144949
piR-6799	34.55	6.79068	1.206	5.63075	1.79428e-08	8.4061e-07
piR-18919	514.363	6.71844	0.47702	14.0842	4.75057e-45	2.51495e-41
piR-2999	8.90389	6.70194	1.5449	4.33809	1.43726e-05	0.00033154
piR-19104	17.7122	6.69245	1.35419	4.94203	7.73116e-07	2.46559e-05
piR-179	8.51405	6.61076	1.47323	4.48727	7.21417e-06	0.000183614
piR-2775	8.4046	6.60639	1.49582	4.41657	1.0028e-05	0.00024186
piR-1670	7556.86	6.59459	1.07312	6.14528	7.98237e-10	4.94253e-08
piR-9802	7.91156	6.53407	1.70165	3.83984	0.000123115	0.0021535
piR-647	102.731	6.49503	0.877765	7.3995	1.36694e-13	1.57145e-11
piR-10150	2256.59	6.47163	0.606586	10.6689	1.42241e-26	6.2752e-24
piR-16183	26.1962	6.36681	1.21143	5.25561	1.47537e-07	5.44292e-06
piR-9537	13.4896	6.32313	1.46187	4.32538	1.52266e-05	0.000348959
piR-19321	24.3254	6.28739	1.23097	5.10766	3.26176e-07	1.12128e-05
piR-21817	212.581	6.25382	0.739283	8.4593	2.68981e-17	5.08566e-15
piR-22305	6.11068	6.1486	1.56196	3.93645	8.26945e-05	0.0015096
piR-13652	6.01051	6.07676	1.67088	3.63686	0.000275984	0.00417445
piR-5315	5.66046	6.02676	1.57343	3.83032	0.000127974	0.00221042
piR-17355	5.49916	5.96681	2.11889	2.816	0.00486256	0.0450436
piR-7803	5.21332	5.93155	2.01561	2.94281	0.00325246	0.0321541
piR-6009	5.20654	5.90156	1.72856	3.41414	0.000639835	0.00848944
piR-10551	5.09656	5.89883	2.02882	2.90753	0.003643	0.0352257
piR-13644	10.2314	5.86673	1.49746	3.91778	8.93695e-05	0.00162028
piR-19867	113.145	5.86298	0.661591	8.86194	7.86332e-19	1.9362e-16
piR-1032	18.2734	5.84133	1.24385	4.69618	2.65068e-06	7.54447e-05
piR-3806	155.841	5.83067	0.544666	10.705	9.63907e-27	4.43733e-24
piR-1436	4.84337	5.82588	2.04621	2.84716	0.00441114	0.0414552
piR-7778	18.1535	5.81876	1.26119	4.61371	3.9554e-06	0.000107109
piR-8969	4.76235	5.7888	1.64448	3.52013	0.000431334	0.00602502
piR-6895	4.70694	5.78533	2.04902	2.82346	0.00475079	0.0442015
piR-3524	4.68282	5.77948	1.71226	3.37534	0.000737239	0.00958954
piR-17402	4.6973	5.73628	1.6494	3.47779	0.000505566	0.00690701
piR-7592	4.42963	5.69887	1.72593	3.30191	0.000960274	0.0120467
piR-6795	169.151	5.68893	0.644059	8.83293	1.01966e-18	2.45368e-16
piR-257	4.4916	5.68034	1.6749	3.39146	0.000695223	0.0090653
piR-19599	4.442	5.67436	1.65958	3.41915	0.000628176	0.00835568
piR-15946	4.33624	5.66028	1.68622	3.35678	0.000788557	0.0101696
piR-9535	886.461	5.61347	0.983392	5.70827	1.14127e-08	5.64663e-07
piR-20317	4.16333	5.60941	1.73689	3.22957	0.00123976	0.0148323
piR-8471	8.24353	5.60208	1.48627	3.76923	0.000163753	0.00273473
piR-15884	15.4817	5.58945	1.26177	4.42985	9.42987e-06	0.000229525
piR-22113	60.2104	5.57948	1.10628	5.04346	4.57197e-07	1.53676e-05
piR-18152	8.29572	5.55499	1.49179	3.7237	0.000196324	0.00315429
piR-11585	4.10854	5.54639	1.73375	3.19906	0.00137875	0.0160773
piR-19361	1060.19	5.52116	0.692632	7.97127	1.57057e-15	2.30962e-13
piR-20900	240.366	5.46572	0.489966	11.1553	6.74692e-29	5.1026e-26
piR-16698	3.8451	5.45647	1.73811	3.13932	0.00169342	0.0187161
piR-16428	3.92673	5.44852	1.85303	2.94034	0.00327854	0.0323214
piR-19823	3.87058	5.43322	1.80599	3.00845	0.00262586	0.0269666
piR-96	7.24812	5.38096	1.48085	3.6337	0.000279387	0.00421389
piR-18302	39	5.37774	0.958428	5.611	2.01166e-08	9.22053e-07
piR-19220	7.03656	5.33846	1.50652	3.54356	0.000394763	0.00558044
piR-11212	7.04576	5.30721	1.62786	3.26023	0.00111321	0.0135479
piR-11242	3.31249	5.23082	1.78989	2.92243	0.00347313	0.0338303
piR-13640	127.359	5.21769	0.734352	7.10516	1.20187e-12	1.15685e-10
piR-22065	3.20017	5.21081	1.79084	2.9097	0.0036178	0.035014
piR-21870	3.13957	5.1651	1.7987	2.87157	0.00408441	0.0388551
piR-13645	6.0816	5.14538	1.54617	3.32782	0.000875278	0.0111254
piR-13596	3.07241	5.11593	1.8395	2.78116	0.0054165	0.0489353
piR-22237	11.2139	5.10432	1.50753	3.38589	0.000709478	0.0092398
piR-7621	5.88087	5.09397	1.52882	3.33196	0.000862368	0.0110009
piR-8177	25.8346	5.04183	0.984714	5.12009	3.05385e-07	1.06014e-05
piR-15875	16.3082	5.039	1.13869	4.42527	9.63212e-06	0.00023391
piR-14154	41.7805	5.01125	0.72238	6.93714	4.00124e-12	3.50125e-10
piR-15156	26.3606	5.00053	0.884994	5.65036	1.60113e-08	7.56819e-07
piR-9724	15.1092	4.97724	1.15626	4.3046	1.67285e-05	0.000375255
piR-9829	68.8115	4.91994	0.658601	7.47029	8.00173e-14	9.86049e-12
piR-22164	28.4932	4.8868	1.00392	4.86772	1.12894e-06	3.49508e-05
piR-15820	14.1082	4.88643	1.11671	4.37573	1.21025e-05	0.000286029
piR-8058	13.782	4.80826	1.28852	3.73162	0.000190249	0.00307067
piR-11726	17.335	4.76384	1.07048	4.45019	8.57955e-06	0.000212741
piR-12082	30.1177	4.73233	0.984017	4.8092	1.51539e-06	4.55822e-05
piR-16022	147.379	4.70463	0.478424	9.83358	8.06947e-23	2.77263e-20
piR-8112	62.7436	4.69696	0.721155	6.51311	7.36115e-11	5.52765e-09
piR-20289	4.65422	4.69013	1.65074	2.84123	0.00449398	0.0421082
piR-3188	41.1488	4.60606	1.03549	4.44817	8.66034e-06	0.000214042
piR-17319	187.026	4.59423	0.443119	10.3679	3.46959e-25	1.312e-22
piR-5610	60.4672	4.59029	0.697788	6.57834	4.75732e-11	3.65004e-09
piR-11451	4.30183	4.5864	1.61911	2.83267	0.00461611	0.0431761
piR-7155	193.503	4.57419	0.611716	7.47763	7.5673e-14	9.53841e-12
piR-550	655.081	4.55705	0.387286	11.7666	5.79968e-32	5.58245e-29
piR-18801	183.931	4.5024	0.517402	8.70195	3.26231e-18	7.04925e-16
piR-9105	28.068	4.45451	0.841487	5.29361	1.19923e-07	4.45526e-06
piR-21959	6.97453	4.41237	1.42707	3.0919	0.00198878	0.0214432
piR-10096	7.17656	4.40636	1.40508	3.13603	0.00171251	0.0188738
piR-9295	354.981	4.40193	0.707663	6.22038	4.95946e-10	3.12564e-08
piR-15318	3048.13	4.36394	0.44504	9.80573	1.06371e-22	3.51955e-20
piR-10667	6.71042	4.35522	1.37141	3.17572	0.00149463	0.017164
piR-9973	12.805	4.32659	1.4711	2.94106	0.00327089	0.032276
piR-4730	76.2095	4.31973	0.79136	5.45861	4.79874e-08	2.00036e-06
piR-19466	44.9772	4.24653	0.698285	6.08138	1.19153e-09	7.04798e-08
piR-9588	123.571	4.24282	0.66288	6.40059	1.54781e-10	1.06417e-08
piR-17260	31.7806	4.22756	0.848694	4.98125	6.31752e-07	2.05184e-05
piR-2913	14.9626	4.21987	0.984234	4.28747	1.80721e-05	0.000399721
piR-10051	9.26638	4.21973	1.19607	3.52798	0.00041874	0.00588014
piR-13882	21.5518	4.19315	0.921259	4.55154	5.32538e-06	0.000138538
piR-150	18.9913	4.18111	1.19668	3.49393	0.00047597	0.0065449
piR-6196	32.3144	4.16343	1.23672	3.36651	0.00076125	0.00984589
piR-5994	13826.8	4.16302	0.617788	6.73859	1.59929e-11	1.34391e-09
piR-21076	8.35313	4.07629	1.2892	3.16188	0.00156754	0.0176941
piR-8888	13.3357	4.04183	1.10659	3.6525	0.000259704	0.00399672
piR-14625	29.8468	4.03637	0.688446	5.86302	4.5453e-09	2.39431e-07
piR-15774	96.5972	4.00059	0.54075	7.39821	1.38028e-13	1.57145e-11
piR-349	24.771	3.99518	0.944931	4.22801	2.35765e-05	0.00049826
piR-10888	26.6608	3.98122	0.733612	5.42687	5.73514e-08	2.34454e-06
piR-9307	15.6923	3.97539	0.967968	4.10695	4.00922e-05	0.000790495
piR-18606	488.635	3.94046	0.618628	6.36968	1.89425e-10	1.28566e-08
piR-13533	25.0287	3.9253	0.840164	4.67206	2.98196e-06	8.33061e-05
piR-6170	375.702	3.91017	0.367772	10.632	2.11434e-26	8.95465e-24
piR-19727	27.0746	3.90041	1.14694	3.4007	0.000672133	0.00880761
piR-18339	7.19788	3.89993	1.27157	3.06701	0.00216212	0.0229614
piR-19839	41.4543	3.8988	0.742825	5.24861	1.53254e-07	5.63422e-06
piR-12770	81.9671	3.88268	0.523108	7.42232	1.15087e-13	1.35733e-11
piR-21707	1474.32	3.85603	0.584171	6.60087	4.08762e-11	3.15911e-09
piR-17852	44.8047	3.81709	1.02902	3.70944	0.000207719	0.00330725
piR-11140	92.833	3.80894	0.532742	7.14968	8.69777e-13	8.60673e-11
piR-15362	428.575	3.80308	0.78978	4.81537	1.4693e-06	4.45757e-05
piR-15601	2238.12	3.79663	0.363522	10.444	1.56067e-25	6.12016e-23
piR-13906	19.1291	3.72043	1.18987	3.12674	0.00176754	0.0193934
piR-19083	6.74392	3.71859	1.34067	2.77368	0.00554269	0.0498183
piR-10851	11.6024	3.70911	1.13572	3.26587	0.0010913	0.0133426
piR-7260	8.89006	3.70444	1.22444	3.02542	0.00248291	0.0258496
piR-15113	605.491	3.70326	0.426178	8.68945	3.64185e-18	7.56077e-16
piR-1601	37.8811	3.69541	0.673846	5.48405	4.1569e-08	1.76053e-06
piR-2595	166.119	3.67706	0.622454	5.90736	3.47636e-09	1.85898e-07
piR-3197	14.7735	3.67289	1.03849	3.53676	0.000405069	0.00571087
piR-11603	6.36755	3.65564	1.23268	2.96562	0.00302077	0.0301735
piR-560	16.9434	3.65338	0.984785	3.70982	0.000207403	0.0033072
piR-14231	855.346	3.63049	0.394928	9.1928	3.8276e-20	1.06649e-17
piR-5896	236.411	3.62653	0.949128	3.82091	0.000132961	0.00227429
piR-12097	8.11254	3.61948	1.15532	3.13287	0.00173104	0.0190522
piR-19168	115.289	3.59184	0.469959	7.64289	2.12398e-14	2.88317e-12
piR-18954	357.548	3.59113	0.432318	8.30668	9.84194e-17	1.7083e-14
piR-15599	4487.77	3.588	0.417276	8.59862	8.06799e-18	1.55316e-15
piR-9624	115.312	3.55344	0.632612	5.61709	1.94196e-08	9.01819e-07
piR-15807	74.5248	3.55306	0.611434	5.81102	6.20941e-09	3.19152e-07
piR-21992	13.8508	3.52403	0.969613	3.63447	0.000278555	0.00420733
piR-10287	7.76263	3.5203	1.13466	3.10253	0.00191875	0.0208153
piR-21797	17.4912	3.48308	0.804551	4.32922	1.4964e-05	0.000343686
piR-8521	32.7892	3.47676	0.627519	5.54049	3.01628e-08	1.31969e-06
piR-6695	38.7746	3.4489	0.950947	3.6268	0.000286954	0.0042974
piR-5107	31.4248	3.42996	0.602684	5.69114	1.26197e-08	6.15747e-07
piR-19036	14.5058	3.4292	1.17478	2.91901	0.00351147	0.0341409
piR-7244	13.6197	3.42902	1.06723	3.21301	0.00131351	0.0155217
piR-2454	7.32983	3.42651	1.08152	3.16825	0.00153362	0.0174073
piR-13065	107.054	3.42613	0.718156	4.77073	1.83555e-06	5.44392e-05
piR-15235	256.323	3.42362	0.428514	7.98952	1.35464e-15	2.04899e-13
piR-6167	96.6215	3.41885	0.680176	5.02642	4.99721e-07	1.66385e-05
piR-10293	14.1416	3.35403	0.891718	3.76131	0.000169024	0.00280946
piR-21793	9.08049	3.34499	1.11771	2.99273	0.00276495	0.0279879
piR-3782	307.632	3.34006	0.502099	6.6522	2.88744e-11	2.28151e-09
piR-19577	7.16039	3.33739	1.1801	2.82805	0.00468329	0.0437272
piR-19624	15.487	3.31989	0.934198	3.55373	0.000379806	0.00541966
piR-17017	32.5459	3.31835	0.702943	4.72065	2.35097e-06	6.8011e-05
piR-15450	6.67307	3.29526	1.14934	2.8671	0.00414251	0.0393019
piR-9203	32.7576	3.29406	0.75454	4.36566	1.26742e-05	0.000297549
piR-20505	20.3363	3.28652	0.793225	4.14323	3.42441e-05	0.00068931
piR-20232	212.595	3.28158	0.442143	7.42199	1.15376e-13	1.35733e-11
piR-7650	1344.23	3.2456	0.570227	5.69177	1.2573e-08	6.15747e-07
piR-3566	268.233	3.2343	0.428041	7.55607	4.15441e-14	5.36426e-12
piR-18022	55.2331	3.23406	0.580448	5.57167	2.52312e-08	1.13198e-06
piR-16955	14.9173	3.22983	0.909879	3.54973	0.000385622	0.00548092
piR-20027	83.0252	3.22716	0.689361	4.68138	2.84957e-06	7.98181e-05
piR-7388	21.9184	3.21074	0.932201	3.44426	0.000572623	0.00771366
piR-22266	129.688	3.20678	0.540967	5.92786	3.06906e-09	1.65792e-07
piR-6416	110.318	3.20566	0.485212	6.60672	3.9294e-11	3.05915e-09
piR-12178	8.37355	3.19619	1.13069	2.82676	0.0047022	0.0438651
piR-17536	26.9472	3.18626	0.678196	4.69813	2.62554e-06	7.51199e-05
piR-19888	243.984	3.18087	0.537112	5.92217	3.17728e-09	1.70767e-07
piR-6070	13.1955	3.17979	0.975707	3.25896	0.0011182	0.013593
piR-18849	12.1911	3.16563	0.918335	3.44714	0.000566555	0.00764164
piR-5129	24.4079	3.15556	0.677799	4.65561	3.23026e-06	8.88363e-05
piR-20665	252.899	3.14774	0.699946	4.49712	6.88789e-06	0.000175733
piR-468	68.6133	3.14015	0.511502	6.13908	8.3e-10	5.07979e-08
piR-19866	1388.31	3.13822	0.468926	6.69236	2.19602e-11	1.78857e-09
piR-8279	15.1571	3.12752	1.06631	2.93302	0.00335678	0.0329089
piR-21072	49.4744	3.11981	0.778326	4.00835	6.11442e-05	0.00116714
piR-1022	57.5999	3.10953	0.606745	5.12494	2.97638e-07	1.03664e-05
piR-20496	71.6624	3.10123	0.479191	6.47181	9.68337e-11	6.9698e-09
piR-1353	13.5208	3.08581	0.972768	3.17219	0.00151292	0.0172989
piR-8571	93.3874	3.08455	0.649778	4.74709	2.06367e-06	6.08639e-05
piR-862	58.0785	3.08307	0.502081	6.14059	8.22175e-10	5.06116e-08
piR-21821	26.6484	3.07947	0.624355	4.93224	8.12899e-07	2.58468e-05
piR-8963	15.1409	3.05397	0.934103	3.26942	0.00107769	0.0131914
piR-17855	19.9798	3.0465	0.770729	3.95276	7.72552e-05	0.00143254
piR-14593	11.427	3.04521	0.949711	3.20647	0.00134377	0.0157736
piR-18811	44.4845	3.04423	1.00958	3.01535	0.0025668	0.0264628
piR-3374	89.0926	3.04074	0.807515	3.76555	0.000166181	0.00276655
piR-21337	74.441	3.02249	0.436971	6.9169	4.61625e-12	4.0063e-10
piR-19468	17.2526	3.02213	1.06325	2.84235	0.0044782	0.0419975
piR-9384	91.6411	3.01196	0.481837	6.251	4.07827e-10	2.60125e-08
piR-340	35.8964	3.00342	0.703892	4.26687	1.98231e-05	0.000430097
piR-7512	312.242	3.00215	0.514034	5.84036	5.20876e-09	2.70766e-07
piR-7181	29.6064	2.99477	0.67064	4.46554	7.98655e-06	0.000200383
piR-22097	203.996	2.98706	0.59223	5.04376	4.5648e-07	1.53676e-05
piR-2733	103.98	2.98459	0.623026	4.79047	1.66392e-06	4.9627e-05
piR-21647	30.5111	2.97861	0.794594	3.74859	0.000177834	0.00291471
piR-15962	126.169	2.96917	0.568543	5.22242	1.76602e-07	6.44779e-06
piR-14589	46.6384	2.95341	0.644253	4.58424	4.55639e-06	0.000120394
piR-11890	26.9454	2.95265	0.723379	4.08175	4.46972e-05	0.000876396
piR-2867	17.9906	2.95048	0.944823	3.12279	0.00179146	0.0196152
piR-15934	9.53293	2.94078	0.932823	3.15256	0.00161844	0.0181142
piR-2273	550.809	2.94041	0.482899	6.08908	1.13564e-09	6.76444e-08
piR-6166	43.8728	2.93837	0.537865	5.46301	4.6812e-08	1.95907e-06
piR-21027	80.1383	2.92226	0.770893	3.79075	0.000150194	0.00254441
piR-7505	111.333	2.91899	0.502702	5.8066	6.3755e-09	3.26105e-07
piR-22058	175.409	2.90242	1.0068	2.88281	0.00394145	0.0377666
piR-16350	262.547	2.87112	0.63244	4.53975	5.63217e-06	0.000145447
piR-12720	289.161	2.86722	0.506616	5.65956	1.51762e-08	7.24015e-07
piR-3977	43.0573	2.86605	0.674432	4.24958	2.1417e-05	0.000459504
piR-11105	80.6799	2.86418	0.615964	4.64991	3.32073e-06	9.08994e-05
piR-8172	19.3868	2.84271	0.736789	3.85824	0.000114204	0.00201533
piR-14664	22.719	2.81984	0.669347	4.21283	2.52196e-05	0.000529812
piR-8900	23.4927	2.81641	0.720511	3.9089	9.27165e-05	0.00167237
piR-7748	16.399	2.81316	0.884862	3.17921	0.00147676	0.0170111
piR-12921	198.702	2.7976	0.524999	5.32876	9.8886e-08	3.7662e-06
piR-7398	3975.52	2.79264	0.361428	7.72669	1.10378e-14	1.53774e-12
piR-6360	26.8852	2.78459	0.627658	4.43648	9.14421e-06	0.0002236
piR-21414	401.883	2.78395	0.329267	8.45497	2.79156e-17	5.18544e-15
piR-16069	41.0629	2.77969	0.514345	5.40434	6.50485e-08	2.60884e-06
piR-2656	140.443	2.77503	0.458675	6.0501	1.44752e-09	8.37505e-08
piR-17471	133.393	2.76732	0.779323	3.55092	0.000383882	0.00547044
piR-12395	137.868	2.76258	0.646376	4.27395	1.92038e-05	0.000419236
piR-7887	247.044	2.75525	0.543664	5.06793	4.02162e-07	1.37802e-05
piR-10178	1608.4	2.74685	0.559421	4.91017	9.09964e-07	2.85896e-05
piR-206	978.975	2.74655	0.351907	7.80477	5.96115e-15	8.41555e-13
piR-2888	520.799	2.74648	0.650707	4.22077	2.43473e-05	0.000512503
piR-9272	80.2176	2.73958	0.693503	3.95036	7.8034e-05	0.00143942
piR-6969	19.4682	2.72785	0.751397	3.63037	0.000283018	0.00426258
piR-132	31.2355	2.7233	0.942331	2.88996	0.00385291	0.0370187
piR-11447	78.4361	2.71989	0.824193	3.30007	0.000966603	0.0121117
piR-19634	58.9152	2.71546	0.468213	5.79961	6.6468e-09	3.36729e-07
piR-11846	379.077	2.70769	0.541928	4.99641	5.84078e-07	1.90871e-05
piR-12199	544.769	2.69443	0.628378	4.28791	1.80362e-05	0.000399721
piR-15197	136.235	2.6924	0.658961	4.08583	4.39198e-05	0.000862751
piR-22312	22.742	2.68883	0.679954	3.95443	7.67165e-05	0.00142504
piR-9722	222.139	2.68205	0.370579	7.23745	4.57199e-13	4.65463e-11
piR-20777	422.705	2.67606	0.621632	4.3049	1.6706e-05	0.000375255
piR-8964	16.4316	2.67445	0.752475	3.5542	0.000379132	0.00541734
piR-16409	287.693	2.66571	0.411955	6.47089	9.74244e-11	6.9698e-09
piR-14475	25.0104	2.64751	0.667657	3.96538	7.32798e-05	0.00137082
piR-22163	68.1091	2.63875	0.746979	3.53256	0.00041156	0.00579468
piR-10904	95.2177	2.6307	0.427659	6.15139	7.68046e-10	4.78357e-08
piR-15748	28.3788	2.63066	0.57207	4.59849	4.25574e-06	0.000113408
piR-22194	212.335	2.62275	0.57731	4.54305	5.54449e-06	0.000143533
piR-15066	31.3395	2.61709	0.734327	3.56393	0.000365341	0.0052812
piR-17930	85.0186	2.61697	0.571352	4.58031	4.64278e-06	0.000122283
piR-3256	2050.78	2.60315	0.298209	8.72929	2.56285e-18	5.65321e-16
piR-7931	54.1641	2.59878	0.48875	5.31721	1.05373e-07	3.97043e-06
piR-13921	55.5471	2.59421	0.686808	3.77721	0.000158597	0.00266121
piR-5059	99.9397	2.5873	0.506544	5.10776	3.26005e-07	1.12128e-05
piR-9639	186.98	2.58478	0.397324	6.50547	7.74504e-11	5.77497e-09
piR-10185	79.8096	2.58363	0.613633	4.21039	2.54933e-05	0.000534502
piR-20998	43.4453	2.58345	0.550566	4.69235	2.70089e-06	7.62587e-05
piR-22145	254.364	2.58154	0.407119	6.34101	2.28265e-10	1.52004e-08
piR-18806	90.0058	2.58014	0.459692	5.61276	1.99129e-08	9.2069e-07
piR-15491	44.0675	2.57472	0.691708	3.72227	0.000197439	0.0031674
piR-17002	42.2784	2.56872	0.729015	3.52355	0.000425803	0.00595562
piR-8408	24.8311	2.53451	0.668913	3.789	0.000151253	0.00255826
piR-16856	51.4591	2.53197	0.693622	3.65036	0.000261875	0.00401845
piR-15665	141.232	2.52167	0.518288	4.86538	1.14239e-06	3.52641e-05
piR-19316	100.288	2.51765	0.535942	4.69761	2.63218e-06	7.51199e-05
piR-10824	283.724	2.51595	0.584133	4.30715	1.65368e-05	0.000372536
piR-9908	33.8648	2.51511	0.756322	3.32545	0.000882761	0.0111669
piR-5323	5562.75	2.50426	0.518119	4.83336	1.34247e-06	4.10812e-05
piR-685	435.823	2.50037	0.527905	4.7364	2.17547e-06	6.32799e-05
piR-19539	216.975	2.49296	0.639664	3.89729	9.72738e-05	0.00174862
piR-13512	32.4959	2.49009	0.722044	3.44867	0.00056336	0.00761389
piR-10825	146.443	2.48702	0.436795	5.6938	1.2424e-08	6.1184e-07
piR-17180	36.3375	2.48148	0.745763	3.32743	0.000876496	0.0111275
piR-18934	16.7639	2.46659	0.717	3.44016	0.000581374	0.00781166
piR-8297	14.544	2.46596	0.724538	3.4035	0.000665287	0.00873952
piR-2355	39.7294	2.46103	0.555515	4.43017	9.4158e-06	0.000229525
piR-14460	154.292	2.44749	0.579046	4.22677	2.37069e-05	0.000500018
piR-16416	82.1643	2.44701	0.520827	4.69831	2.62322e-06	7.51199e-05
piR-7373	19.6878	2.44587	0.760807	3.21484	0.00130516	0.0154575
piR-12822	39.3864	2.4266	0.758025	3.20121	0.00136854	0.0159758
piR-11675	29.029	2.42064	0.722526	3.35024	0.000807403	0.0103747
piR-6633	1069.12	2.41907	0.579773	4.17245	3.01346e-05	0.00062196
piR-1613	42.2157	2.41699	0.656686	3.68058	0.000232701	0.00362329
piR-9379	91.4573	2.41177	0.598922	4.02685	5.65285e-05	0.0010922
piR-19609	151.46	2.4117	0.449074	5.37038	7.85699e-08	3.06585e-06
piR-2590	19.2721	2.4062	0.815152	2.95184	0.00315886	0.0313458
piR-3943	240.6	2.40277	0.553627	4.34005	1.42448e-05	0.000329311
piR-13470	51.5601	2.4018	0.555736	4.32184	1.54736e-05	0.000353854
piR-846	39.4833	2.38766	0.543662	4.39181	1.12412e-05	0.000268067
piR-12107	827.371	2.38678	0.504	4.73567	2.18334e-06	6.33347e-05
piR-21988	31.7199	2.3728	0.6328	3.74969	0.000177055	0.00290797
piR-3182	30.9978	2.36681	0.740217	3.19746	0.00138645	0.0161316
piR-5026	117.252	2.35976	0.456194	5.17271	2.30725e-07	8.2253e-06
piR-12346	35.0864	2.3541	0.645564	3.64657	0.00026576	0.00404873
piR-6892	477.632	2.34154	0.546802	4.28224	1.85021e-05	0.000405592
piR-3522	46.8266	2.34059	0.74416	3.14527	0.00165932	0.0184354
piR-8429	58.7524	2.33466	0.702055	3.32547	0.0008827	0.0111669
piR-16930	888.282	2.33103	0.837459	2.78345	0.00537841	0.0487557
piR-6469	27.6913	2.32972	0.729979	3.19149	0.00141539	0.0164322
piR-3492	185.03	2.32636	0.674425	3.44939	0.000561854	0.0076073
piR-21927	29.3989	2.32442	0.635961	3.65498	0.000257202	0.00396398
piR-17344	348.904	2.32312	0.813606	2.85534	0.00429914	0.040606
piR-22195	26.1159	2.31915	0.576144	4.0253	5.69027e-05	0.00109742
piR-8335	42.2529	2.31753	0.493813	4.69313	2.69053e-06	7.61693e-05
piR-3088	41.7363	2.31213	0.77354	2.98902	0.00279876	0.028276
piR-18643	18.966	2.30608	0.706575	3.26375	0.0010995	0.0134273
piR-12255	257.605	2.30568	0.477259	4.83108	1.35792e-06	4.13152e-05
piR-5000	3448.55	2.29977	0.376026	6.11599	9.59592e-10	5.8058e-08
piR-11500	46.8508	2.29412	0.612782	3.74377	0.000181277	0.00296198
piR-14768	6026.93	2.29085	0.458394	4.99756	5.80592e-07	1.90319e-05
piR-16218	256.621	2.28957	0.462505	4.95037	7.40742e-07	2.37666e-05
piR-6464	27.4643	2.28956	0.772425	2.96412	0.00303547	0.0302918
piR-8696	47.1591	2.28528	0.539737	4.23405	2.29515e-05	0.000486996
piR-6660	58.4275	2.28101	0.53612	4.25466	2.09366e-05	0.000452402
piR-19189	23.7658	2.27948	0.759387	3.00174	0.00268438	0.0273844
piR-21762	4738.88	2.27921	0.582985	3.90955	9.24672e-05	0.00167072
piR-20726	149.759	2.27843	0.44378	5.13415	2.83423e-07	9.90391e-06
piR-11058	94.8149	2.27499	0.439303	5.17864	2.23503e-07	8.00183e-06
piR-8936	134.332	2.2735	0.574234	3.95918	7.52074e-05	0.00139947
piR-18451	996.726	2.26869	0.387606	5.85309	4.82516e-09	2.52915e-07
piR-10009	41.2327	2.26654	0.549511	4.12464	3.71309e-05	0.000740381
piR-12270	46.615	2.26037	0.508192	4.44787	8.67245e-06	0.000214042
piR-20867	429.002	2.25998	0.403393	5.60243	2.11369e-08	9.64644e-07
piR-18486	7474.58	2.25717	0.522983	4.31596	1.58912e-05	0.000361841
piR-1793	105.841	2.254	0.601139	3.74956	0.000177148	0.00290797
piR-3460	58.4065	2.25388	0.653588	3.44847	0.000563779	0.00761389
piR-17006	222.289	2.24504	0.631003	3.55789	0.000373852	0.00536362
piR-19696	14.7246	2.24084	0.742915	3.01628	0.00255898	0.0264078
piR-3596	21.9179	2.23103	0.738168	3.02239	0.00250789	0.0260189
piR-14330	474.298	2.23021	0.470233	4.74277	2.10816e-06	6.20032e-05
piR-6161	5476.4	2.2279	0.312719	7.12429	1.04618e-12	1.01624e-10
piR-14441	121.229	2.22757	0.455359	4.89191	9.98635e-07	3.10075e-05
piR-19158	27.9808	2.22733	0.603571	3.69025	0.000224032	0.00351415
piR-3481	39.6323	2.22573	0.703352	3.16446	0.00155372	0.0175944
piR-19784	17.5589	2.21835	0.711148	3.1194	0.00181222	0.0198017
piR-8909	60.5586	2.21719	0.619427	3.57941	0.000344365	0.00507819
piR-15351	30.904	2.21308	0.619776	3.57077	0.000355934	0.00519811
piR-21355	17.2097	2.21152	0.737051	3.0005	0.00269533	0.0273844
piR-11037	25.2972	2.20217	0.596838	3.68973	0.000224493	0.00351617
piR-10987	97.0136	2.19327	0.511981	4.28389	1.83651e-05	0.000403421
piR-14805	1257.99	2.1862	0.365185	5.98656	2.14322e-09	1.2135e-07
piR-6833	93.5047	2.18238	0.606213	3.60001	0.000318203	0.0047253
piR-21091	21.6164	2.17918	0.65706	3.31656	0.000911322	0.0115144
piR-18546	85.0352	2.17479	0.405912	5.35778	8.42487e-08	3.26749e-06
piR-14467	14.8352	2.16664	0.746206	2.90354	0.00368973	0.0356449
piR-20016	41.3617	2.16543	0.586205	3.69398	0.000220768	0.00346809
piR-12766	144.369	2.1526	0.405601	5.30718	1.11332e-07	4.16533e-06
piR-4999	15641.1	2.15227	0.536965	4.00822	6.11789e-05	0.00116714
piR-20219	13.6795	2.14284	0.723681	2.96103	0.00306613	0.0305414
piR-12391	46.2611	2.13567	0.586449	3.6417	0.000270846	0.00411437
piR-16327	270.992	2.13183	0.628488	3.39199	0.000693859	0.00905866
piR-3158	125.27	2.12431	0.609132	3.48743	0.000487682	0.00669724
piR-9125	41.5805	2.11959	0.6465	3.27857	0.00104335	0.0128752
piR-5538	11549.8	2.11712	0.726358	2.91471	0.00356022	0.0344882
piR-11905	354.85	2.10715	0.592789	3.55464	0.000378495	0.00541555
piR-20342	17.9379	2.09816	0.667981	3.14105	0.00168346	0.0186253
piR-12294	23.781	2.07928	0.583333	3.56449	0.000364566	0.00528047
piR-412	1141.39	2.07477	0.374061	5.5466	2.91276e-08	1.28501e-06
piR-7743	235.994	2.07383	0.690932	3.00149	0.00268658	0.0273844
piR-6104	19.8835	2.07166	0.666062	3.11032	0.00186885	0.0203574
piR-16740	105.26	2.05345	0.535311	3.83599	0.000125061	0.00217073
piR-14898	29.2494	2.05175	0.647384	3.16929	0.0015281	0.0173973
piR-13375	174.922	2.0513	0.522149	3.92857	8.54521e-05	0.00155458
piR-66	30.0661	2.05029	0.552595	3.7103	0.000207015	0.00330599
piR-14923	124.129	2.05003	0.648727	3.16008	0.00157728	0.0177473
piR-19107	184.93	2.04816	0.46346	4.41927	9.90343e-06	0.000239949
piR-6784	68.4779	2.04205	0.600683	3.39954	0.000674985	0.00883404
piR-17537	33.4691	2.0419	0.612661	3.33284	0.000859654	0.0109795
piR-17059	18.9463	2.04135	0.669562	3.04878	0.00229769	0.024231
piR-8371	137.547	2.0337	0.441355	4.60787	4.06814e-06	0.000109602
piR-6506	301.695	2.03149	0.579318	3.5067	0.000453698	0.00627942
piR-14509	67.6005	2.02639	0.434565	4.66304	3.11567e-06	8.68125e-05
piR-8395	5925.58	2.02023	0.320274	6.30782	2.82986e-10	1.84954e-08
piR-19958	60.1443	2.00877	0.495907	4.05069	5.1066e-05	0.00099027
piR-17273	726.814	2.00492	0.471972	4.24797	2.15717e-05	0.000460486
piR-9589	44.7019	2.00199	0.485803	4.12099	3.77244e-05	0.000749392
piR-5232	52.8331	1.99663	0.51973	3.84166	0.000122204	0.00214221
piR-7227	74.0867	1.99625	0.550368	3.62712	0.000286604	0.0042974
piR-18013	94.8558	1.99387	0.414359	4.81193	1.49479e-06	4.50906e-05
piR-13568	83.53	1.98857	0.49805	3.99272	6.53196e-05	0.00123493
piR-14169	104.885	1.98394	0.60814	3.26231	0.0011051	0.0134802
piR-20430	18.8792	1.98267	0.636316	3.11586	0.00183407	0.0199991
piR-2987	23.7736	1.9782	0.639882	3.09151	0.00199141	0.0214497
piR-8802	394.838	1.96853	0.500439	3.9336	8.36838e-05	0.00152503
piR-19314	231.338	1.96383	0.597754	3.28534	0.00101858	0.0126285
piR-6359	273.603	1.95531	0.438575	4.45833	8.26018e-06	0.000205302
piR-19464	42.0597	1.95286	0.592364	3.29672	0.000978213	0.0122138
piR-14746	38.7815	1.95204	0.595658	3.27712	0.00104873	0.0129266
piR-19280	163.676	1.94783	0.436454	4.46285	8.08761e-06	0.000201486
piR-3452	268.334	1.94575	0.699623	2.78115	0.00541671	0.0489353
piR-14862	36.2294	1.93334	0.617319	3.13183	0.00173721	0.0191002
piR-3179	62.0856	1.92802	0.638345	3.02034	0.00252493	0.0261329
piR-8392	7582.18	1.92682	0.344437	5.59411	2.2176e-08	1.00772e-06
piR-6333	36.3561	1.91956	0.686185	2.79743	0.00515105	0.0470979
piR-6824	64.008	1.91888	0.606876	3.1619	0.00156742	0.0176941
piR-9695	192.697	1.91761	0.406964	4.712	2.45303e-06	7.0578e-05
piR-15759	2095.2	1.9095	0.601949	3.1722	0.00151289	0.0172989
piR-9260	3672.05	1.90366	0.320167	5.94584	2.75044e-09	1.50591e-07
piR-14479	36.0848	1.89178	0.620721	3.04771	0.00230595	0.0242698
piR-17440	55.1329	1.89044	0.492411	3.83914	0.000123465	0.0021535
piR-1269	127.663	1.88811	0.493066	3.82933	0.000128491	0.00221214
piR-5022	14.6052	1.88769	0.678857	2.78069	0.00542442	0.048947
piR-8759	535.252	1.88746	0.586975	3.21557	0.00130184	0.0154355
piR-17755	31.1616	1.87808	0.557814	3.36686	0.00076029	0.00984589
piR-12810	32.6599	1.87074	0.524246	3.56843	0.000359123	0.00523746
piR-8457	38.0814	1.86612	0.568749	3.2811	0.00103404	0.0127753
piR-13412	288.057	1.85876	0.623938	2.97908	0.00289115	0.0291261
piR-10548	24.5086	1.85066	0.621808	2.97625	0.00291794	0.029368
piR-17462	318.351	1.85045	0.403062	4.59099	4.41152e-06	0.000117066
piR-18441	194.536	1.84181	0.480918	3.82977	0.000128262	0.00221178
piR-13080	100.399	1.83904	0.498711	3.68758	0.000226396	0.00354074
piR-7491	106.867	1.83802	0.523523	3.51088	0.000446632	0.00618971
piR-15513	97.1836	1.83739	0.512107	3.58791	0.000333337	0.00492929
piR-17155	80.3632	1.82368	0.625232	2.91681	0.00353637	0.0343199
piR-13484	48.9486	1.81632	0.468814	3.87428	0.000106941	0.00190301
piR-6989	69.8848	1.81136	0.563987	3.21171	0.00131949	0.0155577
piR-20697	314.919	1.81106	0.431863	4.19361	2.74547e-05	0.000568865
piR-7377	49.825	1.80466	0.564799	3.19522	0.00139724	0.0162393
piR-5404	127.557	1.79496	0.636965	2.81799	0.00483257	0.0448442
piR-8651	41.6162	1.78738	0.533436	3.3507	0.000806069	0.0103702
piR-17427	114.563	1.77724	0.5815	3.0563	0.00224086	0.0236552
piR-13201	53.2788	1.77444	0.618374	2.86953	0.00411082	0.0390708
piR-247	314.196	1.77384	0.497603	3.56477	0.00036417	0.00528047
piR-402	174.055	1.77189	0.423141	4.18747	2.82085e-05	0.000583343
piR-7263	298.8	1.75648	0.547617	3.20749	0.001339	0.0157351
piR-19128	4616.85	1.74923	0.551774	3.1702	0.00152333	0.0173617
piR-640	47.0324	1.74745	0.553443	3.15741	0.00159178	0.0178725
piR-17856	155.616	1.74522	0.45551	3.83135	0.000127443	0.00220485
piR-3378	232.828	1.73749	0.385591	4.50605	6.60465e-06	0.000168913
piR-12010	42.0804	1.73366	0.541311	3.2027	0.00136145	0.0159106
piR-19569	31.9615	1.73201	0.601059	2.8816	0.00395664	0.0378436
piR-16382	34.7488	1.72706	0.545982	3.16321	0.00156039	0.017651
piR-13123	31.6487	1.72601	0.553421	3.11879	0.00181595	0.0198219
piR-4236	155.957	1.7254	0.443666	3.88896	0.000100677	0.00180672
piR-22174	107.534	1.72032	0.569462	3.02095	0.00251983	0.0261057
piR-14023	51.0909	1.71661	0.534243	3.21316	0.00131283	0.0155217
piR-17242	2085.85	1.71548	0.609143	2.81621	0.00485936	0.0450436
piR-12667	57.2416	1.71275	0.475399	3.60276	0.000314857	0.00468217
piR-11894	29.3665	1.70998	0.543639	3.14543	0.00165842	0.0184354
piR-7234	29.0132	1.70521	0.590519	2.88764	0.00388143	0.0372589
piR-19469	101.015	1.69845	0.516392	3.28907	0.0010052	0.0124918
piR-20396	412.037	1.69559	0.557718	3.04023	0.00236399	0.0247821
piR-544	42.3158	1.69528	0.533896	3.1753	0.00149682	0.0171704
piR-14869	623.563	1.69458	0.556679	3.04408	0.00233396	0.0245158
piR-21879	66.6735	1.69423	0.538659	3.14528	0.0016593	0.0184354
piR-7103	1351.81	1.69138	0.435498	3.88379	0.000102842	0.00184096
piR-6984	289.046	1.69072	0.422693	3.99987	6.33783e-05	0.00120476
piR-11274	219.719	1.68783	0.531646	3.17471	0.00149984	0.0171865
piR-18725	50.6177	1.67789	0.486383	3.44972	0.000561161	0.0076073
piR-21234	50.6955	1.67659	0.579016	2.8956	0.0037844	0.0364597
piR-13659	107.587	1.67622	0.446861	3.7511	0.000176062	0.00289914
piR-15519	1395.94	1.67288	0.359989	4.64703	3.36754e-06	9.18958e-05
piR-3712	97.2043	1.67207	0.421764	3.96448	7.35562e-05	0.00137357
piR-13138	496.325	1.67032	0.391161	4.27016	1.95333e-05	0.000424678
piR-10998	499.056	1.6598	0.387432	4.2841	1.83481e-05	0.000403421
piR-15343	54.273	1.65976	0.552659	3.00323	0.00267127	0.0273279
piR-15176	155.705	1.64894	0.42645	3.86667	0.000110331	0.00195711
piR-13630	32.8209	1.64701	0.588224	2.79996	0.00511086	0.0468517
piR-19858	1125.22	1.63963	0.438163	3.74205	0.000182523	0.00297774
piR-11046	33.5459	1.63681	0.543097	3.01385	0.00257955	0.0265684
piR-7907	92.7165	1.63675	0.414651	3.94729	7.90401e-05	0.00144949
piR-16353	214.483	1.63549	0.401809	4.07031	4.69501e-05	0.000912124
piR-8600	64.1977	1.63346	0.498701	3.27542	0.00105503	0.0129591
piR-15763	44.1623	1.6301	0.58029	2.80912	0.00496774	0.0458574
piR-911	436.952	1.61924	0.381056	4.24935	2.14389e-05	0.000459504
piR-15139	134.247	1.61047	0.519881	3.09777	0.00194986	0.0210664
piR-10475	182.567	1.60688	0.464037	3.46282	0.000534539	0.00727468
piR-11783	31.7539	1.60572	0.557213	2.8817	0.00395539	0.0378436
piR-598	275.672	1.6002	0.35849	4.46374	8.05431e-06	0.00020113
piR-2429	181.15	1.59937	0.542957	2.94567	0.0032226	0.0319484
piR-18145	185.022	1.59879	0.425637	3.75623	0.000172489	0.00284917
piR-11718	87.5551	1.59454	0.419001	3.80557	0.000141475	0.0024044
piR-18333	211	1.58634	0.364141	4.35637	1.32235e-05	0.000309073
piR-2986	237.824	1.57525	0.477873	3.29638	0.000979395	0.0122142
piR-8042	66.6952	1.57202	0.54663	2.87583	0.00402967	0.0384704
piR-20039	145.69	1.57017	0.4212	3.72785	0.000193118	0.00311223
piR-13250	102.799	1.56647	0.43832	3.5738	0.000351836	0.00516677
piR-20302	190.347	1.56167	0.367996	4.24373	2.19837e-05	0.000467755
piR-4441	275.996	1.54719	0.373321	4.14439	3.40721e-05	0.000687153
piR-13141	27.9821	1.54498	0.553039	2.79361	0.00521227	0.0474936
piR-20570	457.103	1.54147	0.519664	2.96629	0.00301417	0.030136
piR-21589	279.231	1.52671	0.497672	3.06771	0.00215705	0.0229305
piR-16943	229.913	1.52622	0.355761	4.29002	1.78655e-05	0.000399071
piR-9586	95.454	1.52542	0.435051	3.50631	0.000454371	0.00628052
piR-19406	1395.78	1.52383	0.504203	3.02225	0.002509	0.0260189
piR-10320	294.352	1.52067	0.428918	3.54535	0.000392091	0.00555008
piR-4376	161.915	1.51229	0.423909	3.56748	0.000360426	0.00524203
piR-3360	2751.38	1.50644	0.394889	3.81485	0.000136265	0.00231956
piR-14430	97.796	1.49886	0.45488	3.29508	0.000983953	0.0122566
piR-6960	295.928	1.48846	0.463861	3.20886	0.00133265	0.0156778
piR-8228	73.7467	1.47063	0.448842	3.27649	0.00105105	0.0129401
piR-10985	559.877	1.46495	0.383976	3.81521	0.00013607	0.00231956
piR-3098	444.814	1.46023	0.351698	4.15195	3.29656e-05	0.000669942
piR-4221	79.3313	1.45237	0.478907	3.03269	0.00242387	0.0253346
piR-323	76.5674	1.44645	0.440706	3.28212	0.0010303	0.0127588
piR-4834	48.8883	1.44586	0.519752	2.78183	0.0054054	0.0489165
piR-5171	126.868	1.43969	0.51486	2.79628	0.00516951	0.0472258
piR-7254	320.043	1.4395	0.46827	3.07409	0.00211148	0.0224687
piR-15164	266.145	1.43765	0.421144	3.41368	0.000640908	0.00849303
piR-22088	2671.78	1.43488	0.513684	2.79332	0.00521707	0.0474964
piR-13127	117.883	1.41634	0.482719	2.93408	0.00334537	0.0328274
piR-8394	386.41	1.41176	0.374858	3.76612	0.000165805	0.00276464
piR-18502	407.073	1.40978	0.384266	3.66877	0.000243717	0.00377815
piR-17163	580.084	1.4095	0.453847	3.10566	0.00189853	0.0206171
piR-14571	407.613	1.40893	0.494825	2.84734	0.00440865	0.0414552
piR-648	84.1853	1.40632	0.412495	3.4093	0.00065129	0.00860517
piR-5817	2197.76	1.40533	0.403077	3.48651	0.000489369	0.00671171
piR-6466	174.219	1.39367	0.345531	4.03341	5.49722e-05	0.00106407
piR-3204	641.129	1.38881	0.417048	3.3301	0.000868147	0.011048
piR-2116	190.715	1.38753	0.414633	3.34641	0.000818658	0.0104812
piR-9187	290.816	1.38048	0.369648	3.73456	0.000188042	0.00304432
piR-8105	48.8846	1.38001	0.448879	3.07435	0.00210962	0.0224687
piR-17398	49.1547	1.37676	0.463934	2.96757	0.00300163	0.030039
piR-8189	359.431	1.3712	0.427748	3.20562	0.00134773	0.0158027
piR-18949	203.061	1.36475	0.382192	3.57086	0.000355811	0.00519811
piR-9249	381.137	1.36461	0.442855	3.08139	0.00206036	0.0220577
piR-10591	174.253	1.36131	0.374041	3.63946	0.000273211	0.00414436
piR-13624	86.7871	1.36113	0.422026	3.22523	0.0012587	0.0150249
piR-18652	74.3066	1.35703	0.439638	3.0867	0.00202394	0.0217558
piR-16988	53.578	1.35092	0.459571	2.93952	0.00328726	0.0323546
piR-21486	70.4173	1.34098	0.434721	3.08469	0.00203764	0.0218809
piR-10344	151.343	1.31979	0.459023	2.87521	0.00403762	0.0384791
piR-20143	71.9856	1.31066	0.43714	2.99826	0.00271524	0.0275374
piR-11266	64.7411	1.30842	0.44223	2.9587	0.00308945	0.0307435
piR-5015	248.031	1.3018	0.346484	3.75718	0.000171838	0.00284496
piR-18209	578.11	1.30132	0.413029	3.15068	0.00162889	0.018212
piR-14376	1006.38	1.29743	0.455711	2.84706	0.00441254	0.0414552
piR-8631	689.514	1.27801	0.447092	2.85849	0.00425659	0.0402759
piR-20245	359.384	1.27319	0.385066	3.30642	0.000944965	0.0118828
piR-14875	213.039	1.27175	0.410523	3.09788	0.0019491	0.0210664
piR-16076	65.9422	1.26529	0.419974	3.01279	0.00258859	0.0266355
piR-21415	108.35	1.25937	0.438918	2.86925	0.00411447	0.0390708
piR-16725	464.011	1.24818	0.401599	3.10803	0.00188338	0.0204736
piR-19026	12323.3	1.24733	0.423493	2.94533	0.00322608	0.0319529
piR-10927	172.417	1.24166	0.413853	3.00025	0.00269756	0.0273844
piR-11520	72.8735	1.23709	0.421563	2.93453	0.00334052	0.0328103
piR-2099	543.902	1.23584	0.312763	3.95135	7.7711e-05	0.00143596
piR-19306	75.3517	1.23182	0.399913	3.08022	0.00206846	0.0221221
piR-17108	7623.67	1.23003	0.317418	3.87513	0.00010657	0.00189959
piR-10623	158.237	1.21835	0.352886	3.45253	0.000555362	0.00753869
piR-10224	497.893	1.2151	0.354361	3.42898	0.000605849	0.0081199
piR-336	3317.01	1.21482	0.351413	3.45695	0.000546328	0.00742557
piR-16205	174.775	1.20713	0.390086	3.09452	0.0019713	0.0212764
piR-8901	520.032	1.19626	0.426071	2.80765	0.00499041	0.0459865
piR-8062	295.316	1.18944	0.374162	3.17895	0.00147811	0.0170111
piR-5007	384.213	1.18844	0.362781	3.27593	0.00105316	0.012951
piR-12485	160.867	1.18436	0.375219	3.15645	0.00159701	0.0179123
piR-19662	2873.42	1.18435	0.405212	2.92279	0.0034691	0.0338222
piR-5317	172.085	1.17758	0.370732	3.17636	0.00149134	0.0171448
piR-20527	507.575	1.16901	0.390471	2.99384	0.00275493	0.0279131
piR-11335	134.971	1.15812	0.363375	3.18713	0.00143695	0.0166291
piR-21627	491.211	1.14948	0.380099	3.02415	0.00249331	0.0259324
piR-2407	947.034	1.13994	0.362737	3.1426	0.00167454	0.0185461
piR-2705	131.482	1.12778	0.402941	2.79888	0.00512808	0.0469444
piR-18151	410.662	1.12644	0.329053	3.42329	0.000618688	0.00825021
piR-328	4125.31	1.11163	0.361587	3.0743	0.00210997	0.0224687
piR-18501	216.444	1.0977	0.392209	2.79877	0.00512983	0.0469444
piR-22274	605.727	1.0927	0.337742	3.23532	0.00121508	0.014603
piR-5355	1928.67	1.09201	0.348223	3.13594	0.00171304	0.0188738
piR-10027	262.097	1.06356	0.346836	3.06648	0.00216596	0.0229792
piR-9745	514.711	1.04845	0.335609	3.12403	0.00178395	0.0195533
piR-497	3447.79	1.03584	0.321886	3.21803	0.00129073	0.0153253
piR-6975	514.992	-1.04837	0.323882	-3.2369	0.00120836	0.0145719
piR-9447	390.42	-1.09228	0.358899	-3.04341	0.0023391	0.0245455
piR-19342	617.671	-1.11313	0.395768	-2.81257	0.00491467	0.0454865
piR-4549	955.586	-1.11689	0.36464	-3.063	0.00219131	0.0232016
piR-6302	362.068	-1.12115	0.373621	-3.00078	0.00269288	0.0273844
piR-4243	147.35	-1.13127	0.396355	-2.85418	0.00431475	0.0407171
piR-18525	240.02	-1.14099	0.362323	-3.14908	0.00163783	0.0182859
piR-12201	261.463	-1.14218	0.408646	-2.79503	0.00518957	0.0473682
piR-16993	140.229	-1.15563	0.400523	-2.88531	0.00391025	0.0375015
piR-22199	52211.9	-1.15949	0.413452	-2.8044	0.00504096	0.0462912
piR-16379	4125.36	-1.17561	0.345902	-3.39867	0.000677154	0.00885149
piR-5054	1038.29	-1.18668	0.395485	-3.00057	0.00269472	0.0273844
piR-11134	379.919	-1.19491	0.385195	-3.1021	0.00192155	0.0208243
piR-7271	115.066	-1.19842	0.37031	-3.23626	0.00121109	0.0145882
piR-9502	93.5427	-1.20395	0.402365	-2.99219	0.00276985	0.0280107
piR-5027	147.355	-1.22512	0.406986	-3.01022	0.00261058	0.0268358
piR-21133	1048.95	-1.23252	0.402381	-3.06306	0.00219089	0.0232016
piR-11694	54.7345	-1.23715	0.443918	-2.78689	0.00532173	0.0483661
piR-17630	270.972	-1.23912	0.406566	-3.04778	0.00230536	0.0242698
piR-2623	329.968	-1.23926	0.42321	-2.92824	0.00340885	0.0333268
piR-3953	174.897	-1.25898	0.448291	-2.80839	0.004979	0.0459213
piR-14878	1345.87	-1.26784	0.359359	-3.52805	0.000418629	0.00588014
piR-10555	96.3341	-1.27553	0.420148	-3.03591	0.00239812	0.025115
piR-22006	402.17	-1.28374	0.392239	-3.27286	0.00106467	0.0130471
piR-20931	60.8158	-1.29425	0.450087	-2.87556	0.00403307	0.0384704
piR-1945	59242.3	-1.29875	0.416255	-3.12009	0.00180796	0.0197755
piR-6187	238.904	-1.30379	0.370516	-3.51884	0.000433437	0.00603846
piR-571	1712.9	-1.31561	0.398907	-3.29803	0.00097364	0.0121855
piR-2613	410.464	-1.32415	0.371563	-3.56374	0.000365614	0.0052812
piR-20499	6541.83	-1.32467	0.363203	-3.64718	0.000265134	0.00404873
piR-21196	164.39	-1.33101	0.456281	-2.91709	0.00353317	0.0343199
piR-9210	116.055	-1.33187	0.413889	-3.21795	0.0012911	0.0153253
piR-14942	154.739	-1.33293	0.423355	-3.1485	0.00164112	0.0182907
piR-10556	1348.25	-1.3421	0.442773	-3.03113	0.00243642	0.0254407
piR-13927	182.433	-1.35406	0.455305	-2.97396	0.00293984	0.0295603
piR-9747	582.609	-1.3651	0.448296	-3.04508	0.00232622	0.0244588
piR-15892	1985.02	-1.36986	0.364615	-3.757	0.000171966	0.00284496
piR-20455	1780.99	-1.38065	0.363373	-3.79953	0.000144968	0.00245981
piR-22108	2318.53	-1.38234	0.468083	-2.95319	0.00314508	0.0312384
piR-12355	323.033	-1.3859	0.345213	-4.01461	5.95442e-05	0.00114213
piR-14135	2281.54	-1.41684	0.442342	-3.20303	0.00135988	0.0159098
piR-11494	660.805	-1.42031	0.326322	-4.35248	1.34609e-05	0.00031324
piR-17957	152.953	-1.42146	0.505904	-2.80974	0.00495818	0.0458091
piR-6156	142.121	-1.42395	0.444487	-3.20358	0.0013573	0.0158973
piR-15438	2500.08	-1.42748	0.496948	-2.8725	0.00407241	0.0387758
piR-5630	163.016	-1.43316	0.453333	-3.16138	0.00157023	0.0177057
piR-9374	108.555	-1.44141	0.498535	-2.89128	0.00383671	0.0368966
piR-4313	57.1804	-1.44872	0.445781	-3.24984	0.0011547	0.0139886
piR-18576	59.829	-1.45585	0.463259	-3.14261	0.00167447	0.0185461
piR-7424	213.729	-1.45911	0.398097	-3.66522	0.00024713	0.00381987
piR-10153	60.5612	-1.4618	0.428453	-3.41181	0.00064533	0.00854094
piR-8673	1339.35	-1.46238	0.452294	-3.23326	0.00122387	0.0146919
piR-8398	62.4801	-1.465	0.465246	-3.14888	0.00163896	0.0182859
piR-20954	142.39	-1.47305	0.469314	-3.13873	0.00169683	0.0187342
piR-7821	134.366	-1.47779	0.44578	-3.31507	0.000916191	0.0115621
piR-10510	6852.87	-1.48133	0.385888	-3.83875	0.000123661	0.0021535
piR-11144	620.026	-1.48142	0.447466	-3.31068	0.000930682	0.011731
piR-5253	45.9605	-1.48196	0.493823	-3.001	0.00269096	0.0273844
piR-22279	377.66	-1.48485	0.372677	-3.98428	6.7686e-05	0.00126909
piR-19825	78.0983	-1.49717	0.464926	-3.22024	0.00128082	0.0152532
piR-1138	519.87	-1.50166	0.357859	-4.19623	2.71398e-05	0.000563443
piR-12650	3109.51	-1.50215	0.416092	-3.61015	0.00030602	0.00455716
piR-21585	37.7204	-1.50379	0.511663	-2.93902	0.0032925	0.0323686
piR-21299	271.607	-1.51209	0.542265	-2.78848	0.00529568	0.0481707
piR-10334	196.411	-1.51964	0.463088	-3.28153	0.00103244	0.0127704
piR-934	57.567	-1.52981	0.517249	-2.95759	0.00310054	0.0308249
piR-11185	216.182	-1.53651	0.353747	-4.34351	1.40223e-05	0.000324875
piR-17923	191.77	-1.53897	0.499197	-3.08288	0.00205007	0.021992
piR-11839	461.008	-1.54036	0.3207	-4.80311	1.56216e-06	4.68561e-05
piR-2546	111.718	-1.54161	0.503751	-3.06027	0.00221136	0.0233671
piR-21384	572.207	-1.54747	0.409895	-3.77528	0.000159826	0.0026776
piR-6181	423.597	-1.55714	0.340073	-4.57884	4.67552e-06	0.00012284
piR-21641	52.1033	-1.55783	0.468454	-3.32546	0.000882726	0.0111669
piR-15396	145.816	-1.55954	0.519804	-3.00025	0.00269757	0.0273844
piR-11395	119.82	-1.56012	0.484519	-3.21995	0.00128215	0.0152532
piR-15357	63.6623	-1.56637	0.518198	-3.02273	0.00250502	0.0260189
piR-22217	6670.69	-1.57392	0.551804	-2.85233	0.00434004	0.0409193
piR-8173	103.952	-1.57941	0.495372	-3.18832	0.00143101	0.0165953
piR-12061	713.771	-1.59816	0.418088	-3.82255	0.000132077	0.00226284
piR-20409	213.717	-1.60068	0.384689	-4.16098	3.16881e-05	0.000650219
piR-9496	87.2307	-1.60269	0.575728	-2.78377	0.00537315	0.0487497
piR-12569	203.418	-1.60443	0.447157	-3.58806	0.00033315	0.00492929
piR-21890	256.317	-1.60504	0.520719	-3.08236	0.00205368	0.0220085
piR-15327	4035.66	-1.60947	0.535536	-3.00535	0.00265273	0.0272162
piR-7438	143.313	-1.61637	0.444418	-3.63705	0.000275777	0.00417445
piR-13963	92.3149	-1.61822	0.576897	-2.80505	0.00503089	0.0462789
piR-9253	193.076	-1.62283	0.513614	-3.15964	0.00157966	0.0177553
piR-5471	169.552	-1.62716	0.379528	-4.28733	1.80833e-05	0.000399721
piR-22046	145.164	-1.63095	0.426409	-3.82484	0.000130857	0.00224557
piR-7957	79.9976	-1.63533	0.572659	-2.85568	0.00429446	0.0405979
piR-14816	341.683	-1.6586	0.399354	-4.15322	3.27826e-05	0.000667503
piR-7782	116.262	-1.66069	0.488229	-3.40146	0.000670272	0.0087941
piR-5057	66.8649	-1.66735	0.486495	-3.42728	0.000609664	0.00815326
piR-2275	176.49	-1.66908	0.576098	-2.89722	0.00376486	0.0363045
piR-9528	37.6763	-1.67013	0.516741	-3.23204	0.0012291	0.0147214
piR-10094	115.219	-1.67047	0.529569	-3.1544	0.00160828	0.0180195
piR-1135	40.6216	-1.68132	0.50897	-3.30337	0.000955288	0.0119983
piR-3591	126.315	-1.686	0.455468	-3.70168	0.000214177	0.0033796
piR-1796	297.264	-1.69542	0.407251	-4.16307	3.13991e-05	0.000645542
piR-6914	39161.5	-1.69644	0.495189	-3.42584	0.000612905	0.0081834
piR-17293	88.5196	-1.70673	0.395727	-4.3129	1.6113e-05	0.00036541
piR-12086	68.3515	-1.70866	0.48667	-3.51091	0.000446569	0.00618971
piR-15101	1058	-1.70893	0.480087	-3.55963	0.000371377	0.00533717
piR-5024	53.1477	-1.71008	0.555262	-3.07977	0.00207159	0.0221332
piR-19007	185.89	-1.71136	0.457506	-3.74063	0.000183557	0.00298599
piR-15142	1614.85	-1.7195	0.398195	-4.31823	1.57286e-05	0.000358911
piR-10546	41.977	-1.71984	0.530975	-3.23903	0.00119938	0.0144801
piR-15841	27149.5	-1.73007	0.334826	-5.16706	2.37809e-07	8.39917e-06
piR-11264	567.708	-1.73369	0.37926	-4.57125	4.84824e-06	0.000127062
piR-15046	2854.46	-1.74362	0.389447	-4.47718	7.56366e-06	0.000190223
piR-20212	25.0827	-1.74914	0.579627	-3.0177	0.00254701	0.0263356
piR-3583	47.867	-1.7561	0.513406	-3.42049	0.000625076	0.00832491
piR-21714	89.1436	-1.75805	0.523835	-3.35611	0.000790469	0.0101819
piR-21316	350.707	-1.75949	0.468044	-3.75925	0.000170425	0.00282831
piR-17250	211.004	-1.76044	0.539945	-3.26041	0.00111252	0.0135479
piR-10464	282.962	-1.76713	0.425743	-4.15068	3.31484e-05	0.000672367
piR-15906	175.824	-1.78644	0.46077	-3.87708	0.000105719	0.00188762
piR-17487	20.4917	-1.7876	0.633015	-2.82395	0.00474354	0.0441729
piR-21405	2954.08	-1.78777	0.523612	-3.4143	0.000639452	0.00848944
piR-6178	168.909	-1.79065	0.611367	-2.92893	0.00340127	0.0332897
piR-15220	68.6088	-1.79425	0.495106	-3.62398	0.0002901	0.00433838
piR-12219	105.092	-1.79428	0.601285	-2.98408	0.00284437	0.0287094
piR-6390	283.188	-1.80833	0.437107	-4.13704	3.51808e-05	0.000704148
piR-15414	15446.4	-1.81142	0.508121	-3.56495	0.000363929	0.00528047
piR-1909	422.407	-1.8126	0.42028	-4.31284	1.6117e-05	0.00036541
piR-10283	366.418	-1.8155	0.350586	-5.17848	2.237e-07	8.00183e-06
piR-22168	100.795	-1.8172	0.497908	-3.64966	0.000262584	0.00402165
piR-844	86.0756	-1.81778	0.575106	-3.16078	0.00157347	0.0177233
piR-15346	55.5909	-1.82441	0.65614	-2.78052	0.00542725	0.048947
piR-14607	116.082	-1.833	0.4255	-4.30787	1.64832e-05	0.000372119
piR-20250	57.7832	-1.836	0.490831	-3.74058	0.000183593	0.00298599
piR-18629	5099.72	-1.8372	0.380248	-4.83159	1.35447e-06	4.13152e-05
piR-11469	151.617	-1.84492	0.4341	-4.24999	2.13782e-05	0.000459504
piR-22196	191.947	-1.85029	0.568787	-3.25304	0.00114177	0.0138478
piR-2558	72.3293	-1.85294	0.563803	-3.28651	0.00101437	0.012591
piR-17259	49.0079	-1.86921	0.54484	-3.43075	0.000601925	0.00807755
piR-478	46.5498	-1.87769	0.629404	-2.98329	0.00285167	0.0287557
piR-5688	37.8941	-1.8874	0.583823	-3.23283	0.00122569	0.0146971
piR-11545	55.1936	-1.89341	0.540388	-3.5038	0.000458673	0.00632348
piR-8553	2387.99	-1.89357	0.661449	-2.86276	0.0041997	0.0398088
piR-9975	47.7207	-1.89486	0.457682	-4.14012	3.47129e-05	0.000696098
piR-12823	250.091	-1.89868	0.423311	-4.4853	7.28114e-06	0.000184875
piR-9775	345.768	-1.90474	0.44405	-4.28947	1.79101e-05	0.000399226
piR-16594	1281.72	-1.91472	0.402204	-4.76057	1.9305e-06	5.70953e-05
piR-680	445.236	-1.9188	0.436377	-4.39711	1.09703e-05	0.000262196
piR-7684	1615.22	-1.92373	0.508313	-3.78454	0.000153991	0.00259626
piR-3285	1755.26	-1.92777	0.374902	-5.14207	2.71734e-07	9.52689e-06
piR-233	43.8647	-1.93067	0.528754	-3.65136	0.000260855	0.00400861
piR-6209	383.551	-1.93076	0.453628	-4.25626	2.07874e-05	0.000450096
piR-22216	61.0085	-1.93085	0.608858	-3.17127	0.00151774	0.0173166
piR-21484	73.3631	-1.93252	0.407725	-4.73976	2.13972e-06	6.25139e-05
piR-13425	321.406	-1.93516	0.364516	-5.30886	1.10313e-07	4.14184e-06
piR-1288	595.305	-1.93721	0.313567	-6.17797	6.49296e-10	4.06789e-08
piR-21904	25.8976	-1.93857	0.664054	-2.91929	0.00350827	0.0341409
piR-1434	13430.7	-1.93887	0.681856	-2.84351	0.00446195	0.0418822
piR-2982	289.343	-1.94047	0.66253	-2.92888	0.00340191	0.0332897
piR-1831	87.3497	-1.9489	0.485694	-4.01261	6.0052e-05	0.00114978
piR-20585	25.9706	-1.95072	0.615604	-3.16878	0.00153078	0.0174073
piR-4619	2857.43	-1.95346	0.60806	-3.21261	0.00131537	0.0155263
piR-11742	61.8838	-1.96549	0.481799	-4.07949	4.51353e-05	0.00088172
piR-7127	51.2561	-1.96636	0.606553	-3.24186	0.00118753	0.0143534
piR-2444	55.1364	-1.96949	0.493588	-3.99015	6.6032e-05	0.00124403
piR-18677	572.404	-1.97725	0.447777	-4.4157	1.00685e-05	0.000242285
piR-1714	6162.61	-1.99196	0.557269	-3.5745	0.000350901	0.00516019
piR-16820	28.6462	-1.99197	0.688502	-2.8932	0.00381339	0.0367056
piR-2585	108.474	-2.00225	0.615143	-3.25493	0.0011342	0.0137717
piR-6369	196.964	-2.01368	0.574661	-3.50411	0.000458131	0.00632348
piR-9115	339.515	-2.01804	0.415654	-4.8551	1.20326e-06	3.70352e-05
piR-15081	3795.78	-2.01887	0.506573	-3.98535	6.73798e-05	0.00126717
piR-12341	63.168	-2.01976	0.682118	-2.96102	0.00306625	0.0305414
piR-4698	1424.58	-2.02214	0.399703	-5.05911	4.2121e-07	1.43864e-05
piR-18802	1021.83	-2.02387	0.340414	-5.94532	2.75922e-09	1.50591e-07
piR-5100	41.0549	-2.02641	0.639673	-3.16788	0.00153555	0.0174073
piR-3240	33.2506	-2.02855	0.693828	-2.92371	0.00345889	0.0337536
piR-9914	20.7572	-2.02891	0.648833	-3.12701	0.00176593	0.0193934
piR-1571	166.129	-2.03202	0.576585	-3.52423	0.000424715	0.00594826
piR-17066	211.702	-2.03442	0.409393	-4.96936	6.71738e-07	2.1684e-05
piR-15440	23963.2	-2.04148	0.53922	-3.78599	0.000153096	0.00258529
piR-10253	1211.42	-2.04638	0.46034	-4.44537	8.77421e-06	0.000215548
piR-22247	32.538	-2.05127	0.574935	-3.56783	0.000359945	0.00524203
piR-10265	26.2202	-2.0519	0.574579	-3.57113	0.000355442	0.00519811
piR-4743	106.551	-2.05849	0.530052	-3.88357	0.000102933	0.00184096
piR-10148	72.5116	-2.06651	0.517462	-3.99355	6.50907e-05	0.00123288
piR-8979	39.2672	-2.07358	0.61496	-3.3719	0.000746522	0.00969837
piR-13280	102.35	-2.07561	0.580436	-3.57595	0.000348964	0.00513885
piR-11303	36.272	-2.07941	0.687037	-3.02664	0.00247289	0.0257706
piR-19840	42.8404	-2.08116	0.501799	-4.1474	3.36268e-05	0.000679787
piR-21048	87.2439	-2.08178	0.65447	-3.18086	0.00146836	0.0169542
piR-19049	35.8824	-2.08505	0.55689	-3.7441	0.000181039	0.00296198
piR-19532	123.917	-2.09673	0.754222	-2.77999	0.00543605	0.0489846
piR-18875	756.512	-2.09998	0.465829	-4.50806	6.54245e-06	0.000167727
piR-15638	200.445	-2.10168	0.477604	-4.40046	1.08021e-05	0.000259348
piR-13998	53.0028	-2.10223	0.566863	-3.70854	0.000208458	0.00331404
piR-18867	59.2484	-2.10783	0.449017	-4.69432	2.67495e-06	7.59314e-05
piR-1992	53.9376	-2.10934	0.582886	-3.61879	0.000295989	0.00441398
piR-8118	18.1955	-2.11614	0.749885	-2.82196	0.00477314	0.0443705
piR-8221	20.364	-2.12323	0.631618	-3.36157	0.000775003	0.010007
piR-20531	167.344	-2.12691	0.387084	-5.49469	3.91387e-08	1.66426e-06
piR-16945	59.8441	-2.13394	0.603271	-3.53729	0.000404256	0.00570702
piR-14866	1180.69	-2.14169	0.55533	-3.85661	0.000114972	0.0020255
piR-10343	53.0403	-2.15355	0.518432	-4.15396	3.26769e-05	0.000666635
piR-11169	158.842	-2.1841	0.526633	-4.14729	3.36427e-05	0.000679787
piR-19151	93.2879	-2.18612	0.410788	-5.32178	1.02758e-07	3.89966e-06
piR-9529	27.9937	-2.19129	0.621638	-3.52502	0.000423453	0.00593844
piR-20619	31.7118	-2.1936	0.788322	-2.78262	0.0053922	0.0488388
piR-14787	2157.77	-2.19799	0.550555	-3.99231	6.54321e-05	0.00123493
piR-19061	42981.4	-2.20095	0.51317	-4.28893	1.79533e-05	0.000399347
piR-8709	21.8206	-2.20185	0.780692	-2.82039	0.00479655	0.044549
piR-8342	14.0901	-2.20324	0.788548	-2.79405	0.00520528	0.0474708
piR-6867	379.226	-2.20789	0.542168	-4.07233	4.65446e-05	0.000905908
piR-9546	413.77	-2.21243	0.698328	-3.16818	0.00153396	0.0174073
piR-9771	378.441	-2.21277	0.480617	-4.60402	4.14404e-06	0.000111081
piR-569	343.262	-2.21387	0.440244	-5.02874	4.93725e-07	1.65429e-05
piR-10800	20.4878	-2.21647	0.753592	-2.94121	0.00326929	0.032276
piR-10785	287.05	-2.2187	0.670801	-3.30754	0.0009412	0.0118495
piR-9684	829.89	-2.22149	0.516128	-4.30414	1.67639e-05	0.000375255
piR-17775	38.3559	-2.22182	0.721995	-3.07734	0.00208859	0.0222923
piR-893	26802.3	-2.2278	0.647459	-3.44084	0.000579918	0.007802
piR-19038	593.212	-2.23081	0.454554	-4.90768	9.21619e-07	2.88701e-05
piR-9885	64.5188	-2.23409	0.509021	-4.38899	1.1388e-05	0.000270958
piR-15734	2823.28	-2.23551	0.513744	-4.35141	1.35265e-05	0.000314077
piR-10453	22.4051	-2.23833	0.782095	-2.86196	0.0042103	0.0398735
piR-14530	15.2104	-2.23987	0.768134	-2.91599	0.00354558	0.0343778
piR-2449	31.1262	-2.2488	0.611053	-3.6802	0.000233055	0.00362347
piR-12209	60.2227	-2.2506	0.612502	-3.67444	0.000238369	0.00370066
piR-14935	85.1734	-2.26175	0.727507	-3.1089	0.00187786	0.0204346
piR-5875	32.0872	-2.26227	0.675666	-3.34821	0.000813365	0.0104387
piR-12214	132.026	-2.27388	0.531164	-4.28095	1.861e-05	0.000407113
piR-19074	432.254	-2.28345	0.425227	-5.36995	7.87601e-08	3.06585e-06
piR-4289	61.6904	-2.28749	0.476997	-4.7956	1.62187e-06	4.85096e-05
piR-7615	1660.75	-2.28805	0.627447	-3.6466	0.000265736	0.00404873
piR-4471	21.241	-2.29037	0.627599	-3.64941	0.000262843	0.00402165
piR-15486	3263.17	-2.29088	0.523537	-4.37577	1.21004e-05	0.000286029
piR-6632	344.044	-2.29983	0.582674	-3.94703	7.91281e-05	0.00144949
piR-9977	22.7197	-2.31022	0.797322	-2.89748	0.00376179	0.0363045
piR-4393	268.71	-2.31348	0.603385	-3.83417	0.000125987	0.00218322
piR-17229	3527.29	-2.31581	0.344109	-6.72987	1.69814e-11	1.41574e-09
piR-16795	287.382	-2.32129	0.473444	-4.90298	9.43922e-07	2.94815e-05
piR-1059	9410.34	-2.32222	0.428474	-5.41974	5.96858e-08	2.43059e-06
piR-17272	197.708	-2.3238	0.462565	-5.02372	5.06795e-07	1.68211e-05
piR-863	240.583	-2.33558	0.501409	-4.65803	3.19246e-06	8.82637e-05
piR-15609	4021.39	-2.33636	0.366249	-6.37918	1.78044e-10	1.21622e-08
piR-14619	30.7444	-2.34522	0.630116	-3.72189	0.000197739	0.00316741
piR-6986	91.9996	-2.34684	0.593798	-3.95225	7.74207e-05	0.0014331
piR-17390	76.863	-2.35128	0.520149	-4.52039	6.1727e-06	0.000159018
piR-20403	1626.98	-2.35892	0.598884	-3.93886	8.18683e-05	0.0014971
piR-21895	1496.59	-2.3614	0.555474	-4.25115	2.12677e-05	0.000458621
piR-13701	1481.55	-2.36715	0.390043	-6.06894	1.28755e-09	7.57363e-08
piR-17367	26.7143	-2.3694	0.718695	-3.29681	0.000977904	0.0122138
piR-16655	36.835	-2.3765	0.636336	-3.73466	0.000187968	0.00304432
piR-442	535.591	-2.37978	0.517554	-4.59813	4.26298e-06	0.000113408
piR-5104	56.2201	-2.39187	0.509937	-4.69053	2.72496e-06	7.67337e-05
piR-4083	54.7737	-2.39293	0.545316	-4.38816	1.14316e-05	0.000271384
piR-9240	100.587	-2.40154	0.465863	-5.15503	2.53589e-07	8.92025e-06
piR-18723	381.285	-2.40646	0.653059	-3.68491	0.000228784	0.00356754
piR-10423	20.8459	-2.41614	0.759793	-3.18	0.00147274	0.0169862
piR-4410	163.785	-2.42812	0.772191	-3.14445	0.00166397	0.0184676
piR-17151	685.89	-2.42906	0.344779	-7.04525	1.85124e-12	1.71938e-10
piR-19251	183.612	-2.43091	0.582869	-4.17059	3.03813e-05	0.000625831
piR-6789	460.839	-2.43327	0.364659	-6.67272	2.51112e-11	2.01422e-09
piR-2612	199.528	-2.43391	0.420587	-5.78692	7.16867e-09	3.61437e-07
piR-912	370.75	-2.43752	0.326301	-7.47017	8.00909e-14	9.86049e-12
piR-22277	24.9021	-2.4384	0.682501	-3.57274	0.000353266	0.00518058
piR-11693	219.524	-2.44428	0.346359	-7.05709	1.70031e-12	1.6074e-10
piR-21276	80.307	-2.44797	0.880999	-2.77863	0.00545885	0.0491482
piR-19857	87.0215	-2.45234	0.441684	-5.55226	2.82004e-08	1.25456e-06
piR-20057	215.011	-2.45476	0.669447	-3.66684	0.000245564	0.00380121
piR-2014	27.9249	-2.45524	0.813909	-3.0166	0.00255623	0.0264052
piR-3167	133.998	-2.46447	0.501357	-4.9156	8.85105e-07	2.78914e-05
piR-1775	227.357	-2.46943	0.538695	-4.58409	4.5597e-06	0.000120394
piR-361	31.594	-2.48691	0.650072	-3.82559	0.00013046	0.00224238
piR-20252	182.684	-2.49401	0.497163	-5.01648	5.2628e-07	1.7359e-05
piR-11915	29.6723	-2.49965	0.884461	-2.82619	0.00471057	0.0439045
piR-6023	30.3597	-2.51138	0.778263	-3.2269	0.00125137	0.0149543
piR-11893	33.3259	-2.51921	0.572773	-4.39826	1.0912e-05	0.000261395
piR-18114	19.9957	-2.52477	0.724479	-3.48495	0.000492234	0.00674227
piR-7914	21.2102	-2.545	0.717064	-3.5492	0.000386411	0.00548434
piR-18951	364.614	-2.54579	0.551873	-4.61301	3.96881e-06	0.000107198
piR-19698	44.2652	-2.55131	0.625387	-4.07958	4.51174e-05	0.00088172
piR-17271	1852.37	-2.55339	0.393671	-6.4861	8.80875e-11	6.47688e-09
piR-1988	1341.47	-2.55921	0.636267	-4.02223	5.76501e-05	0.00110982
piR-19618	21.5761	-2.56053	0.71462	-3.58307	0.000339581	0.00501462
piR-18535	13.2117	-2.56856	0.913542	-2.81165	0.00492882	0.0455776
piR-18784	82.5416	-2.58138	0.433581	-5.95364	2.62249e-09	1.45377e-07
piR-21289	105.287	-2.59076	0.521166	-4.97108	6.65818e-07	2.15587e-05
piR-2716	14.6053	-2.59634	0.911042	-2.84985	0.00437393	0.0412021
piR-20279	216.188	-2.602	0.672939	-3.86663	0.000110351	0.00195711
piR-15436	8885.8	-2.60377	0.347305	-7.49708	6.52567e-14	8.32455e-12
piR-15430	590.077	-2.61561	0.628749	-4.16003	3.18209e-05	0.000651681
piR-8524	15.5279	-2.6221	0.778906	-3.36639	0.000761597	0.00984589
piR-223	9.48401	-2.63929	0.947617	-2.78519	0.00534964	0.048578
piR-6412	13.0414	-2.6459	0.853882	-3.09868	0.00194388	0.0210448
piR-18650	23.8243	-2.64718	0.642557	-4.11976	3.79264e-05	0.000751993
piR-10535	79.5895	-2.64736	0.534572	-4.95231	7.3338e-07	2.36019e-05
piR-11944	19.3912	-2.65213	0.711857	-3.72565	0.000194815	0.00313481
piR-17961	948.188	-2.65635	0.4913	-5.40678	6.41667e-08	2.58326e-06
piR-11478	44.3205	-2.65866	0.746911	-3.55954	0.000371505	0.00533717
piR-922	86.5473	-2.66063	0.532832	-4.99338	5.93306e-07	1.9329e-05
piR-14526	154.472	-2.66388	0.388688	-6.85353	7.20478e-12	6.20197e-10
piR-2092	517.214	-2.68205	0.468612	-5.72339	1.04417e-08	5.19046e-07
piR-15880	45.8228	-2.68548	0.519744	-5.16692	2.37982e-07	8.39917e-06
piR-21155	107.422	-2.694	0.46407	-5.80517	6.42989e-09	3.27306e-07
piR-7673	206.867	-2.70295	0.97336	-2.77692	0.00548762	0.0493653
piR-16516	45.1962	-2.71083	0.560332	-4.8379	1.31216e-06	4.02701e-05
piR-8999	88.239	-2.7119	0.485393	-5.58701	2.31008e-08	1.04526e-06
piR-15922	16962.5	-2.71765	0.408411	-6.65419	2.84871e-11	2.26783e-09
piR-10529	44.6296	-2.71861	0.756789	-3.5923	0.000327768	0.00486052
piR-13891	110.833	-2.74192	0.682871	-4.01527	5.93766e-05	0.00114098
piR-16227	33.8757	-2.74621	0.637369	-4.30866	1.64246e-05	0.000371589
piR-3683	72.7018	-2.75142	0.558486	-4.92658	8.36833e-07	2.65281e-05
piR-1541	21.1869	-2.75845	0.760068	-3.62922	0.000284283	0.00427556
piR-19681	74.579	-2.76502	0.451157	-6.12873	8.8583e-10	5.39032e-08
piR-8414	57.7389	-2.77518	0.601198	-4.61608	3.9106e-06	0.000106168
piR-11383	594.036	-2.77894	0.416052	-6.67931	2.40065e-11	1.94031e-09
piR-243	31.2769	-2.78757	0.746683	-3.73327	0.000189012	0.00305535
piR-21097	127.211	-2.8126	0.495712	-5.67387	1.39606e-08	6.74954e-07
piR-7656	2165.47	-2.81704	0.826892	-3.40678	0.000657329	0.00865647
piR-11367	17.4644	-2.81855	0.707439	-3.98415	6.77215e-05	0.00126909
piR-520	618.375	-2.82756	0.341969	-8.26847	1.35689e-16	2.31722e-14
piR-629	99.8251	-2.84225	0.512813	-5.54247	2.98242e-08	1.31028e-06
piR-20441	44.4153	-2.8424	0.634694	-4.47838	7.52132e-06	0.000189609
piR-7929	21.9294	-2.86424	0.680546	-4.20875	2.56792e-05	0.000536275
piR-20321	85.6463	-2.8646	0.51046	-5.61179	2.00239e-08	9.21797e-07
piR-20383	99.8268	-2.86813	0.889806	-3.22332	0.00126713	0.0151085
piR-1159	105.646	-2.87555	0.511542	-5.62133	1.89491e-08	8.83848e-07
piR-19034	1802.77	-2.88243	0.332413	-8.67125	4.27397e-18	8.70245e-16
piR-19801	71.4275	-2.89485	0.624325	-4.63678	3.53885e-06	9.63222e-05
piR-3060	8.50996	-2.89637	1.02199	-2.83406	0.00459601	0.0430261
piR-15379	75.8012	-2.90266	0.852483	-3.40495	0.000661756	0.00870394
piR-13279	54.7167	-2.91256	0.540216	-5.39148	6.98785e-08	2.77106e-06
piR-2951	20.4399	-2.91262	0.688535	-4.23016	2.33521e-05	0.000494505
piR-9234	985.679	-2.92027	0.506956	-5.76041	8.39123e-09	4.21073e-07
piR-18956	23.8992	-2.92998	0.715299	-4.09616	4.2006e-05	0.00082669
piR-15384	54.2432	-2.96255	0.516651	-5.73414	9.80069e-09	4.8948e-07
piR-12132	114.355	-2.96452	0.419433	-7.06792	1.57275e-12	1.50021e-10
piR-14020	49.9364	-2.96516	0.662105	-4.47838	7.521e-06	0.000189609
piR-14702	24.4938	-2.96564	0.810652	-3.65834	0.000253856	0.00391812
piR-9710	10.1989	-2.97814	0.935063	-3.18496	0.00144776	0.0167345
piR-5452	37.7159	-2.98111	0.603193	-4.94222	7.72381e-07	2.46559e-05
piR-1154	127.162	-2.98246	0.465268	-6.41021	1.4532e-10	1.01227e-08
piR-18390	31.0298	-2.98913	0.649009	-4.60568	4.11112e-06	0.000110479
piR-503	441.314	-2.99741	0.340269	-8.80895	1.26323e-18	2.97223e-16
piR-16081	32.2425	-3.01087	0.704749	-4.27226	1.93503e-05	0.000421565
piR-19473	88.7077	-3.01816	0.901688	-3.34723	0.00081624	0.0104629
piR-20080	1365.88	-3.02131	0.548648	-5.50684	3.65338e-08	1.57244e-06
piR-11352	55.3652	-3.02735	0.518373	-5.8401	5.21688e-09	2.70766e-07
piR-21043	18.3676	-3.03936	0.777002	-3.91165	9.16671e-05	0.0016591
piR-21123	38.9079	-3.04159	0.585606	-5.19391	2.05921e-07	7.44126e-06
piR-16051	11.4271	-3.04711	0.879739	-3.46365	0.00053289	0.00726157
piR-15245	849.486	-3.04867	0.763227	-3.99445	6.4844e-05	0.00123041
piR-17637	145.904	-3.06329	0.476747	-6.4254	1.31524e-10	9.22235e-09
piR-10086	12.9595	-3.06884	0.829944	-3.69764	0.00021761	0.00342356
piR-2977	927.876	-3.07138	0.90094	-3.40909	0.000651808	0.00860517
piR-16605	100.304	-3.07869	0.450611	-6.83226	8.35883e-12	7.13736e-10
piR-6396	54.3883	-3.08572	0.791121	-3.90044	9.60169e-05	0.00172896
piR-5075	64.6562	-3.08881	0.513947	-6.00999	1.85537e-09	1.06188e-07
piR-20869	1607.81	-3.09035	0.612633	-5.04437	4.55014e-07	1.53676e-05
piR-17638	23.7941	-3.09119	0.878803	-3.5175	0.000435633	0.00606109
piR-17104	364428	-3.09346	0.805838	-3.83881	0.000123634	0.0021535
piR-14635	16.1811	-3.10024	1.02211	-3.03318	0.00241988	0.0253179
piR-525	252.376	-3.10575	0.360014	-8.62675	6.31207e-18	1.26099e-15
piR-4127	66.7419	-3.11302	0.509675	-6.10786	1.00977e-09	6.0747e-08
piR-19077	38.4651	-3.12228	0.624402	-5.00043	5.72016e-07	1.8809e-05
piR-14872	36.8357	-3.12397	0.659144	-4.73943	2.14323e-06	6.25139e-05
piR-22118	24.3357	-3.12824	0.703488	-4.44675	8.71801e-06	0.000214666
piR-10189	17.6522	-3.13501	1.05575	-2.96947	0.0029831	0.0299101
piR-81	343.966	-3.13742	0.817453	-3.83804	0.000124019	0.00215618
piR-369	13.4093	-3.14006	0.851782	-3.68647	0.000227389	0.00355102
piR-9235	78.0734	-3.14094	0.566114	-5.54824	2.88552e-08	1.27832e-06
piR-14858	11.8499	-3.20794	0.911518	-3.51934	0.000432629	0.00603515
piR-17904	723.226	-3.20998	0.867	-3.70239	0.000213575	0.0033796
piR-17821	38.6601	-3.22055	0.64155	-5.01994	5.16873e-07	1.7102e-05
piR-19824	124.494	-3.23076	0.568777	-5.68018	1.3455e-08	6.53493e-07
piR-12146	12.7616	-3.23389	0.967925	-3.34106	0.0008346	0.0106724
piR-19739	69.6894	-3.23818	0.516454	-6.27003	3.60981e-10	2.33053e-08
piR-19282	36.9831	-3.24006	0.839038	-3.86164	0.000112627	0.00199081
piR-21947	11.4518	-3.25284	0.916366	-3.54971	0.000385653	0.00548092
piR-14006	268.111	-3.2731	0.802949	-4.07635	4.57475e-05	0.000892033
piR-17757	28.4469	-3.28004	0.69551	-4.71602	2.40506e-06	6.93864e-05
piR-10227	2500.01	-3.2836	0.412909	-7.95236	1.82988e-15	2.65408e-13
piR-11799	939.443	-3.28699	0.373299	-8.80524	1.30571e-18	3.0054e-16
piR-4040	81.473	-3.28873	0.50491	-6.51349	7.34228e-11	5.52765e-09
piR-14835	51.4011	-3.2981	0.553787	-5.95554	2.59222e-09	1.44455e-07
piR-19846	91.3156	-3.30955	0.511004	-6.47656	9.3838e-11	6.80518e-09
piR-6005	680.203	-3.31087	0.746247	-4.4367	9.13505e-06	0.0002236
piR-7551	141.636	-3.31491	1.0221	-3.24323	0.00118184	0.0143009
piR-6923	52933.3	-3.3244	0.438564	-7.58019	3.45046e-14	4.5103e-12
piR-17942	15.1501	-3.33297	0.936189	-3.56015	0.000370648	0.00533717
piR-5884	65240.4	-3.35429	0.627121	-5.3487	8.85866e-08	3.39839e-06
piR-11250	163.123	-3.37305	0.819137	-4.11781	3.82494e-05	0.000755875
piR-11955	169.836	-3.37373	0.725563	-4.64981	3.32245e-06	9.08994e-05
piR-22037	71.5248	-3.37834	0.532018	-6.35005	2.15251e-10	1.45164e-08
piR-356	149.97	-3.38586	0.58183	-5.81933	5.90848e-09	3.05166e-07
piR-11834	15.947	-3.39912	0.909507	-3.73732	0.000185988	0.00302032
piR-2708	124.768	-3.41711	0.99706	-3.42718	0.000609877	0.00815326
piR-11713	12.8792	-3.418	1.15024	-2.97155	0.00296301	0.029765
piR-17525	14.4884	-3.42032	0.888574	-3.84923	0.000118491	0.00208402
piR-7337	9.49318	-3.44519	1.01088	-3.40809	0.000654182	0.00862575
piR-736	252.138	-3.46416	0.552675	-6.26798	3.65754e-10	2.34703e-08
piR-7173	74.8505	-3.46781	0.823826	-4.2094	2.56048e-05	0.000535779
piR-479	60.9439	-3.4905	0.560057	-6.23239	4.59367e-10	2.91244e-08
piR-12204	19.4966	-3.49472	0.800676	-4.36471	1.27291e-05	0.000298175
piR-7179	22.9559	-3.49581	0.799756	-4.37109	1.23626e-05	0.000290877
piR-15695	689.933	-3.49581	0.319683	-10.9352	7.81988e-28	5.17481e-25
piR-16581	12.4227	-3.49628	0.927091	-3.77124	0.000162439	0.00271706
piR-4744	9.81023	-3.50123	0.984968	-3.55467	0.000378459	0.00541555
piR-7515	8.98922	-3.50587	1.18079	-2.96909	0.00298679	0.0299187
piR-8360	34.8438	-3.50918	0.729106	-4.81299	1.4869e-06	4.49809e-05
piR-17110	26.5599	-3.5234	0.80548	-4.37428	1.21834e-05	0.000287301
piR-2338	65.1391	-3.53491	0.559636	-6.31645	2.67639e-10	1.7711e-08
piR-4027	552.663	-3.54069	0.486754	-7.27409	3.48767e-13	3.65618e-11
piR-4627	13.0311	-3.55497	0.947099	-3.75353	0.00017436	0.00287558
piR-12090	16.4475	-3.56527	1.11473	-3.19832	0.00138232	0.0161012
piR-20863	44.8487	-3.58091	0.785635	-4.55798	5.16476e-06	0.000135023
piR-697	15.2033	-3.5949	0.986301	-3.64483	0.000267571	0.00407046
piR-6774	20.379	-3.62679	0.959985	-3.77796	0.000158117	0.00265736
piR-17896	739.224	-3.63808	0.494295	-7.36014	1.83722e-13	2.04763e-11
piR-17191	1474.71	-3.66504	0.503111	-7.28477	3.22226e-13	3.44619e-11
piR-789	411.479	-3.68214	0.56749	-6.48846	8.67166e-11	6.42067e-09
piR-4875	145.24	-3.68973	0.48372	-7.62782	2.38754e-14	3.16348e-12
piR-9398	15.5818	-3.72945	0.96516	-3.86408	0.000111509	0.00197434
piR-17279	12.1454	-3.73824	1.15535	-3.2356	0.00121389	0.014603
piR-6659	27.4934	-3.74347	0.859656	-4.35462	1.33298e-05	0.000310873
piR-3878	75.9599	-3.74712	0.881967	-4.24859	2.15123e-05	0.000460145
piR-21031	6.46022	-3.75097	1.28117	-2.92776	0.00341415	0.0333479
piR-20489	237.707	-3.75263	0.508693	-7.377	1.61898e-13	1.82359e-11
piR-6593	12.5826	-3.75696	1.05911	-3.54729	0.000389221	0.00551683
piR-17860	882.642	-3.76515	0.466626	-8.06887	7.09535e-16	1.08878e-13
piR-14727	5531.99	-3.78713	0.832515	-4.54903	5.38944e-06	0.000139861
piR-21060	44.829	-3.79525	0.688967	-5.50861	3.61684e-08	1.56306e-06
piR-6623	57.7843	-3.80375	0.587046	-6.47948	9.20418e-11	6.72096e-09
piR-16899	39.9843	-3.83282	0.722474	-5.30513	1.12593e-07	4.19767e-06
piR-41	309.091	-3.83912	0.518378	-7.40601	1.30154e-13	1.51437e-11
piR-1589	13.7649	-3.87935	1.04341	-3.71795	0.000200847	0.00321234
piR-12972	6.91929	-3.88505	1.32169	-2.93944	0.00328802	0.0323546
piR-13308	11.6826	-3.88981	0.985487	-3.94709	7.9106e-05	0.00144949
piR-17181	2436.31	-3.91888	0.508963	-7.69974	1.36341e-14	1.87478e-12
piR-10983	88.7178	-3.91968	0.933475	-4.19902	2.68072e-05	0.000557631
piR-20718	25.2014	-3.95704	0.952476	-4.15448	3.26034e-05	0.000666418
piR-5626	46.5231	-3.98402	0.901945	-4.41715	1.00013e-05	0.000241766
piR-9114	304.627	-4.00116	0.636475	-6.28644	3.24833e-10	2.11002e-08
piR-21886	10.0229	-4.01858	1.22755	-3.27365	0.00106166	0.0130253
piR-3048	59.3718	-4.07081	0.760044	-5.35603	8.50714e-08	3.28736e-06
piR-11952	54.8339	-4.07909	0.569824	-7.15852	8.15543e-13	8.14619e-11
piR-5867	1686.31	-4.08323	0.494175	-8.26272	1.42392e-16	2.39308e-14
piR-5999	5.56791	-4.0844	1.36	-3.00322	0.00267136	0.0273279
piR-9493	47.2761	-4.08613	0.72093	-5.66786	1.4459e-08	6.95873e-07
piR-5643	30.0941	-4.09597	1.16519	-3.51528	0.000439283	0.00610384
piR-8742	8.07502	-4.10649	1.32962	-3.08847	0.0020119	0.0216484
piR-13264	23.6734	-4.11092	0.85859	-4.78799	1.68461e-06	5.0103e-05
piR-13686	5.71336	-4.12293	1.3462	-3.06263	0.00219398	0.0232067
piR-17991	12.0984	-4.13115	1.08198	-3.81813	0.000134469	0.00229639
piR-2067	825.685	-4.15319	0.384447	-10.803	3.33011e-27	1.60269e-24
piR-6030	11.1017	-4.17212	1.15032	-3.62691	0.000286833	0.0042974
piR-10258	9.58535	-4.17814	1.19466	-3.49733	0.000469933	0.00647029
piR-21640	16.4951	-4.18458	1.04562	-4.00202	6.28046e-05	0.001196
piR-15989	17.2116	-4.19362	0.939451	-4.46391	8.04772e-06	0.00020113
piR-14190	16.8021	-4.19427	0.988385	-4.24356	2.20006e-05	0.000467755
piR-16656	1334.84	-4.21207	0.32593	-12.9232	3.32891e-38	4.40581e-35
piR-1865	8537.4	-4.22246	0.785233	-5.37734	7.55964e-08	2.9645e-06
piR-14883	719.754	-4.2654	0.521524	-8.17872	2.86878e-16	4.53352e-14
piR-9284	46.5944	-4.29804	0.841138	-5.10979	3.22517e-07	1.11595e-05
piR-15917	149.949	-4.31129	0.762016	-5.65774	1.5338e-08	7.28246e-07
piR-21602	1144.47	-4.31364	0.384506	-11.2187	3.30186e-29	2.68924e-26
piR-17257	44.3298	-4.36917	0.732002	-5.9688	2.39012e-09	1.34609e-07
piR-11483	45.8356	-4.42839	0.619787	-7.14502	8.99831e-13	8.82168e-11
piR-10569	369.048	-4.43861	0.461398	-9.61992	6.58825e-22	2.05166e-19
piR-15280	26.6397	-4.44553	0.853191	-5.21047	1.88365e-07	6.85364e-06
piR-8590	44.8035	-4.44623	0.808798	-5.49733	3.85584e-08	1.6462e-06
piR-4681	38.4067	-4.45267	0.757641	-5.87702	4.17719e-09	2.2114e-07
piR-21197	24.2458	-4.47571	0.817331	-5.476	4.3504e-08	1.83514e-06
piR-9877	59.2455	-4.48314	0.617196	-7.26373	3.76554e-13	3.87083e-11
piR-8837	25.8161	-4.49454	0.832747	-5.39725	6.76699e-08	2.70373e-06
piR-14025	91.6051	-4.5135	0.643573	-7.01318	2.32954e-12	2.12631e-10
piR-6526	257.696	-4.53393	0.620703	-7.30451	2.78273e-13	3.03748e-11
piR-17492	27.8348	-4.54463	1.08112	-4.20364	2.62652e-05	0.000547432
piR-6831	89.1747	-4.54631	0.667046	-6.81559	9.38789e-12	7.95192e-10
piR-281	287.805	-4.54941	0.416648	-10.9191	9.34513e-28	5.82037e-25
piR-1938	7.54306	-4.55256	1.41785	-3.21089	0.00132324	0.0155845
piR-11711	7.61225	-4.56644	1.43279	-3.1871	0.00143706	0.0166291
piR-14031	7.69024	-4.57887	1.35814	-3.37143	0.000747783	0.00970285
piR-136	37.5778	-4.6299	0.775832	-5.96766	2.40686e-09	1.34835e-07
piR-210	21.7432	-4.64235	1.25335	-3.70394	0.000212275	0.00336967
piR-14938	11.5838	-4.64441	1.30456	-3.56012	0.000370682	0.00533717
piR-11590	36.8144	-4.72507	0.737844	-6.40389	1.5147e-10	1.04821e-08
piR-9993	2686.93	-4.78946	0.439999	-10.8852	1.35662e-27	7.55992e-25
piR-18472	88.3568	-4.7936	0.654479	-7.3243	2.40155e-13	2.64871e-11
piR-18611	5.29992	-4.81394	1.58856	-3.03038	0.00244248	0.0254787
piR-342	9.23248	-4.83396	1.30585	-3.70176	0.000214109	0.0033796
piR-530	9.20654	-4.84579	1.3096	-3.70021	0.000215423	0.00339419
piR-19396	9.43507	-4.85674	1.28545	-3.77824	0.00015794	0.00265736
piR-6607	330.95	-4.91915	0.423187	-11.6241	3.11006e-31	2.74411e-28
piR-14801	317.287	-4.92693	0.540054	-9.12303	7.30558e-20	1.98337e-17
piR-4170	14.2452	-4.96328	1.25294	-3.96132	7.45372e-05	0.00138944
piR-10448	15.8553	-5.07294	1.08908	-4.65801	3.19276e-06	8.82637e-05
piR-13621	435.875	-5.15371	0.436725	-11.8008	3.86519e-32	4.09247e-29
piR-15867	5743.6	-5.15408	0.599088	-8.60321	7.75155e-18	1.51988e-15
piR-3558	22.6278	-5.1776	0.956627	-5.41235	6.22046e-08	2.51383e-06
piR-9038	705.048	-5.19227	0.597037	-8.69673	3.41579e-18	7.23328e-16
piR-1480	6.85849	-5.19909	1.49252	-3.48343	0.000495035	0.00677188
piR-19449	3.63639	-5.26629	1.8608	-2.83013	0.00465294	0.0434822
piR-9638	19.9752	-5.32483	1.05298	-5.05692	4.26079e-07	1.45059e-05
piR-7404	19.0165	-5.34622	1.05954	-5.0458	4.51626e-07	1.53263e-05
piR-15646	2504.86	-5.35089	0.661257	-8.09199	5.86996e-16	9.13987e-14
piR-19010	7.63237	-5.35425	1.47781	-3.6231	0.000291098	0.00434717
piR-14219	13.1747	-5.3743	1.30239	-4.12649	3.68336e-05	0.000735839
piR-19567	60.3533	-5.40267	0.993838	-5.43617	5.4439e-08	2.2428e-06
piR-19808	14.6604	-5.51323	1.19802	-4.60194	4.18575e-06	0.000111916
piR-6261	148.461	-5.52444	0.618899	-8.92624	4.40718e-19	1.11103e-16
piR-2698	1019.82	-5.53113	0.656274	-8.42808	3.51373e-17	6.41438e-15
piR-14030	415.857	-5.55568	0.728358	-7.62768	2.39024e-14	3.16348e-12
piR-22002	4.42094	-5.55806	1.75257	-3.17138	0.00151715	0.0173166
piR-20838	9.1903	-5.63085	1.46568	-3.84179	0.00012214	0.00214221
piR-7009	39.2114	-5.67984	0.937385	-6.05924	1.36766e-09	7.95648e-08
piR-7859	33.4084	-5.68241	0.89589	-6.34275	2.25692e-10	1.51243e-08
piR-5450	16.4975	-5.69328	1.27065	-4.48061	7.44294e-06	0.000188531
piR-16447	69.8346	-5.73563	0.789388	-7.26592	3.70506e-13	3.846e-11
piR-3749	20.1161	-5.75944	1.23553	-4.6615	3.13916e-06	8.72374e-05
piR-15119	10.1889	-5.78312	1.47413	-3.92307	8.74262e-05	0.00158777
piR-21583	5.31234	-5.81374	1.7649	-3.29409	0.000987422	0.0122853
piR-19429	5.41839	-5.85234	1.75729	-3.33032	0.000867457	0.011048
piR-3975	27.3625	-5.86668	1.0531	-5.57085	2.53506e-08	1.13254e-06
piR-611	5.49994	-5.86943	1.58543	-3.70211	0.000213814	0.0033796
piR-13162	5.54939	-5.87805	1.69195	-3.47412	0.000512532	0.00699315
piR-7516	29.8524	-5.99691	1.00797	-5.9495	2.68966e-09	1.48323e-07
piR-2251	197.401	-6.01802	0.545394	-11.0343	2.6117e-28	1.84351e-25
piR-6117	33.6044	-6.09737	1.00899	-6.04307	1.51211e-09	8.70118e-08
piR-15487	83.9074	-6.11173	0.744521	-8.20895	2.23131e-16	3.63464e-14
piR-8693	1322.65	-6.17799	0.445232	-13.8759	8.86969e-44	3.13041e-40
piR-11873	46.2906	-6.20725	1.15214	-5.38756	7.14193e-08	2.82159e-06
piR-8678	7.10153	-6.23746	1.50597	-4.14182	3.44556e-05	0.00069225
piR-4374	7.33858	-6.28643	1.52668	-4.11771	3.82649e-05	0.000755875
piR-17899	8.15599	-6.44027	1.56215	-4.1227	3.74449e-05	0.000745239
piR-9861	371.744	-6.55989	0.619562	-10.588	3.38932e-26	1.38024e-23
piR-15469	446.324	-6.7583	0.624761	-10.8174	2.84659e-27	1.43522e-24
piR-14912	149.118	-6.79653	0.691197	-9.83298	8.11783e-23	2.77263e-20
piR-3381	10.4901	-6.79738	1.56709	-4.33759	1.44051e-05	0.000331568
piR-6826	2246.94	-6.82891	0.810577	-8.42475	3.61509e-17	6.48756e-15
piR-859	10.9756	-6.86368	1.52131	-4.51169	6.43134e-06	0.000165279
piR-12850	22.4747	-6.93111	1.33522	-5.19097	2.09199e-07	7.53402e-06
piR-20670	11.7864	-6.97073	1.41731	-4.9183	8.72994e-07	2.75918e-05
piR-19355	12.9858	-7.10788	1.41376	-5.02763	4.96573e-07	1.65858e-05
piR-16293	48.639	-7.24765	1.1036	-6.56727	5.12461e-11	3.90355e-09
piR-14449	15.1728	-7.33514	1.38632	-5.29111	1.21579e-07	4.50099e-06
piR-880	141.834	-7.47821	0.769412	-9.71939	2.49278e-22	7.99803e-20
piR-7911	17.0343	-7.49924	1.41002	-5.31852	1.04615e-07	3.95593e-06
piR-19120	19.0123	-7.65883	1.35327	-5.65951	1.51805e-08	7.24015e-07
piR-15849	302.268	-7.75041	1.80836	-4.28589	1.82008e-05	0.00040148
piR-678	476.353	-8.08932	0.598953	-13.5058	1.44603e-41	3.06212e-38
piR-20468	34.1305	-8.50403	1.31647	-6.45971	1.04901e-10	7.45431e-09
piR-2304	61.6992	-9.35788	1.28511	-7.28179	3.29422e-13	3.48792e-11
piR-20691	1748.68	-9.40258	0.525358	-17.8975	1.23386e-71	1.30641e-67
piR-6542	132.287	-10.4579	1.26928	-8.23925	1.73291e-16	2.86688e-14
piR-5079	658.943	-11.8121	1.25359	-9.42259	4.40116e-21	1.29443e-18
piR-17975	351.697	-11.8684	1.26464	-9.38482	6.30234e-21	1.80349e-18
piR-10173	1088.02	-13.4976	1.24453	-10.8455	2.09477e-27	1.10897e-24

## Sheet: L3
	baseMean	log2FoldChange	lfcSE	stat	pvalue	padj
piR-6121	34470.5	18.5556	1.89435	9.79521	1.18052e-22	1.46761e-19
piR-10370	3851.32	15.3937	1.30088	11.8332	2.62813e-32	9.7556e-29
piR-13452	39.0348	8.76949	1.30955	6.69657	2.13364e-11	4.9932e-09
piR-6043	37.8682	8.72517	1.30318	6.6953	2.15224e-11	4.9932e-09
piR-9664	29.9877	8.38991	1.3278	6.31867	2.6383e-10	4.89669e-08
piR-8571	24.6112	8.10334	1.33538	6.0682	1.29352e-09	1.92062e-07
piR-57	24.55	8.09942	1.34645	6.01538	1.79469e-09	2.56226e-07
piR-15491	47.7505	8.09339	1.28377	6.30441	2.89297e-10	5.11366e-08
piR-15820	12.0816	7.07727	1.43111	4.9453	7.60266e-07	4.8657e-05
piR-20663	107.094	7.03934	0.780493	9.0191	1.89646e-19	1.40793e-16
piR-17170	9.87448	6.78734	1.47955	4.58745	4.487e-06	0.000216308
piR-9743	9.46763	6.72367	1.50622	4.46394	8.04662e-06	0.000364257
piR-22095	8.36092	6.54566	1.52234	4.29974	1.71e-05	0.000639009
piR-12287	7.33783	6.35809	1.54102	4.12589	3.69305e-05	0.00119205
piR-6279	7.09956	6.31178	1.58387	3.98503	6.74707e-05	0.00194991
piR-6241	7.09076	6.30733	1.56752	4.02377	5.72736e-05	0.0017008
piR-18136	7.00968	6.29214	1.55507	4.0462	5.20556e-05	0.00157098
piR-8957	7.00844	6.29193	1.56042	4.03221	5.52545e-05	0.00165407
piR-18399	5.99906	6.06825	1.64429	3.6905	0.000223814	0.00497483
piR-11240	5.89795	6.04236	1.61039	3.7521	0.000175357	0.00411978
piR-18514	5.60597	5.96827	1.63224	3.6565	0.000255687	0.00548536
piR-11641	5.47745	5.93401	1.65368	3.58838	0.000332745	0.00660507
piR-11105	5.38762	5.91211	1.67744	3.52449	0.000424305	0.00807702
piR-14845	5.38638	5.91184	1.65388	3.57452	0.000350874	0.00692789
piR-6664	5.33526	5.89945	1.65287	3.56922	0.000358041	0.007032
piR-12010	10.4401	5.8833	1.44494	4.07165	4.66812e-05	0.00144401
piR-20149	5.22795	5.86884	1.68068	3.49194	0.000479533	0.00868306
piR-17938	5.07821	5.82649	1.66668	3.49587	0.000472525	0.00868306
piR-15318	9.73866	5.77703	1.45822	3.96169	7.44219e-05	0.00210881
piR-14887	4.57662	5.67669	1.70034	3.33855	0.000842165	0.0141453
piR-3256	4.56663	5.67376	1.71563	3.30709	0.000942691	0.0154835
piR-11403	4.45813	5.64218	1.75221	3.22004	0.00128173	0.0196061
piR-6148	4.39071	5.61748	1.73014	3.24683	0.00116697	0.0184019
piR-982	4.29711	5.58426	1.73717	3.21457	0.00130641	0.0198745
piR-18702	4.28464	5.58046	1.73243	3.22118	0.00127662	0.0196061
piR-10335	8.01948	5.49564	1.49631	3.6728	0.000239909	0.00520786
piR-10256	4.02392	5.4931	1.78275	3.08126	0.0020613	0.028339
piR-13757	3.88292	5.441	1.80219	3.0191	0.0025353	0.0326772
piR-21088	3.87293	5.4376	1.78305	3.04961	0.00229137	0.0304264
piR-11401	7.57155	5.41039	1.53986	3.51355	0.000442156	0.00828931
piR-19099	3.73442	5.38416	1.79476	2.99994	0.00270033	0.0339812
piR-13577	6.83651	5.25726	1.54234	3.40862	0.000652922	0.0112728
piR-412	3.40503	5.25122	1.83849	2.85626	0.00428658	0.0485115
piR-6086	17.7854	5.13797	1.09454	4.69418	2.67677e-06	0.000141945
piR-13343	11.6787	5.12185	1.3088	3.91339	9.10099e-05	0.0024659
piR-6127	21.5085	5.03022	1.01106	4.9752	6.51818e-07	4.27009e-05
piR-14862	21.4269	5.01947	0.987097	5.08508	3.67472e-07	2.67462e-05
piR-14735	10.6289	5.00479	1.36976	3.65377	0.000258418	0.00548536
piR-2198	10.1703	4.93911	1.31341	3.76054	0.000169548	0.00403437
piR-15488	5.24565	4.86259	1.63015	2.98292	0.00285512	0.0354456
piR-11298	19.1611	4.85319	0.991519	4.8947	9.84549e-07	5.99122e-05
piR-11667	4.84846	4.75225	1.64794	2.88374	0.00392978	0.0455057
piR-18396	4.82724	4.7463	1.6493	2.87776	0.00400509	0.0461704
piR-13761	13.0784	4.69849	1.13053	4.15602	3.23838e-05	0.0011106
piR-7181	28.7022	4.61855	0.945598	4.88426	1.03818e-06	6.21571e-05
piR-8257	7.89895	4.56586	1.56962	2.90889	0.00362711	0.0427483
piR-7675	11.1869	4.48476	1.26772	3.53766	0.000403696	0.00780479
piR-20790	15.1206	4.48439	1.03029	4.35256	1.34556e-05	0.000531355
piR-16841	7.40106	4.47304	1.42877	3.13069	0.00174395	0.0248983
piR-14198	7.52756	4.4638	1.37644	3.243	0.00118278	0.0185252
piR-883	51.9666	4.34892	0.603178	7.21001	5.59494e-13	1.88804e-10
piR-20491	99.4252	4.32156	0.567475	7.61543	2.62823e-14	1.084e-11
piR-22244	9.8078	4.21156	1.24921	3.37138	0.000747924	0.0127353
piR-13584	28.1286	4.19144	0.733603	5.71351	1.1067e-08	1.20826e-06
piR-5791	24.0321	4.12635	0.920753	4.48149	7.4122e-06	0.000343926
piR-19314	48.3944	4.06083	0.709526	5.7233	1.04475e-08	1.17519e-06
piR-18058	8.4234	4.05182	1.23921	3.26967	0.00107673	0.0173775
piR-9447	17.5594	4.02639	1.06105	3.79471	0.000147814	0.00375792
piR-10371	13.6874	3.98105	0.99926	3.984	6.77635e-05	0.00194991
piR-16	21.4714	3.97776	0.829901	4.79305	1.64261e-06	9.40948e-05
piR-20665	20.9681	3.94496	0.881037	4.47763	7.54767e-06	0.000345888
piR-22328	10.7105	3.94432	1.10795	3.56003	0.000370812	0.0072445
piR-1074	12.9039	3.91063	0.987606	3.95971	7.50407e-05	0.00211024
piR-21159	18.5104	3.86427	1.07121	3.60737	0.000309315	0.00630866
piR-10150	11.6676	3.77053	1.02706	3.67121	0.000241408	0.00520992
piR-21022	9.0226	3.72499	1.23139	3.02503	0.00248607	0.03238
piR-22174	23.0937	3.71393	0.928402	4.00035	6.32479e-05	0.00184863
piR-22035	8.53918	3.62958	1.16325	3.1202	0.00180729	0.0254115
piR-15003	8.09304	3.52853	1.17041	3.01479	0.00257156	0.032916
piR-9149	40.7716	3.50776	0.661579	5.3021	1.14475e-07	9.88215e-06
piR-14768	9.54014	3.43766	1.07511	3.19749	0.00138629	0.0208337
piR-8548	13.1843	3.42609	0.91814	3.73155	0.000190303	0.00441504
piR-20681	16.8792	3.38729	0.89359	3.79066	0.000150251	0.00375792
piR-11106	27.3753	3.37771	0.726441	4.64966	3.32479e-06	0.000173825
piR-1400	33.8469	3.31008	0.758998	4.36113	1.29395e-05	0.000516466
piR-17108	21.0617	3.30194	0.799958	4.12764	3.66505e-05	0.00119205
piR-5000	18.7481	3.2677	0.782027	4.17851	2.93428e-05	0.00103149
piR-22067	15.9955	3.19476	0.981589	3.25468	0.00113518	0.0181629
piR-18335	11.3652	3.14749	1.01737	3.09375	0.00197644	0.0274151
piR-8258	10.0257	2.99229	0.975404	3.06774	0.00215681	0.0292193
piR-17462	11.1441	2.945	0.936875	3.14343	0.00166982	0.0241182
piR-18832	14.3675	2.9388	0.9073	3.23906	0.00119923	0.0187039
piR-468	78.2923	2.91081	0.564206	5.15913	2.48106e-07	1.91869e-05
piR-955	18.0387	2.90978	0.833279	3.49196	0.000479486	0.00868306
piR-384	35.8194	2.90372	0.661804	4.38758	1.14618e-05	0.000472734
piR-1459	13.4575	2.88432	0.870934	3.31175	0.000927146	0.0153641
piR-7807	11.7903	2.86728	0.986045	2.90786	0.00363913	0.0427483
piR-16736	14.7825	2.86209	0.975366	2.93437	0.00334221	0.0401497
piR-20021	11.8448	2.83194	0.930797	3.04249	0.00234627	0.0309942
piR-6416	14.3311	2.81814	0.880124	3.20198	0.00136484	0.020603
piR-1638	19.9105	2.80573	0.898182	3.12379	0.0017854	0.0252728
piR-21952	16.8328	2.80534	0.75683	3.7067	0.000209977	0.00472384
piR-16575	17.6983	2.76689	0.805942	3.43311	0.000596697	0.0103907
piR-2309	74.7967	2.7279	0.645665	4.22494	2.39004e-05	0.000869786
piR-15875	26.2186	2.69813	0.71259	3.78636	0.000152868	0.00375792
piR-21337	150.906	2.69229	0.658472	4.08869	4.33814e-05	0.00137634
piR-5538	55955.6	2.6631	0.597785	4.45495	8.39137e-06	0.000370819
piR-7175	66.3021	2.6524	0.617087	4.29826	1.72147e-05	0.000639009
piR-801	39.6678	2.55482	0.726829	3.51502	0.000439726	0.0082856
piR-18606	30.973	2.53559	0.613873	4.13048	3.62006e-05	0.00118917
piR-3566	67.1395	2.48841	0.499826	4.97854	6.40655e-07	4.27009e-05
piR-15535	13.7668	2.48344	0.827646	3.0006	0.00269446	0.0339812
piR-22092	30.6933	2.48267	0.661452	3.75336	0.000174478	0.00411978
piR-2755	92.1626	2.47943	0.456088	5.4363	5.43996e-08	5.0994e-06
piR-1697	2666.18	2.46191	0.435843	5.64862	1.61743e-08	1.7154e-06
piR-2273	15.5928	2.44501	0.746569	3.27499	0.00105665	0.0171279
piR-17876	81.7571	2.33065	0.536773	4.34197	1.4121e-05	0.00054601
piR-999	24.2776	2.33007	0.678051	3.43642	0.000589453	0.0103699
piR-15984	345.259	2.25121	0.572034	3.93545	8.30426e-05	0.00228336
piR-18537	88.2924	2.2477	0.450422	4.99022	6.03114e-07	4.14585e-05
piR-1846	6159.48	2.24173	0.483737	4.63418	3.58351e-06	0.000182219
piR-17785	74.1593	2.19743	0.713423	3.08012	0.00206917	0.0283422
piR-4023	1587.43	2.18249	0.461158	4.73262	2.21641e-06	0.00012099
piR-7505	17.9681	2.18114	0.735802	2.9643	0.00303368	0.0371651
piR-4759	15.2577	2.17751	0.748309	2.90991	0.00361532	0.0427483
piR-2275	59.8386	2.17377	0.504715	4.30692	1.65544e-05	0.000633504
piR-6345	328.408	2.17367	0.575805	3.77501	0.000159999	0.00385728
piR-5496	4100.47	2.16217	0.465542	4.64441	3.41046e-06	0.000175828
piR-2126	233.771	2.12695	0.625491	3.40046	0.000672731	0.011561
piR-1020	22.1899	2.12503	0.691624	3.07252	0.00212258	0.0288609
piR-3536	137.527	2.10421	0.541217	3.88792	0.000101105	0.00271958
piR-7586	27.4187	2.10108	0.712704	2.94804	0.00319796	0.0386672
piR-3184	740.966	2.08655	0.571097	3.65359	0.000258604	0.00548536
piR-11110	21.7997	2.06401	0.660923	3.12293	0.00179061	0.0252728
piR-9965	23.2601	2.05812	0.679874	3.02721	0.00246826	0.0322613
piR-1483	5867.12	2.03785	0.508187	4.01005	6.07057e-05	0.00178841
piR-12654	89.5593	2.01093	0.462564	4.34735	1.37795e-05	0.000538417
piR-1810	5004.77	2.00273	0.414075	4.83664	1.32051e-06	7.78055e-05
piR-1071	12078	1.99754	0.47017	4.24855	2.15155e-05	0.000790746
piR-6170	37.6386	1.95088	0.543385	3.59023	0.000330383	0.00659346
piR-4011	35.4671	1.94197	0.606513	3.20187	0.00136539	0.020603
piR-5401	445.338	1.9305	0.617722	3.12519	0.00177688	0.0252712
piR-7755	8194.8	1.92376	0.438235	4.3898	1.13457e-05	0.000472734
piR-4270	4678.75	1.91715	0.423152	4.53063	5.88082e-06	0.000276324
piR-6931	13602.8	1.90377	0.434999	4.37649	1.20606e-05	0.000486619
piR-14678	25.2728	1.89938	0.65408	2.90389	0.00368556	0.0430294
piR-11882	892.535	1.89426	0.370308	5.11538	3.13115e-07	2.32457e-05
piR-10416	55.9061	1.89158	0.508345	3.72105	0.000198396	0.00454202
piR-5803	9169.48	1.88918	0.663627	2.84676	0.00441669	0.0498224
piR-1652	18088.7	1.88045	0.365349	5.14699	2.64702e-07	2.00525e-05
piR-8737	2119.28	1.85974	0.562067	3.30876	0.000937104	0.0154601
piR-12159	46.6056	1.83211	0.573349	3.19545	0.00139611	0.0208966
piR-4697	8516.01	1.82783	0.440463	4.1498	3.32763e-05	0.00112292
piR-13104	692.55	1.824	0.43905	4.15442	3.2612e-05	0.0011106
piR-1818	1101.51	1.79546	0.523144	3.43205	0.000599031	0.0103907
piR-10933	28.7585	1.78742	0.616799	2.89789	0.0037568	0.0437155
piR-3196	5742.05	1.78521	0.463446	3.85204	0.000117139	0.00312821
piR-20457	46.287	1.77916	0.545313	3.26263	0.00110382	0.0177375
piR-9216	149.677	1.7729	0.55065	3.21965	0.00128348	0.0196061
piR-20280	89.6709	1.77087	0.506774	3.4944	0.000475128	0.00868306
piR-17689	1936.64	1.74973	0.52463	3.33516	0.000852489	0.0142542
piR-13409	236.599	1.72154	0.4512	3.81547	0.000135922	0.00350378
piR-22	202.492	1.7147	0.542446	3.16105	0.001572	0.0233411
piR-9713	64.2133	1.69934	0.592966	2.86583	0.00415914	0.0473581
piR-4549	59.9801	1.68788	0.482627	3.49728	0.000470037	0.00868306
piR-20257	68.0198	1.6724	0.452847	3.69309	0.000221545	0.00495406
piR-10313	907.748	1.63936	0.521518	3.14344	0.00166975	0.0241182
piR-20867	36.7211	1.63556	0.524539	3.11809	0.00182026	0.0254973
piR-7254	108.506	1.60013	0.508416	3.14727	0.00164801	0.0240522
piR-11216	291.436	1.59447	0.538212	2.96254	0.00305111	0.0372556
piR-5463	58.4002	1.59052	0.475893	3.34217	0.000831247	0.0140254
piR-5725	3952.37	1.58798	0.342949	4.63036	3.65037e-06	0.00018311
piR-18904	43.9285	1.55932	0.51048	3.05462	0.00225344	0.0301977
piR-4524	90.535	1.55471	0.487452	3.18947	0.00142533	0.0212483
piR-2393	87.369	1.54044	0.428597	3.59415	0.000325447	0.00656553
piR-2106	178.754	1.52464	0.422633	3.60747	0.000309192	0.00630866
piR-13759	2581.27	1.52364	0.501933	3.03554	0.00240105	0.0314936
piR-5140	6249.57	1.5143	0.50937	2.97289	0.00295009	0.0365024
piR-1779	18561.1	1.50043	0.411937	3.64236	0.000270148	0.00569767
piR-18291	14170	1.4995	0.514814	2.9127	0.00358322	0.0426311
piR-1786	546.074	1.46886	0.38174	3.84779	0.000119188	0.0031602
piR-20464	17223.5	1.45134	0.355828	4.07878	4.52735e-05	0.00141223
piR-2336	9025.69	1.43251	0.432103	3.31521	0.000915754	0.0152434
piR-16518	186.085	1.4282	0.424845	3.36169	0.000774665	0.0131304
piR-15480	722.282	1.4251	0.412165	3.45759	0.000545024	0.00968219
piR-14546	81.202	1.41719	0.483216	2.93282	0.00335894	0.0402206
piR-1554	299.028	1.40865	0.38928	3.61861	0.00029619	0.00617673
piR-19381	76.7791	1.37834	0.438651	3.14223	0.00167665	0.0241229
piR-2534	28518.7	1.33554	0.441874	3.02245	0.00250734	0.0325429
piR-623	188.928	1.31953	0.381639	3.45753	0.000545145	0.00968219
piR-21956	603.332	1.31635	0.354723	3.71091	0.000206516	0.00467432
piR-18824	2497.99	1.31452	0.406992	3.22983	0.00123862	0.0192375
piR-2151	23646.9	1.31246	0.444082	2.95546	0.00312207	0.037873
piR-17313	1185.64	1.30489	0.421931	3.09267	0.00198364	0.0274151
piR-12502	17044.4	1.28938	0.449888	2.86601	0.00415684	0.0473581
piR-3147	7190.78	1.27537	0.371295	3.43494	0.000592689	0.0103777
piR-6063	4018.8	1.25501	0.423218	2.96539	0.00302302	0.0371571
piR-6818	110.515	1.24538	0.407064	3.05941	0.00221772	0.0299353
piR-3966	4082.89	1.2156	0.318144	3.8209	0.000132965	0.0034758
piR-19538	1437.64	1.20146	0.407775	2.94639	0.00321507	0.0387479
piR-1955	302	1.14666	0.364422	3.14651	0.00165229	0.0240522
piR-17246	2232.91	1.13904	0.360738	3.15754	0.00159106	0.0235299
piR-6119	2863.02	1.06521	0.33919	3.14046	0.00168685	0.0241761
piR-6596	2351.93	1.02341	0.351901	2.90822	0.00363487	0.0427483
piR-5426	4327.96	1.01031	0.335534	3.01105	0.00260343	0.0330956
piR-12695	645.892	-1.07462	0.352059	-3.0524	0.00227018	0.0303126
piR-666	396.065	-1.21096	0.417022	-2.90383	0.00368625	0.0430294
piR-21923	1313.27	-1.233	0.379301	-3.25072	0.00115113	0.0182607
piR-3219	144.351	-1.23506	0.399409	-3.09221	0.00198671	0.0274151
piR-7582	204.214	-1.36226	0.377199	-3.61153	0.000304396	0.00628759
piR-21002	9282.43	-1.37742	0.363297	-3.79144	0.000149774	0.00375792
piR-5486	87355.4	-1.38361	0.486185	-2.84585	0.00442925	0.0498224
piR-13776	32940.7	-1.41014	0.470306	-2.99835	0.00271443	0.0339812
piR-16470	91.6244	-1.48369	0.494749	-2.99888	0.00270973	0.0339812
piR-15303	44.06	-1.49095	0.498621	-2.99014	0.00278849	0.0347345
piR-19249	109.855	-1.49703	0.401073	-3.73256	0.000189543	0.00441504
piR-10862	48.6315	-1.63385	0.537485	-3.03981	0.00236728	0.0311608
piR-405	96.7825	-1.76564	0.501307	-3.52207	0.000428186	0.00810933
piR-22163	53.5717	-1.84809	0.489564	-3.77497	0.000160027	0.00385728
piR-8673	79.9605	-1.86607	0.44569	-4.18693	2.82753e-05	0.00100921
piR-833	71.1016	-1.94099	0.477181	-4.06762	4.74954e-05	0.00145705
piR-14351	30.077	-1.97476	0.598454	-3.29977	0.000967629	0.0157537
piR-14823	20.3305	-1.98756	0.651847	-3.04912	0.00229509	0.0304264
piR-21684	50.2926	-2.05319	0.551815	-3.72079	0.000198598	0.00454202
piR-16746	37.1137	-2.06513	0.544151	-3.79513	0.000147564	0.00375792
piR-5359	23.162	-2.15271	0.663167	-3.24611	0.00116995	0.0184019
piR-20485	37.3534	-2.17015	0.5899	-3.67885	0.000234291	0.00513687
piR-9616	30.6463	-2.17422	0.602092	-3.61111	0.000304894	0.00628759
piR-1620	10803	-2.21646	0.768721	-2.88331	0.00393516	0.0455057
piR-5711	116.305	-2.26517	0.419273	-5.40261	6.56785e-08	5.80473e-06
piR-3558	23.7037	-2.2769	0.66222	-3.43828	0.000585422	0.010348
piR-777	33.6316	-2.29697	0.609235	-3.77025	0.000163083	0.00390557
piR-18017	58.1795	-2.33821	0.487896	-4.79244	1.64767e-06	9.40948e-05
piR-18203	14.8434	-2.35263	0.769607	-3.05693	0.00223619	0.0300751
piR-7370	359.478	-2.35552	0.400973	-5.8745	4.24128e-09	5.07859e-07
piR-15839	110.846	-2.38279	0.485927	-4.9036	9.40976e-07	5.8215e-05
piR-20521	85.5734	-2.39933	0.4415	-5.4345	5.49504e-08	5.0994e-06
piR-20415	58.8927	-2.48161	0.543498	-4.56599	4.97142e-06	0.000236589
piR-20863	32.9883	-2.51377	0.584183	-4.30305	1.68463e-05	0.000638097
piR-4859	18.6258	-2.61603	0.752586	-3.47606	0.000508847	0.00916913
piR-17992	18.6159	-2.62911	0.739963	-3.55303	0.000380824	0.00740115
piR-395	28.255	-2.65928	0.701722	-3.78966	0.000150857	0.00375792
piR-5884	41.3285	-2.70808	0.607719	-4.45614	8.34504e-06	0.000370819
piR-19037	165.876	-2.71006	0.500057	-5.4195	5.97655e-08	5.41097e-06
piR-15163	25.179	-2.73157	0.723341	-3.77632	0.000159162	0.00385728
piR-6061	26.9532	-2.76712	0.628026	-4.40606	1.05269e-05	0.000444044
piR-3857	24.9542	-2.8145	0.694324	-4.05359	5.04379e-05	0.00153464
piR-522	10.3931	-2.82348	0.95174	-2.96666	0.00301058	0.0371271
piR-11212	69.2701	-2.83273	0.505823	-5.60024	2.14054e-08	2.20713e-06
piR-11610	29.0713	-2.83524	0.692956	-4.09152	4.2856e-05	0.00137139
piR-17197	42.4023	-2.83844	0.577803	-4.91247	8.99339e-07	5.65821e-05
piR-21094	16.4409	-2.89038	0.80469	-3.59192	0.000328251	0.0065863
piR-6923	93.4278	-2.9334	0.497791	-5.89285	3.796e-09	4.69692e-07
piR-17073	88.366	-2.94907	0.441927	-6.67321	2.50266e-11	5.46463e-09
piR-22278	12.8258	-2.97132	0.959218	-3.09765	0.00195061	0.0272205
piR-2698	23.1619	-2.97646	0.669932	-4.44293	8.87441e-06	0.000383044
piR-19544	14.0518	-3.07908	0.976961	-3.15169	0.00162329	0.0238168
piR-15315	85.4233	-3.08423	0.454283	-6.78922	1.1274e-11	2.98921e-09
piR-4989	70.405	-3.11097	0.563904	-5.51684	3.45144e-08	3.46264e-06
piR-28	9.49961	-3.13834	1.09357	-2.86982	0.00410706	0.0470537
piR-16429	55.0807	-3.15929	0.551804	-5.72538	1.03202e-08	1.17519e-06
piR-136	11.3831	-3.1622	1.00265	-3.15385	0.00161133	0.0237352
piR-18725	65.1186	-3.17969	0.51257	-6.20343	5.52456e-10	8.91615e-08
piR-7230	13.2603	-3.19867	1.08044	-2.96052	0.00307118	0.0373777
piR-7105	121.207	-3.21155	0.537172	-5.97862	2.25034e-09	2.98331e-07
piR-10227	31.0573	-3.24699	0.625415	-5.19173	2.08346e-07	1.68126e-05
piR-9241	45.2047	-3.32606	0.556069	-5.98137	2.21266e-09	2.98331e-07
piR-17637	16.8532	-3.38654	0.811305	-4.17419	2.99048e-05	0.00103744
piR-13427	30.4187	-3.40565	0.6467	-5.26619	1.39282e-07	1.17504e-05
piR-19528	228.893	-3.43605	0.386235	-8.89626	5.77623e-19	3.57356e-16
piR-19986	15.8836	-3.47903	0.852654	-4.08023	4.4991e-05	0.00141223
piR-1577	91.2124	-3.50421	0.499518	-7.01518	2.29647e-12	6.55732e-10
piR-18558	9.96267	-3.50699	1.07854	-3.2516	0.00114757	0.0182607
piR-4315	12.5843	-3.56211	0.940376	-3.78796	0.000151887	0.00375792
piR-1059	244.07	-3.5652	0.438174	-8.13649	4.06891e-16	2.15768e-13
piR-19311	103.912	-3.5684	0.503403	-7.08856	1.35519e-12	4.19205e-10
piR-17786	12.6301	-3.57128	0.991787	-3.60085	0.000317173	0.00643359
piR-21447	47.124	-3.61272	0.612235	-5.90086	3.61601e-09	4.6285e-07
piR-17037	17.9259	-3.66163	0.836516	-4.37723	1.20197e-05	0.000486619
piR-2293	10.9139	-3.6886	1.22452	-3.01229	0.00259287	0.0330747
piR-13891	20.0386	-3.69082	0.87406	-4.22262	2.41475e-05	0.000870248
piR-3454	13.5782	-3.69223	1.00213	-3.68437	0.000229267	0.00506571
piR-20499	656.228	-3.69789	0.377538	-9.79473	1.1861e-22	1.46761e-19
piR-16616	19.4302	-3.76978	0.84749	-4.44817	8.66038e-06	0.000378204
piR-22189	19.6129	-3.78673	0.818558	-4.6261	3.72618e-06	0.000184421
piR-21308	73.2284	-3.79998	0.733675	-5.17938	2.22627e-07	1.75828e-05
piR-4031	132.446	-3.85212	0.502109	-7.67188	1.69497e-14	7.86467e-12
piR-997	25.6456	-3.88203	0.780458	-4.97405	6.55698e-07	4.27009e-05
piR-19857	37.5595	-3.93771	0.645714	-6.09822	1.07255e-09	1.65887e-07
piR-5104	13.3816	-3.94308	1.11719	-3.52947	0.000416388	0.00796719
piR-10556	24.8595	-3.95754	0.833861	-4.74604	2.07437e-06	0.000114926
piR-17904	8.10864	-4.00876	1.32967	-3.01486	0.00257095	0.032916
piR-21006	71.0295	-4.03009	0.541063	-7.44846	9.44354e-14	3.50544e-11
piR-1052	11.8938	-4.08058	1.09701	-3.71972	0.000199448	0.00454202
piR-9483	47.4968	-4.09284	0.655509	-6.24376	4.27162e-10	7.20739e-08
piR-1714	12.076	-4.10283	1.07491	-3.81689	0.000135143	0.00350378
piR-19341	6.07116	-4.15646	1.44591	-2.87463	0.00404497	0.0464859
piR-15081	6.61021	-4.24695	1.40634	-3.01986	0.00252889	0.0326772
piR-10211	49.6335	-4.25408	0.63869	-6.66063	2.72647e-11	5.62259e-09
piR-20160	23.3358	-4.29649	0.817723	-5.25421	1.48657e-07	1.22626e-05
piR-11520	10.3775	-4.33533	1.17878	-3.6778	0.000235255	0.00513687
piR-20971	12.3694	-4.57505	1.15327	-3.96703	7.27746e-05	0.00207799
piR-13619	13.1957	-4.70724	1.12677	-4.17764	2.94552e-05	0.00103149
piR-5098	8.68341	-4.71236	1.42808	-3.29979	0.000967586	0.0157537
piR-3681	8.88113	-4.7417	1.36892	-3.46383	0.000532536	0.00954963
piR-5732	9.39343	-4.79355	1.3717	-3.49461	0.000474761	0.00868306
piR-8879	5.17561	-4.83026	1.64898	-2.92924	0.00339789	0.0405562
piR-12255	19.8394	-4.91265	1.03227	-4.75907	1.94485e-06	0.000109383
piR-20321	3.42757	-5.24566	1.83432	-2.85974	0.00423993	0.0481304
piR-9622	7.34536	-5.35626	1.52857	-3.5041	0.000458162	0.00854621
piR-1938	3.72179	-5.3657	1.78985	-2.99786	0.00271887	0.0339812
piR-21133	53.5063	-5.46771	0.858016	-6.37251	1.85959e-10	3.63306e-08
piR-12997	22.391	-5.49241	1.09094	-5.03457	4.78912e-07	3.35419e-05
piR-13079	4.18252	-5.53484	1.79935	-3.07603	0.00209779	0.0286286
piR-10173	4.49277	-5.63842	1.74755	-3.22647	0.00125327	0.019384
piR-6554	9.51135	-5.7313	1.49381	-3.8367	0.0001247	0.00328288
piR-880	4.96814	-5.77946	1.70306	-3.39357	0.000689891	0.0118013
piR-21223	5.28821	-5.87379	1.66313	-3.53177	0.000412782	0.00793911
piR-21484	5.51693	-5.9332	1.63232	-3.63482	0.00027817	0.00583372
piR-20510	11.6361	-6.02816	1.45937	-4.13066	3.61726e-05	0.00118917
piR-3410	6.61229	-6.1953	1.57833	-3.92522	8.66491e-05	0.00236501
piR-8920	6.64624	-6.202	1.56982	-3.95078	7.78964e-05	0.00215785
piR-491	6.68209	-6.20905	1.57039	-3.95382	7.69135e-05	0.00214664
piR-2542	7.7976	-6.43477	1.55177	-4.14673	3.3726e-05	0.00112784
piR-6753	8.74594	-6.59819	1.49544	-4.4122	1.02327e-05	0.000436594
piR-22096	10.0902	-6.80583	1.4742	-4.61663	3.90016e-06	0.000190492
piR-6122	10.8479	-6.91067	1.47093	-4.69816	2.62512e-06	0.000141224
piR-18722	12.8431	-7.15206	1.41803	-5.04367	4.56675e-07	3.25996e-05
piR-21276	17.8449	-7.62514	1.39893	-5.45069	5.01743e-08	4.90123e-06
piR-1556	658.393	-12.8325	1.32752	-9.6665	4.18437e-22	3.88309e-19
