# Supplementary material for: Distinct and Coordinated Regulation of Small Non-coding RNAs by E2f1 and p53 During Drosophila Development and in Response to DNA Damage
Source: Front Cell Dev Biol. 2021 Jul 22;9:695311. doi: 10.3389/fcell.2021.695311 (PMC8339594; doi:10.3389/fcell.2021.695311)
Supplement: Supplementary file 2 [file Data_Sheet.ZIP › Supplementary Tables/Table S10-e2f1_IR vs w1118_IR DE miRNA.xlsx]

## Sheet: annotated miRNA
	baseMean	log2FoldChange	lfcSE	stat	pvalue	padj
miR-4940-3p	8.94732	6.59467	1.42876	4.61566	3.91857e-06	0.000730731
miR-4940-5p	15.4062	4.18295	0.928238	4.50633	6.5958e-06	0.00086471
miR-274-5p	15.8781	4.13126	0.91102	4.53477	5.76674e-06	0.000840022
miR-4911-3p	52.8611	4.02219	0.581506	6.91684	4.61822e-12	6.05448e-09
miR-969-3p	42.2393	2.32892	0.503855	4.62221	3.7968e-06	0.000730731
miR-929-5p	315.942	2.24083	0.375934	5.96071	2.51147e-09	1.64627e-06
miR-994-5p	61.5336	2.09706	0.473519	4.42868	9.48115e-06	0.00112998
miR-4966-3p	184.619	2.06261	0.507793	4.0619	4.86748e-05	0.00490867
miR-318-3p	642.07	1.56212	0.375037	4.16524	3.11027e-05	0.00339797
miR-986-5p	49504.3	1.09097	0.310197	3.51701	0.000436438	0.0301557
miR-1012-3p	1745.76	1.01333	0.29242	3.46532	0.000529603	0.0308499
miR-963-3p	535.567	-1.5824	0.320911	-4.93097	8.18212e-07	0.000214535
miR-956-5p	89.3646	-1.83381	0.399631	-4.58875	4.45908e-06	0.000730731
miR-966-5p	239.02	-1.90298	0.34208	-5.56299	2.65198e-08	1.15892e-05

## Sheet: novel miRNA
	baseMean	log2FoldChange	lfcSE	stat	pvalue	padj
novel-miR-753	4.66412	5.61891	1.62421	3.45948	0.000541227	0.0308499
novel-miR-795	25.9484	2.24037	0.595162	3.7643	0.000167018	0.01564
novel-miR-169	33.4281	1.87493	0.515003	3.64062	0.000271981	0.0222854
novel-miR-1224-1	46.1458	1.65881	0.473538	3.50301	0.000460041	0.0301557
novel-miR-1225	46.1458	1.65881	0.473538	3.50301	0.000460041	0.0301557
novel-miR-447	2277.58	1.44482	0.416401	3.46978	0.00052088	0.0308499
novel-miR-293	294.429	-1.36924	0.367805	-3.72272	0.00019709	0.0172257
novel-miR-1011	31.1216	-1.98495	0.557678	-3.55931	0.000371828	0.0286745
novel-miR-216	72.0397	-2.4034	0.476509	-5.04377	4.56445e-07	0.0001496
novel-miR-519	14.4215	-2.8169	0.833327	-3.38031	0.000724054	0.0395514
