# Supplementary material for: Distinct and Coordinated Regulation of Small Non-coding RNAs by E2f1 and p53 During Drosophila Development and in Response to DNA Damage
Source: Front Cell Dev Biol. 2021 Jul 22;9:695311. doi: 10.3389/fcell.2021.695311 (PMC8339594; doi:10.3389/fcell.2021.695311)
Supplement: Supplementary file 2 [file Data_Sheet.ZIP › Supplementary Tables/Table S4-piRNA developmental clusters.xlsx]

## Sheet: Table S2-piRNA developmental cl
	w1118_E	w1118_L1	w1118_L2	w1118_L3	w1118_P	p53_E	p53_L1	p53_L2	p53_L3	p53_P	e2f1_E	e2f1_L1	e2f1_L2	e2f1_L3	e2f1_P	p53_e2f1_E	p53_e2f1_L1	p53_e2f1_L2	p53_e2f1_L3	p53_e2f1_P	cluster
piR-15984	0.44741	-0.190788	0.393667	-1.62841	0.978122	-1.25959	0.600855	0.7869	-0.908173	0.780009	-0.237853	-0.294039	-0.322132	-0.874625	1.72865	-0.312912	-0.109722	-0.204544	-1.03762	1.6648	cluster1
piR-1554	0.786395	-0.379971	0.365541	-1.57039	0.79842	-0.925623	0.732629	-0.204237	-0.916254	1.31349	-0.923947	-0.518813	-0.482533	0.333782	1.59151	-0.882484	-0.287635	-0.566235	0.0587318	1.67762	cluster1
piR-5852	0.74954	-0.30663	0.20442	-1.56722	0.91989	-1.72271	0.638608	0.131928	0.198848	0.753327	-1.35775	0.283862	-0.502744	0.249662	1.32697	-1.12885	-0.335283	-0.345203	0.249975	1.55937	cluster1
piR-17971	0.790632	-0.535549	0.562199	-1.51273	0.695452	-0.386238	0.133185	0.772476	-1.505	0.985572	0.396216	-1.07571	-0.603582	-0.224029	1.5071	0.227485	0.090994	-0.432221	-1.31183	1.42557	cluster1
piR-19212	0.747337	-0.730288	0.321099	-1.34123	1.00308	-1.05364	-0.390509	0.0515767	-0.243147	1.63572	-0.822294	-0.681731	-0.0374835	-0.142906	1.68441	-0.189542	-1.21307	-0.398037	0.303266	1.49738	cluster1
piR-1069	1.14907	-0.210239	-0.210239	-1.44268	0.714089	-1.24498	0.791843	0.379901	-0.878808	0.952042	-1.10694	-0.387628	-0.167839	0.0519502	1.61045	-0.968038	-0.242951	-0.186451	-0.299451	1.69689	cluster1
piR-6931	1.07228	-0.341271	-0.361465	-1.31056	0.941021	-0.261723	1.34678	0.16085	-1.43402	0.188113	-0.362278	-0.310891	-0.683446	-0.413664	1.77028	-0.824361	0.0945128	-0.623084	-0.325544	1.67848	cluster1
piR-13676	1.20869	-0.237775	0.297219	-1.52572	0.25759	1.53439	-0.28971	0.219965	-1.20176	-0.262885	-0.180472	-0.654209	-1.01515	0.293266	1.55657	-0.798012	-0.101335	-0.861346	0.152002	1.60869	cluster1
piR-22096	1.3717	-0.52659	0.237656	-1.31549	0.232725	1.74819	-0.200001	-0.267358	-0.562696	-0.718137	-0.528483	-0.544354	-0.5999	-0.0761778	1.74891	1.19295	-1.38008	-0.590628	0.286542	0.491215	cluster1
piR-2065	0.757562	0.803896	-0.910464	-1.25797	0.606976	-0.768136	1.74394	-0.494599	-0.304798	-0.176403	-0.346115	-0.614232	-1.12609	0.8726	1.21384	-1.02585	-0.345627	-0.455933	0.22429	1.60312	cluster1
piR-4156	0.852211	0.794759	-0.727731	-1.37886	0.45962	-1.10812	1.4428	0.463246	-0.679564	-0.118362	-0.838861	-0.0957259	-0.272063	-0.511378	1.71803	-0.427595	0.0414965	-0.580952	-0.743329	1.71038	cluster1
piR-2229	0.785902	0.190034	-0.679612	-1.3399	1.04357	-1.04127	1.52288	-0.104796	-0.695665	0.318846	-1.18659	-0.147173	-0.303545	0.0643884	1.57292	-1.01191	-0.223099	-0.342616	-0.0956137	1.67324	cluster1
piR-1621	0.813447	0.294226	-0.335134	-1.57812	0.80558	-1.33652	1.15652	0.423737	-0.699325	0.455597	-0.930925	-0.102208	-0.675404	0.0773468	1.63119	-0.743827	-0.369713	-0.507255	-0.122137	1.74293	cluster1
piR-4759	0.51025	0.599943	-0.526196	-1.50285	0.918849	-1.09742	1.56204	-0.300201	-0.437222	0.272797	-0.999993	-0.275699	-0.540495	0.207164	1.60902	-0.784139	-0.314132	-0.397424	-0.254637	1.75033	cluster1
piR-1945	0.796313	0.539438	-0.720856	-1.39515	0.780259	-0.31883	0.591039	-1.19862	-0.454183	1.3806	-0.546002	0.0782665	-0.396923	-0.825525	1.69018	-0.553944	-0.268621	-0.533066	-0.421721	1.77735	cluster1
piR-21452	0.739631	0.470962	-0.682736	-1.40972	0.881868	-1.55781	1.14162	0.0551586	-0.137061	0.498099	-1.07344	-0.0226328	-0.281294	-0.265127	1.6425	-0.205913	-0.240232	-0.503342	-0.789332	1.73882	cluster1
piR-21169	0.790158	0.599758	0.250693	-1.71677	0.0761598	-1.69229	0.974172	0.338842	0.204076	0.175197	-1.24544	1.52221	-0.166059	0.166059	-0.276765	-1.01353	-0.294471	-0.431435	0.0992985	1.64014	cluster1
piR-5416	0.976186	0.521087	-0.25258	-1.6065	0.361803	-0.845932	1.67053	-0.237212	-0.657668	0.0702852	-0.335297	-0.551617	-1.02752	0.367745	1.54669	-0.714211	-0.743068	-0.497783	0.353498	1.60156	cluster1
piR-13601	1.05321	0.686057	-0.142666	-1.54835	-0.0482548	-1.51359	0.774799	0.199798	-0.410051	0.949041	-0.958167	0.136036	0.328261	-0.94338	1.43725	-0.657966	-0.0845957	-0.639167	-0.357182	1.73891	cluster1
piR-3252	0.89918	0.760021	-0.0321136	-1.61638	-0.0107045	-1.28255	1.34035	-0.393435	-0.248953	0.584596	-1.1449	0.872877	-0.00896792	-0.831027	1.11202	-1.07628	-0.0921815	-0.540632	0.119587	1.58951	cluster1
piR-21309	1.23593	0.657833	-0.438555	-1.35553	-0.0996716	1.55095	0.310852	-0.218258	-1.04499	-0.598556	1.04859	0.896619	-0.623074	-1.30694	-0.0151969	0.699896	0.699896	0.699896	-0.646058	-1.45363	cluster1
piR-2142	1.32021	0.143155	0	-1.49517	0.0318122	-1.47341	1.22297	0.537447	-0.184633	-0.102371	-1.40817	-0.217105	-0.00603071	0.250274	1.38103	-1.16748	-0.22222	-0.263679	0.0679926	1.58539	cluster1
piR-3554	1.74744	-0.66145	-0.581948	-0.399096	-0.104942	1.70303	0.091058	-0.487284	-0.659556	-0.64725	0.285703	-1.18745	-0.919606	0.955319	0.866037	0.852574	0.0874434	-1.22421	-0.786991	1.07118	cluster1
piR-15938	1.74237	-0.660898	-0.589372	-0.41771	-0.0743867	1.61201	0.307975	-0.697799	-0.801844	-0.420344	0.862597	-1.00737	-1.03753	1.07372	0.108579	1.42266	-0.437741	0.656611	-0.875481	-0.766046	cluster1
piR-2747	1.74371	-0.666846	-0.576732	-0.419032	-0.0811029	1.69588	0.126242	-0.577583	-0.622271	-0.622271	-0.447214	-0.447214	-0.447214	-0.447214	1.78885	-0.730297	-0.730297	1.09545	-0.730297	1.09545	cluster1
piR-5756	1.7463	-0.582099	-0.630607	-0.455978	-0.0776132	1.70896	0.0790962	-0.52611	-0.621984	-0.639961	1.0136	-0.219158	-1.45192	0.87663	-0.219158	1.50437	0.263653	-1.2097	-0.434252	-0.124072	cluster1
piR-12879	1.74138	-0.609484	-0.609484	-0.471197	-0.0512171	1.59087	0.375847	-0.606971	-0.812175	-0.54757	-0.697228	0.0240424	-0.697228	-0.336593	1.70701	1.76372	-0.283456	-0.677144	-0.519669	-0.283456	cluster1
piR-13904	1.75791	-0.537643	-0.65091	-0.416824	-0.152533	1.70274	0.0885384	-0.667277	-0.651081	-0.472925	-0.70681	-0.553156	-0.911682	1.13704	1.03461	1.33316	-0.461479	-0.974234	0.777678	-0.675127	cluster1
piR-4533	1.73976	-0.602941	-0.686942	-0.360271	-0.0896011	1.77482	-0.340395	-0.305375	-0.606547	-0.522499	0.170432	1.37765	0.170432	-1.39186	-0.32666	0.634926	-0.0366303	1.18438	-1.44079	-0.341883	cluster1
piR-3682	1.74482	-0.586494	-0.659806	-0.410546	-0.0879741	1.74805	-0.0830606	-0.460609	-0.60219	-0.60219	1.03047	-0.132964	1.03047	-0.963993	-0.963993	1.5561	0.149985	-0.881164	0.0562445	-0.881164	cluster1
piR-11022	1.74014	-0.569779	-0.685275	-0.415785	-0.0692974	1.77193	-0.207175	-0.535622	-0.493513	-0.535622	-0.923133	-0.923133	-0.263752	1.05501	1.05501	-0.63208	-0.63208	-0.63208	0.239754	1.65649	cluster1
piR-7231	1.74492	-0.562351	-0.673634	-0.421392	-0.0875427	1.71135	0.0710449	-0.628956	-0.628956	-0.524478	-0.506803	-0.439229	-1.14875	0.912245	1.18254	1.41947	0.600546	-0.982712	-0.272976	-0.764332	cluster1
piR-18950	1.76627	-0.59991	-0.59991	-0.277249	-0.2892	1.63891	0.284438	-0.641115	-0.641115	-0.641115	0.257603	1.11628	-1.24508	-0.815744	0.686942	1.00977	0.52117	-1.43322	0.52117	-0.618889	cluster1
piR-5604	1.75477	-0.546732	-0.697486	-0.305527	-0.205025	1.74357	-0.0709591	-0.506851	-0.486577	-0.67918	-0.4741	-1.15139	-0.4741	0.9482	1.15139	-0.888662	-0.888662	0.888662	-0.341793	1.23045	cluster1
piR-9654	1.76308	-0.511861	-0.679896	-0.3309	-0.24042	1.36441	0.767277	-0.688749	-0.59059	-0.852348	-0.872565	-0.145428	-1.02838	1.20497	0.841402	-0.587169	-0.461347	-0.838812	0.251644	1.63568	cluster1
piR-11539	1.74281	-0.650959	-0.657066	-0.296779	-0.138008	1.73096	-0.02292	-0.426511	-0.650728	-0.630798	0.989365	0.770479	0.201375	-1.46216	-0.49906	0.731877	-0.147783	0.30964	0.767064	-1.6608	cluster1
piR-8189	1.74993	-0.608182	-0.671535	-0.291421	-0.178794	1.62528	0.273707	-0.444492	-0.60849	-0.846004	-0.0974469	-1.45088	-0.313996	0.768748	1.09357	-0.536442	0.911951	-1.39475	0.0536442	0.965595	cluster1
piR-17499	1.75841	-0.677285	-0.541466	-0.342264	-0.197391	1.74997	-0.10668	-0.42467	-0.65034	-0.568278	-0.532676	-0.162762	-1.2725	0.725031	1.24291	1.22815	0.850783	-0.795894	-1.03603	-0.247002	cluster1
piR-9547	1.76038	-0.674895	-0.541911	-0.3175	-0.226073	1.74295	-0.0742687	-0.429811	-0.666839	-0.572027	-0.282686	-0.814622	-0.905811	1.4651	0.538015	-0.457214	-1.36101	-0.138227	0.925061	1.03139	cluster1
piR-17750	1.76767	-0.585884	-0.585884	-0.373063	-0.222836	1.58838	0.387023	-0.771169	-0.540969	-0.663263	1.07728	0.94903	-1.10293	-0.846432	-0.0769484	1.66244	-0.232252	-0.598966	0.0733427	-0.90456	cluster1
piR-20726	1.75964	-0.636884	-0.56466	-0.387383	-0.170711	1.6608	-0.0423486	-0.926145	-0.613134	-0.0791734	1.63846	-0.988079	0.075044	-0.550323	-0.175103	0.681614	1.20149	-0.762484	0.103975	-1.2246	cluster1
piR-9661	1.77265	-0.597663	-0.495967	-0.44903	-0.229991	1.69146	0.0866591	-0.579332	-0.402804	-0.79598	0.498106	0.104865	-1.33702	1.28459	-0.550539	0.774153	-1.3101	-0.586995	1.15698	-0.0340287	cluster1
piR-6754	1.77399	-0.630233	-0.47851	-0.385143	-0.280104	1.68277	0.136211	-0.431334	-0.715106	-0.67254	-1.2747	-0.591827	-0.136575	1.00155	1.00155	-0.526235	-0.584705	-0.701646	0.116941	1.69565	cluster1
piR-12479	1.77719	-0.570313	-0.512705	-0.426294	-0.267874	1.2869	0.87773	-0.63355	-0.765539	-0.765539	-0.447214	-0.447214	-0.447214	1.78885	-0.447214	-0.722897	0.883541	-0.722897	1.28515	-0.722897	cluster1
piR-3205	1.77662	-0.571684	-0.536504	-0.386986	-0.281444	1.75928	-0.395459	-0.454609	-0.708108	-0.201109	0.444931	-0.29662	-1.45014	1.26888	0.0329578	-1.02855	-0.561029	-0.327267	0.37402	1.54283	cluster1
piR-12550	1.77163	-0.523399	-0.564676	-0.473866	-0.20969	1.74257	-0.0546449	-0.479661	-0.619309	-0.588951	-0.59654	-0.786925	0.926541	1.24385	-0.786925	1.11714	-0.336673	-0.566223	-1.17836	0.96411	cluster1
piR-20450	1.77422	-0.523054	-0.572398	-0.440812	-0.237951	1.69104	0.139371	-0.557486	-0.636463	-0.636463	-0.447214	-0.447214	-0.447214	1.78885	-0.447214	-0.447214	-0.447214	-0.447214	-0.447214	1.78885	cluster1
piR-19333	1.77306	-0.48884	-0.596871	-0.45508	-0.232267	1.64996	0.253675	-0.577698	-0.646979	-0.678955	-0.0765559	-0.0765559	-1.0335	1.64595	-0.459335	1.10451	-0.0380866	-0.323736	0.723645	-1.46633	cluster1
piR-2409	1.76907	-0.527068	-0.592299	-0.44879	-0.200912	1.70063	0.111746	-0.595396	-0.595396	-0.621586	-0.0772667	0.309067	0.309067	-1.6226	1.08173	0.882136	-1.16568	-0.535583	-0.378058	1.19718	cluster1
piR-4898	1.76857	-0.50498	-0.619228	-0.43643	-0.207933	1.74656	-0.079072	-0.451176	-0.608157	-0.608157	-0.559823	-0.265179	-1.22277	0.913396	1.13438	-0.682587	-0.327073	-1.0381	1.37939	0.668367	cluster1
piR-1584	1.75886	-0.584798	-0.584798	-0.450875	-0.138387	1.74954	-0.119697	-0.382047	-0.636198	-0.611603	1.0509	-0.0553107	-0.608418	-1.2998	0.912627	1.55899	0.457529	-0.643929	-0.728657	-0.643929	cluster1
piR-7494	1.76191	-0.586908	-0.569159	-0.450831	-0.15501	1.65187	0.247596	-0.565406	-0.682429	-0.651633	0.146446	-0.13831	-1.23665	-0.301027	1.52954	0.896289	0.0634541	-0.848699	-1.16597	1.05492	cluster1
piR-13163	1.76799	-0.582473	-0.550817	-0.44002	-0.194685	1.73366	-0.0388815	-0.41626	-0.673564	-0.60495	1.04832	0.484709	0.597432	-1.20614	-0.924329	1.52074	0.222547	-1.16837	-0.0556367	-0.519276	cluster1
piR-8928	1.76728	-0.569693	-0.569693	-0.437411	-0.190486	1.70863	0.0834388	-0.620187	-0.620187	-0.551693	-0.430499	-0.804846	-0.804846	0.552162	1.48803	-0.447214	1.78885	-0.447214	-0.447214	-0.447214	cluster1
piR-19066	1.76512	-0.507026	-0.601699	-0.485987	-0.170411	1.65725	0.163471	-0.322714	-0.73139	-0.766621	0.53936	-1.48324	-0.13484	-0.13484	1.21356	-1.32116	0.880771	0.330289	0.880771	-0.770675	cluster1
piR-10408	1.76632	-0.54966	-0.539367	-0.508487	-0.16881	1.62871	0.301255	-0.551614	-0.654784	-0.723563	1.69425	-0.877379	-0.423562	-0.423562	0.0302545	1.70286	-0.753188	-0.589452	0.0654946	-0.425715	cluster1
piR-8085	1.76303	-0.562138	-0.562138	-0.486276	-0.152483	1.61281	0.331445	-0.717562	-0.717562	-0.509127	-0.447214	-0.447214	-0.447214	-0.447214	1.78885	1.78885	-0.447214	-0.447214	-0.447214	-0.447214	cluster1
piR-6777	1.74902	-0.647738	-0.524828	-0.487955	-0.0884956	1.70755	0.0117627	-0.326415	-0.757713	-0.635185	0.881365	-1.32205	-0.477406	1.10171	-0.183618	0.609206	1.00224	0.16704	-0.176866	-1.60162	cluster1
piR-19360	1.7433	-0.664403	-0.532335	-0.48154	-0.065018	1.56221	0.438057	-0.519287	-0.715107	-0.765875	-1.17156	-0.45281	-0.416873	0.733121	1.30812	-0.478608	-0.389977	0.496334	-1.09902	1.47128	cluster1
piR-20146	1.73735	-0.680853	-0.528248	-0.487162	-0.0410859	1.644	0.205007	-0.596624	-0.866025	-0.38636	0.653126	-0.616841	-1.34254	1.17148	0.134772	-0.0891854	-0.713484	-1.01077	1.54588	0.267556	cluster1
piR-13052	1.72843	-0.647545	-0.585991	-0.499816	0.00492429	1.75632	-0.277226	-0.318727	-0.758636	-0.401728	0.285598	-0.799674	-0.799674	-0.285598	1.59935	1.63811	0.0528424	-0.8719	-0.0792636	-0.739794	cluster1
piR-19054	1.72939	-0.638655	-0.596795	-0.495137	0.00119598	1.59386	0.353355	-0.45485	-0.83076	-0.6616	0.265393	-0.484631	-1.43658	1.1885	0.467323	1.58494	-0.673791	-0.55894	0.398149	-0.750358	cluster1
piR-19882	1.72537	-0.645219	-0.54073	-0.560321	0.0208978	1.66943	0.0579522	-0.247059	-0.902835	-0.577489	1.31407	0.410342	0.239366	-0.737639	-1.22614	1.42035	0.364686	-0.882923	0.124761	-1.02688	cluster1
piR-14597	1.73651	-0.64067	-0.539348	-0.531554	-0.0249409	1.74144	-0.0400045	-0.552562	-0.558812	-0.590066	-0.231653	-0.625027	-0.909129	1.6478	0.118012	-0.321936	-0.406656	-1.29621	0.991223	1.03358	cluster1
piR-20382	1.73042	-0.658233	-0.543915	-0.525864	-0.0024067	1.68726	0.0587336	-0.283879	-0.719931	-0.742179	1.26743	0.739333	-0.543184	-1.22216	-0.241415	1.29863	0.513166	0.146619	-0.743568	-1.21484	cluster1
piR-14537	1.72825	-0.605048	-0.529953	-0.605048	0.0118006	1.75116	-0.0868189	-0.594802	-0.544004	-0.525532	-0.447214	1.78885	-0.447214	-0.447214	-0.447214	1.25984	0.914677	-0.724839	-0.724839	-0.724839	cluster1
piR-4043	1.72705	-0.605549	-0.505139	-0.62872	0.0123581	1.66961	0.186036	-0.479219	-0.70882	-0.66761	0.970495	-0.646997	1.18616	-0.539164	-0.970495	0.60872	1.44209	-0.840613	-0.36958	-0.840613	cluster1
piR-3500	1.73124	-0.628336	-0.495775	-0.601824	-0.00530241	1.63775	0.255052	-0.772629	-0.440968	-0.679203	-0.375869	-1.15754	-0.425763	0.522225	1.43695	0.561744	-0.338137	-1.23802	-0.365406	1.37982	cluster1
piR-1176	1.72652	-0.649701	-0.499307	-0.589544	0.0120315	1.70964	0.0822505	-0.605129	-0.593379	-0.593379	1.56374	-1.04249	-0.608121	0.260623	-0.173749	1.64317	0.273861	-0.63901	-0.63901	-0.63901	cluster1
piR-15392	1.726	-0.641523	-0.517419	-0.584245	0.0171837	1.75556	-0.106932	-0.559336	-0.529959	-0.559336	-0.148047	0.22207	-1.62851	0.592187	0.962303	1.01144	0.713957	-1.07094	-1.07094	0.416475	cluster1
piR-5062	1.73563	-0.562085	-0.536766	-0.619053	-0.0177234	1.70849	0.0744979	-0.491686	-0.650615	-0.640682	-0.517748	-0.463816	0.830554	1.26201	-1.111	0.950782	1.14615	-0.612147	-0.351659	-1.13312	cluster1
piR-11325	1.73129	-0.579521	-0.553557	-0.600292	0.00207714	1.64376	0.269149	-0.575098	-0.665295	-0.672511	0.981023	-0.735767	0.367884	0.735767	-1.34891	0.729398	-1.58504	-0.392753	0.518995	0.729398	cluster1
piR-6610	1.72753	-0.575843	-0.55185	-0.615833	0.0159956	1.55572	0.460785	-0.713988	-0.582824	-0.719691	-0.94132	-0.686909	-0.178088	0.203529	1.60279	-0.936886	-0.936886	-0.209992	0.920733	1.16303	cluster1
piR-11636	1.73151	-0.577887	-0.577887	-0.577887	0.00214828	1.69707	0.080228	-0.394591	-0.722052	-0.660653	-0.882752	-0.882752	0.984608	1.15437	-0.373472	-0.447214	-0.447214	-0.447214	1.78885	-0.447214	cluster1
piR-21574	1.72938	-0.584304	-0.571232	-0.584304	0.0104573	1.63618	0.252681	-0.41505	-0.717691	-0.756121	-0.447214	-0.447214	-0.447214	-0.447214	1.78885	1.78885	-0.447214	-0.447214	-0.447214	-0.447214	cluster1
piR-14484	1.73878	-0.573529	-0.568742	-0.568742	-0.0277669	1.63106	0.255918	-0.433732	-0.849184	-0.604067	-0.720997	-1.35484	0.46746	0.54669	1.06169	0.801806	-0.733992	-1.21268	1.16082	-0.0159563	cluster1
piR-14514	1.73649	-0.552826	-0.586742	-0.578263	-0.0186536	1.75068	-0.0848038	-0.52044	-0.59595	-0.549482	-1.36842	1.30892	-0.475971	0.118993	0.416475	-0.762484	-0.242608	-0.762484	1.6636	0.103975	cluster1
piR-11259	1.73913	-0.624736	-0.532637	-0.547987	-0.0337695	1.76648	-0.215872	-0.462784	-0.660314	-0.427511	-0.833969	-0.586605	-0.727956	1.32163	0.826902	0.820516	-0.316344	-1.60149	0.375658	0.721659	cluster1
piR-19399	1.73773	-0.61666	-0.543768	-0.551058	-0.0262408	1.70527	0.0905087	-0.557451	-0.562594	-0.67573	-0.354154	-0.676111	0.450741	-0.944409	1.52393	1.64312	0.0566593	-0.113319	-0.906548	-0.679911	cluster1
piR-20270	1.7428	-0.593292	-0.556212	-0.546941	-0.046351	1.73862	-0.0732182	-0.38967	-0.582023	-0.693712	0.318223	-0.159111	1.11378	-1.59111	0.318223	0.174257	1.6264	-0.30979	-0.987456	-0.503409	cluster1
piR-6905	1.74742	-0.60266	-0.530571	-0.544989	-0.0692049	1.70468	0.0900361	-0.62425	-0.660265	-0.510205	1.28657	0.736753	-0.142952	-0.857713	-1.02266	0.424049	0.977156	-0.267335	-1.60401	0.470141	cluster1
piR-6607	1.75012	-0.565602	-0.511457	-0.590591	-0.0824662	1.64099	0.244402	-0.437651	-0.786797	-0.660942	-0.258771	-0.905698	-0.426972	1.70789	-0.116447	0.969567	1.15182	-0.433754	-1.08985	-0.597778	cluster1
piR-13062	1.74861	-0.552194	-0.523434	-0.59821	-0.0747763	1.67754	0.165553	-0.489959	-0.714842	-0.638286	1.3286	-0.332149	-1.19863	0.67874	-0.476562	1.44732	0.397735	-1.03853	0.0110482	-0.817567	cluster1
piR-15896	1.74705	-0.554602	-0.5195	-0.604746	-0.0681969	1.62481	0.282433	-0.42365	-0.752061	-0.731535	1.50604	-0.858818	-0.858818	0.448079	-0.236486	0.674527	1.03588	0.0722708	-1.55382	-0.228858	cluster1
piR-15046	1.74053	-0.585845	-0.531743	-0.585845	-0.0370983	1.72497	-0.511101	-0.83054	-0.191663	-0.191663	-0.538269	-0.941165	-0.618848	0.70265	1.39563	-0.698771	-0.586968	-0.503115	0.0838525	1.705	cluster1
piR-12134	1.74629	-0.561773	-0.561773	-0.561773	-0.0609676	1.75031	-0.0827459	-0.513714	-0.576923	-0.576923	1.78885	-0.447214	-0.447214	-0.447214	-0.447214	1.78885	-0.447214	-0.447214	-0.447214	-0.447214	cluster1
piR-13396	1.74523	-0.56782	-0.536876	-0.583292	-0.0572461	1.7154	0.0540639	-0.520365	-0.666788	-0.582313	1.31507	-0.25049	-1.18983	-0.563602	0.688847	1.28487	0.687256	-0.209165	-1.25499	-0.507972	cluster1
piR-19753	1.74861	-0.564458	-0.538566	-0.573089	-0.0724992	1.65236	0.244639	-0.551491	-0.656939	-0.688573	1.66054	-0.629858	-0.629858	-0.629858	0.229039	-0.623035	1.67236	-0.623035	-0.623035	0.196748	cluster1
piR-3878	1.74704	-0.568455	-0.5453	-0.568455	-0.064834	1.73584	-0.066855	-0.592144	-0.69959	-0.377253	-0.52117	-0.195439	-0.684035	-0.358304	1.75895	-0.258021	-0.844433	-0.258021	-0.375304	1.73578	cluster1
piR-18724	1.72276	-0.550898	-0.708886	-0.475338	0.0123643	1.56856	0.435664	-0.588938	-0.680569	-0.734714	-0.107211	-0.964901	-0.964901	1.17932	0.85769	-0.161515	-0.699896	-0.699896	-0.161515	1.72282	cluster1
piR-11532	1.71406	-0.600042	-0.677178	-0.490426	0.0535896	1.64559	0.198878	-0.723714	-0.784742	-0.33601	-0.0805562	-0.313745	-0.928516	1.70016	-0.377342	1.54563	0.267992	-0.10595	-0.666864	-1.04081	cluster1
piR-9580	1.71981	-0.593039	-0.669287	-0.491375	0.033888	1.69207	0.126244	-0.495192	-0.67624	-0.646881	0.608121	-0.694996	-0.694996	-0.694996	1.47687	-0.447214	-0.447214	-0.447214	1.78885	-0.447214	cluster1
piR-13077	1.71653	-0.664058	-0.664058	-0.41347	0.0250588	1.63254	0.28089	-0.574451	-0.790926	-0.548052	-0.447214	-0.447214	-0.447214	-0.447214	1.78885	-0.512705	-0.238042	-0.512705	1.77616	-0.512705	cluster1
piR-8549	1.7312	-0.611906	-0.662477	-0.434908	-0.021914	1.62813	0.304959	-0.560352	-0.686368	-0.686368	-0.12465	-0.772829	0	1.67031	-0.772829	-0.265197	0.265197	-0.331497	1.52489	-1.19339	cluster1
piR-10941	1.70899	-0.661919	-0.623211	-0.497407	0.0735466	1.75486	-0.104356	-0.56616	-0.56616	-0.518181	0.730297	0.16853	-1.09545	-0.955003	1.15162	1.49102	-0.63901	-0.63901	0.578152	-0.791155	cluster1
piR-11783	1.71303	-0.656055	-0.632285	-0.481741	0.0570483	1.73814	-0.0397772	-0.497818	-0.66657	-0.533979	-0.826827	-0.147243	-0.940091	0.419077	1.49508	0.53286	-0.98478	-1.08596	0.330508	1.20737	cluster1
piR-16218	1.70798	-0.626053	-0.626053	-0.540185	0.0843063	1.54566	0.483134	-0.706537	-0.706537	-0.615723	-0.447214	-0.447214	-0.447214	-0.447214	1.78885	-0.725319	-0.725319	-0.725319	0.923133	1.25282	cluster1
piR-4893	1.69952	-0.642768	-0.642768	-0.52293	0.108944	1.67601	0.17022	-0.484472	-0.688154	-0.673605	-1.06287	-0.151838	0.151838	1.5943	-0.531433	1.50935	-1.14598	-0.586968	-0.0279508	0.251558	cluster1
piR-4057	1.73283	-0.594394	-0.594394	-0.53913	-0.00491235	1.68192	0.139772	-0.437951	-0.726813	-0.656927	0.259281	-0.648204	1.29641	-1.29641	0.388922	-0.940442	-0.940442	-0.0204444	1.41066	0.490665	cluster1
piR-6038	1.73153	-0.569581	-0.615147	-0.546798	0	1.76165	-0.216226	-0.333558	-0.55984	-0.65203	1.35384	-0.874	-0.959687	-0.18851	0.668353	-0.0434372	1.25968	-1.34655	-0.477809	0.608121	cluster1
piR-1316	1.73556	-0.599611	-0.607144	-0.509217	-0.0195853	1.70534	0.0860101	-0.641359	-0.651978	-0.498009	-0.0940688	-0.623206	-1.26993	0.905413	1.08179	-0.0724524	1.01433	-0.869428	-1.08679	1.01433	cluster1
piR-16964	1.72958	-0.596975	-0.63438	-0.499724	0.00149618	1.69199	0.089388	-0.376707	-0.68318	-0.721489	1.09261	-0.839441	-1.23917	0.692872	0.293138	-0.244729	0.340493	-1.62798	0.766109	0.766109	cluster1
piR-21549	1.7236	-0.528118	-0.666106	-0.553207	0.0238343	1.60338	0.351074	-0.505205	-0.740681	-0.708571	0.599941	-0.993653	-0.431208	-0.61869	1.44361	1.57219	-0.266628	-0.450509	-1.09409	0.239046	cluster1
piR-19034	1.7209	-0.578618	-0.648966	-0.530253	0.0369331	1.70982	0.0730263	-0.548117	-0.682418	-0.552314	-0.447214	-0.447214	-0.447214	1.78885	-0.447214	0.434644	-0.894606	-0.578118	1.5529	-0.514821	cluster1
piR-21107	1.72031	-0.551447	-0.651031	-0.557671	0.0398336	1.61614	0.329886	-0.588145	-0.603277	-0.7546	0.0147013	-0.205818	-0.940884	1.6686	-0.536598	1.77957	-0.392815	-0.541609	-0.541609	-0.303539	cluster1
piR-22041	1.71528	-0.564237	-0.639468	-0.57176	0.0601853	1.67077	0.198424	-0.577328	-0.672318	-0.619546	0.412837	0.471814	1.17954	-0.825675	-1.23851	0.377964	1.28508	-1.28508	-0.680336	0.302372	cluster1
piR-940	1.71376	-0.567983	-0.653855	-0.555715	0.0637907	1.64611	0.246584	-0.578139	-0.782237	-0.532321	0.725715	-1.41537	-0.356096	-0.108181	1.15393	-0.0172931	-0.593731	-0.881951	-0.190225	1.6832	cluster1
piR-20855	1.7445	-0.75625	-0.417293	-0.439891	-0.131063	1.69002	0.083759	-0.35094	-0.737927	-0.684915	0.309221	-0.979199	-1.13381	1.03074	0.773052	1.52916	0.366642	-0.169907	-0.795881	-0.930018	cluster1
piR-12562	1.74209	-0.73704	-0.432947	-0.47418	-0.0979284	1.75019	-0.118676	-0.490232	-0.445867	-0.69542	-0.819821	-0.876753	-0.364365	1.41951	0.641434	-0.581652	-1.00799	-0.566426	1.09326	1.06281	cluster1
piR-13132	1.74455	-0.708724	-0.443926	-0.498443	-0.0934581	1.6849	0.157862	-0.590179	-0.667562	-0.58502	1.72609	-0.812277	-0.304604	-0.507673	-0.101535	1.12978	-0.507583	-0.425715	-1.16253	0.966046	cluster1
piR-1710	1.72914	-0.764011	-0.406997	-0.508151	-0.049982	1.62066	0.0614103	-0.0297456	-0.782982	-0.86934	-0.576172	-0.851732	-0.751528	1.12729	1.05214	1.20612	-0.995531	-1.02744	0.695595	0.121251	cluster1
piR-20163	1.72845	-0.746524	-0.464361	-0.488546	-0.0290225	1.73206	-0.00662355	-0.519949	-0.564106	-0.64138	-0.576551	-0.974172	-0.576551	0.815124	1.31215	-0.195035	-1.29211	0.0487587	-0.0731381	1.51152	cluster1
piR-592	1.73305	-0.741938	-0.468181	-0.473767	-0.0491645	1.69807	0.116378	-0.624212	-0.544863	-0.645372	-0.645538	-0.823754	-0.487124	1.59206	0.364353	-0.464072	-0.869214	-0.813967	0.898679	1.24857	cluster1
piR-15979	1.75688	-0.668937	-0.389601	-0.53662	-0.161721	1.6688	0.061554	-0.4115	-0.952947	-0.365904	-0.529174	-0.905475	-0.729084	0.964272	1.19946	0.50812	-0.621035	-1.20733	-0.0564577	1.3767	cluster1
piR-19370	1.76134	-0.663339	-0.42817	-0.493044	-0.176782	1.73985	-0.0340686	-0.53335	-0.586216	-0.586216	1.61544	0.340092	-0.651843	-0.651843	-0.651843	1.52859	-0.851999	0.400941	-0.851999	-0.225529	cluster1
piR-11182	1.75258	-0.64527	-0.382382	-0.589506	-0.135427	1.704	0.0814238	-0.490903	-0.721014	-0.573507	0.127856	-0.511423	-0.0142062	-1.1507	1.54848	1.58935	-0.481281	-0.425318	-0.984948	0.3022	cluster1
piR-9132	1.75388	-0.637773	-0.399524	-0.582793	-0.133786	1.67638	0.154403	-0.430123	-0.700328	-0.700328	0.206203	1.35178	-1.3976	0.206203	-0.366583	1.59988	-0.12972	0.19458	-0.832372	-0.832372	cluster1
piR-2097	1.75898	-0.597017	-0.411991	-0.597017	-0.152955	1.69079	0.132272	-0.506086	-0.672864	-0.644109	-0.447214	-0.447214	-0.447214	-0.447214	1.78885	1.74036	-0.632859	-0.406838	-0.632859	-0.0678064	cluster1
piR-5480	1.75979	-0.610298	-0.410322	-0.580672	-0.1585	1.59809	0.333488	-0.405896	-0.818932	-0.706749	0.805776	0.37411	0.949665	-1.20866	-0.920887	-0.181459	1.56334	-1.15855	-0.390835	0.167501	cluster1
piR-16800	1.75418	-0.594092	-0.403421	-0.624198	-0.132466	1.61983	0.324789	-0.565982	-0.689319	-0.689319	1.78885	-0.447214	-0.447214	-0.447214	-0.447214	1.59668	0.381816	-0.6595	-0.6595	-0.6595	cluster1
piR-19255	1.75294	-0.606786	-0.420303	-0.606786	-0.119062	1.6871	0.12386	-0.430515	-0.680233	-0.700211	-0.142214	-1.0903	1.51695	0.331832	-0.616259	1.30476	0.724864	-0.434919	-1.192	-0.402702	cluster1
piR-11983	1.7589	-0.616806	-0.453829	-0.547854	-0.140411	1.71014	0.0545023	-0.475095	-0.557363	-0.732182	-0.824445	-0.415936	-0.285956	-0.211682	1.73802	0.804519	0.134087	-1.08488	-0.962985	1.10926	cluster1
piR-13408	1.76242	-0.610416	-0.429284	-0.556076	-0.166642	1.59707	0.372009	-0.545186	-0.711948	-0.711948	-0.608121	-1.25968	0.0434372	0.477809	1.34655	1.25176	-1.02417	0.303457	0.493118	-1.02417	cluster1
piR-22153	1.75216	-0.601772	-0.440413	-0.601772	-0.108205	1.77381	-0.344542	-0.377512	-0.666004	-0.385755	0	-1.23091	-0.492366	0.246183	1.4771	1.17601	-0.357917	-0.613572	0.920358	-1.12488	cluster1
piR-20115	1.755	-0.602189	-0.436449	-0.592981	-0.123384	1.71959	0.0431803	-0.528324	-0.623574	-0.610874	0.5823	-1.05542	-1.05542	0.400331	1.12821	0.849192	1.11456	0.0530745	-1.00842	-1.00842	cluster1
piR-21522	1.75449	-0.602008	-0.444907	-0.58944	-0.118139	1.74833	-0.0712678	-0.541332	-0.57924	-0.556495	-0.195665	-0.869266	-1.01361	1.1355	0.943042	1.05792	0.717876	-0.982357	0.340047	-1.13349	cluster1
piR-12858	1.75016	-0.628329	-0.462979	-0.564733	-0.0941221	1.73218	-0.0644061	-0.344064	-0.640671	-0.683043	1.01734	-0.0726672	1.01734	-0.981008	-0.981008	1.7233	-0.484234	-0.840289	-0.270601	-0.12818	cluster1
piR-2042	1.75252	-0.633604	-0.458352	-0.552718	-0.107847	1.74633	-0.0655131	-0.526152	-0.613161	-0.541506	1.48088	0.423109	-0.899106	-0.899106	-0.105777	1.41135	0.597108	-0.895662	-0.895662	-0.21713	cluster1
piR-11677	1.75072	-0.642841	-0.424002	-0.574454	-0.10942	1.73886	-0.030241	-0.536779	-0.604821	-0.56702	-0.729325	1.16692	-0.729325	-0.729325	1.02105	-0.825293	0.920519	-0.507873	-0.825293	1.23794	cluster1
piR-3209	1.75497	-0.632823	-0.43286	-0.562248	-0.127035	1.71149	0.0717392	-0.53292	-0.625156	-0.625156	0.726121	-0.128139	1.26003	-0.662052	-1.19596	1.31356	0.375304	-1.26665	0.258021	-0.680238	cluster1
piR-10791	1.75551	-0.549838	-0.549838	-0.549838	-0.105993	1.5672	0.442442	-0.634344	-0.68765	-0.68765	1.25459	0.399186	-1.02648	-1.02648	0.399186	-0.944911	1.13389	-0.188982	0.944911	-0.944911	cluster1
piR-20079	1.76103	-0.552921	-0.552921	-0.518255	-0.13693	1.71309	0.0683133	-0.58329	-0.635839	-0.562271	-0.447214	-0.447214	-0.447214	1.78885	-0.447214	0.4636	-1.08173	0.849934	-1.08173	0.849934	cluster1
piR-16203	1.75566	-0.559216	-0.569347	-0.518693	-0.108399	1.61689	0.248345	-0.311753	-0.877135	-0.676345	0.0156689	-0.715549	-0.846123	1.66091	-0.114906	-0.672681	-0.181397	-1.12617	1.36804	0.612215	cluster1
piR-7195	1.75629	-0.554171	-0.562696	-0.528594	-0.110834	1.74887	-0.10326	-0.488438	-0.685124	-0.472047	-0.434631	-1.09068	-0.106608	0.0164012	1.61551	0.778914	0.871642	0.408002	-1.44655	-0.612004	cluster1
piR-11577	1.75641	-0.611146	-0.497503	-0.529071	-0.118694	1.69275	0.10786	-0.442448	-0.629553	-0.728608	-1.14239	-0.342717	0.285598	1.54223	-0.342717	-0.0252831	-0.657359	-1.16302	1.42849	0.41717	cluster1
piR-19938	1.75098	-0.60883	-0.553768	-0.498706	-0.0896726	1.71723	0.0233637	-0.417361	-0.682857	-0.640378	1.61614	0.250388	-0.660115	-0.318676	-0.88774	0.939489	1.02812	-0.389977	-0.212714	-1.36492	cluster1
piR-13142	1.75503	-0.586132	-0.544024	-0.51876	-0.10611	1.69406	0.115669	-0.474723	-0.679553	-0.655455	1.42237	-0.544736	-0.923025	0.665788	-0.620394	-0.984063	0.387172	-0.74208	1.51642	-0.177454	cluster1
piR-19157	1.7516	-0.583867	-0.55671	-0.522764	-0.0882589	1.70151	0.100495	-0.510355	-0.638437	-0.653215	-0.326471	-1.04063	-0.581527	1.50993	0.438696	0.452481	-0.427343	-1.55855	0.70386	0.829549	cluster1
piR-13414	1.76297	-0.505592	-0.519741	-0.58577	-0.151866	1.5928	0.32034	-0.333688	-0.818647	-0.760808	1.47897	0.451906	-0.780566	-0.16433	-0.985978	1.5315	0.341986	-0.959048	-0.773186	-0.141255	cluster1
piR-3525	1.76287	-0.514314	-0.514314	-0.583582	-0.150658	1.5952	0.359802	-0.465693	-0.744653	-0.744653	0.352208	-0.654101	1.61009	-0.654101	-0.654101	1.06066	0.353553	-1.06066	-1.06066	0.707107	cluster1
piR-12625	1.76027	-0.507465	-0.539182	-0.578828	-0.134795	1.74824	-0.0717936	-0.575608	-0.575608	-0.525227	-0.065938	-0.560473	-0.560473	1.74736	-0.560473	-0.67082	-0.67082	-0.67082	0.447214	1.56525	cluster1
piR-14737	1.76211	-0.521083	-0.530289	-0.567115	-0.14362	1.73798	-0.0544538	-0.417479	-0.651933	-0.614118	0.984033	0.984033	-1.01478	-1.01478	0.0615021	0.586968	1.42549	-0.531066	-1.09008	-0.391312	cluster1
piR-9899	1.76703	-0.515481	-0.521379	-0.556767	-0.1734	1.60881	0.317335	-0.425266	-0.79426	-0.706624	1.18904	-0.348512	0.830278	-0.399764	-1.27104	1.61912	0.311899	-0.628384	-0.513716	-0.78892	cluster1
piR-18640	1.76453	-0.503764	-0.551161	-0.551161	-0.158442	1.60999	0.333779	-0.498331	-0.764792	-0.680647	0.515514	-1.42459	-0.537687	1.15298	0.293788	0.798231	0.161345	-1.32472	1.05299	-0.687838	cluster1
piR-15764	1.76738	-0.509614	-0.536721	-0.545757	-0.175293	1.67084	0.10726	-0.293077	-0.678307	-0.806717	1.76559	-0.37834	-0.441397	-0.252227	-0.693623	0.881133	0.971044	-1.00701	0.251752	-1.09692	cluster1
piR-21347	1.76753	-0.500392	-0.539398	-0.550542	-0.177199	1.66985	0.169086	-0.421215	-0.691353	-0.726371	1.65261	-0.126241	-0.527917	-0.0114765	-0.986975	1.27833	0.582209	-0.303761	-1.37958	-0.177194	cluster1
piR-8552	1.76177	-0.548356	-0.524376	-0.548356	-0.140686	1.66452	0.217989	-0.609562	-0.643202	-0.629746	0.834773	-0.0532834	0.745967	-1.65178	0.124328	1.42542	-0.0537895	-0.995106	0.484105	-0.860632	cluster1
piR-14444	1.76419	-0.5581	-0.520644	-0.530008	-0.155444	1.7676	-0.444148	-0.641947	-0.471121	-0.210386	0.0386154	-0.637154	-1.21638	0.424769	1.39015	-0.0409745	0.0614617	-0.553156	-1.06534	1.59801	cluster1
piR-18841	1.76168	-0.569184	-0.516805	-0.534265	-0.141423	1.78657	-0.4153	-0.454479	-0.525002	-0.391793	0.246008	0.246008	-1.75281	0.707274	0.553519	0.328833	-1.41809	-0.184968	1.35643	-0.0822082	cluster1
piR-10701	1.75973	-0.57626	-0.487831	-0.561522	-0.134117	1.51331	0.488299	-0.377041	-0.74275	-0.881822	-0.42643	-0.672447	-0.672447	1.70572	0.0656046	-0.447214	-0.447214	-0.447214	-0.447214	1.78885	cluster1
piR-7968	1.76	-0.584311	-0.484177	-0.55486	-0.136653	1.73519	-0.0775086	-0.615068	-0.696328	-0.346289	-0.504215	-0.829515	-0.829515	0.959635	1.20361	-0.811961	-0.123858	-0.743151	0.013762	1.66521	cluster1
piR-13105	1.76277	-0.655449	-0.46717	-0.461286	-0.178866	1.76424	-0.206775	-0.363973	-0.593723	-0.599769	-0.348964	-1.22137	0.087241	1.54126	-0.0581607	-0.733236	-0.427721	-0.835075	1.54115	0.454878	cluster1
piR-18902	1.76019	-0.637992	-0.478114	-0.49334	-0.150743	1.70891	0.0729185	-0.511364	-0.688986	-0.581478	-0.862662	0.862662	-0.646997	1.29399	-0.646997	-0.570492	-0.570492	-0.0271663	-0.570492	1.73864	cluster1
piR-10303	1.76584	-0.598942	-0.516329	-0.475023	-0.175552	1.71737	0.055399	-0.590923	-0.590923	-0.590923	-0.260623	-1.56374	0.608121	1.04249	0.173749	1.33154	0.747529	-0.887691	-0.887691	-0.303684	cluster1
piR-5570	1.76502	-0.600908	-0.497513	-0.497513	-0.169081	1.73311	-0.0662627	-0.346165	-0.660342	-0.660342	1.06357	-0.728312	-1.13293	1.00576	-0.208089	-0.236709	-0.236709	-0.828481	-0.433966	1.73587	cluster1
piR-12786	1.76014	-0.608337	-0.541016	-0.467575	-0.14321	1.72964	-0.00112388	-0.57992	-0.652972	-0.495629	1.75859	-0.470609	-0.718297	-0.346764	-0.22292	1.47624	0.457194	-0.616937	-1.08515	-0.231351	cluster1
piR-13279	1.76168	-0.63053	-0.527554	-0.44042	-0.163177	1.72983	0.00842277	-0.596964	-0.570643	-0.570643	1.66419	-0.306561	-0.963478	-0.452543	0.0583926	0.792118	0.792118	0.594089	-0.990148	-1.18818	cluster1
piR-18466	1.7737	-0.583278	-0.456479	-0.501232	-0.232715	1.51568	0.472419	-0.354315	-0.915313	-0.718471	0.678787	-1.09196	0.162319	-0.944399	1.19525	1.30395	0.599113	-1.29514	-0.502198	-0.105726	cluster1
piR-2938	1.77074	-0.58537	-0.446345	-0.526833	-0.212197	1.76141	-0.153688	-0.459865	-0.615955	-0.531906	0.424007	-0.0748248	-1.69603	0.798132	0.548715	0.151584	-1.36426	-0.606336	0.692956	1.12605	cluster1
piR-4132	1.77102	-0.591599	-0.421491	-0.534896	-0.223031	1.77101	-0.227254	-0.485853	-0.61907	-0.438835	0.674919	-0.253095	-0.16873	-1.4342	1.18111	1.30657	-1.1735	-0.81056	0.45972	0.217762	cluster1
piR-9488	1.77127	-0.51778	-0.49584	-0.554346	-0.203309	1.74211	-0.0715936	-0.41763	-0.608546	-0.644343	-0.0487587	-0.0487587	-0.170656	1.5359	-1.26773	-0.43901	-0.601606	0.617866	1.43085	-1.0081	cluster1
piR-19983	1.77438	-0.527447	-0.494563	-0.527447	-0.224921	1.64274	0.26482	-0.531793	-0.655591	-0.720181	0.57061	0.659768	0.838084	-1.48002	-0.588442	1.21338	0.563357	-1.38672	-0.520022	0.130005	cluster1
piR-5095	1.77246	-0.530671	-0.500991	-0.530671	-0.210131	1.67619	0.115935	-0.333721	-0.696696	-0.761707	0	-0.664619	1.32924	-1.21847	0.553849	1.32944	-0.436224	-1.37099	0.394679	0.0830903	cluster1
piR-15830	1.76944	-0.553629	-0.466785	-0.553629	-0.195398	1.73865	-0.0491649	-0.44025	-0.641379	-0.607857	1.61685	-0.791224	0.240807	-0.791224	-0.275208	-0.0468807	-0.984495	1.12514	0.890734	-0.984495	cluster1
piR-2445	1.77194	-0.551742	-0.466858	-0.541131	-0.212208	1.66593	0.208058	-0.619779	-0.700365	-0.553845	-0.212298	0.0530745	-1.53916	0.583819	1.11456	1.37803	0.604645	-0.168738	-1.08274	-0.731199	cluster1
piR-15944	1.76666	-0.567075	-0.485286	-0.539812	-0.174485	1.69616	0.10601	-0.497511	-0.733672	-0.570983	-0.0284614	-0.508747	-1.27365	1.39461	0.416248	-0.0844158	-0.851832	-1.08206	1.18182	0.836484	cluster1
piR-4787	1.7695	-0.564969	-0.495902	-0.516622	-0.192007	1.69573	0.1019	-0.446794	-0.642756	-0.708076	-0.0732214	-0.735701	-1.18898	1.14714	0.850763	1.20976	-0.349695	-1.48384	0.217378	0.406403	cluster1
piR-12684	1.76525	-0.693489	-0.241671	-0.409789	-0.420297	1.77664	-0.268319	-0.593948	-0.437646	-0.476722	0.30181	-1.07602	-1.01041	0.629864	1.15475	-0.282072	-0.810958	-0.282072	-0.37022	1.74532	cluster1
piR-6017	1.76897	-0.656874	-0.237593	-0.422276	-0.452225	1.54683	0.113183	-0.955767	0.113183	-0.817432	1.06571	0.725588	-1.4285	0.158722	-0.521516	-0.949354	1.26035	-0.130945	-0.949354	0.769304	cluster1
piR-4511	1.77663	-0.627392	-0.385523	-0.451487	-0.31223	1.65578	0.229689	-0.521218	-0.641111	-0.723143	-0.696224	-0.696224	-0.696224	0.617406	1.47127	-0.868609	-0.35534	-0.868609	0.750162	1.3424	cluster1
piR-7787	1.7787	-0.610714	-0.396964	-0.450401	-0.320625	1.74249	-0.0763721	-0.407988	-0.629065	-0.629065	0.730297	-0.999353	-0.999353	1.21076	0.057655	0.977864	-0.283896	-1.38794	0.977864	-0.283896	cluster1
piR-567	1.77634	-0.641037	-0.328073	-0.414408	-0.392824	1.74881	-0.176256	-0.395014	-0.763777	-0.413765	1.37056	0.473931	0.0896626	-1.06314	-0.871008	1.34832	-0.463939	0.768398	-0.898881	-0.7539	cluster1
piR-14228	1.7839	-0.567604	-0.37068	-0.440182	-0.405431	1.71678	0.0574998	-0.591427	-0.591427	-0.591427	1.75558	-0.106399	-0.549728	-0.549728	-0.549728	1.5221	0.529426	-0.683842	-0.683842	-0.683842	cluster1
piR-6065	1.7818	-0.582345	-0.347668	-0.460661	-0.391127	1.68028	0.135195	-0.405584	-0.704944	-0.704944	-0.294884	0	-1.47442	1.17954	0.589768	-0.448373	1.69159	-0.448373	-0.855985	0.0611418	cluster1
piR-12159	1.77664	-0.635318	-0.432916	-0.326092	-0.382315	1.56021	0.418052	-0.452428	-0.868263	-0.657573	-0.701459	-0.67912	-0.790817	1.26441	0.906982	-0.62092	-0.62092	-0.776151	0.46569	1.5523	cluster1
piR-9283	1.77864	-0.62459	-0.38677	-0.34922	-0.418062	1.65982	0.216498	-0.505162	-0.723693	-0.647462	0.986472	0.566697	-0.0629663	0.146921	-1.63712	-1.08173	0.4636	-1.08173	0.849934	0.849934	cluster1
piR-16301	1.78544	-0.546804	-0.419412	-0.380215	-0.439011	1.61393	0.338483	-0.569045	-0.691684	-0.691684	0.797573	0.587686	-1.09142	0.797573	-1.09142	-0.730297	-0.121716	-0.730297	1.70403	-0.121716	cluster1
piR-18074	1.78292	-0.5828	-0.410194	-0.36958	-0.420347	1.75764	-0.296232	-0.217237	-0.592464	-0.651711	1.13441	-1.07672	0.173045	-0.980588	0.749861	-0.711078	0.153747	0.153747	-1.09545	1.49903	cluster1
piR-9638	1.7861	-0.534822	-0.444003	-0.423821	-0.383457	1.71713	-0.00862878	-0.342994	-0.655787	-0.709717	-0.341743	-0.768922	-0.768922	1.62328	0.256307	1.78885	-0.447214	-0.447214	-0.447214	-0.447214	cluster1
piR-14732	1.78444	-0.548202	-0.436829	-0.449204	-0.350206	1.73109	-0.0251711	-0.465665	-0.711656	-0.528593	0.130154	-0.780927	-0.911081	1.59439	-0.0325386	0.28554	-0.713849	-1.34204	1.02794	0.742403	cluster1
piR-2905	1.7845	-0.553753	-0.444015	-0.427133	-0.359602	1.72737	-0.011269	-0.421782	-0.631063	-0.66326	0.213133	-0.852534	-0.674923	-0.3197	1.63402	0.467493	-0.70124	0.467493	1.11679	-1.35054	cluster1
piR-4870	1.76162	-0.668202	-0.485965	-0.182237	-0.42522	1.58336	-0.163162	-0.553833	0.193037	-1.05941	-0.511854	0.341236	-0.417066	1.57348	-0.985793	0.239904	-0.39984	-0.719712	1.63934	-0.759696	cluster1
piR-18576	1.77872	-0.519748	-0.519748	-0.26315	-0.476071	1.78885	-0.447214	-0.447214	-0.447214	-0.447214	1.1767	-1.04595	0.392232	-1.04595	0.522976	-0.868538	-0.122824	-0.298286	-0.429882	1.71953	cluster1
piR-17040	1.78386	-0.509139	-0.452984	-0.321955	-0.49978	1.70449	-0.00258648	-0.700935	-0.274166	-0.7268	-0.362819	-0.652022	-1.09897	1.0832	1.03062	0.028643	-1.0216	-0.973861	0.792455	1.17436	cluster1
piR-13973	1.78431	-0.490002	-0.499763	-0.324065	-0.47048	1.72431	-0.0726876	-0.284693	-0.738991	-0.62794	-0.942809	0.471405	-0.942809	0	1.41421	1.23271	0.160788	-1.3131	0.562758	-0.643152	cluster1
piR-2874	1.78696	-0.480675	-0.480675	-0.36889	-0.456721	1.22371	-0.698491	0.533344	0.235538	-1.2941	-0.736212	-1.0563	-0.320092	1.12032	0.992286	1.54579	-0.806498	0.313638	-0.918512	-0.134416	cluster1
piR-20424	1.76954	-0.612867	-0.319381	-0.561075	-0.276222	1.74539	-0.0945905	-0.450924	-0.703598	-0.496276	-0.181071	0.603572	-1.2675	-0.482857	1.32786	1.69515	-0.611177	-0.20757	-0.84181	-0.0345949	cluster1
piR-21659	1.77175	-0.582126	-0.34251	-0.575079	-0.272035	1.7293	-0.0304002	-0.392864	-0.626711	-0.679327	0	-0.510754	1.19176	-1.36201	0.681005	0.568855	0.805877	-1.0903	0.805877	-1.0903	cluster1
piR-2805	1.7643	-0.638097	-0.333031	-0.56183	-0.231342	1.68635	0.151896	-0.545584	-0.646331	-0.646331	-0.448949	-0.324241	1.67109	-0.947781	0.0498832	-0.285732	1.69241	0.0439587	-0.725319	-0.725319	cluster1
piR-8966	1.76944	-0.638998	-0.34023	-0.523149	-0.267062	1.61315	0.340628	-0.723835	-0.641581	-0.588358	0.945459	0.246352	0.912169	-1.05199	-1.05199	0.0984069	1.00047	-0.0656046	-1.62371	0.590442	cluster1
piR-10785	1.7661	-0.684029	-0.30773	-0.483336	-0.291005	1.77301	-0.291587	-0.575346	-0.575346	-0.330726	-0.719076	-0.813691	-0.648115	0.983999	1.19688	1.24379	-0.980502	-1.0259	0.653668	0.108945	cluster1
piR-13448	1.7655	-0.668918	-0.372839	-0.493464	-0.230283	1.63498	0.273703	-0.479343	-0.732772	-0.696568	-0.67871	0.49598	1.54015	-0.67871	-0.67871	0.699643	1.19939	0.128506	-1.01377	-1.01377	cluster1
piR-20279	1.76358	-0.674967	-0.353554	-0.507273	-0.227784	1.7298	0.00462102	-0.626918	-0.580708	-0.526796	0.587686	-0.461753	-1.09142	-0.461753	1.42724	1.13732	-0.825909	-1.23209	0.25725	0.663435	cluster1
piR-5446	1.7631	-0.668761	-0.246563	-0.533657	-0.314115	1.73448	-0.0235525	-0.519838	-0.519838	-0.671247	1.05501	0.395628	-0.263752	0.395628	-1.58251	1.35954	-0.984495	0.421927	-0.984495	0.187523	cluster1
piR-12998	1.75088	-0.711943	-0.215239	-0.556723	-0.266979	1.74859	-0.0791816	-0.580665	-0.600461	-0.488287	0.792404	-0.915364	-0.57381	-0.642121	1.33889	1.67314	-0.544743	-0.894935	0.0778204	-0.311282	cluster1
piR-1379	1.75577	-0.66747	-0.201793	-0.581233	-0.305277	1.73535	-0.0326574	-0.499997	-0.685806	-0.516888	1.05579	0.0597614	0.458171	0.0597614	-1.63348	1.22449	0.454812	0.279885	-1.36444	-0.594755	cluster1
piR-1831	1.75673	-0.656361	-0.23407	-0.596034	-0.270266	1.73295	-0.0559017	-0.559017	-0.391312	-0.726722	0.16791	0.377798	-0.251865	-1.51119	1.21735	1.64422	-0.469776	-0.58722	-0.822108	0.234888	cluster1
piR-12423	1.76259	-0.589844	-0.263695	-0.63148	-0.277574	1.6623	0.20364	-0.477068	-0.734479	-0.654395	1.55225	-0.108117	0.0463358	-0.26257	-1.2279	0.742322	1.35554	-0.484123	-0.613222	-1.00052	cluster1
piR-20182	1.76102	-0.6177	-0.297979	-0.611305	-0.234035	1.4386	0.587816	-0.312691	-0.953543	-0.760183	0.542859	-0.778097	-0.488573	1.50191	-0.778097	1.48504	-0.245409	0.00629254	0.069218	-1.31514	cluster1
piR-6155	1.76014	-0.609279	-0.287302	-0.625791	-0.237767	1.7709	-0.216693	-0.433385	-0.537995	-0.582828	1.78703	-0.382935	-0.446758	-0.510581	-0.446758	1.5538	0.249911	-0.184717	-1.1083	-0.510689	cluster1
piR-17879	1.75347	-0.667989	-0.278329	-0.598407	-0.208746	1.69963	0.107471	-0.529394	-0.678659	-0.599051	0.717939	-0.179485	1.31622	-0.927338	-0.927338	1.74875	-0.300567	-0.163946	-0.642121	-0.642121	cluster1
piR-21882	1.75337	-0.667665	-0.306765	-0.592478	-0.186465	1.66657	0.151507	-0.350771	-0.737772	-0.729538	1.43278	-1.08427	0.0774476	0.367876	-0.793838	1.58898	0.337385	-0.914205	-0.424452	-0.587703	cluster1
piR-8923	1.75086	-0.673269	-0.298214	-0.600087	-0.179294	1.75526	-0.392694	-0.722135	-0.458582	-0.181851	-0.255038	-0.255038	-1.28733	1.44521	0.352195	-0.29988	0.156459	-0.756218	-0.756218	1.65586	cluster1
piR-10907	1.7457	-0.675199	-0.263978	-0.628771	-0.177754	1.57209	0.197416	-0.0454781	-0.887856	-0.836176	1.28769	-1.07308	-0.804807	0.724327	-0.134135	1.10091	0.9111	-0.923755	-1.0503	-0.0379625	cluster1
piR-19589	1.75226	-0.643771	-0.26082	-0.633421	-0.214245	1.62465	0.296961	-0.476866	-0.747902	-0.696838	1.39701	-0.98337	0.421444	-0.944348	0.109263	1.48782	0.347	-0.199644	-0.437315	-1.19786	cluster1
piR-16695	1.73325	-0.786991	-0.196748	-0.543399	-0.206117	1.74553	-0.0935329	-0.434802	-0.693913	-0.523279	1.28392	-1.14774	0.505785	0.213986	-0.855944	-0.406524	1.50994	-1.1615	0.348449	-0.290374	cluster1
piR-7747	1.72249	-0.821565	-0.168047	-0.541486	-0.191387	1.74893	-0.133599	-0.467596	-0.725685	-0.422051	-0.424264	-0.848528	-0.707107	0.424264	1.55563	1.59601	-1.09726	-0.498755	0	0	cluster1
piR-1587	1.75115	-0.719599	-0.30016	-0.536094	-0.195301	1.71605	-0.130183	-0.355045	-0.89353	-0.337293	-0.759167	-0.651738	-0.777072	1.06713	1.12085	-0.429882	-1.21946	-0.210555	0.403563	1.45634	cluster1
piR-18200	1.73657	-0.727793	-0.307469	-0.589604	-0.111702	1.71346	0.0665214	-0.571869	-0.566505	-0.641609	1.72891	-0.485811	-0.128597	-0.81921	-0.295297	1.6292	-0.272479	0.210036	-0.783377	-0.783377	cluster1
piR-3256	1.74512	-0.701234	-0.342649	-0.573737	-0.127497	1.73838	-0.0405452	-0.46627	-0.598042	-0.633519	0.219847	-0.814728	-1.23502	1.1251	0.704804	-1.08718	-0.236664	-0.754366	1.16853	0.909677	cluster1
piR-14919	1.75079	-0.699034	-0.327071	-0.557945	-0.166742	1.64585	0.131709	-0.231269	-0.884629	-0.661657	0.846067	-1.47379	-0.382095	0.982529	0.0272925	1.72609	-0.304604	-0.507673	-0.812277	-0.101535	cluster1
piR-19857	1.74852	-0.716894	-0.343876	-0.536213	-0.151538	1.60239	0.322635	-0.393243	-0.780601	-0.751182	-0.303518	-1.15084	-0.632329	0.986433	1.10025	-0.402697	-0.243213	-1.31973	0.753562	1.21208	cluster1
piR-15331	1.73181	-0.823694	-0.298903	-0.458622	-0.150592	1.77202	-0.217837	-0.448242	-0.552972	-0.552972	-0.629858	1.08794	-0.629858	1.08794	-0.916157	-0.422368	0.260875	-0.608707	1.62736	-0.857159	cluster1
piR-10398	1.72826	-0.79466	-0.319326	-0.520429	-0.0938478	1.68403	0.134488	-0.523334	-0.776718	-0.518462	1.13513	-1.56135	0.330536	0.330536	-0.234855	0.65608	1.10221	-0.918512	0.341162	-1.18094	cluster1
piR-17569	1.74192	-0.746537	-0.336674	-0.526967	-0.131742	1.6374	0.267621	-0.47665	-0.714184	-0.714184	-0.0799201	1.41858	0.21978	-1.37862	-0.17982	1.41243	0.566961	-1.02451	-0.17904	-0.775841	cluster1
piR-22204	1.76478	-0.488978	-0.449159	-0.640291	-0.186353	1.70059	0.10115	-0.49943	-0.638512	-0.6638	1.66825	-0.232288	-0.760215	-0.760215	0.0844683	-0.556859	0.514024	1.15655	0.299847	-1.41356	cluster1
piR-18974	1.76355	-0.486434	-0.459107	-0.641292	-0.17672	1.70557	0.00604812	-0.302406	-0.762063	-0.647149	-0.239046	-0.239046	-0.0682988	1.63917	-1.09278	0.433319	1.55674	-0.770345	-0.770345	-0.449368	cluster1
piR-2529	1.76316	-0.494921	-0.463988	-0.634118	-0.170129	1.71253	0.0634272	-0.610487	-0.507417	-0.658057	-0.568722	-0.917937	0.229484	-0.36917	1.62634	1.5259	0.192072	-0.928347	-0.874993	0.0853652	cluster1
piR-11696	1.76425	-0.512791	-0.433431	-0.634884	-0.18314	1.60059	0.318773	-0.372542	-0.799813	-0.747005	-0.56197	-0.0602111	-0.56197	1.74612	-0.56197	0.812267	1.30455	-0.459464	-0.664582	-0.992771	cluster1
piR-21811	1.76196	-0.535358	-0.432799	-0.627661	-0.166146	1.72541	0.00785807	-0.458013	-0.637626	-0.637626	0.497311	-1.2788	1.38537	-0.213133	-0.390745	1.48257	0.586511	-0.716846	-0.553927	-0.798306	cluster1
piR-15160	1.7653	-0.523052	-0.464935	-0.602963	-0.174351	1.67011	0.186236	-0.486616	-0.708897	-0.660836	0.70437	0.807954	-1.67806	0.186451	-0.0207168	1.37844	0.125313	-0.918963	-1.02339	0.438596	cluster1
piR-11985	1.76087	-0.523605	-0.460672	-0.624298	-0.152299	1.71771	0.0292584	-0.476668	-0.720488	-0.549814	0.165221	-1.01493	-0.0708091	1.5814	-0.660885	0.90888	-1.61579	0.740569	-0.100987	0.0673244	cluster1
piR-15486	1.76295	-0.506974	-0.471171	-0.621545	-0.163263	1.61304	0.316068	-0.446855	-0.741125	-0.741125	0.216983	-1.21054	-0.867934	0.902195	0.959295	0.852371	0.518108	-0.568247	0.685239	-1.48747	cluster1
piR-18769	1.77354	-0.498292	-0.443384	-0.594382	-0.237478	1.70266	0.0943982	-0.499961	-0.668945	-0.628156	-1.16248	-0.464991	1.16248	0.929981	-0.464991	1.02648	0.741346	-0.114053	-0.114053	-1.53972	cluster1
piR-13090	1.77032	-0.502541	-0.428302	-0.616755	-0.222717	1.56875	0.423202	-0.507242	-0.757362	-0.727347	0.87646	-0.921406	1.21356	-0.921406	-0.247207	1.31029	0.652009	-1.00936	-0.0376159	-0.91532	cluster1
piR-201	1.76867	-0.5002	-0.440296	-0.620008	-0.208167	1.7089	0.0819337	-0.550126	-0.637912	-0.602798	1.58114	0.105409	-1.1595	-0.210819	-0.316228	1.33171	-1.20041	0.675231	-0.450154	-0.356372	cluster1
piR-7172	1.7685	-0.509113	-0.442124	-0.613317	-0.203943	1.6417	0.157964	-0.236946	-0.818028	-0.744688	1.53755	0.439299	-0.601146	-0.947961	-0.427739	1.31292	0.782166	-0.474886	-0.55869	-1.06151	cluster1
piR-14124	1.77103	-0.522515	-0.453536	-0.582871	-0.21211	1.67213	0.16237	-0.428715	-0.756304	-0.649481	1.59267	-0.490051	0.367538	-0.67382	-0.796333	1.32842	0.177123	-0.354246	-1.41698	0.265684	cluster1
piR-18092	1.77273	-0.531511	-0.447022	-0.569915	-0.224279	1.70105	0.0929837	-0.475858	-0.694643	-0.623538	1.50294	-0.688847	-0.688847	-0.688847	0.563602	1.45261	0.132056	-0.198083	-0.0330139	-1.35357	cluster1
piR-3037	1.77237	-0.531474	-0.454876	-0.566828	-0.219189	1.71936	0.0375047	-0.507486	-0.577807	-0.671569	-0.751921	1.30691	-1.02046	0.769823	-0.304349	1.38054	0.460179	-0.613572	0	-1.22714	cluster1
piR-12223	1.77108	-0.492858	-0.472823	-0.593033	-0.21237	1.63329	0.270305	-0.47418	-0.794881	-0.63453	1.22638	-1.19786	0.299466	0.51337	-0.841356	1.47089	-1.01512	-0.393619	-0.600786	0.538636	cluster1
piR-12318	1.76942	-0.511638	-0.458342	-0.596911	-0.202523	1.45808	0.628516	-0.57191	-0.708544	-0.80614	0.493104	-1.5615	-0.328736	0.356131	1.041	1.60428	-0.583374	-0.947982	-0.340301	0.26738	cluster1
piR-20297	1.76729	-0.515955	-0.45665	-0.604913	-0.189777	1.70502	0.0420129	-0.693213	-0.693213	-0.360611	0.643991	-1.58521	-0.346764	0.396302	0.891679	0.289637	-0.391862	-1.07336	-0.391862	1.56745	cluster1
piR-19838	1.76263	-0.551809	-0.447929	-0.601671	-0.161221	1.5303	0.328129	-0.106697	-0.925193	-0.826535	1.40112	0.479329	-0.521468	-1.23256	-0.126417	1.53418	0.466496	-0.831152	-0.420504	-0.749022	cluster1
piR-4135	1.75993	-0.553202	-0.462627	-0.601973	-0.142132	1.67353	0.186427	-0.546349	-0.616393	-0.697214	0.909612	-0.635012	-1.14989	1.16705	-0.291762	0.774455	1.24541	-0.847715	-1.05703	-0.115122	cluster1
piR-5714	1.75938	-0.543756	-0.455738	-0.617104	-0.142785	1.67009	0.140825	-0.348761	-0.74483	-0.717325	-0.742169	-0.655196	-0.713178	1.43215	0.678389	-0.292166	-1.15148	-0.549959	0.610111	1.38349	cluster1
piR-16490	1.76797	-0.542602	-0.459338	-0.577295	-0.188731	1.63504	0.279266	-0.508704	-0.670933	-0.734666	0.977054	-0.432158	-0.714001	1.16495	-0.995843	1.34811	0.140848	-1.46884	0.0402422	-0.0603633	cluster1
piR-5587	1.76826	-0.535184	-0.456768	-0.584193	-0.192117	1.74416	-0.0512989	-0.564288	-0.564288	-0.564288	-0.725319	0.923133	1.25282	-0.725319	-0.725319	0.273861	-0.63901	-0.63901	1.64317	-0.63901	cluster1
piR-17775	1.76537	-0.562861	-0.46483	-0.566945	-0.170737	1.56367	0.428931	-0.520467	-0.826846	-0.645288	1.46486	-1.03999	-0.437555	-0.532676	0.545359	-0.0276818	0.0415227	-1.61939	0.595159	1.01039	cluster1
piR-8196	1.75985	-0.564179	-0.403901	-0.628291	-0.163484	1.75136	-0.0874996	-0.531834	-0.593357	-0.538669	1.70185	-0.46152	-0.46152	-0.822082	0.0432675	1.55353	0.248043	-0.731074	-0.0783294	-0.992172	cluster1
piR-868	1.76474	-0.54827	-0.398352	-0.623229	-0.194893	1.68814	0.148443	-0.562188	-0.633252	-0.641147	1.29095	0.618579	-0.0537895	-1.26405	-0.591684	-1.0435	0.0745356	0.0745356	1.56525	-0.67082	cluster1
piR-9513	1.76376	-0.57044	-0.397774	-0.608811	-0.186736	1.68533	0.10805	-0.376312	-0.674381	-0.742688	1.32968	-0.588127	-0.779907	-0.779907	0.818263	1.72114	-0.160268	-0.857086	-0.473836	-0.22995	cluster1
piR-13399	1.76839	-0.547359	-0.428602	-0.590543	-0.201886	1.65312	0.22162	-0.448947	-0.720028	-0.705761	1.58278	-0.248048	-0.661461	0.283483	-0.956756	1.63566	-0.380906	-0.660984	-0.829031	0.235266	cluster1
piR-5750	1.7674	-0.552211	-0.439842	-0.584316	-0.191026	1.70988	0.00704619	-0.327648	-0.650599	-0.738676	1.13389	0.377964	-1.51186	-0.377964	0.377964	1.40286	0.544996	-0.565181	-0.211943	-1.17073	cluster1
piR-3896	1.764	-0.554906	-0.4325	-0.602508	-0.174088	1.6837	0.111073	-0.389307	-0.785212	-0.620251	-0.773927	-0.318676	0.819453	-1.00155	1.2747	1.05972	-0.623946	-1.41626	0.465483	0.515003	cluster1
piR-11223	1.76623	-0.5448	-0.433616	-0.600392	-0.187424	1.74619	-0.0772865	-0.463719	-0.644859	-0.560327	0.87221	-0.390199	-1.13617	1.2165	-0.562346	-1.62256	1.00862	0.570088	0.131559	-0.0877058	cluster1
piR-15044	1.76497	-0.542587	-0.42565	-0.612749	-0.183981	1.68552	0.123481	-0.46923	-0.555667	-0.784107	1.5964	0.357813	-0.743151	-0.743151	-0.46791	0.116997	0.70198	-1.44296	1.09197	-0.467987	cluster1
piR-1605	1.7647	-0.546414	-0.422604	-0.612446	-0.183238	1.64449	0.264345	-0.553518	-0.655751	-0.699565	1.76029	-0.386405	-0.601074	-0.171736	-0.601074	1.66855	-1.01032	-0.0918469	-0.168386	-0.398003	cluster1
piR-4454	1.76789	-0.573369	-0.420471	-0.573369	-0.200679	1.70624	0.0820152	-0.561241	-0.697933	-0.529078	-0.447214	-0.447214	-0.447214	1.78885	-0.447214	1.1959	-0.822179	0.971666	-0.822179	-0.523205	cluster1
piR-18580	1.76619	-0.578134	-0.419197	-0.578134	-0.190725	1.76569	-0.169912	-0.485213	-0.529005	-0.581555	0.85976	1.24358	-0.368468	-1.05935	-0.675526	1.26403	0.790021	-0.210672	-1.05336	-0.790021	cluster1
piR-20591	1.76573	-0.577636	-0.413535	-0.5842	-0.190357	1.66564	0.18218	-0.468462	-0.585577	-0.793782	1.47417	-0.657161	-0.124328	-1.10119	0.408506	1.14054	0.919508	-0.18567	-1.11402	-0.760363	cluster1
piR-14512	1.76888	-0.559846	-0.404995	-0.589625	-0.214409	1.68777	0.102091	-0.375784	-0.707038	-0.707038	0.345547	0.172774	1.38219	-1.20942	-0.691095	1.73692	-0.568726	-0.645581	-0.030742	-0.491871	cluster1
piR-7312	1.77049	-0.565226	-0.423919	-0.565226	-0.216116	1.72968	-0.0195721	-0.423246	-0.625083	-0.661781	1.78885	-0.447214	-0.447214	-0.447214	-0.447214	-0.0232968	1.60748	-0.838685	0.0931872	-0.838685	cluster1
piR-12485	1.77485	-0.449724	-0.473774	-0.600033	-0.251317	1.6029	0.36516	-0.598146	-0.710159	-0.659753	1.203	-0.168843	0.147737	-1.54069	0.35879	1.02084	0.9435	-1.22191	-0.757893	0.0154672	cluster1
piR-6024	1.77492	-0.451797	-0.476	-0.597017	-0.250102	1.72413	0.00484307	-0.439105	-0.608613	-0.681259	1.37354	-1.23364	-0.597745	-0.0254359	0.483283	1.76304	-0.204639	-0.558821	-0.637529	-0.362053	cluster1
piR-21770	1.7726	-0.44315	-0.479137	-0.612801	-0.237512	1.67882	0.142763	-0.421963	-0.742727	-0.656888	0.765356	-0.908861	-1.20783	0.346802	1.00453	1.71387	-0.124898	-0.714692	-0.159591	-0.714692	cluster1
piR-5962	1.77367	-0.44581	-0.47451	-0.608444	-0.244908	1.72461	0.0159956	-0.478413	-0.631098	-0.631098	0.773453	-0.713957	-0.713957	-0.713957	1.36842	0.563602	-0.688847	-0.688847	1.50294	-0.688847	cluster1
piR-353	1.769	-0.448341	-0.480829	-0.627027	-0.212799	1.71711	0.0550282	-0.55702	-0.607557	-0.607557	0.505346	1.40775	-0.9385	-0.9385	-0.0360961	1.11749	-0.628587	-1.32702	0.069843	0.768273	cluster1
piR-14917	1.77156	-0.472141	-0.465259	-0.609792	-0.22437	1.71566	-0.0655144	-0.249774	-0.76843	-0.631941	1.7241	-0.584962	0.0307875	-0.584962	-0.584962	1.44285	0.315624	0.0901784	-0.698883	-1.14977	cluster1
piR-8126	1.76962	-0.469174	-0.459441	-0.624917	-0.216093	1.67763	0.148362	-0.422261	-0.701867	-0.701867	1.35459	0.690577	-0.239046	-0.903062	-0.903062	1.43455	0.258689	-1.21114	0.141103	-0.623206	cluster1
piR-16361	1.77513	-0.420801	-0.48719	-0.604646	-0.26249	1.63402	0.291859	-0.625692	-0.713543	-0.586647	1.49939	-0.646913	-0.616683	-0.79806	0.56227	1.53582	0.50133	-0.712207	-0.612737	-0.712207	cluster1
piR-8232	1.7758	-0.413463	-0.465727	-0.616711	-0.279901	1.63348	0.229242	-0.341383	-0.812769	-0.708568	0.779126	-1.24538	-0.601216	1.20857	-0.141102	1.54492	0.426543	-0.457753	-0.951919	-0.561788	cluster1
piR-13555	1.77415	-0.472741	-0.452127	-0.603295	-0.24599	1.69042	0.120349	-0.495228	-0.564394	-0.751143	1.32545	0.783218	-0.421733	-0.96396	-0.72297	0.437168	0.735236	0.437168	-1.74867	0.139099	cluster1
piR-1507	1.77524	-0.463642	-0.463642	-0.59586	-0.252094	1.75132	-0.0903459	-0.588407	-0.576824	-0.495744	-0.979992	-0.685994	-0.342997	1.46999	0.538996	0.851633	0.666495	0.666495	-1.09231	-1.09231	cluster1
piR-14139	1.77792	-0.468291	-0.444479	-0.587348	-0.2778	1.68683	0.135996	-0.472407	-0.699067	-0.651349	-0.354246	-1.06274	-0.531369	1.50555	0.442807	1.54283	-0.327267	-1.02855	0.37402	-0.561029	cluster1
piR-16041	1.77592	-0.481914	-0.433358	-0.597233	-0.263414	1.6044	0.305337	-0.366404	-0.710601	-0.832736	-0.720969	1.30676	0.856151	-0.720969	-0.720969	0.421175	1.50808	-0.869522	-0.869522	-0.190208	cluster1
piR-4707	1.77689	-0.482703	-0.439605	-0.587371	-0.267211	1.13495	0.964025	-0.27804	-0.756634	-1.0643	-0.728384	-0.728384	-0.728384	1.19488	0.990274	-0.717516	-0.717516	-0.717516	0.81285	1.3397	cluster1
piR-13544	1.77495	-0.439445	-0.448028	-0.619687	-0.267787	1.71496	0.0622206	-0.553504	-0.611836	-0.611836	-0.0941502	0.494289	-0.917965	1.43579	-0.917965	1.63108	0.303457	-0.644847	-0.644847	-0.644847	cluster1
piR-14199	1.77506	-0.473126	-0.422793	-0.612938	-0.266203	1.69475	0.0651826	-0.345018	-0.7496	-0.665312	-0.191969	-0.351944	0.847864	1.08783	-1.39178	1.77166	-0.388902	-0.388902	-0.316883	-0.676978	cluster1
piR-4871	1.77573	-0.47042	-0.42804	-0.608155	-0.269114	1.7238	0.0155297	-0.469775	-0.60566	-0.663896	1.60221	0.369742	-0.657318	-0.657318	-0.657318	1.21735	0.377798	-0.251865	-1.51119	0.16791	cluster1
piR-19947	1.77715	-0.450341	-0.442271	-0.603683	-0.280858	1.74655	-0.158027	-0.293647	-0.647439	-0.647439	-0.0779978	0.70198	-0.857975	1.28696	-1.05297	1.66541	-0.0793052	-0.0793052	-0.951662	-0.555136	cluster1
piR-13213	1.77702	-0.452999	-0.426764	-0.610412	-0.286841	1.64058	0.196085	-0.300663	-0.76473	-0.771267	1.24581	-1.46942	0.287494	0.287494	-0.351382	1.49619	-0.0253592	0.101437	-0.278951	-1.29332	cluster1
piR-4358	1.77768	-0.460941	-0.427899	-0.601372	-0.287469	1.75489	-0.12579	-0.427932	-0.600585	-0.600585	1	0	0.333333	0.333333	-1.66667	0.978269	0.978269	-1.16169	0.0611418	-0.855985	cluster1
piR-11793	1.77004	-0.463614	-0.366216	-0.664903	-0.275311	1.50518	0.326316	-0.0367553	-0.987015	-0.807721	1.06653	-0.969572	-0.921094	1.01805	-0.193914	1.35645	0.751463	-0.713253	-0.936144	-0.45852	cluster1
piR-13157	1.77097	-0.481131	-0.378763	-0.647479	-0.263598	1.71709	0.0406894	-0.699858	-0.512687	-0.545238	1.09345	0.945687	-0.975239	-0.975239	-0.0886581	-0.395628	0.263752	1.58251	-0.395628	-1.05501	cluster1
piR-22196	1.77224	-0.432075	-0.417428	-0.651774	-0.270962	1.53746	0.465052	-0.432055	-0.777493	-0.792961	-0.864549	-0.864549	0.216137	-0.0540343	1.567	0.315958	0.118484	-0.967621	1.45143	-0.918253	cluster1
piR-408	1.77353	-0.454522	-0.421101	-0.632765	-0.265138	1.53606	0.502793	-0.645789	-0.682691	-0.710368	1.76851	-0.522514	-0.602901	-0.442127	-0.200967	1.63489	-0.476842	-0.681203	-0.749323	0.272481	cluster1
piR-16927	1.774	-0.450421	-0.385812	-0.64425	-0.293512	1.7319	-0.00150731	-0.596896	-0.596896	-0.536603	-0.928828	-0.240807	0.103203	1.65125	-0.584818	1.65374	0.0870388	-0.261116	-0.957427	-0.522233	cluster1
piR-16983	1.77389	-0.45442	-0.381441	-0.644167	-0.293865	1.56338	0.430777	-0.50338	-0.798631	-0.692147	1.30694	-0.618009	-0.769978	-0.769978	0.851028	1.62787	0.283108	-0.778548	-0.460051	-0.672382	cluster1
piR-13703	1.77552	-0.446603	-0.403032	-0.63178	-0.294104	1.71532	-0.0430094	-0.270706	-0.71345	-0.68815	-0.19151	1.12512	0.885735	-1.26876	-0.550592	1.34147	0.782523	-0.894312	-0.741872	-0.487806	cluster1
piR-9110	1.77651	-0.449289	-0.407994	-0.622728	-0.296498	1.61894	0.331686	-0.635731	-0.643628	-0.671269	0.510288	-1.08436	0.749486	-1.08436	0.908951	1.74204	-0.0520876	-0.630838	-0.486151	-0.572963	cluster1
piR-14132	1.77741	-0.503571	-0.389522	-0.591301	-0.293019	1.71396	0.033607	-0.414486	-0.645534	-0.687543	1.51053	-0.335673	0.335673	-1.17485	-0.335673	1.31982	0.293294	0.293294	-1.31982	-0.586588	cluster1
piR-4624	1.77584	-0.507768	-0.380154	-0.601799	-0.286123	1.64603	0.250689	-0.494283	-0.701219	-0.701219	0.53835	-0.685172	1.51717	-0.685172	-0.685172	0.728617	-1.1888	-0.421831	1.30384	-0.421831	cluster1
piR-4180	1.77893	-0.493785	-0.420208	-0.575537	-0.289404	1.60758	0.3336	-0.467565	-0.736809	-0.736809	0.273861	0.273861	-0.182574	-1.55188	1.18673	0.818295	0.6639	0.355109	-1.65203	-0.185274	cluster1
piR-12273	1.77607	-0.508933	-0.405069	-0.590541	-0.27153	1.59526	0.333301	-0.37919	-0.777702	-0.771664	1.31496	-0.185809	0.671771	-0.614599	-1.18632	0.837708	1.00525	0.251312	-0.921479	-1.17279	cluster1
piR-8830	1.77716	-0.512996	-0.412229	-0.57712	-0.274819	1.71782	0.00473664	-0.374195	-0.674182	-0.674182	0.565216	-0.624712	1.16018	-1.36842	0.267734	-0.47305	1.77394	-0.591312	-0.47305	-0.236525	cluster1
piR-18304	1.77195	-0.522216	-0.405096	-0.604889	-0.239751	1.66647	0.18164	-0.431034	-0.712144	-0.704936	-1.06091	1.01478	0.322886	0.784152	-1.06091	0.985212	-0.7282	-0.7282	-0.7282	1.19939	cluster1
piR-7370	1.7714	-0.520164	-0.388348	-0.616491	-0.246393	1.44598	0.652338	-0.601041	-0.775256	-0.722023	-0.487856	-0.947788	-0.726035	1.08905	1.07263	1.20759	0.545073	0.0481833	-0.343306	-1.45754	cluster1
piR-9234	1.77395	-0.473118	-0.397267	-0.629559	-0.27401	1.59227	0.323463	-0.373562	-0.89633	-0.645837	-0.650224	-0.814566	-0.721677	1.05751	1.12896	-0.197671	-0.779854	-1.0371	0.655294	1.35933	cluster1
piR-9625	1.77422	-0.489339	-0.408759	-0.613871	-0.26225	1.60084	0.299691	-0.324221	-0.788155	-0.788155	1.73959	-0.306987	-0.409316	-0.818631	-0.204658	1.7005	-0.231886	-0.704245	-0.0171767	-0.747187	cluster1
piR-2253	1.7769	-0.474129	-0.474129	-0.571999	-0.256639	1.73272	-0.0114371	-0.526106	-0.654774	-0.540403	-0.447214	-0.447214	1.78885	-0.447214	-0.447214	1.78118	-0.284988	-0.498729	-0.498729	-0.498729	cluster1
piR-3761	1.77693	-0.487409	-0.461823	-0.570563	-0.257137	1.67026	0.18673	-0.494893	-0.718282	-0.643819	1.71829	0.0170128	-0.493371	-0.748564	-0.493371	1.65466	-0.160128	-0.907393	-0.640513	0.0533761	cluster1
piR-2870	1.77445	-0.463299	-0.482986	-0.587983	-0.240181	1.69552	0.106419	-0.461629	-0.706106	-0.634201	0.991807	0.716305	-1.07446	-1.07446	0.440803	1.27011	0.816497	-1.08866	-0.362887	-0.635053	cluster1
piR-9299	1.77412	-0.462229	-0.484667	-0.589379	-0.237846	1.65466	0.243806	-0.610134	-0.628698	-0.659638	1.73692	-0.568726	-0.030742	-0.491871	-0.645581	0.998249	1.15926	-0.450822	-0.853342	-0.853342	cluster1
piR-4660	1.77568	-0.476886	-0.476886	-0.575779	-0.246135	1.72175	0.0366331	-0.537285	-0.610551	-0.610551	1.68732	-0.613572	-0.613572	-0.613572	0.153393	1.64775	-0.394914	0.217884	-0.735358	-0.735358	cluster1
piR-9199	1.77456	-0.475238	-0.475238	-0.584779	-0.239304	1.65594	0.085088	-0.184903	-0.724884	-0.831244	1.45071	-0.698492	0.286561	0.10746	-1.14624	1.52093	0.511463	-0.498003	-0.767194	-0.767194	cluster1
piR-18690	1.77657	-0.463504	-0.511165	-0.552869	-0.249029	1.62335	0.296437	-0.489356	-0.799909	-0.630517	0.198329	-1.01225	-0.819075	1.49906	0.133937	1.34621	0.664306	-0.369548	-0.457535	-1.18343	cluster1
piR-18965	1.7782	-0.458854	-0.504625	-0.550396	-0.264327	1.63245	0.285206	-0.502655	-0.707499	-0.707499	-0.563003	-0.4777	-0.392396	-0.349745	1.78284	1.38059	0.711426	-0.6269	-0.979092	-0.486024	cluster1
piR-641	1.77439	-0.489706	-0.496066	-0.559664	-0.228954	1.64936	0.213565	-0.399713	-0.688315	-0.774895	1.78699	-0.492335	-0.401162	-0.401162	-0.492335	0.413437	1.54547	-0.324843	-0.81703	-0.81703	cluster1
piR-12592	1.77644	-0.481882	-0.513689	-0.537545	-0.243327	1.70103	0.0848494	-0.447143	-0.628963	-0.709772	0.753937	-1.54976	-0.293198	0.125656	0.963364	1.29831	0.0811441	-1.33888	-0.527437	0.486864	cluster1
piR-14202	1.77592	-0.481695	-0.514024	-0.540964	-0.239231	1.71388	0.0226254	-0.384632	-0.690075	-0.661794	0.392232	-0.784465	-0.784465	-0.392232	1.56893	1.73205	0	-0.57735	-0.57735	-0.57735	cluster1
piR-5678	1.7766	-0.506603	-0.460125	-0.55889	-0.250977	1.67241	0.148342	-0.385081	-0.684814	-0.750857	0.821865	-1.59236	0.0513665	0.873231	-0.1541	0.294945	1.46455	-0.315286	-0.162728	-1.28148	cluster1
piR-7612	1.77469	-0.511037	-0.47387	-0.557495	-0.232289	1.68626	0.155074	-0.574685	-0.633326	-0.633326	1.74403	-0.213555	-0.213555	-0.658461	-0.658461	1.06056	1.06056	-0.412439	-1.09984	-0.608839	cluster1
piR-6021	1.77424	-0.542399	-0.438359	-0.556272	-0.237213	1.65696	0.204253	-0.423798	-0.724171	-0.713248	-0.208263	-0.786771	-0.786771	1.64296	0.138842	0.2965	-0.592999	-0.741249	1.63075	-0.592999	cluster1
piR-687	1.77556	-0.53487	-0.467165	-0.53487	-0.23866	1.75514	-0.104119	-0.550342	-0.550342	-0.550342	1.51717	-0.685172	0.53835	-0.685172	-0.685172	0.903062	0.637455	-1.08899	0.637455	-1.08899	cluster1
piR-5811	1.77928	-0.503867	-0.43301	-0.558977	-0.283425	1.65457	0.217068	-0.446837	-0.69508	-0.729718	0.53835	-0.685172	1.51717	-0.685172	-0.685172	0.629858	1.20246	0.0572598	-0.515339	-1.37424	cluster1
piR-19461	1.77812	-0.501147	-0.450009	-0.559589	-0.267376	1.71151	0.0343358	-0.394862	-0.65238	-0.698602	1.54331	-0.812891	0.424117	-0.34165	-0.812891	1.66136	-0.0519174	-0.674926	-0.0519174	-0.882596	cluster1
piR-8826	1.77934	-0.496	-0.447845	-0.556195	-0.279301	1.75658	-0.119259	-0.578902	-0.578902	-0.47952	-0.359573	-1.48324	1.21356	0.314627	0.314627	1.69513	0.0577886	-0.712726	-0.712726	-0.327469	cluster1
piR-11720	1.78164	-0.517409	-0.449072	-0.517409	-0.297754	1.6728	0.160356	-0.440979	-0.775053	-0.617127	0.483368	-0.676716	-0.676716	1.54678	-0.676716	1.27889	0.790762	-0.917674	-0.2343	-0.917674	cluster1
piR-13059	1.78011	-0.523825	-0.426265	-0.538835	-0.291181	1.71713	0.00917025	-0.380565	-0.695793	-0.649942	1.55424	-0.540127	0.451943	-0.815703	-0.650357	1.37213	0.0807134	0.484281	-0.968561	-0.968561	cluster1
piR-13569	1.77955	-0.514998	-0.444887	-0.540493	-0.27917	1.64826	0.249645	-0.517336	-0.67775	-0.702815	1.23165	-0.307913	-0.900055	0.876369	-0.900055	1.58823	0.144385	-1.11898	-0.397058	-0.216577	cluster1
piR-12564	1.78266	-0.509104	-0.477384	-0.493244	-0.302925	1.71329	0.0684867	-0.560244	-0.610767	-0.610767	-0.42289	0.39036	-1.07349	1.52891	-0.42289	1.17298	0.380426	-1.04617	-1.04617	0.538936	cluster1
piR-1402	1.78169	-0.51454	-0.483822	-0.491501	-0.291829	1.57964	0.413077	-0.61324	-0.632364	-0.747108	1.72582	-0.0784465	-0.784465	-0.313786	-0.549125	0.807607	1.31236	-0.706656	-0.454279	-0.959033	cluster1
piR-12795	1.78364	-0.501418	-0.501418	-0.464413	-0.316393	1.75422	-0.117321	-0.452523	-0.629435	-0.554946	-0.795557	0.318223	-0.795557	1.59111	-0.318223	1.17395	0.0411912	-1.4005	0.659059	-0.473698	cluster1
piR-13561	1.78069	-0.527944	-0.510048	-0.456359	-0.286343	1.71128	0.0745683	-0.595283	-0.557367	-0.633199	-0.216577	-1.47994	0.505346	1.22727	-0.0360961	0.593442	-0.065938	-0.945112	1.36272	-0.945112	cluster1
piR-600	1.7763	-0.550588	-0.50689	-0.474117	-0.244706	1.6463	0.265808	-0.625935	-0.651659	-0.63451	-0.718185	-0.718185	-0.718185	1.33377	0.820783	-1.45261	0.858362	-0.297125	-0.132056	1.02343	cluster1
piR-1899	1.77377	-0.535152	-0.535152	-0.481206	-0.222261	1.66554	0.14747	-0.338313	-0.772047	-0.70265	0.377798	-0.251865	-0.251865	-1.3013	1.42724	-0.54709	-1.15497	-0.39512	1.12457	0.972604	cluster1
piR-2721	1.77279	-0.549802	-0.513511	-0.495366	-0.214114	1.7422	-0.045141	-0.527052	-0.600253	-0.569753	1.78885	-0.447214	-0.447214	-0.447214	-0.447214	1.67265	-0.520988	0.0274204	-0.932294	-0.246784	cluster1
piR-232	1.77629	-0.51239	-0.51239	-0.51239	-0.239115	1.67859	0.175972	-0.646755	-0.561054	-0.646755	1.78885	-0.447214	-0.447214	-0.447214	-0.447214	-0.447214	-0.447214	-0.447214	1.78885	-0.447214	cluster1
piR-11366	1.77836	-0.517342	-0.485008	-0.517342	-0.258671	1.6861	0.0874184	-0.331711	-0.720903	-0.720903	1.40709	0.561629	-0.132858	-0.948126	-0.887736	1.06546	0.448274	0.350823	-0.298849	-1.56571	cluster1
piR-6909	1.77849	-0.506688	-0.506688	-0.506688	-0.258422	1.73102	-0.00703667	-0.48553	-0.598117	-0.640337	-0.447214	-0.447214	-0.447214	-0.447214	1.78885	-0.447214	-0.447214	-0.447214	-0.447214	1.78885	cluster1
piR-21943	1.77997	-0.569317	-0.432132	-0.483576	-0.294947	1.66049	0.226004	-0.611266	-0.687381	-0.587846	-0.841271	-0.0686752	1.64821	-0.755427	0.0171688	0.914582	-0.682307	-1.40817	0.696824	0.479067	cluster1
piR-13623	1.78148	-0.541986	-0.430236	-0.504736	-0.304518	1.56408	0.435454	-0.5732	-0.617634	-0.808701	0.138064	0.655806	1.17355	-0.638548	-1.32887	0.836039	0.0203912	-0.999168	-0.999168	1.14191	cluster1
piR-14190	1.78211	-0.548156	-0.433454	-0.487786	-0.312714	1.67837	0.110521	-0.332848	-0.724811	-0.731237	0.45	-0.65	-0.85	1.55	-0.5	1.10701	0.969326	-0.462633	-0.407557	-1.20615	cluster1
piR-14118	1.78241	-0.562865	-0.375244	-0.489157	-0.355141	1.65167	0.249186	-0.579259	-0.68363	-0.637967	1.2761	-0.68713	-1.26718	0.160628	0.517579	0.0429339	-0.171736	1.33095	-1.45975	0.257603	cluster1
piR-18912	1.78158	-0.572109	-0.385678	-0.48472	-0.339071	1.70583	0.0550269	-0.412702	-0.610799	-0.737361	0.25	-0.375	0.125	-1.375	1.375	1.50956	0.46378	-0.309187	-0.718404	-0.945748	cluster1
piR-14822	1.78249	-0.526334	-0.399153	-0.526334	-0.330671	1.77084	-0.31705	-0.288051	-0.607034	-0.558703	0.730297	0.730297	0.730297	-1.09545	-1.09545	1.75947	-0.618192	-0.30117	-0.221915	-0.618192	cluster1
piR-5452	1.78192	-0.5444	-0.387493	-0.517112	-0.332916	1.63514	0.252687	-0.415652	-0.681157	-0.791021	0.679654	-0.453103	1.4005	-0.967993	-0.659059	0.9385	0.9385	0.216577	-1.04679	-1.04679	cluster1
piR-12885	1.77424	-0.57282	-0.402743	-0.545607	-0.253075	1.70272	0.0771457	-0.432567	-0.680535	-0.666759	1.71289	-0.0118951	-0.309272	-0.666124	-0.725599	1.57581	-0.00905636	-1.1411	0.0362254	-0.461874	cluster1
piR-3888	1.77474	-0.549119	-0.402802	-0.566333	-0.256485	1.74967	-0.0908076	-0.552953	-0.634031	-0.471875	0.546869	-1.50389	-0.546869	0.683586	0.820303	-0.750917	-1.12638	-0.0938647	1.31411	0.657053	cluster1
piR-1111	1.77497	-0.52942	-0.387611	-0.588507	-0.269437	1.74416	-0.0512989	-0.564288	-0.564288	-0.564288	-0.718185	1.33377	-0.718185	0.820783	-0.718185	1.1025	-1.06312	-1.06312	0.511875	0.511875	cluster1
piR-1174	1.77586	-0.546182	-0.384179	-0.569325	-0.276177	1.73564	-0.0247948	-0.557883	-0.650863	-0.502095	1.72461	-0.68363	-0.68363	-0.295204	-0.0621482	0.186133	-0.236897	-1.33678	-0.0676849	1.45523	cluster1
piR-16712	1.77316	-0.555643	-0.361577	-0.586285	-0.26965	1.55605	0.441889	-0.483434	-0.795023	-0.719486	0.486864	0.486864	-1.33888	1.09545	-0.730297	1.50859	0.277087	-0.646537	-0.0307875	-1.10835	cluster1
piR-10915	1.76979	-0.563398	-0.352709	-0.602414	-0.251266	1.70019	0.0799234	-0.435946	-0.741108	-0.603059	0.182574	1.64317	-0.547723	-0.365148	-0.912871	1.59883	0.344846	-0.438895	-0.752392	-0.752392	cluster1
piR-4089	1.77041	-0.547699	-0.367535	-0.607754	-0.247425	1.76165	-0.165155	-0.422063	-0.559692	-0.614744	1.45784	-0.915386	-0.915386	0.440741	-0.0678064	1.18587	-1.35528	-0.296466	0.762342	-0.296466	cluster1
piR-15184	1.78056	-0.50396	-0.359754	-0.572267	-0.344575	1.75302	-0.105743	-0.469234	-0.560107	-0.617935	1.59341	0.257002	-0.822407	-0.205602	-0.822407	1.25111	0.875092	-0.799889	-0.38969	-0.936622	cluster1
piR-2250	1.77772	-0.509112	-0.358882	-0.592573	-0.317152	1.67531	0.171972	-0.494278	-0.630945	-0.722057	0.423025	-0.413187	-0.413187	1.50518	-1.10183	0.998575	0.735792	0.407313	-1.03799	-1.10369	cluster1
piR-14153	1.77987	-0.518428	-0.392494	-0.560406	-0.308538	1.73833	-0.0441948	-0.493508	-0.677653	-0.522971	1.12709	-0.880053	1.04989	-0.571263	-0.725658	1.4788	0.536429	-0.333456	-0.840889	-0.840889	cluster1
piR-14873	1.78082	-0.50969	-0.385879	-0.561278	-0.323973	1.74167	-0.195313	-0.219525	-0.663417	-0.663417	1.23443	0.308607	0.514344	-1.02869	-1.02869	-0.287147	1.40963	-0.156625	0.365459	-1.33132	cluster1
piR-7542	1.7812	-0.500707	-0.377582	-0.566373	-0.336541	1.77026	-0.263751	-0.360609	-0.643732	-0.502171	1.41687	0.289814	0.128806	-0.595729	-1.23976	1.44854	0.549811	-0.243185	-0.877582	-0.877582	cluster1
piR-3949	1.77645	-0.558383	-0.336018	-0.56456	-0.317488	1.67169	0.192362	-0.544862	-0.686448	-0.632743	0.499637	0.212489	1.27494	-0.763813	-1.22325	0.794455	1.24492	-0.475035	-0.352181	-1.21216	cluster1
piR-17118	1.77944	-0.540036	-0.349684	-0.554136	-0.335583	1.72759	0.00152749	-0.464356	-0.63238	-0.63238	1.52895	-0.950425	-0.847118	0.0826457	0.185953	1.65488	0.13835	-0.260736	-0.766245	-0.766245	cluster1
piR-9361	1.77855	-0.550504	-0.362298	-0.550504	-0.315246	1.71386	0.0677799	-0.593881	-0.593881	-0.593881	1.07446	-0.578554	0.936707	-0.165301	-1.26731	0.978157	1.0919	-0.159235	-0.955409	-0.955409	cluster1
piR-14915	1.77654	-0.565064	-0.356188	-0.55407	-0.301221	1.71769	0.0308178	-0.447669	-0.682858	-0.617978	0.229416	-0.917663	0.688247	-1.14708	1.14708	1.31607	0.257163	-1.17992	0.408435	-0.801743	cluster1
piR-1177	1.77757	-0.564963	-0.377059	-0.539909	-0.295635	1.64311	0.210363	-0.3525	-0.699315	-0.801654	1.172	-1.03932	-1.03932	0.619172	0.287473	0.0373327	-0.149331	-1.45597	1.34398	0.223996	cluster1
piR-16209	1.76902	-0.535829	-0.240335	-0.624478	-0.368383	1.52228	0.51875	-0.809002	-0.623735	-0.608296	1.64317	0.121716	-0.791155	-0.182574	-0.791155	1.65558	0	-0.0719816	-0.791797	-0.791797	cluster1
piR-2338	1.77142	-0.521006	-0.266292	-0.625208	-0.358916	1.68138	0.168813	-0.580717	-0.661747	-0.607727	0.220885	-0.682736	1.42571	-1.18475	0.220885	0.554102	1.1797	-1.41207	-0.518353	0.196617	cluster1
piR-3012	1.7683	-0.52423	-0.250379	-0.641595	-0.352095	1.73007	-0.0286301	-0.406956	-0.683032	-0.611456	0.855054	0.544125	-1.08825	-1.08825	0.777322	0.876501	0.239046	-0.796819	0.956183	-1.27491	cluster1
piR-12409	1.76032	-0.554151	-0.223512	-0.666568	-0.316091	1.57521	0.393235	-0.464835	-0.658043	-0.845568	0.789352	0.497	0.497	-1.69565	-0.0877058	0.521487	1.15087	-1.09692	-1.00701	0.431575	cluster1
piR-2449	1.76205	-0.536276	-0.208939	-0.661639	-0.355196	1.76872	-0.26518	-0.323107	-0.580563	-0.599873	1.69504	-0.965061	-0.222706	-0.346432	-0.160844	1.23808	0.333865	0.40342	-0.639908	-1.33546	cluster1
piR-9311	1.76338	-0.54373	-0.213252	-0.649733	-0.356667	1.67465	-0.0589005	-0.246311	-0.995954	-0.373483	0.108503	-1.47117	-0.354229	0.523365	1.19353	1.34562	0.565968	-1.25322	-0.531317	-0.127054	cluster1
piR-7535	1.76684	-0.594896	-0.243907	-0.594896	-0.333142	1.68949	0.120541	-0.53	-0.51565	-0.764386	1.56525	-0.67082	-0.67082	-0.67082	0.447214	1.21268	-0.727607	-0.727607	-0.727607	0.970143	cluster1
piR-4083	1.76812	-0.577704	-0.21591	-0.583539	-0.390971	1.70024	0.0690133	-0.401532	-0.746599	-0.62112	0.608121	-0.694996	-0.694996	-0.694996	1.47687	-0.716714	1.34655	-0.716714	-0.716714	0.803589	cluster1
piR-13826	1.7669	-0.569818	-0.212711	-0.600871	-0.383502	1.71545	-0.0534274	-0.255585	-0.703221	-0.703221	0.68363	-1.02545	-0.403963	-0.637019	1.3828	1.35229	-0.564341	-1.20322	0.606933	-0.191663	cluster1
piR-5359	1.766	-0.569374	-0.212674	-0.609755	-0.374198	1.64559	0.176971	-0.302326	-0.843072	-0.677162	0.759223	0.0832025	1.07123	-0.488815	-1.42484	1.06364	0.917264	0.0146372	-1.13194	-0.863594	cluster1
piR-1539	1.77157	-0.548855	-0.232761	-0.584775	-0.405176	1.74364	-0.0729049	-0.44958	-0.552862	-0.668295	1.25289	-1.08947	0.16342	-0.926049	0.599208	1.56219	0.0154672	-0.139205	-1.22191	-0.216541	cluster1
piR-13120	1.77372	-0.544544	-0.258461	-0.584004	-0.386706	1.7045	0.0919317	-0.533505	-0.676678	-0.586253	1.17353	0.100179	-1.11628	0.744187	-0.901611	0.994884	0.907614	-0.575986	-1.36142	0.0349082	cluster1
piR-3096	1.77114	-0.561625	-0.244721	-0.588034	-0.376764	1.58024	0.411464	-0.579604	-0.723138	-0.688963	-0.287494	-0.287494	1.62914	-1.08609	0.0319438	0.398015	-0.0995037	1.49256	-0.895533	-0.895533	cluster1
piR-22016	1.76665	-0.553529	-0.263506	-0.636393	-0.313225	1.65333	0.247272	-0.613331	-0.661816	-0.625452	1.51895	-0.211499	-0.596044	-1.07672	0.365317	0.447214	-0.67082	-0.67082	1.56525	-0.67082	cluster1
piR-10399	1.76999	-0.534459	-0.296441	-0.63183	-0.30726	1.698	0.112169	-0.526032	-0.680748	-0.60339	0.73646	-0.184115	-0.73646	-1.10469	1.2888	1.67305	-0.243986	-0.5054	0.0174276	-0.941089	cluster1
piR-3442	1.77139	-0.523798	-0.285708	-0.628557	-0.333326	1.7116	0.0201534	-0.361322	-0.699612	-0.670821	0.996597	-1.06952	-1.06952	0.753524	0.388916	1.1797	-0.786467	-1.14395	0.822216	-0.071497	cluster1
piR-10121	1.77261	-0.564966	-0.312088	-0.589637	-0.305921	1.67297	0.177944	-0.653435	-0.711778	-0.485701	1.56742	-0.930119	-0.800936	0.189469	-0.0258366	1.60816	-0.185327	-1.14185	-0.00597828	-0.275001	cluster1
piR-5119	1.76849	-0.551937	-0.294112	-0.62833	-0.294112	1.60469	0.363878	-0.632953	-0.667807	-0.667807	1.51717	0.53835	-0.685172	-0.685172	-0.685172	1.76424	-0.320771	-0.400963	-0.721734	-0.320771	cluster1
piR-809	1.76731	-0.569485	-0.292532	-0.621413	-0.283877	1.69573	-0.141968	-0.070984	-0.741388	-0.741388	0.756249	-0.174519	1.27981	-0.814422	-1.04711	1.37428	0.261768	-0.916188	0.32721	-1.04707	cluster1
piR-2540	1.77276	-0.476522	-0.273623	-0.638841	-0.383768	1.59262	0.315262	-0.318886	-0.789967	-0.799026	1.66226	-0.608588	-0.517754	-0.744839	0.208918	0.503462	1.20501	0.338393	-0.817094	-1.22977	cluster1
piR-9413	1.77343	-0.48508	-0.273692	-0.629713	-0.384949	1.69687	0.00221523	-0.24146	-0.728811	-0.728811	1.78885	-0.447214	-0.447214	-0.447214	-0.447214	1.53474	-0.0134626	0.255789	-0.888531	-0.888531	cluster1
piR-15430	1.77035	-0.495829	-0.271942	-0.648728	-0.353852	1.7504	-0.100023	-0.440102	-0.60514	-0.60514	1.35447	-0.660088	-1.17444	-0.102871	0.582934	-0.726043	1.60173	-0.726043	-0.504351	0.354708	cluster1
piR-20059	1.77303	-0.477107	-0.303027	-0.644739	-0.348159	1.67804	0.143158	-0.410287	-0.705457	-0.705457	0.563188	1.22024	0.187729	-0.657053	-1.31411	1.27824	0.837466	-0.411387	-0.705234	-0.999082	cluster1
piR-4372	1.77172	-0.496808	-0.326668	-0.644262	-0.303983	1.728	-0.00497505	-0.452729	-0.668315	-0.601981	1.62965	0.14815	-0.169315	-0.804244	-0.804244	0.689155	0.968543	0.502897	-1.0803	-1.0803	cluster1
piR-13877	1.77377	-0.508769	-0.316636	-0.624049	-0.324321	1.68075	0.152796	-0.468325	-0.698139	-0.667083	1.14614	-1.55066	0.47194	0.13484	-0.20226	1.41444	0.656704	-0.479899	-0.606188	-0.985056	cluster1
piR-4477	1.77491	-0.49842	-0.317695	-0.622073	-0.336719	1.74253	-0.0902863	-0.388231	-0.577832	-0.686176	-0.267294	-0.581758	-1.21069	1.06918	0.990561	0.592854	-0.128185	-1.65038	0.272393	0.913316	cluster1
piR-1809	1.77702	-0.526961	-0.314286	-0.586037	-0.349732	1.74306	-0.0487569	-0.524137	-0.585083	-0.585083	1.78885	-0.447214	-0.447214	-0.447214	-0.447214	1.62221	0.324443	-0.648886	-0.648886	-0.648886	cluster1
piR-21396	1.77532	-0.503373	-0.297389	-0.612802	-0.361759	1.50919	0.545393	-0.577142	-0.752892	-0.724545	1.75658	-0.135868	-0.572586	-0.427013	-0.62111	1.1618	0.892506	-0.492417	-1.22335	-0.338537	cluster1
piR-12338	1.77493	-0.613924	-0.267354	-0.477772	-0.415884	1.65387	0.242927	-0.664983	-0.664983	-0.566831	-1.15738	1.25383	-0.192897	0.771589	-0.67514	1.49854	-0.561951	-0.187317	0.374634	-1.1239	cluster1
piR-16522	1.77764	-0.600128	-0.298581	-0.48643	-0.392506	1.56397	0.390539	-0.361543	-0.828195	-0.764767	1.58231	0.101539	0.038077	-0.892694	-0.829233	0.779141	1.1781	-0.183051	-0.4412	-1.33299	cluster1
piR-14071	1.7769	-0.55626	-0.257502	-0.520694	-0.442448	1.6265	0.302797	-0.582429	-0.582429	-0.764438	1.70658	-0.604415	-0.11555	-0.826626	-0.159992	1.31112	0.797728	-1.01888	-0.465999	-0.623965	cluster1
piR-7308	1.78186	-0.55573	-0.308739	-0.458698	-0.458698	1.7585	-0.121891	-0.545536	-0.545536	-0.545536	1.78885	-0.447214	-0.447214	-0.447214	-0.447214	-0.67082	1.56525	0.447214	-0.67082	-0.67082	cluster1
piR-20934	1.77214	-0.62361	-0.28749	-0.523489	-0.33755	1.7122	0.012632	-0.349101	-0.687868	-0.687868	1.4553	0.383913	-0.15178	-1.22317	-0.464267	1.59969	0.307011	-0.339328	-0.824083	-0.74329	cluster1
piR-16819	1.77539	-0.594522	-0.308498	-0.533231	-0.339143	1.61767	0.317293	-0.497613	-0.688335	-0.74902	1.07547	-0.985844	-0.448111	1.07547	-0.716977	0.801927	0.481156	-1.1227	0.88212	-1.04251	cluster1
piR-822	1.77466	-0.605503	-0.32433	-0.527036	-0.317791	1.76218	-0.233342	-0.309848	-0.634997	-0.583993	0.83375	1.29694	-0.440035	-0.84533	-0.84533	1.31622	0.269227	-0.478626	0.269227	-1.37605	cluster1
piR-15953	1.77976	-0.544825	-0.326895	-0.544825	-0.363216	1.66851	0.168051	-0.40641	-0.715075	-0.715075	-0.138842	0.208263	0.208263	-1.52726	1.24958	1.6021	-0.613572	0.32383	-0.443135	-0.869227	cluster1
piR-15042	1.77422	-0.561214	-0.294815	-0.578974	-0.339215	1.76899	-0.252491	-0.345432	-0.616512	-0.554551	1.15708	-0.771389	-0.771389	-0.642824	1.02852	-1.25851	-0.584307	-0.13484	0.764093	1.21356	cluster1
piR-2868	1.77588	-0.546911	-0.304074	-0.578585	-0.346307	1.73355	-0.0898878	-0.308187	-0.667738	-0.667738	0.501606	-0.363232	-1.14158	1.45293	-0.449715	0.572078	0	-0.190693	-1.52554	1.14416	cluster1
piR-21754	1.78603	-0.519341	-0.380006	-0.481341	-0.405339	1.68265	0.155149	-0.500635	-0.66858	-0.66858	1.54308	-0.540641	0.473061	-0.822225	-0.653275	1.71506	0.0582135	-0.568701	-0.65826	-0.546311	cluster1
piR-13858	1.78525	-0.482272	-0.346898	-0.516116	-0.439968	1.65741	0.227311	-0.525374	-0.706018	-0.65333	1.70497	-0.619987	-0.464991	-0.697486	0.0774984	1.24911	0.786479	-0.370108	-1.21827	-0.447214	cluster1
piR-3815	1.78529	-0.476552	-0.355636	-0.526341	-0.426763	1.74527	-0.0683836	-0.469766	-0.610993	-0.596127	1.6163	-0.28523	0.190153	-0.998304	-0.522921	0.955238	0.0754136	-1.30717	0.955238	-0.678722	cluster1
piR-15854	1.7854	-0.488232	-0.416433	-0.520142	-0.360589	1.69918	0.105067	-0.516881	-0.69803	-0.58934	1.43474	-0.091579	0.442632	-1.16	-0.62579	1.74325	-0.247074	-0.452969	-0.247074	-0.796128	cluster1
piR-10318	1.78417	-0.500734	-0.387299	-0.533144	-0.362992	1.71393	0.0365242	-0.430174	-0.707487	-0.612795	1.44399	-0.96266	0.618853	-0.550091	-0.550091	0.164668	-0.109778	-1.10465	-0.521448	1.5712	cluster1
piR-9690	1.78472	-0.51333	-0.393951	-0.51333	-0.364106	1.68689	0.148939	-0.539094	-0.628133	-0.668606	0.258639	-1.03456	1.18235	0.628124	-1.03456	0.54088	1.44235	-0.510831	-0.360586	-1.11181	cluster1
piR-10661	1.78304	-0.466591	-0.364755	-0.568426	-0.383271	1.66761	0.156688	-0.370935	-0.706696	-0.746667	0.0728679	-0.898704	0.194314	1.53023	-0.898704	-0.650493	1.58558	0.365902	-0.447214	-0.853771	cluster1
piR-15850	1.78366	-0.462679	-0.370479	-0.563262	-0.387243	1.6759	0.179049	-0.529986	-0.644578	-0.680388	1.5051	-0.59061	-0.68587	0.552506	-0.78113	1.62354	-0.853045	-0.0963115	0.11007	-0.784251	cluster1
piR-14205	1.78389	-0.451171	-0.378402	-0.565523	-0.388797	1.73644	-0.0179014	-0.572846	-0.572846	-0.572846	-0.0611418	-0.978269	-0.978269	0.855985	1.16169	1.75281	-0.0922531	-0.553519	-0.553519	-0.553519	cluster1
piR-6693	1.78426	-0.459195	-0.369157	-0.556736	-0.399169	1.70123	-0.0229896	-0.626467	-0.808468	-0.243307	0.507707	-0.699945	-0.946404	-0.354902	1.49354	1.58298	-0.271209	-1.10144	-0.409581	0.199256	cluster1
piR-7794	1.78519	-0.483803	-0.37129	-0.530683	-0.399418	1.77233	-0.208211	-0.521373	-0.521373	-0.521373	0.942809	-0.471405	0	0.942809	-1.41421	0.4636	0.849934	-1.08173	0.849934	-1.08173	cluster1
piR-11500	1.78613	-0.465615	-0.381652	-0.526679	-0.412184	1.67723	0.136401	-0.385628	-0.714001	-0.714001	0.0682789	-0.955904	-0.61451	1.63869	-0.136558	1.38949	0.469975	0.0613011	-0.960384	-0.960384	cluster1
piR-16560	1.78547	-0.460354	-0.380431	-0.540276	-0.404408	1.67473	0.090106	-0.290514	-0.647831	-0.826489	1.2019	-0.502288	-1.21984	0.843126	-0.322899	-0.785699	0.897942	-0.224485	1.17855	-1.06631	cluster1
piR-7182	1.78406	-0.511928	-0.341652	-0.517421	-0.413058	1.69108	0.127783	-0.524725	-0.721836	-0.572303	0.280856	-0.889377	1.29506	0.436887	-1.12342	1.19356	-0.553111	0.902445	-0.407556	-1.13533	cluster1
piR-10422	1.7821	-0.53157	-0.311676	-0.512448	-0.426403	1.67132	0.121676	-0.314521	-0.739239	-0.739239	1.73205	-0.57735	-0.57735	-0.57735	0	1.24291	-0.532676	0.799014	-1.19852	-0.310728	cluster1
piR-6164	1.7827	-0.523	-0.326172	-0.523	-0.410527	1.76526	-0.166475	-0.480578	-0.559103	-0.559103	1.65647	-0.571195	-0.571195	-0.742554	0.228478	1.31709	0.792353	-0.493253	-0.598201	-1.01799	cluster1
piR-13376	1.78122	-0.531815	-0.313261	-0.531815	-0.404325	1.74592	-0.0604648	-0.551741	-0.544183	-0.589532	1.66742	-0.173239	-1.03943	-0.173239	-0.281513	1.2019	-0.502288	-1.04045	-0.591982	0.93282	cluster1
piR-17478	1.7812	-0.531537	-0.312023	-0.531537	-0.4061	1.61128	0.274822	-0.327527	-0.722819	-0.83576	1.64296	-0.208263	-0.786771	-0.786771	0.138842	0.0332411	0.531858	1.36289	-0.963993	-0.963993	cluster1
piR-3163	1.78056	-0.516425	-0.294648	-0.540187	-0.429298	1.77471	-0.243331	-0.43275	-0.563886	-0.534745	-0.20226	-1.55066	0.13484	0.47194	1.14614	1.76883	-0.183775	-0.528352	-0.528352	-0.528352	cluster1
piR-4313	1.77775	-0.511169	-0.284279	-0.577901	-0.404397	1.71512	0.035146	-0.442839	-0.709949	-0.597481	1.32234	-0.421044	0.796035	-0.848666	-0.848666	1.26652	0.721782	-0.0612834	-1.04863	-0.878395	cluster1
piR-7581	1.7786	-0.508546	-0.292283	-0.57408	-0.403691	1.70885	0.081374	-0.625295	-0.625295	-0.539638	-0.483298	-0.966595	-0.483298	1.57072	0.362473	0.730297	0.121716	-1.70403	0.121716	0.730297	cluster1
piR-18555	1.77806	-0.469354	-0.280098	-0.587638	-0.440965	1.69437	0.0970524	-0.428648	-0.742047	-0.620731	1.22333	0.0679628	-1.42722	-0.407777	0.543702	1.10287	-0.965015	-1.13734	0.672064	0.327416	cluster1
piR-5761	1.77898	-0.466643	-0.291453	-0.586091	-0.43479	1.61645	0.321544	-0.500503	-0.718746	-0.718746	1.75281	-0.553519	-0.0922531	-0.553519	-0.553519	1.47985	-0.845626	-0.845626	0.528516	-0.31711	cluster1
piR-12459	1.7787	-0.452143	-0.302757	-0.60153	-0.422266	1.71252	0.00714294	-0.341076	-0.707151	-0.671437	1.22416	-0.600312	-1.24771	0.753332	-0.129479	1.18746	0.587058	0.12008	-0.48032	-1.41428	cluster1
piR-17482	1.77778	-0.434391	-0.289594	-0.60332	-0.450479	1.68362	0.105226	-0.369323	-0.637547	-0.781975	0.152994	0.506057	1.21218	-1.43579	-0.435445	1.55678	-0.800315	-0.361786	-0.800315	0.405639	cluster1
piR-7000	1.77887	-0.437265	-0.298135	-0.59627	-0.447203	1.72506	0.0130576	-0.472977	-0.63257	-0.63257	1.25045	-1.22137	-0.785169	0.232643	0.523446	1.61685	-0.0108513	-0.716187	-0.933213	0.0434052	cluster1
piR-18830	1.77893	-0.482423	-0.268189	-0.545899	-0.482423	1.69476	0.101396	-0.437774	-0.71943	-0.638957	1.18668	-1.23512	0.702321	-0.750757	0.0968719	1.69288	0.125399	-0.658343	-0.658343	-0.501595	cluster1
piR-13346	1.78158	-0.487702	-0.295391	-0.533857	-0.464625	1.69599	0.111441	-0.506706	-0.585063	-0.715657	0.84027	0.684664	-0.56018	-1.49381	0.529059	0.638802	0.638802	0.0206065	0.432737	-1.73095	cluster1
piR-3017	1.77986	-0.501159	-0.276387	-0.534458	-0.467859	1.60923	0.352484	-0.614244	-0.651426	-0.696044	0.277684	-0.347105	-0.971894	-0.555368	1.59668	0.192711	-0.821557	-1.07512	1.43519	0.268781	cluster1
piR-21354	1.7838	-0.467598	-0.320391	-0.519554	-0.476257	1.66818	0.203097	-0.556577	-0.688358	-0.626343	-0.669799	-0.460487	-0.0418624	1.73729	-0.565143	1.59099	-0.53033	0.176777	-1.06066	-0.176777	cluster1
piR-12787	1.78268	-0.431944	-0.322127	-0.550911	-0.4777	1.6523	0.232232	-0.701402	-0.701402	-0.481723	1.09545	-0.730297	-0.730297	-0.730297	1.09545	-0.0253592	1.62299	-0.532542	-0.0253592	-1.03973	cluster1
piR-6532	1.78396	-0.448635	-0.332244	-0.538574	-0.464507	1.7718	-0.20619	-0.517873	-0.547843	-0.499892	1.78885	-0.447214	-0.447214	-0.447214	-0.447214	-0.775485	1.28192	0.886269	-0.696354	-0.696354	cluster1
piR-11974	1.74051	-0.476372	-0.796016	-0.249528	-0.218595	1.69918	0.113894	-0.586402	-0.655662	-0.571011	-0.083441	-1.57843	0.159929	1.16817	0.333764	0.411404	-0.738107	0.229902	-1.22211	1.31891	cluster1
piR-18808	1.71324	-0.352335	-0.893659	-0.361832	-0.105416	1.5721	0.431495	-0.643377	-0.63951	-0.720706	1.63327	0.200577	-0.290632	-0.679507	-0.86371	0.980096	0.788171	-0.286608	0.046062	-1.52772	cluster1
piR-22120	1.69884	-0.410458	-0.923531	-0.296442	-0.0684097	1.7253	0.0257305	-0.570134	-0.576906	-0.60399	-1.10111	0.411404	-0.738107	1.43991	-0.0121001	0.650401	0.340686	1.11497	-1.05303	-1.05303	cluster1
piR-7323	1.72184	-0.381171	-0.821489	-0.460034	-0.0591472	-1.44604	0.547856	0.734201	-0.644755	0.808739	-0.423788	0.293392	-0.35859	1.56476	-1.07577	0.615253	-0.85078	-0.92288	1.40835	-0.249947	cluster1
piR-6639	1.7417	-0.360819	-0.740629	-0.523595	-0.116656	1.68642	0.136401	-0.471205	-0.644807	-0.706808	-0.914529	-1.11334	0.278335	1.27239	0.477146	0.717958	-1.29232	-0.86155	0.574367	0.86155	cluster1
piR-19472	1.7342	-0.346616	-0.772875	-0.514876	-0.0998344	1.49084	0.536261	-0.418318	-0.70257	-0.906214	0.0164649	-0.600967	-1.12578	0.181113	1.52917	-0.241947	-0.0930565	-1.39585	0.372226	1.35862	cluster1
piR-322	1.73515	-0.369075	-0.75318	-0.527727	-0.0851711	1.57347	0.427337	-0.609889	-0.72917	-0.66175	0.697486	-0.464991	0	-1.39497	1.16248	0.359857	0.416085	-0.20242	-1.60811	1.03459	cluster1
piR-20272	1.72966	-0.444426	-0.732703	-0.522501	-0.0300288	1.71085	0.0744761	-0.54441	-0.644061	-0.596858	-0.615199	0.0820265	-1.31242	0.615199	1.2304	0.639602	-1.066	-0.781736	1.35027	-0.142134	cluster1
piR-22190	1.73926	-0.401109	-0.721322	-0.535936	-0.0808959	1.63181	0.265461	-0.43723	-0.79973	-0.660307	-0.885982	-0.561842	-0.540233	1.55587	0.432186	1.33819	-0.231753	-1.31576	0.553218	-0.343892	cluster1
piR-4451	1.74357	-0.430334	-0.697207	-0.530411	-0.0856219	1.70374	0.100856	-0.633049	-0.592527	-0.579019	0.00984941	-1.04896	-0.704233	1.53651	0.206838	1.35473	-1.10296	-0.38364	0.695347	-0.563471	cluster1
piR-17066	1.72982	-0.480108	-0.760072	-0.444368	-0.0452707	1.69041	0.117134	-0.439828	-0.680988	-0.686729	-0.68913	-0.660296	-0.8333	1.17066	1.01207	0.964952	0.482476	-1.02171	0.709523	-1.13524	cluster1
piR-8425	1.71151	-0.452051	-0.772354	-0.518529	0.031426	1.51164	0.513523	-0.542454	-0.911322	-0.571385	1.12636	-0.425259	-0.195389	-1.34474	0.839025	-0.043075	0.00478611	-0.976367	-0.617409	1.63206	cluster1
piR-1137	1.76706	-0.457811	-0.636086	-0.472073	-0.201094	1.62876	0.302287	-0.580265	-0.733522	-0.617258	0.912803	-0.534324	-0.868276	1.24676	-0.756959	1.36665	0.46754	-0.341664	-0.161841	-1.33069	cluster1
piR-11939	1.76277	-0.430812	-0.658075	-0.490098	-0.183787	1.67397	0.152763	-0.405656	-0.700912	-0.720168	-0.71476	-0.212194	-0.603079	1.74223	-0.212194	1.60698	0.100437	-0.114785	-0.545227	-1.04741	cluster1
piR-1714	1.75822	-0.452366	-0.664641	-0.488965	-0.152253	1.69494	0.0523917	-0.315766	-0.719324	-0.712244	1.67001	-0.914529	0.0795243	-0.516908	-0.318097	-0.865015	0.164765	-0.967993	0.164765	1.50348	cluster1
piR-3285	1.75498	-0.433394	-0.674168	-0.508301	-0.139114	1.63189	0.2817	-0.561606	-0.55712	-0.794861	0.271104	0.567623	-1.21149	-0.830255	1.20302	0.694414	-0.507457	-1.50902	0.894726	0.427332	cluster1
piR-15638	1.76283	-0.463518	-0.627757	-0.506098	-0.165455	1.70687	0.0300505	-0.348586	-0.709192	-0.679141	0.490038	-1.05121	-0.893134	1.35946	0.0948461	0.00590616	-0.466587	-1.38204	1.21667	0.626053	cluster1
piR-21103	1.75955	-0.442639	-0.63533	-0.530726	-0.15085	1.59375	0.317262	-0.903454	-0.637003	-0.370553	0.173341	-0.866703	-1.04004	0.303346	1.43006	0.679775	0.594803	-1.52949	0.764747	-0.509831	cluster1
piR-21194	1.75825	-0.434317	-0.654623	-0.518243	-0.151067	1.53288	0.504455	-0.591534	-0.704136	-0.741669	1.78885	-0.447214	-0.447214	-0.447214	-0.447214	1.31947	-0.719712	0.839664	-0.719712	-0.719712	cluster1
piR-20062	1.74586	-0.507138	-0.644203	-0.524271	-0.0702455	1.69319	0.122725	-0.5013	-0.620905	-0.693708	1.6117	-0.272106	-0.795386	-0.795386	0.251175	0.875617	1.08918	-0.298991	-1.36682	-0.298991	cluster1
piR-8735	1.74452	-0.523605	-0.636074	-0.523605	-0.061233	1.6	0.278766	-0.287478	-0.87792	-0.71337	-0.530291	-0.838049	-0.198859	1.71871	-0.151512	1.29401	-1.45355	-0.212714	-0.0354524	0.407703	cluster1
piR-7897	1.73672	-0.527218	-0.661607	-0.51688	-0.0310128	1.67716	0.182848	-0.60529	-0.6179	-0.636815	-0.602928	-0.602928	-0.602928	1.70238	0.106399	0.43267	1.51434	-0.513795	-1.05463	-0.378586	cluster1
piR-19186	1.74095	-0.556519	-0.629745	-0.510752	-0.0439357	1.60289	0.211876	-0.175028	-0.893563	-0.746171	0.192897	0.192897	0.67514	0.67514	-1.73607	0.96762	-0.148865	-1.26535	1.04205	-0.595458	cluster1
piR-7352	1.74309	-0.542929	-0.623296	-0.525069	-0.0517925	1.75057	-0.182166	-0.596852	-0.678308	-0.293242	1.38343	0.527348	-0.226006	-1.25331	-0.431466	1.46642	0.230194	-0.451862	0.0170514	-1.2618	cluster1
piR-21343	1.75455	-0.518763	-0.638019	-0.481496	-0.116275	1.62672	0.306272	-0.55569	-0.725332	-0.651973	1.57554	-0.487667	-0.487667	0.356372	-0.956577	1.42257	-0.711287	-0.355643	0.622376	-0.978019	cluster1
piR-761	1.74936	-0.531922	-0.633563	-0.498041	-0.0858302	1.69527	0.128141	-0.58183	-0.607805	-0.633779	1.23222	-0.945944	0.858818	-0.261379	-0.883711	0.461216	1.5502	-0.81994	-0.627767	-0.563709	cluster1
piR-2837	1.74017	-0.546431	-0.680937	-0.453958	-0.0588464	1.63891	0.283843	-0.654282	-0.614191	-0.654282	0.143451	0.143451	-1.48668	1.31714	-0.117369	-0.879939	-0.597907	-0.315875	1.65835	0.135375	cluster1
piR-3735	1.74	-0.563989	-0.652946	-0.475032	-0.0480369	1.70977	0.079427	-0.584207	-0.641687	-0.563305	-0.19452	-0.19452	-1.445	0.639136	1.19491	0.184988	0.739952	-0.554964	-1.41824	1.04826	cluster1
piR-11947	1.73444	-0.49328	-0.680817	-0.53306	-0.0272781	1.66928	0.203547	-0.604799	-0.668103	-0.599929	0.580275	-0.827746	-1.12642	1.30562	0.0682677	-0.262231	-1.07605	-0.307444	1.63669	0.00904246	cluster1
piR-22165	1.73824	-0.467249	-0.685182	-0.536988	-0.0488171	1.65139	0.246085	-0.553379	-0.634575	-0.709525	0.469103	1.15321	0.469103	-1.1923	-0.899113	0.15148	1.66628	-0.521764	-0.858386	-0.437609	cluster1
piR-11675	1.75286	-0.491947	-0.667074	-0.476027	-0.117813	1.66743	0.161076	-0.380815	-0.743733	-0.703961	-0.447214	-0.447214	-0.447214	-0.447214	1.78885	-1.02648	0.399186	-1.02648	1.25459	0.399186	cluster1
piR-9462	1.74546	-0.477578	-0.702379	-0.472582	-0.0929178	1.55998	-0.260247	0.356524	-0.831889	-0.824368	0.6657	0.162555	1.20755	-1.0179	-1.0179	1.27371	0.85408	-0.404824	-0.861486	-0.861486	cluster1
piR-12173	1.74354	-0.176501	-0.784714	-0.450793	-0.331536	1.66813	0.195581	-0.66293	-0.697043	-0.503736	-0.577245	-0.757634	-0.757634	0.640381	1.45213	0.657376	1.25499	-0.83666	0.0597614	-1.13547	cluster1
piR-5225	1.76089	-0.186638	-0.683664	-0.460509	-0.430079	1.73767	-0.0413185	-0.546322	-0.477458	-0.672573	0.681463	-1.48683	-0.557561	0.887967	0.474959	-0.769777	-0.942761	-0.380564	0.743829	1.34927	cluster1
piR-6992	1.77488	-0.296747	-0.642018	-0.418059	-0.418059	1.74086	-0.311767	-0.23431	-0.824925	-0.369861	-0.168365	-0.679473	-0.709538	1.72574	-0.168365	1.44247	0.6411	-0.847168	-0.732686	-0.503721	cluster1
piR-15495	1.77589	-0.50521	-0.604721	-0.37508	-0.290878	1.7507	-0.0818416	-0.556285	-0.556285	-0.556285	-0.682736	-0.682736	-0.682736	1.52612	0.522093	0.248782	0.870738	-1.05167	0.983821	-1.05167	cluster1
piR-170	1.77247	-0.431206	-0.633706	-0.45503	-0.25253	1.61341	0.342745	-0.70221	-0.618614	-0.635333	1.48088	0.423109	-0.899106	-0.899106	-0.105777	1.29202	-0.418006	-0.0380006	-1.36802	0.532008	cluster1
piR-9047	1.77716	-0.422677	-0.624409	-0.422677	-0.307401	1.74026	-0.0407078	-0.498671	-0.60771	-0.593171	-0.725319	-0.725319	1.25282	-0.725319	0.923133	-0.540376	1.30181	-0.540376	0.810564	-1.03163	cluster1
piR-6526	1.78002	-0.4422	-0.588104	-0.4422	-0.30752	1.70994	0.0698726	-0.502695	-0.677376	-0.59974	-0.223996	0.149331	-0.783986	-0.783986	1.64264	1.54598	-0.586406	-0.71968	0.479787	-0.71968	cluster1
piR-18829	1.78394	-0.466536	-0.548745	-0.425432	-0.343223	1.66402	0.204572	-0.730971	-0.506441	-0.63118	1.07349	-0.39036	1.07349	-0.87831	-0.87831	1.39665	-0.984003	-0.825293	-0.190452	0.603099	cluster1
piR-6632	1.78493	-0.460367	-0.533056	-0.444213	-0.347294	1.67064	0.201545	-0.62406	-0.62406	-0.62406	1.64264	0.149331	-0.783986	-0.783986	-0.223996	-0.718185	0.820783	-0.718185	1.33377	-0.718185	cluster1
piR-2265	1.78372	-0.448044	-0.541034	-0.464951	-0.329693	1.73674	-0.0247712	-0.63029	-0.561481	-0.520196	0	-1.524	0	1.27	0.254	-0.319713	0.251203	-0.776446	-0.776446	1.6214	cluster1
piR-8256	1.78337	-0.425686	-0.554682	-0.465997	-0.337001	1.77001	-0.193069	-0.517009	-0.51053	-0.549403	-0.718185	1.33377	0.820783	-0.718185	-0.718185	0.883541	-0.722897	1.28515	-0.722897	-0.722897	cluster1
piR-18557	1.77904	-0.425845	-0.566352	-0.501503	-0.285338	1.75215	-0.0926114	-0.510856	-0.555668	-0.593011	-0.447214	-0.447214	1.78885	-0.447214	-0.447214	1.31495	-0.602683	-1.28755	0.493104	0.0821841	cluster1
piR-11817	1.77821	-0.483459	-0.576831	-0.44196	-0.275966	1.68427	0.160006	-0.564232	-0.640024	-0.640024	0.526235	-0.935529	1.40329	-0.935529	-0.0584705	1.06019	0.320524	0.0739671	-1.65193	0.197245	cluster1
piR-12439	1.77805	-0.488306	-0.543049	-0.488306	-0.258386	1.51092	0.540981	-0.565571	-0.743165	-0.743165	0	-1.62221	0	0.973329	0.648886	1.34444	-0.623035	0.688617	-1.1149	-0.295122	cluster1
piR-19049	1.77537	-0.497102	-0.556281	-0.485267	-0.236715	1.75784	-0.122347	-0.509181	-0.536169	-0.590146	-1.00905	-1.00905	0.792825	1.1532	0.072075	1.56525	-0.67082	0.447214	-0.67082	-0.67082	cluster1
piR-6022	1.77685	-0.493698	-0.551917	-0.482054	-0.249178	1.70785	0.0883372	-0.59873	-0.59873	-0.59873	1.38963	-0.710973	0.74329	-0.710973	-0.710973	1.76883	-0.183775	-0.528352	-0.528352	-0.528352	cluster1
piR-17887	1.7745	-0.373478	-0.634719	-0.470234	-0.296073	1.77588	-0.269374	-0.399073	-0.578656	-0.528772	1.14989	-0.729739	-0.729739	1.03932	-0.729739	1.53318	-0.347134	-0.491773	-1.07033	0.376062	cluster1
piR-6831	1.77473	-0.349105	-0.627857	-0.488481	-0.309283	1.6941	0.13058	-0.56241	-0.631136	-0.631136	-0.447214	-0.447214	1.78885	-0.447214	-0.447214	-0.447214	-0.447214	-0.447214	1.78885	-0.447214	cluster1
piR-20136	1.76678	-0.363451	-0.676423	-0.474505	-0.252397	1.71923	-0.00391625	-0.669678	-0.679469	-0.366169	0.821015	0.0288076	-1.62763	-0.0432113	0.821015	1.21604	-0.965408	-0.918994	0.844732	-0.176373	cluster1
piR-789	1.76837	-0.335808	-0.6587	-0.502635	-0.271229	1.67767	0.177185	-0.557097	-0.676816	-0.620947	-0.429576	-1.25804	-0.352866	0.905178	1.13531	1.08208	0.0365921	-1.63619	0.350239	0.167278	cluster1
piR-3187	1.77911	-0.433194	-0.618518	-0.363698	-0.363698	1.70256	0.0552393	-0.378784	-0.733894	-0.645117	1.50747	-1.18882	-0.0245118	0.220606	-0.514747	-0.444674	-0.762299	-0.853049	1.46107	0.598949	cluster1
piR-16227	1.78198	-0.369006	-0.591522	-0.433907	-0.387549	1.68229	0.155029	-0.535693	-0.72756	-0.574066	0.553519	0.553519	0.553519	-1.75281	0.0922531	-0.532676	-1.19852	-0.310728	1.24291	0.799014	cluster1
piR-19808	1.7834	-0.402773	-0.575082	-0.435081	-0.370465	1.70484	0.0959681	-0.623792	-0.553228	-0.623792	1.37199	-0.685994	-0.342997	0.685994	-1.02899	1.73742	-0.571808	-0.0219926	-0.571808	-0.571808	cluster1
piR-13528	1.78258	-0.395966	-0.579965	-0.447486	-0.359166	1.64206	0.233862	-0.401086	-0.721703	-0.753136	0.880771	0.330289	-1.71436	0.0943683	0.408929	-0.0407877	0.112166	-1.51934	1.28481	0.163151	cluster1
piR-2472	1.78175	-0.394681	-0.589586	-0.443407	-0.354076	1.73236	-0.0294935	-0.433089	-0.588319	-0.681456	-0.382838	-1.33993	-0.0638063	0.414741	1.37184	1.43331	-0.124635	-1.0594	-0.747812	0.498542	cluster1
piR-502	1.76176	-0.395496	-0.624296	-0.564372	-0.177592	1.69059	0.143523	-0.61137	-0.61137	-0.61137	-0.153393	-0.536875	-0.536875	-0.536875	1.76402	0.722016	-0.339772	-0.870667	1.35909	-0.870667	cluster1
piR-20321	1.7652	-0.393815	-0.609084	-0.564764	-0.197541	1.67292	0.186958	-0.54059	-0.703737	-0.61555	0.155172	-0.698273	-0.892237	-0.193965	1.6293	0.241709	-0.966835	-1.13015	0.862312	0.992966	cluster1
piR-418	1.76619	-0.392487	-0.618167	-0.549482	-0.206056	1.6883	0.145564	-0.576036	-0.576036	-0.681788	-0.90914	0.501595	1.44208	-0.90914	-0.125399	0.9385	1.11898	-0.505346	-1.22727	-0.324865	cluster1
piR-16636	1.76618	-0.365995	-0.634616	-0.542277	-0.223291	1.74459	-0.150535	-0.291661	-0.667998	-0.634396	0.535463	-0.861397	-0.861397	1.4667	-0.279372	-0.966092	0	-0.552052	1.65616	-0.138013	cluster1
piR-19272	1.76699	-0.40093	-0.6277	-0.527921	-0.210443	1.72138	0.0377251	-0.535137	-0.611985	-0.611985	1.78885	-0.447214	-0.447214	-0.447214	-0.447214	1.11888	1.01898	-0.779221	-0.979021	-0.379621	cluster1
piR-969	1.76381	-0.380773	-0.654316	-0.523015	-0.205705	1.74223	-0.0466669	-0.598185	-0.513336	-0.584044	0.501595	-0.125399	-0.90914	-0.90914	1.44208	-0.314627	-0.314627	-1.21356	1.48324	0.359573	cluster1
piR-362	1.7596	-0.309421	-0.672897	-0.551738	-0.225542	1.75182	-0.109618	-0.657707	-0.461222	-0.52327	0.489648	0.314774	-1.60884	1.01427	-0.209849	1.2395	0.893591	-0.807114	-0.403557	-0.922416	cluster1
piR-22082	1.76242	-0.362965	-0.624998	-0.576474	-0.197981	1.73778	-0.0285734	-0.509125	-0.60004	-0.60004	-0.447214	-0.447214	-0.447214	-0.447214	1.78885	-0.447214	-0.447214	-0.447214	-0.447214	1.78885	cluster1
piR-6045	1.75826	-0.342659	-0.645006	-0.582986	-0.18761	1.69737	0.107313	-0.651728	-0.481598	-0.671359	0.303457	-0.644847	-0.644847	1.63108	-0.644847	-0.151547	1.74279	-0.404125	-0.404125	-0.782993	cluster1
piR-8629	1.76134	-0.353382	-0.645547	-0.562071	-0.200342	1.78548	-0.340092	-0.481797	-0.481797	-0.481797	-0.528223	0.957403	-1.1885	1.12247	-0.363153	0.455186	0.265525	-1.63108	-0.113796	1.02417	cluster1
piR-15101	1.76743	-0.375497	-0.576194	-0.595616	-0.220119	1.71064	0.0785211	-0.605734	-0.577691	-0.605734	-0.597108	0.0814238	1.7099	-0.597108	-0.597108	-0.447214	-0.447214	-0.447214	-0.447214	1.78885	cluster1
piR-19518	1.76835	-0.375579	-0.563369	-0.602492	-0.226912	1.69366	0.130625	-0.561575	-0.600651	-0.662056	1.71439	0.065938	-0.593442	-0.593442	-0.593442	1.51425	0.543578	-0.685944	-0.685944	-0.685944	cluster1
piR-15063	1.76852	-0.398515	-0.568388	-0.586753	-0.214867	1.55446	0.447684	-0.667381	-0.514008	-0.820754	1.10644	-0.833956	-1.20552	0.156883	0.776157	0.347269	1.50483	-1.13184	-0.167203	-0.553058	cluster1
piR-309	1.76861	-0.392766	-0.590311	-0.56707	-0.218461	1.73272	-0.00934439	-0.503262	-0.610055	-0.610055	-0.694996	-0.694996	-0.694996	1.47687	0.608121	0.896295	0.568382	0.568382	-1.5084	-0.524661	cluster1
piR-16399	1.7696	-0.392023	-0.602689	-0.547733	-0.227153	1.64679	0.259252	-0.659692	-0.69012	-0.556234	0.883541	-0.722897	1.28515	-0.722897	-0.722897	-0.447214	1.78885	-0.447214	-0.447214	-0.447214	cluster1
piR-21012	1.76945	-0.380348	-0.610027	-0.545717	-0.233354	1.68403	0.161567	-0.584128	-0.607431	-0.654037	0	1.18688	0.131876	-1.58251	0.263752	-0.248754	-0.248754	1.1727	-1.40368	0.728493	cluster1
piR-16290	1.77334	-0.371539	-0.577949	-0.560001	-0.263846	1.74723	-0.110533	-0.383537	-0.589955	-0.6632	-0.305568	0.203712	-0.305568	1.56179	-1.15437	1.47163	-0.0939336	0.0626224	-0.0939336	-1.34638	cluster1
piR-11934	1.77215	-0.395993	-0.567808	-0.567808	-0.240541	1.67921	0.156397	-0.466838	-0.707901	-0.660864	0.705562	-1.05834	-1.05834	0.340616	1.07051	1.18668	0.702321	-0.508577	-0.024218	-1.35621	cluster1
piR-6514	1.77381	-0.396937	-0.562327	-0.562327	-0.25222	1.73811	-0.0331701	-0.497551	-0.630232	-0.57716	0.849192	-1.00842	-1.00842	1.11456	0.0530745	1.76127	-0.339328	-0.74329	-0.339328	-0.339328	cluster1
piR-6808	1.77314	-0.393308	-0.565323	-0.565323	-0.249188	1.73813	-0.0275621	-0.591723	-0.591723	-0.527125	1.15229	0.559202	0.389747	-1.05062	-1.05062	0.890264	1.27975	-0.723339	-0.723339	-0.723339	cluster1
piR-18849	1.76413	-0.383506	-0.585718	-0.599664	-0.195239	1.42761	0.616769	-0.360225	-0.712474	-0.971676	1.61776	-0.563866	0.208094	-0.295359	-0.966628	1.26863	0.710114	-0.107714	-0.686177	-1.18485	cluster1
piR-22199	1.76249	-0.362406	-0.601402	-0.601402	-0.197281	1.64778	0.231964	-0.447211	-0.666636	-0.7659	0.43713	-0.116568	-1.69024	0.670266	0.699408	-0.786961	-0.466189	-0.786961	0.538897	1.50121	cluster1
piR-13573	1.75739	-0.375149	-0.587286	-0.631947	-0.163011	1.71621	0.0342101	-0.471815	-0.55734	-0.721264	1.04339	0.0563996	-1.21259	0.902394	-0.789594	1.73219	-0.131559	-0.241191	-0.67972	-0.67972	cluster1
piR-16009	1.75986	-0.383501	-0.586314	-0.61858	-0.171469	1.58781	0.380431	-0.488036	-0.725276	-0.754931	0.915049	-0.298792	0.54156	-1.606	0.448187	1.32868	-0.255983	-0.743571	0.719191	-1.04831	cluster1
piR-11018	1.75793	-0.3696	-0.610306	-0.610306	-0.167718	1.68486	0.160727	-0.615197	-0.615197	-0.615197	0.643265	-1.20217	0.326905	-0.885807	1.1178	1.76634	-0.375408	-0.447602	-0.688248	-0.255085	cluster1
piR-19540	1.75695	-0.354861	-0.595936	-0.634508	-0.171645	1.70294	0.0768965	-0.443757	-0.619978	-0.716099	1.22071	-0.357796	-0.883966	0.905012	-0.883966	1.5209	0.0167132	-0.568247	0.183845	-1.15321	cluster1
piR-12356	1.76632	-0.342159	-0.559759	-0.627291	-0.23711	1.70599	0.0317639	-0.345433	-0.696159	-0.696159	-0.0250588	1.22788	0.601411	-0.400941	-1.40329	1.50786	0.548312	-0.65112	-0.788198	-0.616851	cluster1
piR-2528	1.76393	-0.346487	-0.556478	-0.640475	-0.220491	1.71204	0.059458	-0.482659	-0.613816	-0.675023	0.752912	-1.41895	-0.694996	0.608121	0.752912	0.720969	-1.08145	0.495666	-1.08145	0.946272	cluster1
piR-20441	1.76176	-0.371804	-0.560059	-0.638499	-0.191393	1.68848	0.122216	-0.441403	-0.714313	-0.654985	1.34135	-1.42025	-0.236709	0.355063	-0.0394515	1.72378	-0.132599	-0.198898	-0.662994	-0.729293	cluster1
piR-3280	1.76298	-0.353569	-0.572523	-0.629289	-0.2076	1.7339	-0.0141736	-0.504344	-0.622457	-0.592929	1.56525	-0.67082	-0.67082	-0.67082	0.447214	1.54758	-0.339713	-0.434078	-1.09463	0.32084	cluster1
piR-14006	1.7573	-0.33001	-0.594018	-0.643519	-0.189756	1.67235	0.192347	-0.635814	-0.555669	-0.673215	0.713831	-0.678139	-1.10644	1.32059	-0.249841	-1.48196	-0.311991	0.272992	0.272992	1.24796	cluster1
piR-6563	1.75762	-0.307054	-0.598226	-0.644548	-0.207791	1.73311	-0.017853	-0.628973	-0.61524	-0.471043	-0.65889	-0.844867	-0.65889	0.882062	1.28058	0.00645598	-1.05878	-0.832822	0.490655	1.39449	cluster1
piR-12351	1.76486	-0.338824	-0.608766	-0.590149	-0.227124	1.66923	0.2048	-0.598986	-0.632018	-0.643029	1.77383	-0.337873	-0.654629	-0.337873	-0.443459	1.60942	0.0331839	-0.215695	-0.298655	-1.12825	cluster1
piR-6678	1.75783	-0.325673	-0.618981	-0.618981	-0.19419	1.64363	0.272527	-0.650003	-0.641539	-0.624612	1.01734	-0.0726672	1.01734	-0.981008	-0.981008	1.59111	-0.318223	0.318223	-0.795557	-0.795557	cluster1
piR-10224	1.76044	-0.334695	-0.611411	-0.611411	-0.202925	1.72328	0.0335704	-0.570697	-0.593077	-0.593077	-0.335994	-0.895984	1.15731	-0.895984	0.970649	1.05118	1.05118	-0.930551	-0.241254	-0.930551	cluster1
piR-12316	1.76187	-0.343351	-0.606504	-0.606504	-0.20551	1.73641	-0.0186139	-0.563736	-0.557088	-0.596975	0.883541	1.28515	-0.722897	-0.722897	-0.722897	0.216137	-0.0540343	1.567	-0.864549	-0.864549	cluster1
piR-20238	1.76984	-0.259276	-0.578673	-0.591199	-0.340691	1.59332	0.242928	-0.185769	-0.878829	-0.771655	1.52308	0.521995	-0.729363	-0.729363	-0.58635	1.52823	0.509409	-0.692796	-0.570538	-0.774302	cluster1
piR-12236	1.76608	-0.24083	-0.630407	-0.559575	-0.335273	1.71524	0.0566352	-0.542079	-0.566352	-0.66344	1.15857	-0.810998	0.810998	0	-1.15857	0.517892	0.805609	0.517892	-0.172631	-1.66876	cluster1
piR-9719	1.77297	-0.271536	-0.598975	-0.543071	-0.359385	1.61857	0.327022	-0.595511	-0.735481	-0.614598	-0.259814	-0.850301	0.44877	1.51165	-0.850301	-0.69758	0.627822	-0.69758	1.46492	-0.69758	cluster1
piR-17211	1.77011	-0.307646	-0.629067	-0.537232	-0.296167	1.71912	0.0282928	-0.456727	-0.611664	-0.679027	1.71507	-0.696748	-0.294778	-0.026798	-0.696748	0.90755	1.15619	-0.335669	-0.522152	-1.20592	cluster1
piR-21714	1.77055	-0.291236	-0.611051	-0.556615	-0.31165	1.7156	0.0584863	-0.617761	-0.617761	-0.538561	-0.199533	-1.57132	0.798132	0.92284	0.0498832	-0.591312	-1.06436	-0.47305	1.18262	0.9461	cluster1
piR-9043	1.76914	-0.290566	-0.612395	-0.566419	-0.299761	1.64496	0.264472	-0.57835	-0.621945	-0.709133	0.616188	-0.753119	-1.32366	1.07262	0.38797	-0.230783	0.593442	0.0989071	1.08798	-1.54954	cluster1
piR-497	1.77091	-0.319038	-0.583481	-0.583481	-0.284916	1.70595	0.0907867	-0.563722	-0.658732	-0.574279	1.57447	-0.0828671	0.124301	-1.11871	-0.497202	1.13845	1.01734	-0.678228	-0.496559	-0.981008	cluster1
piR-11781	1.77136	-0.351507	-0.588477	-0.56873	-0.262643	1.68539	0.152629	-0.532909	-0.668723	-0.636386	1.09545	1.09545	-0.730297	-0.730297	-0.730297	1.76563	-0.53414	-0.53414	-0.53414	-0.163209	cluster1
piR-21536	1.76994	-0.346293	-0.583944	-0.583944	-0.255759	1.6865	0.149437	-0.533703	-0.668908	-0.633328	1.72616	-0.0995859	-0.265562	-0.763492	-0.597516	1.4164	0.626769	-0.335593	-0.730408	-0.977167	cluster1
piR-13425	1.7757	-0.348694	-0.597761	-0.524506	-0.304741	1.6556	0.222869	-0.477576	-0.700445	-0.700445	-0.447214	-0.447214	-0.447214	-0.447214	1.78885	-0.923133	1.4946	0.175835	0.175835	-0.923133	cluster1
piR-1106	1.77812	-0.332409	-0.578637	-0.525874	-0.341203	1.6484	0.238689	-0.5783	-0.786552	-0.522232	0.770258	-1.22179	-0.956183	0.637455	0.770258	1.41253	0.551233	-1.17137	-0.482329	-0.310068	cluster1
piR-12725	1.77934	-0.33521	-0.578823	-0.510611	-0.354699	1.53561	0.503871	-0.66383	-0.66383	-0.711818	1.43346	0.286691	-0.955637	0.191127	-0.955637	1.78356	-0.369012	-0.522768	-0.369012	-0.522768	cluster1
piR-19597	1.77931	-0.334342	-0.57453	-0.516885	-0.353557	1.72009	0.0166558	-0.430023	-0.687431	-0.619294	0.904534	0	-1.50756	0.904534	-0.301511	1.65567	0.118262	-0.47305	-0.9461	-0.354787	cluster1
piR-8010	1.77868	-0.361502	-0.550016	-0.550016	-0.317146	1.73144	0.00241822	-0.577954	-0.577954	-0.577954	0.648886	0	0	-1.62221	0.973329	-0.447214	1.78885	-0.447214	-0.447214	-0.447214	cluster1
piR-20455	1.77662	-0.370593	-0.55748	-0.55748	-0.291066	1.77012	-0.244532	-0.372273	-0.536511	-0.616805	1.78885	-0.447214	-0.447214	-0.447214	-0.447214	1.21801	0.83093	-0.949634	-0.149671	-0.949634	cluster1
piR-9001	1.77867	-0.385915	-0.546713	-0.546713	-0.299332	1.78797	-0.392481	-0.465162	-0.465162	-0.465162	-0.447214	1.78885	-0.447214	-0.447214	-0.447214	1.78885	-0.447214	-0.447214	-0.447214	-0.447214	cluster1
piR-21791	1.77989	-0.335636	-0.52888	-0.559393	-0.355977	1.59821	0.372103	-0.603906	-0.750307	-0.616106	0.420485	0.186882	-0.86433	1.3549	-1.09793	1.46599	0.355391	0.0222119	-1.03286	-0.810736	cluster1
piR-520	1.77654	-0.337883	-0.561014	-0.561014	-0.316633	1.77287	-0.212197	-0.520225	-0.520225	-0.520225	-0.727607	-0.727607	-0.727607	1.21268	0.970143	0.447214	-0.67082	-0.67082	1.56525	-0.67082	cluster1
piR-7496	1.77624	-0.325999	-0.546887	-0.577354	-0.325999	1.72056	0.00877835	-0.412582	-0.69349	-0.623263	0.24367	-0.654061	-0.654061	-0.589938	1.65439	1.62345	-0.384941	-0.301258	-1.0544	0.117156	cluster1
piR-7123	1.70408	-0.0656179	-0.701913	-0.751623	-0.184923	1.54193	0.441629	-0.387367	-0.756647	-0.839547	-0.477809	-1.12937	1.25968	0.825307	-0.477809	0.1828	-0.379661	-0.731199	1.65926	-0.731199	cluster1
piR-7551	1.7019	-0.0981025	-0.733141	-0.733141	-0.137519	1.75926	-0.286993	-0.255911	-0.701424	-0.514931	-0.447214	-0.447214	-0.447214	-0.447214	1.78885	-0.406579	-0.316228	-1.12938	0.316228	1.53596	cluster1
piR-21728	1.72962	-0.141324	-0.631141	-0.735528	-0.221622	1.68306	0.0560654	-0.257241	-0.740942	-0.740942	0.990637	-0.615801	0.990637	-1.28515	-0.0803219	1.59905	-0.0410014	0.112754	-0.963533	-0.707274	cluster1
piR-1992	1.72909	-0.176886	-0.718513	-0.656809	-0.176886	1.61543	0.333849	-0.564625	-0.664962	-0.719692	-0.431331	-1.07833	-0.431331	0.431331	1.50966	-0.247831	-1.23916	-0.55762	0.991325	1.05328	cluster1
piR-6818	1.72729	-0.167609	-0.691905	-0.691905	-0.175866	1.61281	0.33749	-0.587362	-0.756107	-0.606833	-0.709699	-0.709699	-0.709699	1.39805	0.731044	-0.0380418	-0.152167	-1.55971	0.798878	0.951045	cluster1
piR-15747	1.7566	-0.180164	-0.600545	-0.63808	-0.337807	1.63876	0.272004	-0.535929	-0.623455	-0.751378	0.423109	-0.282072	-1.60429	0.951995	0.511256	0.444177	0.937708	0.115157	0.197412	-1.69445	cluster1
piR-6789	1.75439	-0.188582	-0.629423	-0.629423	-0.306956	1.64095	0.279386	-0.640112	-0.640112	-0.640112	1.58277	-0.776165	-0.395692	-0.776165	0.365254	1.66054	-0.629858	-0.629858	-0.629858	0.229039	cluster1
piR-12940	1.74624	-0.160872	-0.679815	-0.614947	-0.290608	1.68352	0.163913	-0.587355	-0.63004	-0.63004	-0.322886	-0.0922531	0.13838	1.52218	-1.24542	0	1.54604	-0.883452	-0.883452	0.220863	cluster1
piR-5884	1.74072	-0.10621	-0.651359	-0.651359	-0.331789	1.58771	0.40102	-0.662911	-0.662911	-0.662911	-0.67082	0.447214	-0.67082	1.56525	-0.67082	0.851425	0.948177	-0.938502	-1.18038	0.319284	cluster1
piR-6901	1.74274	-0.240542	-0.758266	-0.535247	-0.208682	1.65864	0.170929	-0.409384	-0.857808	-0.562376	0.300188	-0.300188	0.450282	1.10069	-1.55097	1.13728	-1.01092	0.884554	-0.0631824	-0.947736	cluster1
piR-13222	1.74568	-0.280556	-0.691472	-0.606455	-0.1672	1.71135	0.0686124	-0.551538	-0.676888	-0.551538	-1.1188	-0.779773	1.25442	0.74587	-0.10171	1.0509	0.912627	-0.0553107	-1.2998	-0.608418	cluster1
piR-19225	1.73894	-0.26025	-0.721603	-0.603307	-0.153784	1.67873	0.170381	-0.522944	-0.663084	-0.663084	1.78885	-0.447214	-0.447214	-0.447214	-0.447214	1.78885	-0.447214	-0.447214	-0.447214	-0.447214	cluster1
piR-21061	1.74959	-0.271597	-0.571617	-0.705837	-0.20054	1.69312	0.112796	-0.46881	-0.609806	-0.727302	1.42348	-0.0180187	-0.468487	-1.27933	0.342356	1.39567	0.594102	-0.160313	-0.914728	-0.914728	cluster1
piR-11433	1.75362	-0.289432	-0.576736	-0.683145	-0.204305	1.71373	0.0609753	-0.516685	-0.604939	-0.653077	0	-1.3598	-0.388514	1.3598	0.388514	-0.330858	0.891879	-0.187007	-1.40974	1.03573	cluster1
piR-6141	1.7532	-0.298145	-0.572082	-0.686754	-0.196215	1.63005	0.232302	-0.323845	-0.78648	-0.752028	1.74022	-0.0751175	-0.638498	-0.638498	-0.388107	0.977816	1.16024	-0.445125	-1.0289	-0.664039	cluster1
piR-18711	1.75519	-0.249627	-0.631868	-0.631868	-0.241826	1.72719	0.0114927	-0.505678	-0.637023	-0.595978	1.50294	-0.688847	-0.688847	-0.688847	0.563602	1.56525	-0.67082	0.447214	-0.67082	-0.67082	cluster1
piR-10906	1.75415	-0.277827	-0.610333	-0.654667	-0.211326	1.58851	0.372614	-0.460865	-0.750131	-0.750131	1.40128	0.461876	0.0313136	-1.06466	-0.829811	1.43621	0.620972	-0.385072	-0.784021	-0.888094	cluster1
piR-18333	1.75367	-0.29055	-0.632983	-0.632983	-0.197159	1.69239	0.136786	-0.580668	-0.607489	-0.641015	-0.0646339	-1.5189	0.904875	-0.226219	0.904875	0.942809	0.31427	-0.628539	-1.41421	0.785674	cluster1
piR-6465	1.75195	-0.287033	-0.645825	-0.628323	-0.190772	1.53036	0.509188	-0.749793	-0.693839	-0.595918	-0.6595	-0.71735	0.497517	-0.6595	1.53883	-0.619774	-0.200135	-1.07169	0.380903	1.5107	cluster1
piR-13252	1.74191	-0.33337	-0.581741	-0.708686	-0.118114	1.55185	0.465672	-0.562735	-0.730285	-0.724507	0.502546	-1.40366	-0.537204	1.19571	0.242608	0.269417	-0.867186	-0.909282	-0.0252578	1.53231	cluster1
piR-19220	1.744	-0.358228	-0.57505	-0.697601	-0.113125	1.78271	-0.428644	-0.317147	-0.521558	-0.515363	1.04249	-0.260623	1.04249	-0.694996	-1.12937	1.59289	0.253735	-0.521567	-1.01494	-0.310121	cluster1
piR-4606	1.74531	-0.351996	-0.56466	-0.703991	-0.124665	1.6654	0.205505	-0.582942	-0.730457	-0.557508	0.777029	0.777029	-0.777029	0.582772	-1.3598	1.06341	1.06341	-0.386695	-1.06341	-0.676716	cluster1
piR-20250	1.73275	-0.332089	-0.626191	-0.699716	-0.0747507	1.709	0.0820624	-0.557261	-0.638369	-0.59543	1.22984	-0.726722	-0.726722	-0.726722	0.950329	0.639125	1.20306	-0.300765	-1.42863	-0.112787	cluster1
piR-15262	1.73599	-0.311419	-0.636089	-0.689097	-0.099389	1.67725	0.0669623	-0.246591	-0.75678	-0.740837	1.68309	-0.607782	-0.748039	0.140257	-0.467525	-0.0137296	1.49652	-0.151025	-1.31804	-0.0137296	cluster1
piR-6633	1.73417	-0.311627	-0.638717	-0.692241	-0.0915851	1.64031	0.210273	-0.337685	-0.814363	-0.698535	1.41675	0.448033	-0.883956	-1.00505	0.024218	1.5134	0.519428	-0.474539	-0.763111	-0.795174	cluster1
piR-21298	1.73178	-0.285127	-0.626753	-0.71873	-0.101174	1.68357	0.108216	-0.361039	-0.715375	-0.715375	1.68661	-0.746	-0.746	0.0108116	-0.20542	-0.730297	1.09545	-0.730297	-0.730297	1.09545	cluster1
piR-20774	1.73656	-0.307764	-0.612554	-0.709195	-0.107048	1.61578	0.288473	-0.385453	-0.804603	-0.714198	1.58076	-0.53633	0.404599	-0.724515	-0.724515	0.911468	1.23411	-0.540428	-0.621089	-0.984063	cluster1
piR-21951	1.73258	-0.314449	-0.602434	-0.726968	-0.0887306	1.7017	0.0643255	-0.388877	-0.705631	-0.671519	1.06884	1.06884	-0.40275	-0.712558	-1.02237	1.25577	0.857112	-0.887011	-0.338858	-0.887011	cluster1
piR-21806	1.72688	-0.24068	-0.631785	-0.740091	-0.114323	1.59859	0.193513	-0.126204	-0.875016	-0.79088	-1.06066	0.707107	-1.06066	1.06066	0.353553	-0.655806	-1.00097	-0.396935	1.41516	0.638548	cluster1
piR-14843	1.74484	-0.324739	-0.610779	-0.678082	-0.131242	1.648	0.252634	-0.530727	-0.697191	-0.672711	0.216137	-0.864549	-0.864549	-0.0540343	1.567	0.810923	0.0386154	-0.637154	1.10054	-1.31292	cluster1
piR-21011	1.7503	-0.31595	-0.605662	-0.665791	-0.162895	1.67731	0.172142	-0.511237	-0.67992	-0.658294	1.70377	-0.18364	-0.132629	-0.897796	-0.489707	1.60428	0.145843	-0.461838	-0.218765	-1.06952	cluster1
piR-11821	1.74931	-0.305176	-0.6376	-0.643049	-0.163487	1.62406	0.304627	-0.533329	-0.774068	-0.621292	1.48199	0.448043	-0.930551	-0.155092	-0.844388	-0.0236746	1.55463	0.0946983	-1.16795	-0.457709	cluster1
piR-13107	1.74321	-0.303249	-0.638124	-0.666031	-0.135811	1.72953	-0.0527295	-0.348015	-0.632754	-0.69603	1.4901	0.504006	-0.482092	-1.02992	-0.482092	0.858386	0.0168311	-0.15148	0.858386	-1.58212	cluster1
piR-2939	1.74639	-0.305991	-0.626909	-0.664225	-0.149264	1.6152	0.337291	-0.584321	-0.684084	-0.684084	1.34715	0	-0.96225	-0.96225	0.57735	1.54527	-0.013555	-1.16573	0.121995	-0.487981	cluster1
piR-16605	1.73786	-0.2508	-0.668799	-0.668799	-0.149467	1.62569	0.315543	-0.616324	-0.662456	-0.662456	0.608121	-0.694996	1.47687	-0.694996	-0.694996	1.54579	-0.0224027	-0.134416	-1.25455	-0.134416	cluster1
piR-15398	1.7361	-0.281462	-0.64263	-0.692446	-0.119559	1.74136	-0.0421782	-0.51819	-0.590495	-0.590495	-0.232779	-0.911719	0.737135	1.31908	-0.911719	-1.1094	0.27735	0.27735	1.38675	-0.83205	cluster1
piR-15527	1.73691	-0.270091	-0.643735	-0.691775	-0.131309	1.67706	0.170492	-0.517383	-0.610225	-0.719948	1.685	-0.193957	-0.0121223	-0.860685	-0.618239	0.447214	0.752132	0.955411	-1.07738	-1.07738	cluster1
piR-10602	1.73638	-0.296171	-0.644608	-0.685259	-0.110338	1.667	0.204222	-0.561611	-0.711536	-0.598079	1.18221	0.205602	-1.02801	0.668206	-1.02801	1.59152	0.187237	-0.124825	-0.670934	-0.982996	cluster1
piR-443	1.73774	-0.293074	-0.651453	-0.675345	-0.117867	1.64613	0.214492	-0.377385	-0.711265	-0.77197	1.72774	-0.449212	-0.0345547	-0.483766	-0.760204	1.51468	0.332335	-0.0830836	-0.754144	-1.00979	cluster1
piR-15616	1.68095	-0.123342	-0.760887	-0.760887	-0.0358359	0.670656	-0.0283991	1.11849	-0.268699	-1.49205	-0.681978	0.517104	1.52883	-0.681978	-0.681978	1.04406	-0.729828	1.14542	-0.729828	-0.729828	cluster1
piR-3538	1.70594	-0.235956	-0.744035	-0.692366	-0.0335849	1.63128	0.28674	-0.590599	-0.77962	-0.547802	-0.623377	-0.623377	-0.623377	0.198347	1.67178	-0.902473	-0.401099	-0.439666	0.0617076	1.68153	cluster1
piR-7424	1.70269	-0.26233	-0.807623	-0.616034	-0.0167027	1.62642	0.310831	-0.583772	-0.703053	-0.650429	0.416683	-1.05907	-1.05907	1.11115	0.590301	1.60948	0.295619	-0.361312	-0.771893	-0.771893	cluster1
piR-17266	1.77493	-0.457401	-0.566739	-0.51207	-0.238723	1.7363	-0.0173197	-0.572993	-0.572993	-0.572993	-0.215041	0.752645	0.215041	0.860165	-1.61281	-0.3045	0.525955	0.249136	1.07959	-1.55018	cluster1
piR-4644	1.76974	-0.456761	-0.587731	-0.522246	-0.203005	1.68086	0.146742	-0.645329	-0.728705	-0.453565	0.592049	-0.747109	-1.38145	0.803495	0.733013	0.612672	-0.153168	-0.842424	-0.995591	1.37851	cluster1
piR-6037	1.77087	-0.482722	-0.562732	-0.522727	-0.20269	1.73416	-0.0997524	-0.32995	-0.544802	-0.759653	1.10518	-0.276295	1.0065	-0.967032	-0.868355	1.24217	0.8939	-0.963554	-0.441145	-0.731372	cluster1
piR-12660	1.77176	-0.482521	-0.572994	-0.505139	-0.211103	1.7239	0.00952429	-0.548327	-0.704798	-0.480297	0.23775	0.407571	-0.950998	1.34159	-1.03591	1.62458	-0.955637	0.191127	-0.286691	-0.573382	cluster1
piR-14189	1.76915	-0.420931	-0.599555	-0.537425	-0.211242	1.66505	0.211696	-0.556113	-0.687737	-0.632894	1.05501	0.395628	0.395628	-1.58251	-0.263752	1.10905	0.70045	-1.28416	0.233483	-0.758821	cluster1
piR-21010	1.7702	-0.436117	-0.584062	-0.539036	-0.210983	1.71574	0.057292	-0.540756	-0.641268	-0.591012	1.69334	0.0779826	-0.367632	-0.757546	-0.646142	0.81994	0.948056	-0.0768694	-0.140927	-1.5502	cluster1
piR-19827	1.76859	-0.429742	-0.568689	-0.568689	-0.201473	1.75023	-0.0795557	-0.55689	-0.55689	-0.55689	1.78885	-0.447214	-0.447214	-0.447214	-0.447214	-0.729463	1.02665	-0.729463	1.16174	-0.729463	cluster1
piR-20046	1.7646	-0.429952	-0.597902	-0.558714	-0.178027	1.62977	0.295827	-0.525411	-0.702363	-0.697825	1.68001	-0.482604	0.154798	-0.61919	-0.733012	0.822782	1.07363	-0.180611	-0.28095	-1.43485	cluster1
piR-4434	1.77155	-0.466698	-0.552419	-0.542894	-0.209538	1.76571	-0.220714	-0.493361	-0.662142	-0.389495	-0.495666	-0.0450606	-1.17158	0.180242	1.53206	0.831099	0.441521	0.831099	-0.727211	-1.37651	cluster1
piR-12608	1.77345	-0.461609	-0.534591	-0.552836	-0.224419	1.72684	0.0138702	-0.520131	-0.575612	-0.644963	1.06915	-0.864418	-0.0682435	0.955409	-1.0919	1.26386	0.731709	-0.997785	-0.066519	-0.931266	cluster1
piR-18788	1.77321	-0.45591	-0.546689	-0.546689	-0.223921	1.74922	-0.19114	-0.268368	-0.644856	-0.644856	0.0482243	0.530467	1.01271	-1.63963	0.0482243	-0.699896	0.646058	-0.699896	1.45363	-0.699896	cluster1
piR-13131	1.77619	-0.440563	-0.524214	-0.559069	-0.252348	1.68173	0.123078	-0.391429	-0.658771	-0.75461	1.71936	-0.250741	-0.698492	-0.698492	-0.0716402	1.00449	0.887691	0.186882	-1.09793	-0.981132	cluster1
piR-13237	1.77706	-0.449105	-0.536216	-0.536216	-0.255525	1.74716	-0.0650106	-0.560716	-0.560716	-0.560716	-0.468487	0.252262	1.33339	0.252262	-1.36942	-0.447214	1.78885	-0.447214	-0.447214	-0.447214	cluster1
piR-21123	1.77503	-0.445309	-0.544542	-0.544542	-0.24064	1.65931	0.226086	-0.591458	-0.581365	-0.712575	-0.315252	1.26101	-1.31833	0.687823	-0.315252	1.04679	-0.9385	-0.216577	-0.9385	1.04679	cluster1
piR-14851	1.77192	-0.508272	-0.548452	-0.508272	-0.206925	1.69141	0.0905893	-0.393381	-0.616752	-0.77187	-0.510708	-0.510708	0.81335	1.28623	-1.07816	0.0323592	0.0323592	-1.5856	1.16493	0.355952	cluster1
piR-6558	1.77166	-0.502568	-0.532394	-0.532394	-0.204308	1.68728	0.0901718	-0.345404	-0.704562	-0.727487	1.25968	-1.12937	-0.912182	0.390935	0.390935	1.24542	0.899468	-0.714962	-0.484329	-0.945594	cluster1
piR-2815	1.76971	-0.479093	-0.52798	-0.56709	-0.195548	1.69906	0.110975	-0.526812	-0.641613	-0.641613	1.33377	0.820783	-0.718185	-0.718185	-0.718185	1.4326	0.613973	-1.02329	-0.511645	-0.511645	cluster1
piR-9448	1.76894	-0.490254	-0.52684	-0.563426	-0.188418	1.73227	-0.0100797	-0.506865	-0.564463	-0.65086	0.738549	1.23091	-0.984732	-0.984732	0	1.66976	-0.141772	0.0157524	-0.771869	-0.771869	cluster1
piR-19489	1.76749	-0.486596	-0.550999	-0.550999	-0.178896	1.75252	-0.0976299	-0.513461	-0.615912	-0.525514	0.978157	-0.727931	1.20564	-0.727931	-0.727931	-0.899468	-0.899468	0.253696	0.0230633	1.52218	cluster1
piR-8801	1.76587	-0.481223	-0.564192	-0.550364	-0.170087	1.70035	-0.00896271	-0.245834	-0.764391	-0.681166	1.75	-0.125	-0.375	-0.625	-0.625	0.985328	1.03665	-0.0923745	-0.759524	-1.17008	cluster1
piR-17120	1.7657	-0.393444	-0.51073	-0.649342	-0.212182	1.64066	0.106302	-0.154438	-0.846403	-0.746118	1.76423	-0.576074	-0.171022	-0.576074	-0.441057	1.67221	0.194247	-0.565849	-0.650304	-0.650304	cluster1
piR-2872	1.76731	-0.414071	-0.485913	-0.649191	-0.218139	1.61082	0.308285	-0.408392	-0.721227	-0.789482	0.363027	-0.657987	-1.22522	0.136135	1.38404	0.963993	0.29917	-1.6953	0.29917	0.132964	cluster1
piR-21333	1.77164	-0.407897	-0.477922	-0.635479	-0.25034	1.51642	0.52867	-0.548874	-0.734077	-0.762138	-0.613572	-0.869227	-0.102262	1.68732	-0.102262	0.87646	0.70791	0.03371	-1.65179	0.03371	cluster1
piR-12685	1.77029	-0.403232	-0.501581	-0.629435	-0.236038	1.64808	0.192651	-0.334678	-0.735448	-0.770603	1.75122	-0.626981	-0.14053	-0.626981	-0.356731	0.739985	1.37653	-0.692244	-0.891165	-0.533108	cluster1
piR-18128	1.77122	-0.417809	-0.502002	-0.617768	-0.233636	1.71329	0.0661043	-0.649123	-0.55701	-0.573265	1.49405	-0.822308	-0.590672	-0.648581	0.567508	-0.529378	-1.14886	-0.360428	1.32908	0.709592	cluster1
piR-16077	1.77204	-0.424602	-0.535048	-0.584135	-0.228254	1.74724	-0.0659336	-0.543952	-0.576919	-0.560435	0.254862	-0.473314	-0.473314	-0.928424	1.62019	-0.865181	-0.973329	1.29777	0.757033	-0.216295	cluster1
piR-13264	1.77445	-0.417986	-0.543267	-0.566046	-0.247147	1.72656	-0.00218828	-0.658673	-0.625849	-0.439845	1.67831	-0.493839	-0.846581	-0.456708	0.118818	-0.422888	-0.909921	1.70343	-0.29222	-0.0784005	cluster1
piR-8211	1.77436	-0.431688	-0.534848	-0.56659	-0.241237	1.7491	-0.0847652	-0.475989	-0.614548	-0.573795	1.48088	0.423109	-0.899106	-0.899106	-0.105777	1.58114	0.316228	-0.632456	-0.316228	-0.948683	cluster1
piR-15792	1.76956	-0.415011	-0.524528	-0.610989	-0.219034	1.68602	0.14739	-0.514869	-0.634374	-0.684168	1.0536	-0.556064	-1.1414	1.0536	-0.409732	0.643376	1.09163	-0.833225	-1.25511	0.35333	cluster1
piR-9360	1.77139	-0.414257	-0.528622	-0.598512	-0.230001	1.76494	-0.168332	-0.464189	-0.566209	-0.566209	0.303457	-0.644847	-0.644847	-0.644847	1.63108	1.78885	-0.447214	-0.447214	-0.447214	-0.447214	cluster1
piR-11270	1.77063	-0.397488	-0.521109	-0.616202	-0.23583	1.67471	0.160483	-0.434856	-0.70017	-0.70017	1.20976	0.8914	-0.912624	-0.27591	-0.912624	-0.560557	1.51558	0.477512	-0.975784	-0.45675	cluster1
piR-8916	1.77061	-0.400893	-0.520818	-0.615045	-0.233854	1.56358	0.426645	-0.483687	-0.800154	-0.706386	1.74413	-0.243997	-0.46992	-0.243997	-0.786212	0.456343	1.42729	-0.271864	-0.368958	-1.24281	cluster1
piR-10961	1.77072	-0.393494	-0.539468	-0.602935	-0.234827	1.74818	-0.103442	-0.403425	-0.620655	-0.620655	1.72861	-0.491189	-0.491189	-0.727338	-0.0188919	1.37008	0.709799	-0.445688	-0.610757	-1.02343	cluster1
piR-19999	1.77265	-0.401946	-0.527555	-0.598209	-0.244936	1.5873	0.359368	-0.406683	-0.778444	-0.761546	1.75558	-0.549728	-0.106399	-0.549728	-0.549728	-0.949898	-0.17971	-0.949898	1.01836	1.06115	cluster1
piR-12945	1.75906	-0.399931	-0.567233	-0.630967	-0.160928	1.72132	0.0262797	-0.473035	-0.650423	-0.624143	1.70943	-0.350125	-0.865015	-0.0411912	-0.453103	1.25412	-1.11477	-0.557386	0.83608	-0.41804	cluster1
piR-14861	1.76186	-0.399368	-0.558922	-0.626611	-0.17696	1.59712	0.366635	-0.604362	-0.792702	-0.566694	1.63195	-0.985328	0.143694	-0.523456	-0.26686	0.578947	1.31579	0	-0.684211	-1.21053	cluster1
piR-21630	1.76138	-0.430412	-0.576089	-0.595955	-0.158921	1.70259	0.0864204	-0.463527	-0.648714	-0.676772	1.7554	-0.246373	-0.63133	-0.63133	-0.246373	0.840119	1.2171	-0.183103	-1.04476	-0.829349	cluster1
piR-16822	1.76698	-0.433828	-0.549937	-0.592159	-0.191053	1.57787	0.367794	-0.373866	-0.785899	-0.785899	1.78078	-0.393695	-0.347916	-0.599698	-0.439473	0.272831	1.59686	-0.810468	-0.810468	-0.248757	cluster1
piR-14857	1.7634	-0.440849	-0.553887	-0.600986	-0.167673	1.71501	0.0592311	-0.53308	-0.640773	-0.600388	1.72904	-0.468893	-0.835215	-0.249099	-0.175835	0.281439	1.4072	0.14072	-1.26648	-0.562878	cluster1
piR-16515	1.76374	-0.434828	-0.550864	-0.605828	-0.172221	1.6953	0.0342843	-0.284914	-0.716424	-0.728246	1.39416	0.40839	-0.647791	0.0563296	-1.21109	0.0250588	1.40329	-0.601411	0.400941	-1.22788	cluster1
piR-3118	1.76484	-0.425108	-0.5024	-0.644103	-0.193231	1.70118	0.1068	-0.549258	-0.64843	-0.610287	1.6876	-0.047316	-0.205036	-0.520476	-0.914776	1.69966	-0.930766	-0.121404	-0.424915	-0.222574	cluster1
piR-8711	1.76554	-0.439522	-0.491669	-0.640659	-0.193688	1.65812	0.163094	-0.330479	-0.702447	-0.788286	1.6503	-0.148899	-0.955435	-0.583188	0.0372247	1.65772	-0.216225	-1.00905	-0.43245	0	cluster1
piR-14717	1.76451	-0.456309	-0.473659	-0.647161	-0.187382	1.74612	-0.0737356	-0.465946	-0.583609	-0.62283	-0.498542	-1.43331	1.0594	0.747812	0.124635	1.65971	0.140257	-0.911673	-0.444148	-0.444148	cluster1
piR-1288	1.76144	-0.440359	-0.480392	-0.664542	-0.176144	1.46782	0.530914	-0.272975	-0.862879	-0.862879	-0.518011	-0.783135	-0.864712	1.1951	0.970762	1.2921	0.593666	-0.104765	-1.32702	-0.45398	cluster1
piR-7811	1.76297	-0.440742	-0.482321	-0.656955	-0.182949	1.64624	0.249317	-0.514921	-0.621413	-0.759227	1.45916	0.336728	-0.411557	-1.25338	-0.13095	1.67993	0.0763604	-0.305441	-0.610883	-0.839964	cluster1
piR-1889	1.766	-0.470102	-0.511704	-0.605308	-0.178888	1.74802	-0.0890309	-0.440139	-0.609423	-0.609423	1.70912	-0.694328	-0.694328	0.0178033	-0.338263	1.6264	-0.0193619	-0.4066	-1.08427	-0.116171	cluster1
piR-17173	1.76751	-0.449603	-0.511404	-0.61183	-0.194673	1.65551	0.206523	-0.465231	-0.587368	-0.809436	-0.979071	-0.326357	-0.652714	1.523	0.435143	-0.504889	-0.985736	-0.144254	-0.0240424	1.65892	cluster1
piR-5719	1.76517	-0.452927	-0.507216	-0.62355	-0.181481	1.70561	0.016145	-0.312522	-0.704616	-0.704616	1.78885	-0.447214	-0.447214	-0.447214	-0.447214	1.50738	0.502459	-0.376845	-0.816497	-0.816497	cluster1
piR-20728	1.76247	-0.444024	-0.532556	-0.621088	-0.164806	1.65054	0.252776	-0.593382	-0.625515	-0.684424	0.275046	-1.16894	-0.825137	0.412568	1.30647	-0.0782461	1.61709	-1.12153	-0.0782461	-0.339066	cluster1
piR-22247	1.76213	-0.452516	-0.510039	-0.634672	-0.1649	1.68618	0.156326	-0.5919	-0.625303	-0.625303	-1.39642	1.10998	-0.50128	0.751921	0.0358057	1.57249	0.184999	-0.971244	-0.0462497	-0.739996	cluster1
piR-5311	1.76472	-0.4876	-0.4876	-0.616765	-0.172759	1.6845	0.139854	-0.460264	-0.700311	-0.663782	1.19423	-0.447836	0.597115	0.0746393	-1.41815	1.67298	-0.95321	-0.272346	-0.466878	0.0194533	cluster1
piR-13051	1.7581	-0.484867	-0.50905	-0.629964	-0.134215	1.67994	0.158985	-0.487555	-0.64654	-0.704834	0.485744	-1.30384	-0.664703	1.25271	0.230089	0.728304	1.38191	-0.859026	-0.485536	-0.765653	cluster1
piR-21463	1.76084	-0.483215	-0.514491	-0.616139	-0.146998	1.59939	0.349229	-0.459298	-0.74466	-0.74466	0.827606	1.15865	0	-0.993127	-0.993127	1.60817	-0.428845	-0.750479	-0.750479	0.321634	cluster1
piR-17255	1.76052	-0.445537	-0.604142	-0.560886	-0.149954	1.76187	-0.205626	-0.420128	-0.693803	-0.442318	-0.447214	1.07738	-0.142295	-1.36197	0.874099	1.59634	0.20271	-0.304066	-0.43076	-1.06423	cluster1
piR-17532	1.75926	-0.45133	-0.589492	-0.577978	-0.140465	1.62288	0.113224	-0.362646	-0.313418	-1.06004	-0.10613	0.135075	1.29286	0.183316	-1.50512	0.881529	-0.771338	1.02526	0.114982	-1.25043	cluster1
piR-10597	1.75936	-0.471348	-0.603679	-0.546966	-0.137372	1.55571	0.462411	-0.601014	-0.690629	-0.726475	-0.206284	0.412568	0.618853	0.825137	-1.65027	1.476	-0.031742	-1.06336	-0.745938	0.365033	cluster1
piR-21350	1.75966	-0.48586	-0.594977	-0.54329	-0.135535	1.65332	0.227192	-0.47661	-0.735905	-0.667994	0.634726	-1.02108	-0.607129	-0.423151	1.41663	0.997884	-0.0126314	-1.33893	-0.581046	0.934726	cluster1
piR-14716	1.76117	-0.484855	-0.577548	-0.556158	-0.142605	1.77614	-0.278253	-0.388773	-0.58381	-0.525299	0.30496	-0.0538165	-1.21984	1.47099	-0.502288	0.719607	-0.822407	-0.976609	-0.257002	1.33641	cluster1
piR-22191	1.76318	-0.47194	-0.581864	-0.552551	-0.156825	1.6716	0.183405	-0.529253	-0.744098	-0.581654	0.96411	-0.566223	-1.17836	1.11714	-0.336673	0.479787	1.01288	0.479787	-0.453132	-1.51932	cluster1
piR-8747	1.76292	-0.483566	-0.585103	-0.540681	-0.153574	1.60923	0.274675	-0.312528	-0.749291	-0.822085	1.73742	-0.0219926	-0.571808	-0.571808	-0.571808	1.7532	-0.438299	-0.438299	-0.71926	-0.157338	cluster1
piR-889	1.75518	-0.430303	-0.639793	-0.554865	-0.130223	1.52548	0.472144	-0.667941	-0.420097	-0.90959	-0.676309	-0.579138	-0.773479	1.53918	0.489741	-0.694137	-0.717747	-0.694137	0.663444	1.44258	cluster1
piR-8597	1.74958	-0.465554	-0.623242	-0.570679	-0.0901072	1.66572	0.204918	-0.525484	-0.637073	-0.708084	1.71971	-0.445851	0	-0.764316	-0.509544	-0.384185	0.797923	0.797923	0.354632	-1.56629	cluster1
piR-20457	1.7503	-0.453314	-0.642195	-0.555625	-0.0991625	1.61878	0.268934	-0.351683	-0.724053	-0.811974	1.26451	-1.2758	0.304837	0.417739	-0.711286	1.35986	0.729463	-0.531338	-0.531338	-1.02665	cluster1
piR-254	1.7498	-0.448441	-0.635291	-0.569344	-0.0967226	1.74614	-0.0976105	-0.399738	-0.655385	-0.59341	0.561951	-0.374634	1.1239	0.187317	-1.49854	0.921383	0.721082	-1.18177	0.520782	-0.981473	cluster1
piR-676	1.74088	-0.468283	-0.644623	-0.576046	-0.0519226	1.53409	0.498561	-0.563329	-0.759139	-0.710186	1.63397	-0.757961	-0.820089	0.173958	-0.229874	1.05016	1.12518	-0.900141	-0.57509	-0.700109	cluster1
piR-261	1.74443	-0.471378	-0.620759	-0.587563	-0.0647315	1.72241	0.0353833	-0.621736	-0.577507	-0.558551	1.16091	-0.313261	-1.23462	0.884502	-0.497532	1.76127	-0.177743	-0.420121	-0.662498	-0.500913	cluster1
piR-8979	1.74309	-0.460728	-0.621983	-0.598947	-0.0614304	1.65109	0.239032	-0.500196	-0.712668	-0.677256	-0.0153078	-1.16339	-0.551081	1.51547	0.214309	0.763121	0.994369	-1.54937	-0.161874	-0.0462497	cluster1
piR-15027	1.74203	-0.485305	-0.60301	-0.60301	-0.0507036	1.61387	0.336128	-0.550236	-0.699882	-0.699882	1.68732	-0.613572	-0.613572	-0.613572	0.153393	1.5538	-0.83666	-0.239046	-0.83666	0.358569	cluster1
piR-21599	1.74225	-0.492322	-0.599868	-0.599868	-0.0501881	1.69852	0.115418	-0.547458	-0.633242	-0.633242	1.33333	-1	-1	0.333333	0.333333	1.27355	0.657318	0.0410824	-0.985978	-0.985978	cluster1
piR-12591	1.74459	-0.506043	-0.610886	-0.568948	-0.0587121	1.60236	0.356281	-0.529923	-0.759346	-0.669376	1.27885	-0.319713	0.822119	-0.890629	-0.890629	1.24101	-0.723923	-0.620505	0.930758	-0.82734	cluster1
piR-2742	1.73721	-0.51541	-0.61335	-0.582743	-0.0257093	1.57297	0.428362	-0.599186	-0.711913	-0.690234	0.0803219	-0.923702	0.281127	1.48596	-0.923702	0.440803	1.54281	-0.798956	-0.385703	-0.798956	cluster1
piR-5787	1.73914	-0.513162	-0.620414	-0.570913	-0.0346508	1.69813	0.118708	-0.570402	-0.630762	-0.615672	-0.613572	-0.613572	1.68732	-0.613572	0.153393	1.43413	-0.875061	0.583374	-0.875061	-0.26738	cluster1
piR-10234	1.75655	-0.494723	-0.589221	-0.555869	-0.116732	1.60596	0.304612	-0.370162	-0.818404	-0.722008	1.07219	0.30634	0.724075	-1.15574	-0.946868	1.71289	-0.309272	-0.725599	-0.0118951	-0.666124	cluster1
piR-1031	1.74998	-0.519525	-0.601556	-0.546869	-0.0820303	1.62975	0.304116	-0.65112	-0.69011	-0.592637	-0.281838	-1.48971	1.22801	0.120788	0.422757	-0.514792	0.836536	-0.193047	-1.28698	1.15828	cluster1
piR-2	1.75298	-0.502245	-0.611959	-0.538816	-0.0999614	1.68439	0.150027	-0.55919	-0.722855	-0.55237	0.0394515	1.42025	-0.946836	-0.946836	0.433966	-0.679729	-1.34058	0.169932	0.925187	0.925187	cluster1
piR-420	1.74751	-0.505624	-0.585459	-0.585459	-0.0709648	1.70234	0.090657	-0.475949	-0.658522	-0.658522	1.71279	-0.54088	-0.240391	-0.0901466	-0.841368	1.52438	-1.03874	-0.634036	-0.229332	0.377724	cluster1
piR-12724	1.74839	-0.511004	-0.567313	-0.595468	-0.0746094	1.73154	-0.0801535	-0.310732	-0.67856	-0.66209	1.40059	-0.714395	-0.338398	-0.996393	0.648595	1.58934	0.270527	-0.507237	-0.338158	-1.01447	cluster1
piR-16331	1.74831	-0.497225	-0.577422	-0.597472	-0.0761877	1.73367	-0.0955684	-0.304624	-0.707804	-0.625675	0.860165	-1.18273	-0.645124	1.18273	-0.215041	0.231273	-0.668123	1.58037	-0.154182	-0.989336	cluster1
piR-20002	1.7441	-0.539522	-0.586263	-0.566231	-0.0520826	1.76211	-0.191058	-0.452698	-0.67783	-0.440528	-1.11214	0.876047	-0.615097	-0.366573	1.21777	-0.673472	-1.15718	-0.226971	0.889281	1.16834	cluster1
piR-13516	1.75192	-0.526249	-0.568282	-0.568282	-0.0891093	1.63812	0.285846	-0.654147	-0.615668	-0.654147	0.929981	-0.929981	1.16248	-0.929981	-0.232495	1.76224	-0.539785	-0.539785	-0.539785	-0.142884	cluster1
piR-13074	1.73441	-0.433602	-0.584859	-0.678494	-0.037454	1.72368	0.0216136	-0.491709	-0.648407	-0.60518	1.63795	-0.116997	-0.70198	0.0779978	-0.896974	-0.393237	1.71339	0.0280883	-0.67412	-0.67412	cluster1
piR-942	1.73825	-0.438686	-0.578868	-0.669574	-0.0511251	1.70315	0.101652	-0.569634	-0.588813	-0.646352	0.146385	-0.829515	1.61024	-0.09759	-0.829515	1.0435	0.546594	-0.944118	0.546594	-1.19257	cluster1
piR-10178	1.72889	-0.420283	-0.599381	-0.68893	-0.0202978	1.60679	0.292143	-0.34692	-0.839911	-0.712099	1.23584	0.0143703	0.661033	-1.27895	-0.632292	1.73442	-0.0682075	-0.409245	-0.506684	-0.750283	cluster1
piR-13248	1.7342	-0.430803	-0.606641	-0.66159	-0.0351676	1.73486	-0.0150204	-0.578286	-0.525714	-0.615837	-0.105777	-0.899106	1.48088	-0.899106	0.423109	0	-0.57735	-0.57735	1.73205	-0.57735	cluster1
piR-15683	1.73597	-0.471321	-0.59467	-0.640114	-0.0298633	1.53644	0.484794	-0.505544	-0.764918	-0.750771	1.69395	-0.150946	-0.821819	-0.0670873	-0.654101	1.60763	0.348196	-0.726026	-0.688983	-0.540815	cluster1
piR-280	1.74079	-0.471106	-0.58601	-0.633886	-0.0497917	1.63163	0.301822	-0.654446	-0.624563	-0.654446	-0.929469	0.56432	-0.0995859	1.3942	-0.929469	-1.03377	0.314627	0.53936	-1.03377	1.21356	cluster1
piR-16869	1.72669	-0.460557	-0.596015	-0.671712	0.00159362	1.60263	0.362115	-0.559307	-0.702719	-0.702719	1.04331	-0.551559	-0.584785	1.10976	-1.01673	1.20486	0.378586	-0.117181	0.0781209	-1.54439	cluster1
piR-17175	1.72842	-0.458046	-0.591457	-0.672986	-0.00592939	1.69542	0.128225	-0.614667	-0.589226	-0.619755	-1.66962	-0.0642161	0.256865	0.899026	0.577945	-0.239046	0.82338	-0.637455	-1.16867	1.22179	cluster1
piR-16970	1.73377	-0.458791	-0.572855	-0.674245	-0.0278823	1.73376	-0.205884	-0.184212	-0.758521	-0.585145	0.615135	-0.360079	-0.210046	1.29028	-1.33529	1.6117	0.251175	-0.795386	-0.272106	-0.795386	cluster1
piR-4513	1.73172	-0.47142	-0.551051	-0.68908	-0.0201734	1.6465	0.255522	-0.5468	-0.734299	-0.620927	1.33833	-0.851662	0.60833	-0.0405554	-1.05444	1.58281	0.291281	-0.94529	-0.670497	-0.258306	cluster1
piR-8303	1.7536	-0.443533	-0.577004	-0.618072	-0.11499	1.72817	-0.00909561	-0.436589	-0.654884	-0.627597	1.46261	0.631581	-0.698064	-0.698064	-0.698064	1.61624	-0.202031	0.202031	-0.808122	-0.808122	cluster1
piR-10034	1.74827	-0.444279	-0.5741	-0.639011	-0.0908752	1.7138	0.0556921	-0.520215	-0.691088	-0.558186	-0.602648	-0.008488	-1.28169	1.26471	0.628112	1.48115	-0.261379	-1.00818	-0.697011	0.485419	cluster1
piR-20691	1.74918	-0.43251	-0.590395	-0.62867	-0.0976017	1.55459	0.457601	-0.54536	-0.751325	-0.715505	-0.722897	-0.722897	1.28515	-0.722897	0.883541	-0.447214	-0.447214	1.78885	-0.447214	-0.447214	cluster1
piR-12931	1.74407	-0.447593	-0.601935	-0.625087	-0.0694541	1.56319	0.436214	-0.516953	-0.746835	-0.735621	-0.730297	-0.730297	-0.121716	1.70403	-0.121716	0.0849431	0.828195	-1.7201	0.297301	0.509659	cluster1
piR-11782	1.74694	-0.416798	-0.613502	-0.624134	-0.0925037	1.60743	0.344781	-0.517172	-0.726836	-0.7082	1.15311	0	-1.36277	-0.524142	0.733799	1.01732	1.13293	-0.947961	-0.774554	-0.427739	cluster1
piR-15649	1.74695	-0.418615	-0.599834	-0.636077	-0.0924215	1.73584	-0.0399043	-0.432297	-0.631819	-0.631819	1.67748	0	-0.762493	-0.762493	-0.152499	1.04978	-0.233285	1.04978	-0.933139	-0.933139	cluster1
piR-783	1.74809	-0.400885	-0.555071	-0.680348	-0.111785	1.71684	0.0416989	-0.475943	-0.670058	-0.612542	0.319597	-0.593538	-0.821822	1.61321	-0.517443	-1.00746	-1.00746	0.881529	1.09142	0.0419775	cluster1
piR-20072	1.75352	-0.428432	-0.554442	-0.647291	-0.123357	1.62855	0.293244	-0.497467	-0.712164	-0.712164	0.467074	0.950254	-0.821406	0.708664	-1.30459	1.69198	-0.69269	0.1022	-0.69269	-0.408801	cluster1
piR-16714	1.75123	-0.413902	-0.550504	-0.666615	-0.120209	1.70683	0.0400428	-0.370396	-0.705755	-0.670717	1.26306	0.473648	0.276295	-1.20386	-0.809149	1.23318	0.20553	-0.707936	0.548079	-1.27885	cluster1
piR-16464	1.74139	-0.407684	-0.582405	-0.67559	-0.0757127	1.66307	0.174577	-0.395094	-0.661553	-0.781001	1.27793	-0.169724	0.529141	-0.219643	-1.4177	1.30748	0.692194	-0.153821	-1.12802	-0.717831	cluster1
piR-7821	1.74346	-0.447619	-0.560464	-0.663905	-0.0714685	1.65512	0.24164	-0.591198	-0.638118	-0.667444	-0.294005	-0.714012	-0.714012	1.70103	0.0210003	0.953373	0.303346	-0.130005	-1.64674	0.520022	cluster1
piR-7902	1.74368	-0.448632	-0.572938	-0.652042	-0.0700634	1.73719	-0.0221728	-0.542751	-0.586133	-0.586133	0.0847047	-0.974104	1.35528	-0.974104	0.508228	1.52218	0.13838	-0.0922531	-1.24542	-0.322886	cluster1
piR-11896	1.75482	-0.48776	-0.515793	-0.634929	-0.116334	1.70932	0.0681708	-0.493607	-0.695594	-0.588288	0.753937	-0.781861	-1.34033	0.893555	0.474701	1.17931	-1.15019	0.815327	-0.786209	-0.0582377	cluster1
piR-9600	1.75559	-0.496837	-0.504079	-0.634445	-0.120226	1.6707	0.194242	-0.535568	-0.647847	-0.68153	1.78885	-0.447214	-0.447214	-0.447214	-0.447214	1.01166	0.571808	0.571808	-1.07764	-1.07764	cluster1
piR-11029	1.75126	-0.506169	-0.499158	-0.646382	-0.0995512	1.63882	0.248798	-0.654446	-0.795071	-0.4381	1.0053	0.489762	0.618647	-0.799086	-1.31463	0.96437	-0.612004	-1.44655	0.50073	0.593458	cluster1
piR-13181	1.75077	-0.493609	-0.501322	-0.655575	-0.100264	1.72996	-0.0106205	-0.624249	-0.453141	-0.64195	0.559598	-0.489648	1.2591	-1.36402	0.0349749	0.192897	0.67514	0.192897	-1.73607	0.67514	cluster1
piR-1579	1.75078	-0.475915	-0.509149	-0.662027	-0.103691	1.67306	0.189537	-0.581011	-0.69615	-0.585439	0.819892	-0.422368	-1.41618	1.06834	-0.0496904	1.6636	-0.242608	-0.762484	-0.762484	0.103975	cluster1
piR-18290	1.74525	-0.469606	-0.504652	-0.686887	-0.0841086	1.68699	0.123816	-0.433355	-0.722259	-0.655192	1.72619	-0.13731	-0.210869	-0.627704	-0.750302	0.802394	1.26038	-0.315095	-0.608208	-1.13947	cluster1
piR-19454	1.74639	-0.467807	-0.513799	-0.678057	-0.0867283	1.68936	0.132499	-0.575543	-0.724605	-0.521716	-0.55159	-0.811774	-0.811774	1.00951	1.16562	0.253735	0.958555	-1.1559	0.888073	-0.944459	cluster1
piR-10095	1.74521	-0.495768	-0.564625	-0.620963	-0.063849	1.71804	0.0414106	-0.498947	-0.67065	-0.589849	1.47406	-0.932568	-0.932568	0.270746	0.120331	0.798012	1.17802	-0.152002	-0.532008	-1.29202	cluster1
piR-10253	1.74727	-0.483628	-0.553176	-0.633424	-0.0770381	1.63473	0.285631	-0.536479	-0.710387	-0.673498	1.08866	0	-1.36083	0.816497	-0.544331	1.35528	0.0847047	0.508228	-0.974104	-0.974104	cluster1
piR-13045	1.74287	-0.497963	-0.543232	-0.645088	-0.0565867	1.7844	-0.333406	-0.486501	-0.520522	-0.443975	1.02992	0.262959	0.810792	-1.05184	-1.05184	0	-0.984732	0.738549	-0.984732	1.23091	cluster1
piR-12142	1.74372	-0.515693	-0.522205	-0.645919	-0.0599038	1.63625	0.254214	-0.436804	-0.653693	-0.799967	1.69382	-0.611377	0.0400903	-0.3107	-0.811829	1.71817	-0.355482	-0.466571	-0.0592471	-0.836865	cluster1
piR-3215	1.74417	-0.520985	-0.535758	-0.629318	-0.0581061	1.70052	0.0681811	-0.393044	-0.649725	-0.725928	0.548856	-0.979604	-1.15329	0.514118	1.06992	-0.324576	-0.933157	-0.121716	1.70403	-0.324576	cluster1
piR-21984	1.7421	-0.532182	-0.501858	-0.653477	-0.0545827	1.64529	0.26786	-0.609119	-0.652015	-0.652015	0.803589	1.34655	-0.716714	-0.716714	-0.716714	1.60387	0.0884024	-0.0378868	-0.985056	-0.669333	cluster1
piR-263	1.74689	-0.526079	-0.509325	-0.637773	-0.0737181	1.60065	0.362	-0.549543	-0.763254	-0.649856	1.00635	-1.17158	-0.345465	-0.570767	1.08145	0.898704	0.352195	-1.7124	0.109302	0.352195	cluster1
piR-13197	1.74741	-0.522847	-0.493363	-0.65061	-0.0805891	1.6761	0.180849	-0.611104	-0.687935	-0.557913	1.35627	0.312984	-0.991117	-0.991117	0.312984	0.447214	1.56525	-0.67082	-0.67082	-0.67082	cluster1
piR-16769	1.74715	-0.506786	-0.506786	-0.653782	-0.0797978	1.59396	0.386415	-0.618264	-0.685886	-0.676226	1.61293	-0.571247	-0.991282	0.184815	-0.235219	1.74087	-0.267826	-0.379421	-0.825798	-0.267826	cluster1
piR-12610	1.7405	-0.486195	-0.513433	-0.683669	-0.0571994	1.6768	0.131697	-0.376425	-0.671965	-0.760108	0.395628	1.05501	-1.58251	0.395628	-0.263752	1.39665	-1.14271	-0.507873	-0.349162	0.603099	cluster1
piR-16289	1.74299	-0.486212	-0.521317	-0.670516	-0.0649453	1.6583	0.190349	-0.395754	-0.75602	-0.696872	-0.447214	-0.447214	-0.447214	1.78885	-0.447214	-0.599645	0.0922531	-0.599645	-0.599645	1.70668	cluster1
piR-12196	1.73713	-0.493225	-0.540378	-0.667692	-0.0358366	1.74314	-0.050802	-0.511195	-0.590573	-0.590573	-0.730297	1.09545	1.09545	-0.730297	-0.730297	1.71199	-0.156994	-0.119615	-0.717688	-0.717688	cluster1
piR-318	1.7382	-0.476192	-0.53988	-0.677055	-0.0450717	1.66788	0.197425	-0.613575	-0.724166	-0.52756	-0.301939	1.65178	-0.390745	0.0532834	-1.01238	1.4855	0.444704	-0.974565	-0.170312	-0.785329	cluster1
piR-10715	1.75789	-0.520541	-0.494941	-0.614409	-0.128002	1.63853	0.246703	-0.412931	-0.736152	-0.736152	1.69241	-0.945112	-0.285732	-0.065938	-0.395628	1.15156	1.03755	-0.729703	-0.729703	-0.729703	cluster1
piR-11629	1.75644	-0.505781	-0.514977	-0.616133	-0.119548	1.61056	0.344253	-0.558084	-0.717319	-0.679406	1.33752	0.718297	-1.01552	-0.767835	-0.272458	1.61742	0.245502	-0.620975	-0.909801	-0.332149	cluster1
piR-14561	1.75558	-0.511649	-0.525185	-0.606399	-0.112346	1.53676	0.476782	-0.513077	-0.645058	-0.855403	0.741943	-0.580901	-0.465871	1.34585	-1.04102	1.03793	0.325625	0.732656	-0.84459	-1.25162	cluster1
piR-14018	1.75573	-0.520754	-0.513481	-0.608031	-0.11346	1.69384	0.115311	-0.47244	-0.690747	-0.645966	1.30662	0.822688	-0.532327	-0.967868	-0.629114	1.43962	0.310507	0.0282279	-1.24203	-0.53633	cluster1
piR-5908	1.75541	-0.522131	-0.514384	-0.607345	-0.111553	1.65064	0.188777	-0.340719	-0.732085	-0.766617	1.00164	0.707039	-1.25696	-0.864158	0.412439	1.21367	0.160998	0.160998	-1.57282	0.0371533	cluster1
piR-18626	1.75616	-0.525909	-0.525909	-0.591647	-0.112695	1.59234	0.389792	-0.688355	-0.617269	-0.676508	-0.642243	0.614319	-0.502625	-0.921479	1.45203	0.331333	-1.52023	0.233882	-0.253372	1.20839	cluster1
piR-16891	1.75485	-0.515231	-0.532235	-0.600252	-0.107127	1.58707	0.398624	-0.635074	-0.616505	-0.734111	1.07349	1.07349	-1.04096	-0.55301	-0.55301	1.43215	0.263047	-0.248433	-0.102296	-1.34446	cluster1
piR-17113	1.75513	-0.513632	-0.540246	-0.593472	-0.107783	1.71532	0.0601866	-0.552427	-0.633034	-0.590044	1.55814	-1.10991	-0.362854	-0.362854	0.277476	0.514024	-0.556859	-1.41356	0.299847	1.15655	cluster1
piR-8021	1.75329	-0.531346	-0.516463	-0.605765	-0.0997205	1.66494	0.215825	-0.591978	-0.659809	-0.628977	-1.23627	0.309067	-0.0772667	1.46807	-0.4636	0.944981	0.171815	-0.859074	-1.2027	0.944981	cluster1
piR-7334	1.75086	-0.532869	-0.513838	-0.615337	-0.0888115	1.56613	0.442603	-0.60858	-0.71923	-0.680928	1.45832	-0.18229	0.501296	-0.95702	-0.820303	1.39125	0.360694	0.176667	-0.817083	-1.11153	cluster1
piR-12886	1.75042	-0.528772	-0.52226	-0.613428	-0.085958	1.74836	-0.216973	-0.243178	-0.704377	-0.583836	0.109724	-0.0470245	1.59883	-0.987514	-0.674018	1.28622	0.855087	-0.47425	-0.83353	-0.83353	cluster1
piR-5837	1.74974	-0.532531	-0.518699	-0.615523	-0.0829918	1.67786	0.166963	-0.497361	-0.703124	-0.644335	-0.707184	-0.549331	-0.865038	0.745069	1.37648	0.906827	-1.41062	-0.403034	-0.100759	1.00759	cluster1
piR-16379	1.75912	-0.490554	-0.547837	-0.589498	-0.131231	1.74137	-0.0424504	-0.521147	-0.606951	-0.570823	1.25278	-0.213239	0.71968	-0.479787	-1.27943	1.60648	-0.956001	-0.463217	0.275959	-0.463217	cluster1
piR-12690	1.75437	-0.494397	-0.560537	-0.593607	-0.105824	1.63105	0.299802	-0.576876	-0.690519	-0.663461	0.855985	-0.978269	-0.0611418	1.16169	-0.978269	0.4636	-1.08173	0.849934	-1.08173	0.849934	cluster1
piR-13679	1.75962	-0.445257	-0.559425	-0.609374	-0.145565	1.66703	0.186679	-0.461347	-0.740771	-0.651593	1.56385	-0.344787	-1.14518	-0.283218	0.209335	0.929981	1.08498	-1.16248	-0.774984	-0.0774984	cluster1
piR-4178	1.75895	-0.462882	-0.54003	-0.617177	-0.138865	1.67759	0.108829	-0.32533	-0.71318	-0.747912	1.48088	-0.899106	0.511256	-0.810958	-0.282072	1.47897	-0.16433	-0.780566	0.451906	-0.985978	cluster1
piR-863	1.75766	-0.444903	-0.547348	-0.62784	-0.137569	1.4541	0.637262	-0.622297	-0.653474	-0.815595	-0.606339	0.727607	-0.363803	1.33395	-1.09141	1.09317	-0.273293	0.546585	0.182195	-1.54866	cluster1
piR-4275	1.75272	-0.464325	-0.541016	-0.638621	-0.108761	1.67394	0.167095	-0.474431	-0.608704	-0.757897	0.755114	0.755114	0.658304	-0.890647	-1.27788	1.14225	0.598321	0.326357	-0.815892	-1.25104	cluster1
piR-4495	1.75263	-0.472836	-0.545209	-0.629644	-0.104941	1.66573	0.189332	-0.458125	-0.654324	-0.742614	1.42248	-0.531477	-1.00043	-0.531477	0.640899	1.36248	0.749726	-0.908322	-0.475788	-0.728099	cluster1
piR-16014	1.75158	-0.465194	-0.568934	-0.618075	-0.0993724	1.57738	0.421579	-0.632368	-0.667795	-0.698793	1.74087	-0.618743	-0.671179	-0.356564	-0.0943845	1.23147	0.945817	-0.672863	-0.799819	-0.704602	cluster1
piR-9727	1.7493	-0.466794	-0.561096	-0.631822	-0.0895868	1.68028	0.166628	-0.526597	-0.660154	-0.660154	1.03775	0	-0.592999	-1.33425	0.889499	0.129626	-0.0864171	-1.49069	0.129626	1.31786	cluster1
piR-15511	1.69416	-0.360135	-0.639112	-0.76592	0.0710125	1.66303	0.222343	-0.628459	-0.628459	-0.628459	1.61891	0.306281	-0.459421	-0.732886	-0.732886	1.31547	0.828258	-0.807378	-0.528972	-0.807378	cluster1
piR-19295	1.68558	-0.317394	-0.635816	-0.805298	0.0729288	1.73554	-0.0542088	-0.402694	-0.587692	-0.690947	-0.637776	-0.637776	-0.637776	0.267708	1.64562	-0.556338	-0.800883	-0.800883	1.27774	0.880359	cluster1
piR-14791	1.71234	-0.385495	-0.550986	-0.784619	0.00876126	1.5774	0.386286	-0.428471	-0.784152	-0.751066	1.43508	-0.634747	-0.186284	0.503658	-1.11771	1.38685	0.067651	-0.30443	0.236779	-1.38685	cluster1
piR-16341	1.69405	-0.329029	-0.573577	-0.831464	0.040017	1.42456	0.555382	-0.173197	-0.904972	-0.901776	1.09838	-0.0242737	-1.38967	0.794962	-0.479405	1.0269	0.982053	-1.08071	-0.901336	-0.0269056	cluster1
piR-21825	1.68427	-0.354955	-0.531257	-0.86623	0.0681701	1.47966	0.487821	-0.22738	-0.929087	-0.811011	1.50637	-0.720946	0.539244	-0.515799	-0.808866	1.60489	0.0135434	-0.325041	-0.155749	-1.13764	cluster1
piR-22257	1.68371	-0.340798	-0.551768	-0.86011	0.0689711	1.50213	0.420524	-0.191478	-0.739855	-0.991321	1.49946	-0.0589676	0.25693	-0.501225	-1.1962	1.26456	0.778192	-0.165938	-0.881188	-0.995628	cluster1
piR-17618	1.73502	-0.358449	-0.516589	-0.765094	-0.0948837	1.68356	0.154705	-0.518718	-0.627922	-0.691624	1.07603	0.208263	0.728921	-1.35371	-0.6595	1.14409	1.04546	-0.729853	-0.729853	-0.729853	cluster1
piR-18387	1.72775	-0.382112	-0.505817	-0.780718	-0.0591037	1.58518	0.366627	-0.422787	-0.814844	-0.714181	1.71791	-0.832927	-0.468521	-0.0520579	-0.364405	1.38752	0.623206	-0.493861	-0.376275	-1.14058	cluster1
piR-2270	1.72649	-0.352986	-0.50152	-0.798587	-0.0733931	1.60018	0.3671	-0.621247	-0.593008	-0.753027	-0.937652	1.10595	0.985736	-0.216381	-0.937652	0.489388	0.387433	1.20308	-1.03995	-1.03995	cluster1
piR-18777	1.73042	-0.315184	-0.519127	-0.791051	-0.105061	1.61262	0.326213	-0.484465	-0.7466	-0.707765	1.70743	-0.040333	-0.241998	-0.779771	-0.645328	1.02524	1.12674	-0.649654	-1.00493	-0.497391	cluster1
piR-15368	1.72781	-0.337226	-0.484052	-0.810858	-0.0956737	1.49756	0.54175	-0.465728	-0.720365	-0.85322	0.727273	-1.10928	-0.92562	1.16804	0.139578	1.49929	0.132942	-0.457911	0.0590853	-1.2334	cluster1
piR-21133	1.73472	-0.351392	-0.484832	-0.787297	-0.1112	1.61205	0.256849	-0.289488	-0.835825	-0.743586	1.6436	-0.473794	0.218029	-0.515722	-0.872115	0.864256	1.11237	-0.334951	-0.293599	-1.34807	cluster1
piR-17300	1.73663	-0.302997	-0.532897	-0.768692	-0.132045	1.6336	0.221847	-0.31902	-0.763632	-0.772799	1.30616	-0.626423	-1.12623	-0.293219	0.739712	-0.67082	-0.111803	1.75159	-0.484481	-0.484481	cluster1
piR-754	1.73583	-0.316781	-0.553828	-0.753163	-0.112059	1.58587	0.385071	-0.49009	-0.746533	-0.734321	1.16929	0.637793	-0.744092	-1.27559	0.212598	1.52222	0.149237	-0.179085	-0.238779	-1.25359	cluster1
piR-16868	1.71683	-0.294841	-0.571254	-0.797759	-0.0529792	1.56076	0.400458	-0.383345	-0.711926	-0.865948	1.17937	-1.09468	-0.373258	0.92844	-0.639871	0.260521	0.795521	-0.321	0.842043	-1.57709	cluster1
piR-9794	1.72453	-0.327383	-0.557935	-0.776959	-0.0622489	1.58014	0.396244	-0.491681	-0.709132	-0.775575	1.01144	0.416475	-1.07094	0.713957	-1.07094	0	0.220863	1.54604	-0.883452	-0.883452	cluster1
piR-22235	1.7112	-0.457217	-0.461419	-0.806013	0.0134476	1.55906	0.399231	-0.375139	-0.88106	-0.702095	0.0692107	-0.944232	-1.0431	1.25568	0.662446	0.345079	-0.433041	-1.44798	0.311248	1.22469	cluster1
piR-17005	1.71901	-0.468077	-0.483407	-0.769567	0.002044	1.64839	0.253419	-0.540938	-0.680435	-0.680435	1.73949	-0.569568	-0.569568	-0.0307875	-0.569568	1.38338	0.672298	-0.879159	-0.297363	-0.879159	cluster1
piR-5975	1.71014	-0.44425	-0.503681	-0.789695	0.027487	1.58053	0.322011	-0.282639	-0.866196	-0.753703	1.74981	-0.62229	-0.160193	-0.653097	-0.314226	1.29978	0.786711	-1.09455	-0.467466	-0.524474	cluster1
piR-14759	1.73821	-0.42955	-0.51626	-0.723031	-0.0693683	1.57346	0.391635	-0.419326	-0.785247	-0.760523	0.498106	1.28459	-1.33702	-0.550539	0.104865	0.919423	1.23491	-0.703088	-0.928437	-0.522809	cluster1
piR-5239	1.74261	-0.43422	-0.514419	-0.709188	-0.0847818	1.65409	0.214125	-0.44508	-0.772345	-0.650789	1.43684	0.179605	-0.538816	0.179605	-1.25724	0.893808	1.12902	-1.22311	-0.164649	-0.635074	cluster1
piR-21030	1.74243	-0.388052	-0.508526	-0.736792	-0.10906	1.62522	0.300496	-0.503648	-0.668709	-0.753355	1.7009	-0.661461	0.106306	-0.602402	-0.543343	1.45877	0.606933	-0.7773	-0.457862	-0.83054	cluster1
piR-13626	1.74113	-0.416292	-0.50745	-0.727751	-0.0896394	1.70968	0.0809064	-0.627024	-0.595088	-0.568474	-0.111803	-0.950329	-0.950329	0.726722	1.28574	0.160969	-0.643875	-1.24751	0.36218	1.36823	cluster1
piR-22029	1.73667	-0.403563	-0.509097	-0.745494	-0.0785175	1.56176	0.42979	-0.490162	-0.817176	-0.684214	1.70599	-0.286035	-0.0817242	-0.439267	-0.898966	1.62934	0.182359	-0.709614	-0.868187	-0.233895	cluster1
piR-1305	1.73058	-0.427765	-0.48631	-0.76342	-0.0530804	1.6028	0.347555	-0.482527	-0.725478	-0.74235	1.52126	-1.16073	0.202249	-0.545193	-0.0175869	1.31921	0.809643	-0.662435	-0.520889	-0.945527	cluster1
piR-16966	1.73434	-0.437731	-0.479182	-0.752764	-0.0646647	1.66769	0.177805	-0.429185	-0.70509	-0.711222	1.42372	-0.930896	-0.657103	0.657103	-0.492827	-0.0581607	0.523446	-1.65758	0.959651	0.232643	cluster1
piR-12235	1.73986	-0.400557	-0.452762	-0.77074	-0.115801	1.59706	0.351574	-0.456416	-0.791437	-0.700784	1.74802	-0.132761	-0.685931	-0.354029	-0.575297	1.69358	-0.30852	-0.0459498	-0.932125	-0.406984	cluster1
piR-16109	1.74111	-0.409991	-0.457194	-0.760641	-0.113287	1.7172	0.0535431	-0.5775	-0.634868	-0.558378	0.8461	0.334721	0.799611	-1.52484	-0.455592	0.87663	-0.630078	0.602683	0.602683	-1.45192	cluster1
piR-18197	1.73085	-0.393534	-0.476245	-0.785326	-0.0757465	1.49107	0.431544	-0.152355	-0.871595	-0.898663	1.74915	-0.185973	-0.311631	-0.512683	-0.738866	0.92476	1.14305	-0.325452	-0.543743	-1.19862	cluster1
piR-21171	1.73686	-0.412781	-0.474024	-0.761868	-0.0881905	1.59709	0.298227	-0.302151	-0.796581	-0.796581	1.41096	0.452902	-0.679353	-0.026129	-1.15838	1.2349	0.726873	-0.445503	-1.30525	-0.211028	cluster1
piR-487	1.74722	-0.411961	-0.628782	-0.610714	-0.0957628	1.67815	0.168738	-0.523351	-0.7145	-0.609039	-1.03456	0.628124	-1.03456	1.18235	0.258639	-0.90914	-0.125399	-0.90914	1.44208	0.501595	cluster1
piR-714	1.7476	-0.4369	-0.630824	-0.590898	-0.088977	1.61132	0.338046	-0.527244	-0.702095	-0.720029	0.055399	-1.60657	-0.0369327	1.07105	0.517058	1.11159	0.89363	-0.523101	-1.28596	-0.196163	cluster1
piR-3309	1.74221	-0.392677	-0.676541	-0.587833	-0.085159	1.69627	-0.0660884	-0.15001	-0.753198	-0.726973	1.24082	-0.340616	0.87587	-0.888034	-0.888034	-0.257664	1.76684	-0.441709	-0.687104	-0.380361	cluster1
piR-11207	1.74342	-0.413711	-0.658603	-0.590867	-0.0802412	1.70319	0.0969493	-0.56855	-0.679467	-0.552118	1.68508	-0.175073	-0.393914	-0.138599	-0.97749	1.55676	-0.661419	-0.137124	0.266181	-1.02439	cluster1
piR-15932	1.74138	-0.419685	-0.657716	-0.595076	-0.0689036	1.64339	0.262473	-0.521029	-0.69242	-0.69242	0.141256	-0.829879	0.670966	-1.18302	1.20068	0.375359	-1.05458	-0.339611	1.53719	-0.518353	cluster1
piR-8561	1.75352	-0.414233	-0.61813	-0.596668	-0.124485	1.65991	0.220456	-0.518721	-0.680821	-0.680821	0.649995	1.19166	-0.0722217	-1.42638	-0.343053	1.42257	0.355643	0.0889108	-1.15584	-0.711287	cluster1
piR-21992	1.75395	-0.396054	-0.622371	-0.601153	-0.134375	1.70765	0.0853264	-0.571462	-0.655666	-0.565849	-0.447214	-0.447214	-0.447214	1.78885	-0.447214	-0.722205	-0.722205	-0.722205	0.873364	1.29325	cluster1
piR-4895	1.75487	-0.39455	-0.610473	-0.610473	-0.139368	1.7096	0.0819515	-0.589596	-0.583904	-0.618051	1.07923	-0.507873	-1.30142	0.920519	-0.190452	1.73548	-0.415328	-0.637825	-0.0444994	-0.637825	cluster1
piR-20088	1.74609	-0.36214	-0.668173	-0.600166	-0.115613	1.58421	0.388196	-0.48854	-0.741931	-0.741931	1.68889	-0.349426	0.0873565	-0.713412	-0.713412	1.16014	-1.53304	-0.0828671	0.538636	-0.0828671	cluster1
piR-4192	1.74896	-0.365013	-0.63983	-0.61869	-0.125429	1.63572	0.278421	-0.671193	-0.730855	-0.512096	1.44484	-0.0244888	0.0979551	-1.37137	-0.146933	1.39497	0.51149	-1.20898	-0.139497	-0.557989	cluster1
piR-897	1.75125	-0.376437	-0.640124	-0.603754	-0.130935	1.72658	0.0192079	-0.610385	-0.594378	-0.541023	1.25194	-0.834625	-0.0521641	-1.09545	0.730297	-1.73607	0.67514	0.192897	0.67514	0.192897	cluster1
piR-22246	1.73185	-0.357883	-0.695745	-0.620665	-0.0575616	1.74258	-0.0855357	-0.630616	-0.639002	-0.387426	-0.629858	-0.629858	0.229039	1.66054	-0.629858	1.02855	0.561029	-1.54283	0.327267	-0.37402	cluster1
piR-14964	1.74207	-0.36704	-0.650081	-0.63182	-0.0931295	1.68829	0.13931	-0.508532	-0.630307	-0.688759	-1.24722	1.06904	0	0.890871	-0.712697	0.332324	-0.725071	-1.10271	1.46525	0.0302113	cluster1
piR-14141	1.72977	-0.355592	-0.662996	-0.662996	-0.0481877	1.68775	0.148737	-0.553632	-0.641428	-0.641428	1.09545	1.09545	-0.730297	-0.730297	-0.730297	-0.447214	-0.447214	-0.447214	-0.447214	1.78885	cluster1
piR-17126	1.7283	-0.367807	-0.659481	-0.664425	-0.0365829	1.54333	0.370428	-0.230868	-0.917532	-0.765353	0.00484775	-0.952584	-1.03742	1.14407	0.841085	1.40579	0.3552	-1.09562	-0.820462	0.155087	cluster1
piR-4712	1.72967	-0.367928	-0.646249	-0.673403	-0.0420877	1.74841	-0.0878763	-0.485807	-0.655756	-0.518968	-0.447214	-0.447214	-0.447214	-0.447214	1.78885	1.75354	-0.199661	-0.633705	-0.633705	-0.28647	cluster1
piR-12769	1.73192	-0.406755	-0.639853	-0.651508	-0.0337992	1.68655	0.11374	-0.401644	-0.659335	-0.739309	1.68551	0.133067	-0.754044	-0.587711	-0.476822	1.59008	-0.991219	-0.681463	-0.0619512	0.144553	cluster1
piR-13183	1.73152	-0.412397	-0.644541	-0.644541	-0.0300421	1.75668	-0.117112	-0.493104	-0.573234	-0.573234	1.78885	-0.447214	-0.447214	-0.447214	-0.447214	1.22011	0.577945	0.256865	-1.02746	-1.02746	cluster1
piR-13907	1.73492	-0.382294	-0.621227	-0.674324	-0.0570786	1.67384	0.184552	-0.532196	-0.690997	-0.635202	1.62221	0.324443	-0.648886	-0.648886	-0.648886	1.12899	0.615812	-1.35137	-0.66713	0.273694	cluster1
piR-13613	1.73971	-0.402332	-0.625849	-0.644476	-0.0670553	1.60449	0.355093	-0.570998	-0.762792	-0.625796	-0.104765	-0.45398	-1.32702	1.2921	0.593666	-0.346681	-0.780033	-0.780033	1.6034	0.303346	cluster1
piR-16715	1.74197	-0.392232	-0.634493	-0.634493	-0.0807537	1.66063	0.22466	-0.562808	-0.678612	-0.643871	-0.773008	-0.773008	1.66054	0.0858898	-0.200409	1.52174	0.521739	-0.73913	-0.73913	-0.565217	cluster1
piR-15848	1.72524	-0.489905	-0.64616	-0.604798	0.0156255	1.54148	0.46489	-0.664711	-0.852298	-0.489358	1.10663	0.450154	0.543936	-0.862795	-1.23792	0.313625	1.60297	-0.696944	-0.836333	-0.383319	cluster1
piR-13305	1.72646	-0.503002	-0.645776	-0.590863	0.0131791	1.71381	0.048492	-0.525756	-0.717171	-0.519375	1.24818	-1.02791	-1.02791	0.440534	0.367112	-0.32711	1.71733	-0.633776	-0.735998	-0.0204444	cluster1
piR-11324	1.72357	-0.510962	-0.645034	-0.592895	0.0253247	1.69106	0.128718	-0.491554	-0.659447	-0.668775	0.673297	-0.0246328	-0.640453	-1.25627	1.24806	-0.20689	0.592458	-1.10028	1.39181	-0.677094	cluster1
piR-2068	1.72535	-0.515742	-0.637983	-0.591415	0.0197914	1.6711	0.137728	-0.34891	-0.707002	-0.752912	-0.287137	-1.45363	0.520436	-0.0179461	1.23828	-0.91571	-0.421945	-0.736159	0.655361	1.41845	cluster1
piR-14142	1.72955	-0.488157	-0.65875	-0.580015	-0.0026245	1.65761	0.17252	-0.347708	-0.779008	-0.703419	-0.55665	-0.506045	-1.0627	1.21451	0.910882	-0.047316	-0.205036	-1.15136	-0.205036	1.60874	cluster1
piR-19652	1.73176	-0.479438	-0.637873	-0.603431	-0.0110216	1.72318	0.0171555	-0.468918	-0.60235	-0.669066	-0.941944	0.128447	-0.941944	0.29971	1.45573	-1.13564	0.638796	1.06466	-0.993683	0.425864	cluster1
piR-22217	1.71696	-0.527849	-0.632259	-0.609057	0.0522048	1.60397	0.364834	-0.687415	-0.658976	-0.622411	0.83666	-1.72454	0.239046	0.153672	0.495166	1.10734	0.82876	-0.947155	-1.08644	0.0975012	cluster1
piR-11149	1.72088	-0.510996	-0.635265	-0.610411	0.0357896	1.45157	0.629999	-0.520961	-0.721621	-0.838989	-0.267164	-0.61066	-0.648827	1.75565	-0.228998	0.447214	-0.67082	-0.67082	-0.67082	1.56525	cluster1
piR-9156	1.72191	-0.514935	-0.632663	-0.60707	0.0327593	1.68374	0.159316	-0.544263	-0.649395	-0.649395	1.78885	-0.447214	-0.447214	-0.447214	-0.447214	-0.569568	1.73949	-0.0307875	-0.569568	-0.569568	cluster1
piR-13737	1.73165	-0.520998	-0.604136	-0.604136	-0.00237537	1.65798	0.215003	-0.470409	-0.701285	-0.701285	-0.447214	-0.447214	-0.447214	-0.447214	1.78885	1.72581	-0.583374	-0.583374	0.0243072	-0.583374	cluster1
piR-15414	1.73381	-0.533118	-0.595654	-0.595654	-0.00938038	1.69529	0.126643	-0.631298	-0.559342	-0.631298	1.16346	-0.95814	-0.136877	-0.95814	0.889702	1.08905	1.08905	-0.814143	-0.814143	-0.549811	cluster1
piR-20702	1.73219	-0.504745	-0.590781	-0.629019	-0.00764765	1.71788	0.0477189	-0.62388	-0.517838	-0.62388	0.229039	-0.629858	-0.629858	-0.629858	1.66054	-0.159599	-0.868925	-0.868925	0.372397	1.52505	cluster1
piR-13416	1.72885	-0.494296	-0.588898	-0.648024	0.00236505	1.67737	0.17395	-0.5964	-0.708225	-0.5467	1.22984	-0.726722	0.950329	-0.726722	-0.726722	0.989745	1.04937	-0.0834725	-0.97782	-0.97782	cluster1
piR-9010	1.72878	-0.509929	-0.580999	-0.643186	0.00533027	1.692	0.117909	-0.501115	-0.565966	-0.74283	0.785674	1.25708	-0.157135	-0.942809	-0.942809	-0.548715	1.44661	0.573657	-0.424007	-1.04755	cluster1
piR-14207	1.73055	-0.418603	-0.675218	-0.611064	-0.0256615	1.70279	0.0538237	-0.371873	-0.709494	-0.675243	0.0586098	1.62154	-0.0390732	-0.722855	-0.918221	1.74021	-0.538636	-0.331468	-0.124301	-0.745804	cluster1
piR-281	1.72116	-0.415174	-0.687254	-0.626791	0.00806162	1.63071	0.30325	-0.646618	-0.676117	-0.61122	1.14351	0.931752	-1.18587	-0.338819	-0.550581	1.13959	0.937298	-0.242753	-0.714774	-1.11936	cluster1
piR-8728	1.72418	-0.407152	-0.68432	-0.626975	-0.00573453	1.72907	0	-0.480645	-0.624214	-0.624214	1.52726	-0.555368	-1.13388	-0.0925614	0.254544	1.49835	-0.920864	0.171686	0.171686	-0.920864	cluster1
piR-21653	1.71925	-0.458945	-0.700966	-0.584437	0.0250985	1.70994	0.076069	-0.588195	-0.657836	-0.539983	1.02852	1.15708	-0.771389	-0.771389	-0.642824	0.27669	1.4473	0.170271	-0.893921	-1.00034	cluster1
piR-13886	1.71171	-0.461891	-0.692836	-0.611326	0.0543401	1.68771	0.150517	-0.57805	-0.610075	-0.650106	-1.08609	0.511101	0.83054	0.83054	-1.08609	-0.730297	1.09545	1.09545	-0.730297	-0.730297	cluster1
piR-9253	1.71224	-0.470961	-0.699768	-0.594898	0.0533883	1.69514	0.106747	-0.461147	-0.71307	-0.627672	-0.446778	-0.158534	-1.13136	1.57093	0.16574	-0.15514	-0.0182517	-0.930838	-0.565803	1.67003	cluster1
piR-7882	1.71647	-0.424817	-0.7258	-0.588208	0.0223588	1.70984	-0.11816	-0.86187	-0.528243	-0.201566	0.594169	-0.862128	-1.26989	1.00193	0.535917	-0.786939	-0.33726	-0.955569	0.730729	1.34904	cluster1
piR-11965	1.715	-0.434835	-0.694438	-0.621425	0.0356954	1.71565	0.058559	-0.54572	-0.632935	-0.595557	-0.671729	-0.834043	-0.671729	0.963894	1.21361	-0.466052	-0.650019	-1.01795	0.913706	1.22032	cluster1
piR-19445	1.72073	-0.424907	-0.699267	-0.607814	0.0112558	1.67226	0.193056	-0.687315	-0.593468	-0.584531	-0.264552	-1.14639	-0.154322	1.60936	-0.044092	1.63587	0.200132	-0.626502	-0.887544	-0.321952	cluster1
piR-19020	1.71141	-0.346504	-0.689491	-0.689491	0.0140712	1.69221	0.136755	-0.583558	-0.593997	-0.651413	1.73257	-0.305748	-0.669733	-0.669733	-0.0873565	1.40625	-0.797573	0.146921	0.356809	-1.11241	cluster1
piR-7137	1.71907	-0.347646	-0.669287	-0.689817	-0.0123182	1.69568	0.121731	-0.529721	-0.634334	-0.653354	1.4265	-0.441535	-1.20573	0.492481	-0.271714	0.921406	1.14614	-1.21356	-0.426993	-0.426993	cluster1
piR-15620	1.70887	-0.352578	-0.658241	-0.722217	0.0241687	1.67838	0.158995	-0.466635	-0.701834	-0.668907	-1.08794	-1.08794	0.629858	0.629858	0.916157	-0.724612	-0.882136	1.16568	-0.567087	1.00816	cluster1
piR-19685	1.70503	-0.34785	-0.642476	-0.747021	0.0323139	1.62668	0.310897	-0.62063	-0.707961	-0.608986	0.668665	0.668665	-1.30694	0.820635	-0.851028	0	0.0843649	-0.843649	1.60293	-0.843649	cluster1
piR-22189	1.702	-0.326063	-0.658246	-0.750033	0.0323441	1.51788	0.473041	-0.346372	-0.818697	-0.825853	0.838189	-1.55664	0.5816	0.5816	-0.444753	1.66838	0.189319	-0.757277	-0.57979	-0.520628	cluster1
piR-17367	1.72297	-0.306036	-0.663303	-0.703748	-0.0498825	1.62408	0.307259	-0.515756	-0.707793	-0.707793	0.508001	-0.762001	-0.762001	-0.508001	1.524	1.34462	0.751408	-0.533895	-1.02824	-0.533895	cluster1
piR-15384	1.72094	-0.274601	-0.700999	-0.683943	-0.0614014	1.71808	0.0500412	-0.570261	-0.638026	-0.559836	0.459335	0.650725	-1.07178	-1.07178	1.0335	0.657318	-0.985978	1.27355	-0.985978	0.0410824	cluster1
piR-15659	1.71285	-0.289736	-0.697559	-0.703646	-0.0219128	1.68074	0.101424	-0.32842	-0.738945	-0.714797	1.03246	-0.177454	-1.54869	-0.0161322	0.709816	1.55066	0.0785144	-0.098143	-0.314058	-1.21697	cluster1
piR-11423	1.69999	-0.270909	-0.679422	-0.758258	0.00860028	1.54799	0.424938	-0.368569	-0.78917	-0.815187	-0.250477	-0.937269	-0.452474	1.6887	-0.0484794	0.238563	-0.124468	-1.42101	-0.0726061	1.37952	cluster1
piR-3377	1.71906	-0.319538	-0.637179	-0.731998	-0.0303419	1.56379	0.450123	-0.671304	-0.671304	-0.671304	0.153393	-0.613572	-0.613572	-0.613572	1.68732	1.58491	0.406935	-0.663947	-0.663947	-0.663947	cluster1
piR-9366	1.71593	-0.299713	-0.610916	-0.768911	-0.0363868	1.64741	0.167344	-0.278907	-0.788377	-0.74747	1.32087	-0.307601	0.189989	0.235224	-1.43849	0.934086	1.18317	-0.311362	-0.902949	-0.902949	cluster1
piR-11239	1.72315	-0.420674	-0.528539	-0.757752	-0.0161798	1.60348	0.36363	-0.591446	-0.705354	-0.670305	1.53226	-1.02151	0.340503	-0.170251	-0.681005	1.44154	0.329494	-0.535428	-1.2356	0	cluster1
piR-10804	1.73068	-0.420355	-0.527085	-0.740547	-0.0426923	1.686	0.149803	-0.52765	-0.632607	-0.675545	1.2675	0.362143	-1.2675	0.362143	-0.724286	-0.175599	0.263399	-1.34626	-0.175599	1.43406	cluster1
piR-9731	1.72651	-0.404387	-0.549675	-0.743394	-0.0290577	1.58429	0.387793	-0.488213	-0.755288	-0.728581	-0.202031	1.61624	-0.808122	-0.808122	0.202031	1.68732	-0.613572	0.153393	-0.613572	-0.613572	cluster1
piR-17985	1.73541	-0.388168	-0.558307	-0.722144	-0.0667952	1.64453	0.232975	-0.415701	-0.730902	-0.730902	-0.0432464	0.659508	-0.962232	-0.962232	1.3082	1.5599	0.439281	-0.726158	-0.502035	-0.770983	cluster1
piR-10383	1.72363	-0.385843	-0.580713	-0.736609	-0.0204614	1.58731	0.400115	-0.618658	-0.704925	-0.663845	1.71082	-0.59454	0.0728008	-0.533873	-0.655208	0.844583	1.30982	-0.622701	-0.694275	-0.837425	cluster1
piR-14562	1.72231	-0.381647	-0.561054	-0.756771	-0.0228336	1.72402	0.0296224	-0.556901	-0.616146	-0.580599	0.745804	0.745804	-1.53304	0.538636	-0.497202	0.561951	-0.749269	-0.561951	1.49854	-0.749269	cluster1
piR-9871	1.72398	-0.458896	-0.543711	-0.72227	0.000892793	1.60887	0.274138	-0.313301	-0.840798	-0.728905	1.03114	-1.60079	0.382171	0.418225	-0.230745	1.25082	0.882929	-0.418825	-0.928207	-0.786712	cluster1
piR-20188	1.71912	-0.45206	-0.557378	-0.727508	0.0178231	1.74658	-0.0850978	-0.432753	-0.619553	-0.609176	0.29249	-0.704634	-1.16996	1.42256	0.15954	1.05045	-1.05045	-0.787839	-0.262613	1.05045	cluster1
piR-12621	1.71837	-0.463329	-0.564541	-0.71636	0.0258654	1.60866	0.35346	-0.628373	-0.705379	-0.628373	1.52284	-1.11284	-0.117141	-0.585707	0.292854	1.48813	0.520846	-0.483642	-0.520846	-1.00449	cluster1
piR-17462	1.71824	-0.45667	-0.571139	-0.715731	0.0253036	1.75742	-0.116133	-0.54256	-0.551633	-0.547096	0.890321	-1.22075	-0.119321	1.11978	-0.670035	0.385434	0.791155	0.385434	0.182574	-1.7446	cluster1
piR-13472	1.72012	-0.43003	-0.568168	-0.73033	0.0084084	1.61563	0.331877	-0.588627	-0.749612	-0.609266	1.78885	-0.447214	-0.447214	-0.447214	-0.447214	-0.70386	0.678722	-0.70386	1.43286	-0.70386	cluster1
piR-22244	1.71558	-0.437577	-0.541762	-0.75592	0.0196794	1.57576	0.377583	-0.394925	-0.824535	-0.733884	0.752392	-0.188098	1.22264	-1.28534	-0.501595	1.64711	0.209157	-0.50982	-0.869309	-0.477139	cluster1
piR-2060	1.72289	-0.412211	-0.584994	-0.720752	-0.00493665	1.66669	0.182331	-0.437127	-0.729323	-0.682572	-0.878702	-0.878702	-0.219676	1.4645	0.512576	1.40631	0.246467	-1.27583	-0.550927	0.173977	cluster1
piR-9792	1.71974	-0.396669	-0.605776	-0.719834	0.00253463	1.70789	0.0808586	-0.648841	-0.624189	-0.51572	0.568082	-0.338432	1.29329	-1.36581	-0.157129	1.15183	0.905452	-0.172467	-1.0964	-0.78842	cluster1
piR-19349	1.72819	-0.434864	-0.564422	-0.710879	-0.0180255	1.66019	0.164684	-0.34272	-0.761106	-0.721048	1.44715	0.534229	-0.31107	-1.08875	-0.581566	0.996016	0.0276671	-1.49402	0.811568	-0.341228	cluster1
piR-912	1.73149	-0.411743	-0.57475	-0.70757	-0.0374312	1.64504	0.252897	-0.592119	-0.768417	-0.537405	0.512237	0.0629063	0.197705	-1.68948	0.916634	1.47806	0.0194482	-0.95296	-0.888132	0.343584	cluster1
piR-15849	1.70329	-0.431282	-0.616897	-0.726082	0.0709705	1.66843	0.138315	-0.332821	-0.726154	-0.747766	0.355117	0.355117	-1.64242	1.02096	-0.0887794	-0.37081	-0.03371	-0.20226	1.65179	-1.04501	cluster1
piR-22236	1.69551	-0.427564	-0.641346	-0.722436	0.0958334	1.63815	0.284306	-0.618253	-0.690458	-0.613741	0.4102	-0.773069	0.173546	-1.16749	1.35681	-0.520205	0.130051	-0.58523	-0.715282	1.69067	cluster1
piR-10662	1.70602	-0.422179	-0.647111	-0.699018	0.0622888	1.71385	0.0252199	-0.396939	-0.714928	-0.627207	0.864541	-1.43716	1.03296	-0.145961	-0.314379	-0.341236	1.45973	0.511854	-0.530812	-1.09954	cluster1
piR-17275	1.70603	-0.398374	-0.634698	-0.724726	0.0517662	1.73466	-0.0231804	-0.47391	-0.615567	-0.622006	1.78885	-0.447214	-0.447214	-0.447214	-0.447214	-0.985978	1.27355	0.0410824	-0.985978	0.657318	cluster1
piR-17278	1.70962	-0.434044	-0.665484	-0.665484	0.0553938	1.55957	0.457854	-0.676051	-0.697513	-0.643858	1.52057	-0.684257	-0.684257	0.5322	-0.684257	0.0617998	1.44321	-1.37414	-0.156317	0.025447	cluster1
piR-18762	1.71437	-0.413395	-0.666701	-0.666701	0.0324231	1.65323	0.244093	-0.581341	-0.69926	-0.616717	-0.240084	-0.828043	-0.926037	1.4503	0.543863	1.29802	0.552535	0.14325	-1.02614	-0.967667	cluster1
piR-19588	1.71495	-0.428739	-0.666927	-0.655017	0.0357282	1.63938	0.270703	-0.517899	-0.726423	-0.665762	0.788551	-0.814548	-0.727894	1.3518	-0.597913	0.299299	-1.69603	0.0498832	0.92284	0.424007	cluster1
piR-8247	1.71493	-0.422727	-0.674922	-0.650904	0.033626	1.78094	-0.284647	-0.473573	-0.511358	-0.511358	-0.172774	-0.691095	-0.691095	1.72774	-0.172774	-0.730297	-0.730297	1.09545	-0.730297	1.09545	cluster1
piR-2361	1.71969	-0.435944	-0.646691	-0.658734	0.0216768	1.62597	0.315344	-0.641809	-0.665639	-0.633866	1.65824	-0.569248	-0.940496	0.0494998	-0.197999	0.97912	-0.847596	-0.993734	-0.263047	1.12526	cluster1
piR-15612	1.72346	-0.433689	-0.625687	-0.670863	0.0067764	1.77009	-0.195846	-0.494848	-0.517273	-0.562123	0.883541	-0.722897	1.28515	-0.722897	-0.722897	-0.447214	1.78885	-0.447214	-0.447214	-0.447214	cluster1
piR-14627	1.7244	-0.432593	-0.635745	-0.659645	0.00358503	1.68913	0.123638	-0.490106	-0.57016	-0.752504	1.47799	-0.677413	0.195013	-1.13929	0.143694	0.979447	1.17665	-0.959727	-0.696788	-0.499584	cluster1
piR-8706	1.72688	-0.435434	-0.636061	-0.650923	-0.00445837	1.66262	0.176936	-0.390413	-0.755824	-0.69332	1.36371	-0.977596	-0.977596	0.460045	0.131442	1.33195	0.734279	-0.54644	-1.10142	-0.418368	cluster1
piR-16248	1.72009	-0.462114	-0.648827	-0.637158	0.0280069	1.71988	0.0359243	-0.491714	-0.632043	-0.632043	-0.310728	0.577066	1.24291	-0.0887794	-1.42047	0.860484	1.30338	-0.721288	-0.721288	-0.721288	cluster1
piR-7283	1.71363	-0.449511	-0.639445	-0.6711	0.0464283	1.70113	0.0931273	-0.471845	-0.676725	-0.645683	1.49746	-0.879458	-0.879458	-0.166384	0.427844	1.29154	0.0615021	0.522768	-1.32229	-0.553519	cluster1
piR-11205	1.73934	-0.501704	-0.472787	-0.704121	-0.060725	1.72111	0.0416397	-0.578329	-0.582955	-0.601462	1.48088	-1.16355	-0.634663	0.158666	0.158666	0.980558	1.11802	-0.256595	-1.03554	-0.806441	cluster1
piR-17660	1.74396	-0.492961	-0.462976	-0.702859	-0.0851587	1.64099	0.25157	-0.448404	-0.722078	-0.722078	0	-0.406371	-1.08366	1.62549	-0.135457	1.69834	0.0936094	-0.441301	-0.675325	-0.675325	cluster1
piR-14373	1.73761	-0.527334	-0.48411	-0.68294	-0.0432241	1.70793	0.0805083	-0.523304	-0.598062	-0.667069	-0.390745	1.38537	-0.213133	-1.2788	0.497311	1.42047	0.532676	-1.02096	-0.133169	-0.799014	cluster1
piR-22200	1.74717	-0.518033	-0.470244	-0.670958	-0.0879319	1.7116	0.0748902	-0.57134	-0.613617	-0.601538	1.6686	-0.0725476	-0.217643	-0.362738	-1.01567	1.12043	1.03924	-0.584574	-0.584574	-0.990529	cluster1
piR-3112	1.74201	-0.540965	-0.461557	-0.674965	-0.0645187	1.65381	0.231894	-0.51236	-0.739553	-0.63379	0.757023	-1.72288	0.234938	0.104417	0.626502	1.303	0.699761	-0.144778	-1.10997	-0.74802	cluster1
piR-13340	1.7355	-0.481004	-0.509567	-0.703797	-0.041131	1.64607	0.233134	-0.429179	-0.742674	-0.707351	-0.47305	0	1.53741	0.118262	-1.18262	1.43412	0.383257	-1.16213	0.0123631	-0.667609	cluster1
piR-1553	1.73129	-0.503561	-0.508357	-0.700189	-0.0191833	1.58935	0.341352	-0.37401	-0.723915	-0.832775	0.504443	-0.887124	1.46115	-0.887124	-0.191341	1.01352	1.01352	-1.25556	-0.196654	-0.574835	cluster1
piR-1631	1.73433	-0.463691	-0.493801	-0.728658	-0.0481757	1.65417	0.199592	-0.426487	-0.605367	-0.821906	0.913377	-0.228344	1.17286	-0.851102	-1.00679	0.492931	0.032862	0.952999	0.197172	-1.67596	cluster1
piR-21930	1.72633	-0.475621	-0.495947	-0.739855	-0.0149055	1.69607	0.0344857	-0.289471	-0.717929	-0.723154	0.659757	-0.581721	-0.759075	1.44011	-0.759075	0.927255	1.24193	-0.583205	-0.792991	-0.792991	cluster1
piR-285	1.72961	-0.47225	-0.489959	-0.73789	-0.0295156	1.66084	0.21162	-0.48829	-0.677677	-0.706497	-0.319235	-1.51637	0.718278	1.03751	0.0798087	0.960046	0.568191	-1.39109	0.568191	-0.70534	cluster1
piR-15826	1.72184	-0.539966	-0.444397	-0.739068	0.00159282	1.68945	-0.0109381	-0.194898	-0.682142	-0.801467	1.18673	-0.182574	0.882442	-0.9433	-0.9433	0.812743	0.812743	-0.135457	-1.62549	0.135457	cluster1
piR-19122	1.73086	-0.538564	-0.442593	-0.719214	-0.0304847	1.62449	0.239627	-0.367221	-0.904049	-0.592844	-0.117843	-1.31528	-0.545498	0.96555	1.01307	0.848963	0.413112	-1.7093	0.0151601	0.432062	cluster1
piR-19524	1.73229	-0.52519	-0.464555	-0.711758	-0.0307838	1.56592	0.346331	-0.712988	-0.916252	-0.283006	1.55512	-1.00626	-0.365911	0.365911	-0.548867	1.38886	0.322508	-0.795866	-1.13398	0.218473	cluster1
piR-19951	1.73589	-0.520193	-0.462713	-0.707003	-0.0459839	1.71126	0.0049746	-0.328324	-0.711368	-0.676546	0.601074	0.601074	0.815744	-0.472273	-1.54562	1.70176	-0.624864	-0.624864	0.10636	-0.558389	cluster1
piR-19039	1.73633	-0.532307	-0.532307	-0.646373	-0.025348	1.72555	0.0221833	-0.540323	-0.579936	-0.627472	0.976573	0.0887794	0.976573	-1.02096	-1.02096	0.0600977	0.661075	-0.991613	1.26205	-0.991613	cluster1
piR-19099	1.73368	-0.51319	-0.559722	-0.64614	-0.0146246	1.6904	0.134515	-0.515641	-0.627736	-0.681542	-0.19786	-0.768611	-0.920811	1.55244	0.33484	1.19201	-0.573933	-0.647514	-0.941839	0.971271	cluster1
piR-13927	1.73643	-0.505758	-0.550714	-0.651865	-0.0280976	1.61458	0.332344	-0.550444	-0.650307	-0.746176	1.78163	-0.368613	-0.368613	-0.588025	-0.456377	1.24548	0.915237	-0.735964	-0.547255	-0.877495	cluster1
piR-15619	1.73747	-0.499858	-0.556499	-0.64854	-0.0325686	1.74418	-0.0551233	-0.512751	-0.585555	-0.590756	1.64186	-0.508195	-0.996843	-0.215005	0.0781838	1.08983	-0.643991	0.346764	0.594453	-1.38706	cluster1
piR-22007	1.72341	-0.530913	-0.578	-0.642746	0.0282526	1.64143	0.261346	-0.499766	-0.660241	-0.742772	0.206027	-0.0147162	-1.11843	1.53049	-0.603365	1.25899	0.91248	-0.733449	-0.646821	-0.791201	cluster1
piR-15220	1.72138	-0.52331	-0.557115	-0.672054	0.0311011	1.67717	0.177994	-0.568945	-0.595432	-0.690786	-0.100853	-1.02534	-0.815227	0.529477	1.41194	1.45916	-1.06631	-0.785699	0.336728	0.0561214	cluster1
piR-19956	1.72782	-0.503424	-0.566178	-0.663794	0.0055781	1.65309	0.218554	-0.438007	-0.716821	-0.716821	0.0482243	-1.27794	1.37439	0.409906	-0.554579	0.608418	-1.32746	-0.35952	-0.221243	1.2998	cluster1
piR-6414	1.71564	-0.53467	-0.528795	-0.699184	0.047004	1.6166	0.313508	-0.50284	-0.805617	-0.621651	1.26247	-0.0221485	0.708753	-0.930238	-1.01883	0.851666	1.02747	0.207057	-1.0431	-1.0431	cluster1
piR-16687	1.71627	-0.552274	-0.536629	-0.677435	0.0500645	1.7301	-0.112278	-0.255177	-0.66346	-0.699184	-1.32944	0.436224	-0.706267	0.436224	1.16326	1.1606	1.02132	-0.789205	-0.789205	-0.60351	cluster1
piR-7438	1.71895	-0.541943	-0.546138	-0.671976	0.0411072	1.68729	0.130139	-0.452853	-0.682289	-0.682289	1.61698	-0.797103	0.227744	-0.797103	-0.250518	1.59816	-0.0647901	0.151177	-0.842272	-0.842272	cluster1
piR-9862	1.71705	-0.564173	-0.498762	-0.694996	0.0408821	1.622	0.299131	-0.462195	-0.699771	-0.759165	1.28103	-0.26688	0.800641	-0.907393	-0.907393	1.17659	0.62934	0.150494	-0.601978	-1.35445	cluster1
piR-7224	1.72716	-0.54542	-0.503139	-0.682832	0.00422806	1.66208	0.223853	-0.593847	-0.646041	-0.646041	-0.263752	-0.703339	-0.703339	1.71439	-0.0439587	-1.00746	-0.797573	0.0419775	1.51119	0.251865	cluster1
piR-9877	1.72016	-0.543523	-0.489768	-0.710761	0.0238911	1.6101	0.325166	-0.457155	-0.75435	-0.723756	0.824475	-1.37412	-0.714545	0.384755	0.87944	1.45713	-0.0184447	-0.617899	-1.17124	0.35045	cluster1
piR-1415	1.72656	-0.530073	-0.488937	-0.706372	-0.00117533	1.64551	0.252485	-0.570664	-0.558792	-0.768537	-0.759435	-0.759435	-0.484277	1.55189	0.451258	-0.255568	-0.681516	-1.13789	0.930999	1.14397	cluster1
piR-20802	1.73786	-0.679934	-0.390479	-0.600476	-0.0669718	1.59231	0.254005	-0.196649	-0.806624	-0.843041	1.46541	-0.366353	-0.237808	0.37278	-1.23403	1.21259	0.761395	-1.01519	0	-0.958793	cluster1
piR-5326	1.73331	-0.677891	-0.381658	-0.622778	-0.0509796	1.70647	0.0561033	-0.458177	-0.762069	-0.542331	0.98662	-0.475039	0.98662	-0.155301	-1.3429	0.321136	0.24587	0.848	0.321136	-1.73614	cluster1
piR-13033	1.73018	-0.701254	-0.388194	-0.602118	-0.0386107	1.58172	0.383065	-0.450961	-0.723381	-0.790438	0.55298	-1.3091	-0.716617	1.17367	0.299061	1.68526	0.0374503	-0.486854	-0.898807	-0.337053	cluster1
piR-20153	1.72904	-0.691952	-0.37362	-0.624934	-0.0385348	1.6513	0.21784	-0.425522	-0.75849	-0.685124	-0.951702	-0.0349248	-0.951702	0.57626	1.36207	-0.757443	-0.387959	-0.942185	0.720495	1.36709	cluster1
piR-6990	1.727	-0.705657	-0.362114	-0.622093	-0.0371399	1.69732	0.118563	-0.567852	-0.667695	-0.580333	1.38537	-1.2788	-0.568356	0.142089	0.3197	0.984608	-0.373472	-0.882752	-0.882752	1.15437	cluster1
piR-11799	1.73122	-0.655786	-0.418368	-0.630119	-0.0269501	1.59369	0.322056	-0.472717	-0.935758	-0.507272	-0.358529	-0.948513	-0.687558	0.49241	1.50219	0.0901378	-0.387062	-1.23542	0.0106044	1.52174	cluster1
piR-14047	1.72091	-0.677344	-0.377563	-0.66114	-0.00486132	1.69387	0.122238	-0.508356	-0.687833	-0.619923	-0.438727	0.932294	-0.712931	1.2065	-0.987135	0.471104	1.48061	-0.790782	-0.201902	-0.959033	cluster1
piR-9344	1.7481	-0.611298	-0.381487	-0.641939	-0.113374	1.68184	0.143631	-0.453215	-0.729802	-0.642459	-0.36439	-1.18427	0.182195	1.54866	-0.182195	1.73563	-0.751737	-0.585913	-0.198989	-0.198989	cluster1
piR-22286	1.74906	-0.628176	-0.369203	-0.628176	-0.12351	1.70438	0.0607902	-0.400765	-0.682201	-0.682201	1.78885	-0.447214	-0.447214	-0.447214	-0.447214	0.890264	1.27975	-0.723339	-0.723339	-0.723339	cluster1
piR-7077	1.74845	-0.628283	-0.373388	-0.628283	-0.118492	1.72728	0.0120178	-0.506932	-0.616185	-0.616185	-0.164399	0.164399	1.47959	-1.31519	-0.164399	1.22984	-0.726722	0.950329	-0.726722	-0.726722	cluster1
piR-12094	1.74269	-0.634925	-0.373721	-0.641622	-0.0924257	1.69235	0.116889	-0.461203	-0.696251	-0.651783	0.984506	-0.995208	-1.10222	0.235425	0.877495	0.816529	-0.647898	-1.44668	0.594646	0.683399	cluster1
piR-19480	1.74154	-0.64125	-0.369682	-0.64125	-0.0893545	1.68282	0.140969	-0.450597	-0.651981	-0.721207	-0.065938	-0.560473	-0.560473	1.74736	-0.560473	0.114053	-1.02648	-1.02648	0.969452	0.969452	cluster1
piR-11915	1.74452	-0.649605	-0.34635	-0.633645	-0.114918	1.6317	0.285578	-0.739735	-0.676833	-0.500705	-0.501125	-0.879332	-0.548401	0.326204	1.60265	1.37523	-0.870978	-1.0085	0.573012	-0.0687614	cluster1
piR-2743	1.7433	-0.625564	-0.34958	-0.660062	-0.108094	1.60316	0.261763	-0.270452	-0.889558	-0.704912	1.38956	-0.751116	0.638448	-1.01401	-0.262891	1.29656	0.523383	0.0475803	-1.32035	-0.547173	cluster1
piR-11920	1.73577	-0.606274	-0.390341	-0.68102	-0.0581358	1.76792	-0.206956	-0.477487	-0.633043	-0.450434	-0.791155	0.121716	-0.791155	-0.182574	1.64317	1.58526	-0.482472	-0.137849	-1.10279	0.137849	cluster1
piR-19743	1.73388	-0.601713	-0.386816	-0.692196	-0.0531589	1.6558	0.221155	-0.47472	-0.67967	-0.722566	1.65085	-0.505363	0.168454	-0.40429	-0.909653	1.52566	0.496446	-0.744669	-0.472229	-0.805211	cluster1
piR-14849	1.73571	-0.630168	-0.350216	-0.679572	-0.0757519	1.53479	0.463692	-0.413075	-0.824342	-0.76107	1.72538	-0.371766	-0.0381298	-0.753064	-0.562415	0.818771	1.29874	-0.903472	-0.395269	-0.818771	cluster1
piR-13509	1.73312	-0.631886	-0.367078	-0.677542	-0.056614	1.77333	-0.280865	-0.407851	-0.646885	-0.43773	1.57239	-1.0053	0.283547	-0.618647	-0.231993	1.67126	-0.557086	-0.742781	-0.557086	0.185695	cluster1
piR-9956	1.73845	-0.627934	-0.372109	-0.662819	-0.0755846	1.69457	-0.0509813	-0.932071	-0.400092	-0.311429	1.61598	0.155757	-0.298535	-1.04487	-0.428332	1.56328	-0.40376	0.0103528	0.0103528	-1.18022	cluster1
piR-21755	1.73659	-0.66019	-0.466438	-0.574078	-0.0358799	1.68504	0.156676	-0.595984	-0.672786	-0.572943	-0.367587	-0.602843	-1.02924	0.529326	1.47035	0.953115	0.128799	-1.67439	0.0772796	0.515197	cluster1
piR-3261	1.73995	-0.642379	-0.472212	-0.578566	-0.0467958	1.729	0.00504571	-0.507934	-0.634077	-0.592029	-0.613572	1.68732	-0.613572	-0.613572	0.153393	1.47687	-0.694996	0.608121	-0.694996	-0.694996	cluster1
piR-12227	1.7437	-0.638158	-0.480866	-0.563257	-0.061419	1.71571	0.0414476	-0.465741	-0.68934	-0.602082	1.26763	0.462785	-0.74448	-1.24751	0.261574	1.51663	-0.310635	0.420271	-1.04154	-0.584725	cluster1
piR-8006	1.73819	-0.644303	-0.501828	-0.557235	-0.0348272	1.61905	0.31733	-0.509515	-0.699466	-0.7274	-0.67082	-0.67082	-0.67082	0.447214	1.56525	-0.295433	1.76205	-0.717481	-0.295433	-0.453701	cluster1
piR-20157	1.73881	-0.685137	-0.450162	-0.549099	-0.0544152	1.77454	-0.419051	-0.252641	-0.50982	-0.593025	1.46131	-0.814503	-0.694723	0.622855	-0.574943	1.34854	0.599351	-0.0428108	-0.899026	-1.00605	cluster1
piR-7339	1.74102	-0.652274	-0.44134	-0.587371	-0.0600352	1.75123	-0.112791	-0.415546	-0.617382	-0.605509	1.20087	-1.25545	-0.573142	-0.163755	0.791482	1.72206	-0.0173946	-0.365286	-0.713178	-0.626205	cluster1
piR-947	1.74457	-0.661508	-0.441006	-0.564228	-0.0778245	1.59964	0.354662	-0.487529	-0.764772	-0.702	1.56726	-0.391814	-0.84893	-0.718325	0.391814	1.40972	0.667761	-0.445174	-0.681252	-0.951054	cluster1
piR-18978	1.75213	-0.574835	-0.463268	-0.612024	-0.102004	1.66198	0.137009	-0.446769	-0.905452	-0.446769	-0.0222397	-1.29484	-0.602943	0.719083	1.20094	0.589508	-0.166769	-1.60176	0.16289	1.01613	cluster1
piR-3346	1.75252	-0.549836	-0.475366	-0.624305	-0.103017	1.76148	-0.188328	-0.372562	-0.567031	-0.633559	-0.0584705	-1.37406	0.964764	-0.497	0.964764	1.24926	0.844827	-0.278613	-0.907739	-0.907739	cluster1
piR-8127	1.74796	-0.556261	-0.485205	-0.627316	-0.0791758	1.74778	-0.0827834	-0.467551	-0.636616	-0.560829	0.830747	-1.0681	0.949425	-1.0681	0.356034	0.573346	1.2104	0.175189	-0.621125	-1.33781	cluster1
piR-12659	1.74904	-0.581912	-0.507519	-0.581912	-0.0776984	1.64372	0.251999	-0.475362	-0.710179	-0.710179	-0.447214	1.78885	-0.447214	-0.447214	-0.447214	-0.566697	-0.0419775	-0.566697	1.74207	-0.566697	cluster1
piR-13390	1.75186	-0.580394	-0.50918	-0.571492	-0.0907979	1.71824	-0.0032948	-0.37396	-0.736388	-0.604596	-0.706377	-1.24151	0.256865	0.363891	1.32713	0.310068	-0.034452	-1.58479	1.17137	0.137808	cluster1
piR-5931	1.75071	-0.586723	-0.511017	-0.567797	-0.0851695	1.53775	0.497508	-0.615101	-0.732694	-0.687466	1.6535	0.0493583	-0.444224	-0.259131	-0.999505	1.65454	0.0319938	-0.105123	-0.790705	-0.790705	cluster1
piR-529	1.75132	-0.60289	-0.469508	-0.582883	-0.0960356	1.72517	-0.093843	-0.312382	-0.813735	-0.50521	-0.248166	-0.323368	-1.26339	1.44387	0.391049	1.37501	0.544467	-0.239935	-0.4245	-1.25504	cluster1
piR-1564	1.75236	-0.597489	-0.479225	-0.576921	-0.0987245	1.7098	0.0606462	-0.529856	-0.72669	-0.513897	-0.272166	-0.907218	-0.907218	1.27011	0.816497	0.134681	-1.05368	-0.142604	1.60033	-0.538725	cluster1
piR-18330	1.75128	-0.603663	-0.484257	-0.570494	-0.0928712	1.57398	0.364477	-0.346036	-0.828751	-0.763666	-0.474203	-0.9884	-0.617036	1.3969	0.682739	-0.833487	-1.13508	-0.0383843	0.976057	1.03089	cluster1
piR-17360	1.73649	-0.620936	-0.46081	-0.620936	-0.0338046	1.68218	0.143923	-0.450254	-0.67472	-0.701128	1.14736	-0.980809	-0.980809	0.869774	-0.0555175	1.28601	0.11691	-0.394571	-1.41753	0.409184	cluster1
piR-5707	1.7369	-0.631601	-0.469057	-0.602576	-0.0336699	1.6445	0.238303	-0.45943	-0.797562	-0.625813	1.74242	-0.556605	-0.0726007	-0.435604	-0.677607	0.532676	0.976573	-1.46486	-0.577066	0.532676	cluster1
piR-18587	1.74169	-0.627346	-0.453416	-0.603355	-0.0575767	1.72694	-0.0157163	-0.445603	-0.538052	-0.727572	-0.217752	-0.920177	-0.323115	1.71392	-0.252873	-0.824148	-0.513149	-0.629774	1.5861	0.380974	cluster1
piR-7664	1.74217	-0.607878	-0.472098	-0.607878	-0.0543121	1.68857	0.143001	-0.528672	-0.651451	-0.651451	0.944118	-1.0435	-1.0435	0.944118	0.198762	1.78885	-0.447214	-0.447214	-0.447214	-0.447214	cluster1
piR-22162	1.74206	-0.626136	-0.419816	-0.626136	-0.0699694	1.72727	0	-0.454545	-0.636364	-0.636364	1.78885	-0.447214	-0.447214	-0.447214	-0.447214	1.45363	-0.699896	-0.699896	-0.699896	0.646058	cluster1
piR-14657	1.74582	-0.607445	-0.456743	-0.607445	-0.0741917	1.75723	-0.117639	-0.514671	-0.544081	-0.580843	0.877718	1.13213	-0.0763233	-0.775953	-1.15757	-0.613572	1.68732	0.153393	-0.613572	-0.613572	cluster1
piR-21876	1.74678	-0.602427	-0.447959	-0.615299	-0.081096	1.73308	-0.0632868	-0.365116	-0.715627	-0.589054	1.00893	-0.997466	-0.768164	-0.366884	1.12358	1.50036	0.279136	-1.11654	-0.651317	-0.0116307	cluster1
piR-20226	1.73853	-0.558956	-0.47939	-0.658415	-0.0417725	1.5998	0.331436	-0.404669	-0.793483	-0.733085	1.6797	0.102839	-0.411355	-0.514193	-0.856989	1.34783	0.614317	-0.852709	-0.0733513	-1.03609	cluster1
piR-20461	1.73698	-0.56684	-0.472919	-0.66076	-0.0364634	1.65569	0.221173	-0.471659	-0.702603	-0.702603	1.68732	0.153393	-0.613572	-0.613572	-0.613572	0.146385	-0.09759	-0.829515	1.61024	-0.829515	cluster1
piR-15455	1.74425	-0.572165	-0.454743	-0.646888	-0.0704532	1.63599	0.291151	-0.630827	-0.665488	-0.630827	0.174667	0.465778	-0.989778	1.33911	-0.989778	0	-0.57735	-0.57735	1.73205	-0.57735	cluster1
piR-22126	1.7406	-0.568206	-0.448268	-0.665655	-0.0584697	1.58192	0.404537	-0.772846	-0.615862	-0.597748	0.767463	-1.18265	-0.55358	-0.301952	1.27072	0.794303	-0.368092	-1.38519	-0.174359	1.13333	cluster1
piR-3359	1.73762	-0.583174	-0.498164	-0.62568	-0.0306039	1.6344	0.274282	-0.476325	-0.696428	-0.735933	0.447214	-1.0435	1.19257	-1.0435	0.447214	0.266076	1.19734	-0.66519	-1.33038	0.532152	cluster1
piR-16471	1.72831	-0.6186	-0.459242	-0.647575	-0.00289743	1.50304	0.488619	-0.318665	-0.812595	-0.860395	0.26482	0.117698	-0.617914	1.4418	-1.2064	-0.41419	0.17751	-1.44967	1.21299	0.47336	cluster1
piR-19797	1.7267	-0.626992	-0.46876	-0.636881	0.00593368	1.57011	0.421956	-0.514803	-0.72205	-0.75521	1.31853	-0.66331	0.630954	-1.1891	-0.0970698	1.43946	0.635507	-0.895835	-0.474716	-0.704418	cluster1
piR-15215	1.73474	-0.596967	-0.456576	-0.651902	-0.029299	1.65139	0.194281	-0.357439	-0.744114	-0.744114	1.72692	-0.682736	-0.682736	-0.281127	-0.0803219	1.50213	0.537926	-0.527776	-0.88301	-0.629271	cluster1
piR-3169	1.73713	-0.620132	-0.442225	-0.63284	-0.0419352	1.75971	-0.226479	-0.316352	-0.532046	-0.684829	0.903508	-0.813157	-0.722806	1.26491	-0.632456	1.42946	-0.694012	-0.901179	-0.486844	0.652578	cluster1
piR-7427	1.71472	-0.65736	-0.440307	-0.65736	0.0403098	1.77632	-0.264181	-0.412044	-0.550049	-0.550049	-0.447214	-0.447214	-0.447214	-0.447214	1.78885	-0.907529	1.51958	0.147737	0.147737	-0.907529	cluster1
piR-14508	1.71329	-0.623423	-0.456515	-0.682066	0.048719	1.74182	-0.0599321	-0.465801	-0.663046	-0.553044	0.1922	-0.648675	1.6337	-0.2883	-0.888925	0.705898	1.16878	-1.31922	0.0694326	-0.624894	cluster1
piR-9182	1.71325	-0.629569	-0.464436	-0.670852	0.051604	1.66684	0.114391	-0.276639	-0.761048	-0.743539	1.59469	0.132891	-0.996683	-0.0664455	-0.664455	0.687552	0.951995	-0.634663	0.423109	-1.42799	cluster1
piR-18885	1.719	-0.605433	-0.431251	-0.701534	0.0192201	1.47804	0.480364	-0.203231	-0.83879	-0.916387	0.658947	-1.23802	-0.818691	1.13818	0.259585	1.11876	0.99199	-0.386654	-0.608505	-1.11559	cluster1
piR-19334	1.73061	-0.597662	-0.445345	-0.670194	-0.0174076	1.69835	0.110105	-0.508628	-0.649914	-0.649914	0.498058	0.747087	0.373544	-1.7432	0.124515	0.025777	1.05686	-1.0053	-1.0053	0.927971	cluster1
piR-21895	1.72761	-0.593145	-0.449178	-0.679526	-0.00575869	1.56798	0.436536	-0.640028	-0.754018	-0.610476	0.24417	-0.830906	-1.25	0.936591	0.900148	1.33434	0.148707	-1.43884	-0.273299	0.229088	cluster1
piR-21504	1.70474	-0.70347	-0.414789	-0.650292	0.0638137	1.66907	0.180727	-0.481295	-0.7664	-0.602102	1.06571	-0.975009	0.158722	-1.08838	0.838961	0.239046	-0.956183	0.239046	-0.956183	1.43427	cluster1
piR-1418	1.70308	-0.665441	-0.431812	-0.681554	0.0757282	1.73187	-0.00991256	-0.611747	-0.625908	-0.4843	-0.348734	-0.0217959	-0.675672	-0.675672	1.72187	0.617263	0.0703211	0.304725	0.734465	-1.72677	cluster1
piR-15964	1.70409	-0.660143	-0.422185	-0.690848	0.0690848	1.72141	0.00223269	-0.645248	-0.678739	-0.399652	1.39621	-0.117753	0.555121	-1.07099	-0.76259	1.45589	0.106983	-0.288388	0.0604684	-1.33496	cluster1
piR-10875	1.69207	-0.689171	-0.411446	-0.694315	0.102861	1.60043	0.305838	-0.341461	-0.828021	-0.736791	-0.0701606	-1.6098	0.0272847	0.96276	0.689913	-0.260579	-0.343742	-1.17538	0.238402	1.5413	cluster1
piR-8785	1.69542	-0.672678	-0.415276	-0.701278	0.0938088	1.64724	0.128691	-0.210195	-0.789303	-0.776434	1.69376	-0.918956	-0.378394	-0.378394	-0.0180187	1.77457	-0.599308	-0.249063	-0.443644	-0.48256	cluster1
piR-18997	1.70197	-0.600908	-0.411999	-0.753833	0.0647685	1.67302	0.169396	-0.449184	-0.696615	-0.696615	0.39736	-0.662266	-0.662266	1.58944	-0.662266	0.946272	0.270364	-0.405545	0.720969	-1.53206	cluster1
piR-9389	1.69497	-0.653132	-0.407485	-0.725382	0.091034	1.73137	-0.0309662	-0.41349	-0.677613	-0.609305	1.06484	-0.999646	1.06484	-0.347703	-0.782331	0.691476	1.27997	-1.07399	-0.0441367	-0.85331	cluster1
piR-19286	1.70257	-0.63041	-0.427943	-0.717839	0.0736245	1.50671	0.409447	-0.242281	-1.06339	-0.610489	0.128188	-1.03276	-0.996481	0.708662	1.19239	1.54129	0.238792	-1.17225	-0.238792	-0.369042	cluster1
piR-22183	1.6994	-0.630609	-0.410359	-0.734937	0.0765077	1.72013	0.0310243	-0.520519	-0.537755	-0.692877	-0.209849	-0.209849	-0.909347	1.71377	-0.384724	-0.363913	0.545869	-1.53363	0.285931	1.06574	cluster1
piR-10936	1.70072	-0.670305	-0.373184	-0.717844	0.0606127	1.67708	0.12254	-0.378761	-0.809171	-0.611689	-0.506201	-0.975233	-0.656645	0.874347	1.26373	0.283176	-0.387504	-1.43079	0.245916	1.2892	cluster1
piR-10862	1.68283	-0.665934	-0.382462	-0.751426	0.116988	1.44527	0.567273	-0.316951	-1.00814	-0.687453	1.67728	-0.25968	-0.0468276	-0.983379	-0.387392	1.24869	0.573722	-0.607471	-1.31619	0.101245	cluster1
piR-14408	1.68378	-0.674187	-0.392807	-0.736091	0.119305	1.62415	0.236835	-0.303228	-0.798698	-0.759061	1.00428	0.301803	-0.426687	-1.51942	0.640031	1.3518	0.0519924	-1.29114	-0.554586	0.441935	cluster1
piR-10683	1.7138	-0.619623	-0.512791	-0.642113	0.0607253	1.59553	0.354071	-0.44663	-0.751484	-0.751484	-0.447214	-0.447214	-0.447214	-0.447214	1.78885	-0.688847	-0.688847	-0.688847	0.563602	1.50294	cluster1
piR-2618	1.71672	-0.569099	-0.52786	-0.669252	0.0494869	1.66754	0.146257	-0.355501	-0.793204	-0.665096	0.058621	-0.996558	-0.703452	1.58277	0.058621	1.42113	0.20797	-0.961859	-0.961859	0.294624	cluster1
piR-7913	1.7185	-0.582422	-0.537482	-0.645338	0.0467375	1.69674	0.0810444	-0.391714	-0.677448	-0.708619	-0.870388	0	0.174078	1.5667	-0.870388	0.890734	1.12514	-0.0468807	-0.984495	-0.984495	cluster1
piR-21955	1.69803	-0.5831	-0.56572	-0.665655	0.116446	1.5725	0.399497	-0.451214	-0.822229	-0.698557	1.67008	-0.821787	0.106037	-0.291602	-0.662731	1.36254	0.65556	-0.544158	-0.329923	-1.14402	cluster1
piR-13690	1.7059	-0.562838	-0.539123	-0.689318	0.0853743	1.73707	-0.0601148	-0.717621	-0.435832	-0.5235	-0.0359018	-1.41214	-0.335083	1.2805	0.502625	-0.244497	0.298829	0.977986	0.570492	-1.60281	cluster1
piR-19606	1.69312	-0.556748	-0.551981	-0.709282	0.124887	1.49646	0.44785	-0.216975	-0.760922	-0.966414	0.112477	-1.52845	-0.334348	0.813529	0.936791	-0.139581	0.921817	-1.41908	-0.357677	0.994516	cluster1
piR-15379	1.70268	-0.596061	-0.478335	-0.713786	0.0855056	1.5111	0.542659	-0.592751	-0.68876	-0.772246	1.09545	-0.730297	-0.730297	-0.730297	1.09545	1.65309	-0.247964	-0.661236	-0.867872	0.123982	cluster1
piR-19940	1.70485	-0.593823	-0.498045	-0.696969	0.0839899	1.70677	0.0780998	-0.483838	-0.664801	-0.636228	0.336005	-1.34402	-0.399006	1.38602	0.0210003	-0.40032	-0.880705	-0.480384	0.0800641	1.68135	cluster1
piR-14423	1.69295	-0.610858	-0.500321	-0.703941	0.122172	1.6671	0.210372	-0.623178	-0.654932	-0.599362	1.64511	-0.351382	-0.75068	-0.75068	0.207635	1.74407	-0.0977278	-0.69913	-0.398429	-0.548779	cluster1
piR-13960	1.69801	-0.605636	-0.512747	-0.689236	0.109609	1.60977	0.335546	-0.529865	-0.790019	-0.625432	0.175274	-0.575901	-0.701096	-0.575901	1.67762	0.982609	0.678709	-0.891439	-1.24599	0.47611	cluster1
piR-11654	1.69313	-0.596804	-0.520291	-0.700644	0.124607	1.67938	0.0264172	-0.218885	-0.856671	-0.630238	0.452335	-1.1093	0.524135	-1.0016	1.13443	0.723626	1.39204	-0.555071	-0.700377	-0.860214	cluster1
piR-15093	1.69402	-0.599213	-0.526922	-0.691585	0.123698	1.38944	0.652144	-0.292842	-0.753219	-0.995523	1.11334	-1.38083	-0.097598	0.806087	-0.440998	0.889796	0.839525	-0.618333	0.31168	-1.42267	cluster1
piR-22327	1.69847	-0.66528	-0.522312	-0.62239	0.111515	1.63019	0.252124	-0.405591	-0.847983	-0.628745	0.651848	-0.930123	-1.1779	0.36595	1.09023	0.924741	-0.154803	-1.62135	0.171098	0.680316	cluster1
piR-6623	1.69524	-0.662184	-0.521792	-0.632936	0.121673	1.64508	0.254604	-0.503147	-0.715317	-0.681218	-0.415945	-0.998268	-0.249567	1.66378	0	-0.410944	-0.67895	-0.946957	0.571748	1.4651	cluster1
piR-12245	1.68196	-0.646988	-0.535071	-0.662976	0.163079	1.63588	0.261795	-0.444093	-0.755917	-0.697664	1.53911	0.0298857	0.2092	-0.9414	-0.8368	0.869907	1.15357	-0.0874635	-0.843904	-1.09211	cluster1
piR-4816	1.68707	-0.630333	-0.537637	-0.667411	0.148314	1.7017	0.0853693	-0.449612	-0.682955	-0.654498	1.69175	-0.137169	-0.060964	-0.746809	-0.746809	1.68676	-0.120483	-0.522093	-0.120483	-0.923702	cluster1
piR-19200	1.67531	-0.664425	-0.469447	-0.70942	0.167981	1.60184	0.368463	-0.653326	-0.704931	-0.612042	0.970777	0.824796	0.31386	-1.21895	-0.890487	1.68732	0.110784	-0.656181	-0.400526	-0.741399	cluster1
piR-7490	1.66704	-0.676768	-0.482695	-0.701649	0.194073	1.59114	0.323345	-0.331874	-0.816504	-0.766103	0.0645287	-1.62935	-0.0699061	0.817364	0.817364	1.48708	-0.384244	-0.359293	-1.15772	0.414185	cluster1
piR-20953	1.69027	-0.649713	-0.441602	-0.715699	0.116745	1.5028	0.486223	-0.317582	-0.896794	-0.774648	0.735477	-0.967474	-1.16492	1.00696	0.389951	1.60264	0.214335	-0.224077	-0.613777	-0.97912	cluster1
piR-16847	1.69382	-0.67104	-0.466143	-0.67104	0.114401	1.67799	0.0541289	-0.230048	-0.737506	-0.76457	1.78885	-0.447214	-0.447214	-0.447214	-0.447214	1.49797	0.572258	-0.690075	-0.690075	-0.690075	cluster1
piR-4604	1.69782	-0.644676	-0.481549	-0.677301	0.105706	1.67227	0.195	-0.612575	-0.587954	-0.666742	1.16152	-1.46573	-0.35952	0.608418	0.0553107	1.47127	-0.341669	-1.21327	-0.306805	0.390479	cluster1
piR-11436	1.71136	-0.631487	-0.573817	-0.581026	0.074971	1.70495	-0.298781	-0.737467	-0.678185	0.00948511	-0.524112	-0.644597	-0.659658	0.138558	1.68981	-0.292735	-0.770021	-0.992755	0.693656	1.36186	cluster1
piR-9506	1.70078	-0.604123	-0.604123	-0.604123	0.11159	1.66149	0.154215	-0.326253	-0.744725	-0.744725	0.828901	-0.379913	-1.53117	0.195713	0.886464	0.977453	0.195491	0.912289	-1.04262	-1.04262	cluster1
piR-11045	1.71812	-0.595646	-0.554117	-0.619377	0.0510215	1.63597	0.2889	-0.62609	-0.600674	-0.698103	-0.582334	1.72692	-0.582334	0.0200805	-0.582334	0.513334	1.40609	-0.937393	-0.0446377	-0.937393	cluster1
piR-11185	1.7198	-0.600931	-0.547139	-0.6163	0.0445703	1.63202	0.143057	-0.535734	-0.980962	-0.258378	-0.52218	-0.719034	-0.926248	1.04229	1.12517	-0.581487	-0.775316	-0.823774	1.04183	1.13875	cluster1
piR-2666	1.72231	-0.611459	-0.551618	-0.595139	0.0359042	1.64697	0.219895	-0.412863	-0.803288	-0.650709	-0.534803	-0.575319	-0.899442	1.53148	0.478082	0.912881	0.707739	-1.34368	0.502597	-0.779538	cluster1
piR-17953	1.72337	-0.593311	-0.557207	-0.605346	0.0324937	1.63357	0.205337	-0.292035	-0.711835	-0.835038	-0.595612	-0.180945	-0.972581	0.12063	1.62851	-0.0508001	0.1524	-1.2192	-0.4064	1.524	cluster1
piR-3447	1.71994	-0.602925	-0.559234	-0.602925	0.0451465	1.64628	0.254382	-0.614356	-0.743947	-0.542361	1.54991	0.219179	-0.954992	-0.0156556	-0.798436	-0.751986	0.0181201	-1.15969	1.33183	0.561725	cluster1
piR-13539	1.7228	-0.586147	-0.586147	-0.586147	0.0356441	1.62306	0.311346	-0.704561	-0.525284	-0.704561	-0.447214	-0.447214	-0.447214	-0.447214	1.78885	-0.447214	1.78885	-0.447214	-0.447214	-0.447214	cluster1
piR-8308	1.72195	-0.572049	-0.615606	-0.572049	0.0377494	1.7152	0.035613	-0.450457	-0.715148	-0.585209	-0.458835	-0.821073	-0.821073	1.39261	0.708377	-0.150703	-0.581284	-0.0430581	-0.90422	1.67926	cluster1
piR-11547	1.68479	-0.577594	-0.620442	-0.646151	0.159395	1.72946	0.00926703	-0.552547	-0.587298	-0.598882	1.65842	-0.577651	-0.857159	-0.391312	0.167705	1.58823	-0.9385	-0.758019	-0.0360961	0.144385	cluster1
piR-6434	1.68852	-0.573237	-0.64148	-0.621982	0.148184	1.69528	0.124903	-0.548117	-0.657256	-0.614813	1.59132	0.348101	-0.770796	-0.770796	-0.39783	0.340092	-0.651843	-0.651843	1.61544	-0.651843	cluster1
piR-8543	1.68941	-0.60104	-0.592918	-0.641651	0.146199	1.60599	0.319977	-0.425474	-0.826536	-0.673958	-0.258777	-0.582249	-1.13677	0.573007	1.40479	0.875602	-0.72178	-1.37256	0.402303	0.816439	cluster1
piR-21500	1.69234	-0.590351	-0.623148	-0.616589	0.137749	1.67649	0.152782	-0.426311	-0.693268	-0.709696	-0.648675	-1.00905	-0.2883	1.51357	0.43245	-0.464731	-1.09033	-0.196617	0.160868	1.59081	cluster1
piR-20491	1.68941	-0.612172	-0.612172	-0.612172	0.147111	1.52489	0.483871	-0.417571	-0.783963	-0.807226	-1.02983	-0.605783	-0.484626	1.27214	0.848096	1.0463	-0.160969	0.643875	-1.56945	0.0402422	cluster1
piR-15992	1.69913	-0.554359	-0.621964	-0.636987	0.114177	1.59758	0.377754	-0.704354	-0.610899	-0.660086	1.45328	-0.705054	-1.13672	0.302166	0.0863332	-1.2907	0.0409745	-0.36877	0.143411	1.47508	cluster1
piR-212	1.70267	-0.530115	-0.626001	-0.646548	0.0999958	1.72535	0.0229282	-0.573205	-0.544545	-0.630525	0.63438	-0.781647	-1.12149	1.31407	-0.0453129	0.0171373	0.0171373	-0.411294	-1.18247	1.55949	cluster1
piR-12298	1.71173	-0.557099	-0.579563	-0.646954	0.0718838	1.60926	0.33686	-0.511408	-0.662301	-0.772413	1.71917	-0.191018	-0.811828	-0.143264	-0.573055	1.06948	1.09902	-0.791771	-0.496334	-0.880402	cluster1
piR-2846	1.70942	-0.558177	-0.616321	-0.616321	0.0814009	1.69533	0.123389	-0.544264	-0.671033	-0.603423	-0.447214	1.78885	-0.447214	-0.447214	-0.447214	-0.920575	-0.920575	0.36823	1.47292	0	cluster1
piR-5985	1.71279	-0.544303	-0.618611	-0.618611	0.0687345	1.74891	-0.0962704	-0.440093	-0.646387	-0.566162	-0.512203	-0.239754	-0.512203	1.77636	-0.512203	-1.11308	-0.577945	0.492324	-0.256865	1.45557	cluster1
piR-599	1.68363	-0.730132	-0.495961	-0.60404	0.146507	1.70995	-0.0150691	-0.284727	-0.689215	-0.720939	-0.596377	-0.847483	-0.72193	0.910259	1.25553	1.22207	-0.047613	-1.55536	0.111097	0.269807	cluster1
piR-2758	1.67436	-0.75026	-0.530672	-0.56727	0.173841	1.53268	0.315451	-1.07322	-0.610329	-0.164583	-0.510838	-0.549538	0.10836	-0.743037	1.69505	-0.529682	0.123822	-1.1144	-0.0481529	1.56841	cluster1
piR-10455	1.6767	-0.748051	-0.513937	-0.580826	0.16611	1.57979	0.390052	-0.468364	-0.803447	-0.698028	1.3913	-0.193548	0.563814	-1.16129	-0.60028	1.27911	0.665658	-0.0652606	-0.665658	-1.21385	cluster1
piR-2793	1.67663	-0.752133	-0.517091	-0.573053	0.165648	1.76054	-0.152547	-0.508906	-0.633944	-0.465143	0.183775	-0.620239	-0.620239	-0.620239	1.67694	-0.875617	0.298991	-0.768834	-0.234922	1.58038	cluster1
piR-792	1.6739	-0.705193	-0.571835	-0.582504	0.185633	1.72701	0.0183814	-0.591546	-0.54977	-0.604079	0	-1.13137	-0.848528	1.13137	0.848528	1.51157	0.0136177	-1.14389	-0.59918	0.217884	cluster1
piR-15218	1.69366	-0.66099	-0.56596	-0.597637	0.130931	1.70872	0.0854358	-0.59805	-0.59805	-0.59805	0.739952	-0.184988	0.431638	0.678289	-1.66489	1.19356	-0.407556	0.0291111	0.611334	-1.42645	cluster1
piR-12634	1.68388	-0.668205	-0.567975	-0.608067	0.160369	1.67334	0.172268	-0.463283	-0.701615	-0.680709	-0.447214	-0.447214	-0.447214	-0.447214	1.78885	1.22984	0.950329	-0.726722	-0.726722	-0.726722	cluster1
piR-20284	1.68273	-0.667117	-0.577504	-0.602396	0.16429	1.63574	0.263941	-0.454952	-0.767514	-0.677218	-0.291378	-1.12389	-0.231913	1.6115	0.0356789	0.39182	-1.19995	-0.832618	0.39182	1.24893	cluster1
piR-20431	1.69919	-0.699291	-0.459443	-0.635332	0.0948734	1.70155	0.108421	-0.581197	-0.62545	-0.603323	1.15407	-1.51739	0.138916	-0.288519	0.512922	1.16025	0.679319	-0.402782	-1.42477	-0.0120233	cluster1
piR-4499	1.69717	-0.719647	-0.473768	-0.605703	0.10195	1.71145	0.0415126	-0.411352	-0.666088	-0.675523	0.0607949	-0.851129	0.27792	1.49382	-0.981404	0.400042	-0.374232	-0.825892	1.56145	-0.76137	cluster1
piR-17125	1.70987	-0.716909	-0.465579	-0.585064	0.0576823	1.4678	0.595922	-0.470643	-0.796538	-0.796538	0.283025	-1.02489	-0.939127	1.37653	0.304466	0.149122	-0.057992	-1.63206	0.521928	1.019	cluster1
piR-15086	1.71126	-0.685146	-0.492147	-0.596688	0.0627246	1.57214	0.423352	-0.544613	-0.725442	-0.725442	-0.447214	-0.447214	1.78885	-0.447214	-0.447214	0.583374	1.43413	-0.875061	-0.26738	-0.875061	cluster1
piR-22089	1.70544	-0.685364	-0.508267	-0.596816	0.0850064	1.64648	0.233783	-0.441312	-0.766358	-0.672595	1.41502	-0.0136059	0.0884384	-1.40821	-0.0816355	1.32499	0.238083	-0.486518	0.28984	-1.36639	cluster1
piR-1792	1.7154	-0.704356	-0.512088	-0.544915	0.0459566	1.55736	0.364904	-0.886196	-0.762389	-0.273678	-0.803908	-0.603931	-0.753913	0.875899	1.28585	-0.58073	-0.975247	-0.525497	0.673836	1.40764	cluster1
piR-658	1.71626	-0.699412	-0.490112	-0.568599	0.0418601	1.75816	-0.132335	-0.491529	-0.623864	-0.510434	1.6541	-0.88566	-0.690294	-0.0390732	-0.0390732	1.14154	-0.0232968	-1.30462	-0.605717	0.792091	cluster1
piR-11372	1.69854	-0.724619	-0.538222	-0.538222	0.102518	1.72108	0.0419775	-0.587686	-0.587686	-0.587686	-0.838414	-0.657722	-0.404752	0.281881	1.61901	-1.09545	-0.994015	0.223146	0.831727	1.03459	cluster1
piR-11088	1.70102	-0.686613	-0.538229	-0.578698	0.10252	1.71362	0.048748	-0.583323	-0.703128	-0.475912	-0.396153	-0.836322	-0.846326	0.67426	1.40454	0.0755727	-0.510115	-1.26584	0.264504	1.43588	cluster1
piR-19431	1.70152	-0.681247	-0.569305	-0.553313	0.102347	1.73783	-0.0525621	-0.419402	-0.62746	-0.63841	1.17794	-0.883452	-0.368105	0.957073	-0.883452	1.29726	0.707596	-0.429612	-0.345374	-1.22987	cluster1
piR-15923	1.6753	-0.851628	-0.389254	-0.550547	0.116131	1.74518	-0.0720902	-0.620276	-0.45507	-0.597748	-0.110923	0.602151	-1.6163	0.126769	0.998304	-0.205066	-1.14837	-0.656212	1.31242	0.697225	cluster1
piR-14867	1.66918	-0.867258	-0.316415	-0.591836	0.106326	1.64078	0.264115	-0.587375	-0.77093	-0.546585	-0.507337	-0.892769	-0.758316	0.935794	1.22263	0.133677	-0.551419	-1.2198	0.167097	1.47045	cluster1
piR-14593	1.68256	-0.858278	-0.34841	-0.552357	0.0764802	1.63141	0.283536	-0.484375	-0.726025	-0.704545	0.276062	-0.766212	-1.01974	-0.00563391	1.51552	1.08589	-0.408734	-0.469739	-1.2018	0.994383	cluster1
piR-15475	1.69097	-0.848611	-0.325066	-0.559489	0.0421961	1.72837	-0.0338651	-0.53557	-0.742523	-0.416415	0.439269	-1.35987	-0.495346	1.30379	0.112154	1.54899	0.363969	-0.524793	-0.355505	-1.03266	cluster1
piR-18948	1.70861	-0.742608	-0.395702	-0.609182	0.038884	1.55407	0.394696	-0.324373	-0.859714	-0.764683	1.43224	-1.05975	0.435442	-0.0104926	-0.797436	1.07577	1.05947	-0.635682	-0.440087	-1.05947	cluster1
piR-10164	1.71117	-0.748517	-0.410913	-0.584538	0.0327959	1.70487	-0.0319414	-0.231575	-0.724004	-0.71735	1.09545	-0.730297	-0.730297	-0.730297	1.09545	-0.069843	1.32702	-0.069843	0.279372	-1.4667	cluster1
piR-3956	1.71282	-0.749936	-0.416631	-0.574025	0.0277754	1.76869	-0.213846	-0.421752	-0.510855	-0.622233	-1.04249	-1.04249	0.260623	0.694996	1.12937	-0.585299	-1.33127	0.0459058	0.677111	1.19355	cluster1
piR-11902	1.70661	-0.781226	-0.385963	-0.571969	0.0325511	1.68428	0.159087	-0.636349	-0.556076	-0.650944	-0.724407	0.46569	0.206973	-1.24184	1.29358	1.43755	-0.744447	0.282376	0.154023	-1.12951	cluster1
piR-19291	1.71303	-0.789925	-0.368938	-0.552641	-0.00153086	1.69724	0.108191	-0.534191	-0.720143	-0.551096	0.345212	-1.33926	-0.50742	0.158049	1.34342	0.36917	-0.628587	-1.32702	1.26715	0.319282	cluster1
piR-2698	1.71304	-0.775076	-0.434974	-0.524474	0.0214802	1.70356	0.101651	-0.57451	-0.624428	-0.606276	-0.426856	-1.09382	-0.293464	1.57403	0.240107	-1.18609	-0.224395	-0.625101	1.21815	0.81744	cluster1
piR-7096	1.70316	-0.811871	-0.403729	-0.525068	0.0375049	1.70384	0.0722637	-0.43584	-0.712475	-0.627791	0.694505	0.285972	-1.6886	0.762593	-0.0544709	-0.19781	-0.259626	-1.06323	1.65666	-0.135994	cluster1
piR-17619	1.68512	-0.855233	-0.216013	-0.618281	0.00440842	1.64591	0.232878	-0.816285	-0.476672	-0.585833	-0.683441	-1.029	-0.318683	1.40912	0.622008	-0.457747	-1.18433	-0.433527	0.88643	1.18917	cluster1
piR-6404	1.67026	-0.874228	-0.21407	-0.630675	0.0487106	1.67691	-0.0342226	-0.902463	-0.591925	-0.148298	0.0568284	-1.51887	-0.278976	1.09007	0.650943	0.534824	-1.55647	0.0891373	1.11764	-0.185131	cluster1
piR-11144	1.71191	-0.712091	-0.344221	-0.666107	0.0105106	1.57858	0.322788	-0.311908	-0.94207	-0.64739	-0.5139	-0.964356	-0.672511	0.932633	1.21813	-0.0862384	-0.675184	-1.13793	0.481673	1.41768	cluster1
piR-8878	1.70695	-0.72091	-0.370881	-0.653883	0.0387266	1.74572	-0.157897	-0.298086	-0.703895	-0.585841	-0.126163	-1.41647	-0.355551	1.10679	0.791387	1.44327	-0.0352017	-0.739235	0.42242	-1.09125	cluster1
piR-5722	1.72366	-0.718932	-0.336757	-0.630312	-0.0376636	1.56196	0.361445	-0.716435	-0.910066	-0.296901	0.812159	-0.941994	-0.91437	-0.209946	1.25415	1.39472	-0.418416	-0.356429	0.573385	-1.19326	cluster1
piR-15555	1.71853	-0.721357	-0.301851	-0.658672	-0.0366465	1.64966	0.183466	-0.353883	-0.85285	-0.626395	1.55649	0.395948	-0.935257	-0.389122	-0.628056	1.23869	0.893131	-0.489095	-0.622002	-1.02072	cluster1
piR-18791	1.72492	-0.69894	-0.322699	-0.655528	-0.0477537	1.73326	-0.0230334	-0.454909	-0.642056	-0.613264	-0.239897	-1.15587	-0.654264	0.828735	1.22129	1.1539	-0.16624	-1.38859	0.762747	-0.361816	cluster1
piR-13593	1.67552	-0.815454	-0.288755	-0.660543	0.089229	1.68167	0.156606	-0.507534	-0.712515	-0.618224	0.317204	-1.33777	-0.717156	0.66199	1.07573	0.795243	0.636194	-0.675956	0.675956	-1.43144	cluster1
piR-7582	1.67974	-0.73986	-0.374231	-0.689675	0.124027	1.53535	0.427313	-0.316509	-0.873094	-0.773062	1.3799	-0.335155	0.437272	-0.151867	-1.33015	1.0402	0.955741	-0.0647483	-0.705193	-1.22599	cluster1
piR-8273	1.68093	-0.749968	-0.32385	-0.705327	0.09821	1.66822	0.154661	-0.374093	-0.767354	-0.681432	1.78885	-0.447214	-0.447214	-0.447214	-0.447214	0.753937	-0.712052	-0.712052	-0.712052	1.38222	cluster1
piR-13819	1.65282	-0.820523	-0.205458	-0.735461	0.108618	1.72212	-0.0318911	-0.421672	-0.793735	-0.474824	0.57381	-0.314229	-1.4072	-0.109297	1.25692	0.682736	0.281127	-1.32531	-0.722897	1.08435	cluster1
piR-14575	1.63828	-0.773675	-0.23426	-0.796793	0.166448	1.70351	-0.121679	-0.764842	-0.695311	-0.121679	-0.595854	-0.870864	-0.626411	0.656967	1.43616	-0.367171	-0.740566	-0.709449	0.146246	1.67094	cluster1
piR-15843	1.69739	-0.710963	-0.272382	-0.734046	0.0200054	1.6699	0.194218	-0.643586	-0.695948	-0.524579	0.432307	0.355109	-1.49763	-0.416867	1.12709	0.236135	-0.977338	-1.04293	0.498508	1.28563	cluster1
piR-14981	1.67721	-0.717911	-0.273907	-0.76794	0.0825473	1.69701	0.0536791	-0.38423	-0.81743	-0.549034	-0.493097	-0.9892	-0.673498	1.05535	1.10045	1.48546	-0.550169	-1.12785	-0.220068	0.412627	cluster1
piR-531	1.6817	-0.752864	-0.269919	-0.726401	0.0674799	1.70937	0.00525959	-0.341873	-0.783679	-0.589074	-0.30082	-0.916134	-0.888786	0.875113	1.23063	1.07306	-0.781861	-0.781861	-0.622297	1.11295	cluster1
piR-13092	1.68138	-0.662802	-0.232344	-0.823575	0.037341	1.55306	0.432386	-0.423561	-0.811826	-0.750057	1.26477	-0.626981	-1.32963	0.345921	0.345921	0.816216	1.11302	-1.33563	-0.556511	-0.0371007	cluster1
piR-6798	1.67977	-0.716748	-0.159032	-0.799577	-0.00441755	1.60591	0.154935	-0.156574	-1.00912	-0.595146	-0.315033	-0.990103	-0.745513	0.66333	1.38732	0.122834	-0.65733	-1.3047	0.637411	1.20179	cluster1
piR-554	1.5997	-0.691761	-0.367498	-0.853892	0.313454	1.72672	0.000935385	-0.476111	-0.691249	-0.560295	-0.406207	-0.801862	-0.801862	0.490613	1.51932	-1.03604	-0.544248	-0.544248	0.865551	1.25898	cluster1
piR-17916	1.60405	-0.780349	-0.219314	-0.844104	0.239715	1.77575	-0.269676	-0.412513	-0.601057	-0.492501	-0.955409	-0.955409	-0.159235	0.978157	1.0919	1.41516	-0.914677	0.552258	-0.914677	-0.138064	cluster1
piR-20186	1.60207	-0.764326	-0.246472	-0.849543	0.258272	1.57596	0.325692	-0.288317	-0.920123	-0.693207	0.663209	-0.708948	-0.823294	-0.566015	1.43505	1.45606	0.542214	-0.523938	-0.402092	-1.07224	cluster1
piR-14571	1.66065	-0.592774	-0.337459	-0.87029	0.139868	1.61036	0.218786	-0.210282	-0.763045	-0.855817	1.66378	-0.0266917	-0.0711779	-0.782957	-0.782957	1.07237	1.05646	-0.375489	-0.70961	-1.04373	cluster1
piR-4138	1.64784	-0.672868	-0.233444	-0.871983	0.130454	1.59684	0.325602	-0.36743	-0.773407	-0.781608	0.203712	0.203712	1.39203	-0.475328	-1.32413	-0.22378	1.45457	-0.285941	0.335669	-1.28052	cluster1
piR-18867	1.66243	-0.683795	-0.323903	-0.801452	0.146725	1.70742	-0.0216129	-0.366068	-0.859112	-0.460625	-0.557315	-0.782493	-0.801258	0.803135	1.33793	0.238713	-0.656461	-1.07918	-0.0348123	1.53174	cluster1
piR-10288	1.6657	-0.720646	-0.357162	-0.744351	0.156456	1.74883	-0.0762913	-0.510565	-0.580988	-0.580988	-0.431646	-0.925477	-0.797447	1.06814	1.08643	0.521301	0.60676	-1.31607	-0.803316	0.991326	cluster1
piR-11351	1.67089	-0.694244	-0.400073	-0.735428	0.158852	1.56941	0.309449	-0.207667	-0.864322	-0.806865	0.434088	-1.03513	-1.01844	0.367305	1.25218	1.18581	0.818771	-1.24227	-0.592903	-0.169401	cluster1
piR-18308	1.67365	-0.687573	-0.382601	-0.747644	0.144169	1.49869	0.471587	-0.259773	-0.831272	-0.87923	1.32782	-1.09888	-0.86995	0.503655	0.137361	0.530983	-1.77978	0.432653	0.285158	0.530983	cluster1
piR-20444	1.67078	-0.637894	-0.419063	-0.774664	0.160841	1.6501	0.245833	-0.571321	-0.742992	-0.581622	0.591102	-0.759988	-1.06398	-0.151998	1.38487	1.53724	0.191645	-1.17434	-0.0937839	-0.460764	cluster1
piR-9986	1.66569	-0.590513	-0.446599	-0.804063	0.175483	1.70411	-0.103164	-0.152835	-0.641907	-0.806204	1.16159	-0.983693	-0.460452	-0.704631	0.987181	-0.616236	0.657318	0.16433	-1.35572	1.15031	cluster1
piR-11373	1.63556	-0.591635	-0.431734	-0.85433	0.242136	1.74995	-0.187404	-0.282373	-0.598935	-0.681241	-0.769211	0.41419	-1.21299	1.30174	0.266265	-0.849992	0.144679	1.59147	-0.849992	-0.0361699	cluster1
piR-21211	1.63786	-0.662037	-0.424322	-0.798723	0.247224	1.67823	0.0813688	-0.350903	-0.879801	-0.528898	1.66683	-0.0427391	-0.99615	-0.437254	-0.190682	1.09062	0.912805	-0.608536	-1.26054	-0.134352	cluster1
piR-21286	1.57796	-0.22381	-0.511272	-1.0708	0.227916	1.50674	0.467608	-0.284232	-0.812965	-0.877147	1.03835	0.933991	-1.2575	-0.031307	-0.683535	1.03321	0.93928	-0.415967	-0.201274	-1.35525	cluster1
piR-20582	1.56246	-0.528675	-0.285691	-1.05146	0.303362	1.7015	0.0990022	-0.559614	-0.69805	-0.542834	0.267152	-0.790323	-0.67901	-0.428556	1.63074	1.27661	0.331918	-0.331918	-1.45533	0.178725	cluster1
piR-21734	1.54398	-0.583738	-0.401814	-0.971314	0.412888	1.67887	0.0018033	-0.183035	-0.863779	-0.633859	1.71227	-0.733832	-0.302166	-0.661888	-0.0143889	0.0148782	1.27953	0.386834	-0.208295	-1.47294	cluster1
piR-20890	1.69816	-0.51982	-0.413607	-0.819717	0.054981	1.71579	0.0423787	-0.555269	-0.707398	-0.495504	-0.287706	-1.28361	-0.398362	0.692392	1.27729	1.08604	-0.458479	-1.23887	-0.36093	0.972236	cluster1
piR-21100	1.68891	-0.555419	-0.391814	-0.8239	0.0822222	1.54087	0.427642	-0.359763	-0.9028	-0.705949	1.47292	-0.920575	0.36823	0	-0.920575	1.18975	0.992004	-0.639365	-0.804149	-0.738235	cluster1
piR-20338	1.68842	-0.511356	-0.443105	-0.82636	0.0924011	1.49841	0.560218	-0.550094	-0.769456	-0.739083	1.12127	-1.3202	-0.144679	-0.506378	0.849992	1.55134	-0.146872	-1.06483	0.266206	-0.605849	cluster1
piR-778	1.68302	-0.513591	-0.463239	-0.821997	0.11581	1.69438	0.0858637	-0.475113	-0.801395	-0.503734	0.15162	-0.657018	-1.11188	1.5162	0.10108	1.4553	-0.0446803	-0.299997	-1.32126	0.210636	cluster1
piR-13677	1.69354	-0.534386	-0.439243	-0.803957	0.0840429	1.69447	0.121632	-0.507501	-0.664784	-0.643813	0.6857	-0.829218	-0.430556	-0.829218	1.40329	0.582657	-0.145664	-1.03583	-0.793061	1.3919	cluster1
piR-4789	1.69091	-0.556678	-0.438384	-0.793265	0.0974186	1.71955	0.0453096	-0.545926	-0.617758	-0.601181	1.68583	-0.135101	-0.810609	-0.0469918	-0.693129	0.856258	0.691593	0.581816	-0.762948	-1.36672	cluster1
piR-8904	1.68356	-0.552631	-0.437781	-0.809354	0.116201	1.70181	0.0919895	-0.507012	-0.715593	-0.571191	0.938194	-0.649519	-0.144338	1.08253	-1.22687	1.45979	0.190408	-0.267981	-0.0564171	-1.3258	cluster1
piR-17088	1.68367	-0.47978	-0.395374	-0.879596	0.0710785	1.47306	0.513521	-0.254114	-0.889398	-0.843075	1.70949	-0.18752	-0.252934	-0.928879	-0.340153	0.976235	0.516414	-1.53509	-0.438598	0.481043	cluster1
piR-20043	1.70063	-0.443873	-0.435066	-0.848996	0.0273017	1.59196	0.367079	-0.471406	-0.776661	-0.710973	1.47874	-1.26049	-0.0801724	0.253879	-0.391954	1.29299	0.869522	-0.76789	-0.626734	-0.76789	cluster1
piR-15857	1.69123	-0.436061	-0.429434	-0.873447	0.0477149	1.59395	0.339158	-0.388259	-0.76106	-0.783792	1.52678	-0.0311588	-0.965924	-0.81013	0.28043	1.0676	1.11749	-0.728363	-0.828139	-0.628587	cluster1
piR-7014	1.68454	-0.446332	-0.431934	-0.878266	0.071989	1.63525	0.254043	-0.411895	-0.753086	-0.724311	0.0610545	-1.11643	-0.898373	0.846041	1.1077	1.43947	-0.586968	-1.21586	0.0419263	0.321435	cluster1
piR-1020	1.67196	-0.493619	-0.471483	-0.847785	0.140929	1.57645	0.369312	-0.386642	-0.861728	-0.69739	0.993248	-1.28295	-0.754133	0.878289	0.165541	1.11123	1.05084	-0.730754	-0.489183	-0.94213	cluster1
piR-18345	1.68159	-0.463021	-0.489941	-0.839899	0.111269	1.61276	0.303254	-0.404757	-0.730567	-0.780692	0.923133	0.923133	-1.05501	-1.05501	0.263752	1.39669	0.668353	-0.402726	-1.00253	-0.659785	cluster1
piR-20473	1.67763	-0.416989	-0.475038	-0.881385	0.0957817	1.57384	0.362364	-0.338638	-0.777214	-0.820353	1.30199	0.322618	0.207397	-0.426317	-1.40569	1.37344	0.437971	0.11906	-1.11406	-0.816412	cluster1
piR-21025	1.66813	-0.447863	-0.434882	-0.902217	0.116834	1.51697	0.498398	-0.422978	-0.753429	-0.838957	0.791257	-1.05501	0	-0.923133	1.18688	1.44279	0.104119	-1.23455	-0.565216	0.25286	cluster1
piR-21674	1.63236	-0.450929	-0.455438	-0.937932	0.211937	1.5259	0.474528	-0.397951	-0.755729	-0.846743	-0.325899	-0.62715	-1.1338	1.18036	0.906492	0.26528	-0.117902	-0.26528	-1.3264	1.4443	cluster1
piR-17041	1.66723	-0.410971	-0.370107	-0.953872	0.0677168	1.53971	0.357364	-0.186286	-0.813574	-0.897212	0.671695	-1.65757	-0.140839	0.834201	0.292512	1.24854	0.674498	0.0287021	-0.774956	-1.17678	cluster1
piR-849	1.66145	-0.366039	-0.433202	-0.953716	0.0915097	1.44941	0.56987	-0.294403	-0.853279	-0.871603	1.55046	-1.19094	-0.269646	0.179764	-0.269646	1.5211	0.449656	-0.340755	-0.674484	-0.955519	cluster1
piR-13478	1.71195	-0.537082	-0.393221	-0.791237	0.00959075	1.50958	0.432286	-0.217511	-0.850207	-0.874147	1.58198	-0.432116	-0.688455	0.373524	-0.834935	1.50673	0.40497	-0.220351	-0.637232	-1.05411	cluster1
piR-20471	1.70768	-0.558842	-0.372896	-0.795043	0.0190971	1.58431	0.393157	-0.513829	-0.720139	-0.743495	1.77076	-0.203398	-0.532424	-0.562335	-0.472601	1.06678	0.91964	-1.21392	-0.0367856	-0.735712	cluster1
piR-11976	1.70131	-0.557109	-0.402357	-0.794074	0.052229	1.62148	0.274612	-0.380117	-0.78792	-0.728059	1.75248	-0.354159	-0.445752	-0.201504	-0.751062	1.00324	1.07165	-0.364816	-0.501622	-1.20845	cluster1
piR-14578	1.70785	-0.576033	-0.401648	-0.767294	0.0371271	1.62225	0.308964	-0.567826	-0.784176	-0.579212	-0.746704	-0.435577	-0.968937	1.07561	1.07561	-0.932336	-0.771589	0.514392	1.47888	-0.289346	cluster1
piR-20604	1.71636	-0.571123	-0.386729	-0.760501	0.00199345	1.64487	-0.0115687	-0.0483784	-0.926551	-0.658367	-0.3156	-0.761154	-1.03963	1.07675	1.03963	-0.136163	-1.2155	-0.667529	0.909965	1.10923	cluster1
piR-15178	1.72166	-0.554971	-0.395815	-0.755647	-0.0152237	1.68485	0.102212	-0.678116	-0.749555	-0.359391	-0.38772	-0.901743	-0.490524	0.111616	1.66837	0.898082	-0.235012	-1.20024	-0.61271	1.14988	cluster1
piR-17597	1.71749	-0.554497	-0.396446	-0.765233	-0.0013171	1.59135	0.284487	-0.266706	-0.702326	-0.906801	1.33317	-0.291281	-1.0755	-0.68339	0.717	1.3318	0.691509	-1.12264	-0.653092	-0.247577	cluster1
piR-11117	1.71802	-0.512636	-0.415651	-0.782809	-0.00692751	1.66597	0.174325	-0.423232	-0.782665	-0.634399	0.484329	-0.20757	-1.24542	-0.438202	1.40686	1.36806	0.429196	-1.35912	-0.241423	-0.196715	cluster1
piR-9897	1.71065	-0.517445	-0.414835	-0.795956	0.0175902	1.70115	0.100123	-0.518564	-0.688585	-0.594129	1.00639	0.082154	0.1335	-1.66362	0.441578	1.65664	0.21475	-0.460179	-0.736286	-0.674929	cluster1
piR-13097	1.69384	-0.534896	-0.318157	-0.862049	0.021265	1.55657	0.426685	-0.436071	-0.836765	-0.71042	1.02519	-0.812804	-0.424782	1.12731	-0.914915	1.46735	0.475898	-0.713847	-0.193334	-1.03607	cluster1
piR-10743	1.69037	-0.520628	-0.35376	-0.862707	0.046723	1.64922	0.230434	-0.445632	-0.707488	-0.726532	-1.05012	-0.402784	0.172622	-0.330858	1.61114	0.577016	0.416734	-1.74708	0.657158	0.0961694	cluster1
piR-22320	1.69541	-0.503678	-0.364625	-0.859033	0.0319305	1.54773	0.36508	-0.234817	-0.774724	-0.903273	1.54073	0.194662	0.0289923	-0.757941	-1.00645	1.38345	0.598856	-0.313839	-0.489973	-1.1785	cluster1
piR-19536	1.69097	-0.583851	-0.297434	-0.842729	0.0330482	1.58841	0.361854	-0.449057	-0.844325	-0.656878	0.931931	-0.864249	-1.28076	0.541457	0.671615	1.66046	0.155228	-0.526833	-0.879623	-0.409236	cluster1
piR-13579	1.71331	-0.546231	-0.320981	-0.813715	-0.0323797	1.68397	0.155569	-0.540398	-0.695058	-0.604081	1.41625	0.537556	-0.186077	-0.651269	-1.11646	1.71302	-0.108294	-0.354418	-0.354418	-0.895889	cluster1
piR-20986	1.70906	-0.556786	-0.344558	-0.806466	-0.0012484	1.66462	0.210097	-0.531423	-0.683529	-0.659763	1.55737	-0.424736	-0.519122	-0.991051	0.377543	1.27506	0.621182	-1.12249	0.0762855	-0.850038	cluster1
piR-14203	1.71016	-0.459667	-0.306445	-0.87485	-0.0691972	1.46124	0.510935	-0.208529	-0.93184	-0.831808	0.511811	-1.33406	0.00839034	1.30889	-0.49503	0.384678	-1.45857	0.705242	-0.577016	0.945666	cluster1
piR-8676	1.70518	-0.458735	-0.306077	-0.886174	-0.0541933	1.34179	0.740799	-0.33782	-0.957788	-0.786981	1.60837	-0.307482	0.236525	-0.969752	-0.56766	1.34465	0.770864	-0.76338	-0.900588	-0.451541	cluster1
piR-964	1.7075	-0.451598	-0.307383	-0.884242	-0.0642785	1.58116	0.353792	-0.356605	-0.820825	-0.757522	1.64963	0.21126	-0.552872	-0.84504	-0.462974	1.25876	0.833502	-0.286339	-0.839172	-0.966749	cluster1
piR-15959	1.71357	-0.473066	-0.32729	-0.853964	-0.0592508	1.67326	0.144677	-0.397861	-0.789694	-0.630377	1.71622	-0.16588	-0.548679	-0.835778	-0.16588	1.07769	0.802533	0.114648	-1.30698	-0.687885	cluster1
piR-7628	1.70279	-0.483029	-0.311031	-0.877193	-0.0315331	1.63144	0.181672	-0.522156	-0.961296	-0.329656	-0.426308	-1.05757	-0.639462	0.926401	1.19694	0.0946262	-0.930491	-1.00935	0.473131	1.37208	cluster1
piR-15566	1.69412	-0.458436	-0.312993	-0.906401	-0.0162896	1.48037	0.516084	-0.297771	-0.776055	-0.922626	1.04285	-1.0222	-0.402683	1.09447	-0.712439	1.13654	0.5016	-1.33972	0.406359	-0.70478	cluster1
piR-20171	1.69259	-0.445782	-0.325067	-0.911395	-0.010347	1.51294	0.416606	-0.200081	-0.833898	-0.895566	1.50102	-0.331328	-0.808239	0.496992	-0.858441	1.44171	0.559724	-0.25442	-0.780222	-0.966796	cluster1
piR-20709	1.69108	-0.410493	-0.307379	-0.935886	-0.0373176	1.5849	0.356412	-0.382954	-0.769699	-0.788657	1.65771	-0.866962	-0.295339	0.133379	-0.628785	1.48574	0.525723	-0.342863	-0.777156	-0.891443	cluster1
piR-15081	1.69761	-0.431738	-0.293414	-0.917967	-0.0544912	1.52775	0.406345	-0.233516	-0.837096	-0.863482	1.75861	-0.125615	-0.586203	-0.523395	-0.523395	1.39026	0.671158	-0.321882	-0.861205	-0.878326	cluster1
piR-17014	1.70087	-0.436641	-0.294479	-0.908823	-0.0609267	1.57518	0.388462	-0.433798	-0.696032	-0.833816	1.59217	-0.365416	0.265362	-1.01794	-0.474171	1.00336	1.10744	-0.599519	-0.391353	-1.11993	cluster1
piR-13701	1.7275	-0.428928	-0.364118	-0.829575	-0.104875	1.56393	0.372797	-0.318241	-0.854704	-0.763778	1.58246	0.0081781	0.089959	-0.64607	-1.03453	1.09055	0.99032	-0.212498	-0.79386	-1.07452	cluster1
piR-15089	1.7266	-0.407555	-0.393786	-0.829797	-0.0954634	1.68887	0.0561376	-0.287804	-0.730579	-0.726626	1.23563	-0.268262	0.829172	-1.12182	-0.674719	1.36122	0.665708	-0.452085	-0.427245	-1.1476	cluster1
piR-17179	1.71944	-0.439734	-0.334408	-0.854452	-0.0908432	1.67297	0.0611598	-0.56955	-0.894462	-0.270122	-0.191064	-1.09521	-0.75402	0.781315	1.25898	1.25987	-0.498087	-1.37706	0.108826	0.506458	cluster1
piR-19590	1.71414	-0.405354	-0.352367	-0.875618	-0.0808059	1.67693	0.147381	-0.42852	-0.632873	-0.762915	1.4228	0.462974	-0.101628	-1.17437	-0.609771	1.03595	0.52966	0.52966	-0.755545	-1.33973	cluster1
piR-10411	1.71111	-0.48577	-0.390253	-0.8269	-0.00818713	1.76507	-0.256443	-0.302649	-0.602987	-0.602987	1.46942	-0.926371	0.0319438	-0.926371	0.351382	1.35471	-0.535583	-1.3232	0.252039	0.252039	cluster1
piR-11061	1.71703	-0.48242	-0.360904	-0.828742	-0.0449611	1.62728	0.295701	-0.517018	-0.769558	-0.636401	-0.642565	-0.762001	-0.773944	0.957876	1.22063	0.987582	-0.479683	-1.1851	-0.423249	1.10045	cluster1
piR-15062	1.72058	-0.486448	-0.373844	-0.812998	-0.0472935	1.63934	0.281649	-0.621072	-0.61385	-0.686068	0.854467	-1.06072	1.22277	-0.250447	-0.766074	1.18009	0.950199	-1.04215	-0.659009	-0.429122	cluster1
piR-20180	1.71644	-0.431913	-0.420695	-0.830171	-0.0336556	1.55959	0.426003	-0.453435	-0.707584	-0.824574	1.11803	-1.0435	0.968963	-0.819892	-0.223607	0.906944	1.10627	-1.03651	-0.936843	-0.0398657	cluster1
piR-21666	1.71468	-0.421642	-0.440381	-0.829229	-0.0234245	1.53054	0.355923	-0.150011	-0.885916	-0.850536	1.73468	-0.687113	-0.0300377	-0.518151	-0.499378	1.38504	0.745972	-0.706466	-0.787802	-0.636749	cluster1
piR-17923	1.72138	-0.411741	-0.436545	-0.821003	-0.0520878	1.56454	0.426765	-0.484261	-0.751495	-0.755544	1.5	-0.166667	0.333333	-0.5	-1.16667	1.72984	-0.37402	-0.529861	-0.0623366	-0.763623	cluster1
piR-3084	1.72626	-0.423081	-0.417424	-0.813355	-0.0723988	1.62877	0.295761	-0.512375	-0.708161	-0.703996	0.798004	0.586612	0.798004	-1.0781	-1.10452	0.912439	0.948362	0.104176	-0.578357	-1.38662	cluster1
piR-20080	1.64543	-0.285764	-0.227045	-1.0752	-0.0574138	1.68953	-0.0935616	-0.391874	-0.961379	-0.242718	-0.189167	-1.30052	-0.472918	0.733022	1.22959	-0.173559	-0.512211	-1.27418	0.694236	1.26571	cluster1
piR-14094	1.66612	-0.323451	-0.294364	-1.01573	-0.0325778	1.60398	0.31818	-0.564443	-0.885892	-0.471822	-0.573025	-0.833492	-0.729305	0.781398	1.35442	0.800234	-0.20977	-1.54997	0.00388463	0.955619	cluster1
piR-18081	1.67299	-0.370495	-0.219125	-1.00481	-0.078568	1.46772	0.474708	-0.179226	-1.01178	-0.751419	1.76542	-0.268881	-0.463466	-0.33964	-0.693431	1.38574	0.66691	-0.341442	-0.690871	-1.02033	cluster1
piR-1027	1.69404	-0.258914	-0.351383	-0.961681	-0.12206	1.39639	0.628129	-0.238468	-0.936047	-0.850002	1.0529	-0.937511	-0.966357	-0.173079	1.02405	1.40252	0.714165	-0.593704	-0.834627	-0.688352	cluster1
piR-15003	1.69551	-0.299725	-0.229409	-0.97213	-0.19425	1.5617	0.384668	-0.336051	-0.847804	-0.762512	1.20409	-0.552951	-1.37979	0.558119	0.170536	1.39331	0.570871	-0.12256	-0.815991	-1.02563	cluster1
piR-21611	1.68951	-0.318513	-0.241983	-0.981779	-0.14723	1.46081	0.523606	-0.232304	-0.837647	-0.914467	1.7765	-0.613572	-0.488717	-0.363862	-0.310353	1.21979	0.807999	-0.2493	-0.560925	-1.21756	cluster1
piR-15020	1.62391	-0.467142	-0.260713	-1.02909	0.133032	1.43452	0.580427	-0.261842	-0.879507	-0.873596	1.6173	-0.572794	-0.848471	-0.496217	0.300181	1.3079	0.744897	-0.673439	-1.09569	-0.283667	cluster1
piR-4704	1.66306	-0.437456	-0.295899	-0.976284	0.0465767	1.55659	0.295572	-0.138111	-0.828669	-0.885381	-0.94509	0.451066	-0.94509	0.0214793	1.41763	1.15633	-0.529986	-1.19247	0.91543	-0.349309	cluster1
piR-16672	1.66543	-0.389504	-0.249394	-1.00598	-0.0205494	1.4336	0.498032	-0.103405	-0.827943	-1.00028	-0.198913	0.536199	-0.890782	-0.890782	1.44428	-0.807778	-0.558183	-0.807778	0.984763	1.18898	cluster1
piR-5791	1.66986	-0.433267	-0.255133	-0.97916	-0.0022985	1.52118	0.187875	0.0545445	-0.666654	-1.09695	-0.305862	-0.780474	0.537894	-0.9211	1.46954	-0.848729	-0.41472	-0.257994	-0.209771	1.73121	cluster1
piR-22067	1.612	-0.215176	-0.277176	-1.13059	0.0109411	1.57719	0.325147	-0.278515	-0.738448	-0.885371	1.45792	0.353071	0.0288221	-1.08803	-0.751776	1.25574	0.75376	-0.0988015	-0.855748	-1.05494	cluster1
piR-4698	1.6416	-0.249916	-0.46553	-1.00946	0.0833053	1.64233	0.153276	-0.229913	-0.764361	-0.801335	1.68038	-0.374761	-0.435206	-0.918769	0.0483562	1.50076	0.0179732	-1.24015	0.152772	-0.431357	cluster1
piR-8976	1.6599	-0.222889	-0.413245	-1.012	-0.0117674	1.597	0.303965	-0.349323	-0.901063	-0.65058	0.691713	-1.40394	-0.700506	0.882228	0.530509	0.769207	0.288453	-1.72313	0.0733783	0.592087	cluster1
piR-13201	1.67558	-0.634082	0.126243	-0.799058	-0.368686	1.6321	0.0860222	-0.0941595	-0.838136	-0.785825	0.906318	0.906318	0.0891461	-1.47091	-0.430873	1.40747	0.229271	-0.56681	0.197428	-1.26736	cluster1
piR-14177	1.64944	-0.716254	0.125298	-0.837811	-0.220674	1.75082	-0.122182	-0.390712	-0.598824	-0.639103	0.394914	0.735358	-1.71583	-0.0136177	0.59918	0.993445	0.928936	-1.32889	-0.61929	0.0258038	cluster1
piR-21363	1.66606	-0.654789	0.075505	-0.859024	-0.227753	1.58548	0.288176	-0.245103	-0.906575	-0.721978	-0.204029	-1.04929	-0.779683	0.714103	1.3189	0.834604	0.0818757	-0.974585	-1.05382	1.11193	cluster1
piR-22177	1.67644	-0.605439	0.0377761	-0.875997	-0.232782	1.59393	0.282728	-0.258143	-0.848183	-0.77033	1.40638	0.419446	0.0801881	-1.06095	-0.845059	1.15388	0.9064	-0.207266	-1.13532	-0.717696	cluster1
piR-3807	1.67368	-0.377074	-0.105845	-1.00553	-0.18523	1.68042	0.0945933	-0.406195	-0.86525	-0.50357	-0.137098	-1.05734	-0.850759	0.867661	1.17754	1.0515	-0.116834	-1.52415	-0.143387	0.732867	cluster1
piR-21004	1.68408	-0.334634	-0.157314	-0.9939	-0.198234	1.64392	0.204755	-0.353287	-0.827413	-0.667972	1.38377	0.639808	-0.314944	-0.612529	-1.0961	1.30935	0.805755	-0.410247	-0.766449	-0.938409	cluster1
piR-5668	1.68305	-0.356284	-0.158349	-0.992078	-0.176343	1.49907	0.440033	-0.204418	-0.947385	-0.787298	-0.583374	0.0243072	-0.583374	-0.583374	1.72581	-0.844952	-0.467741	-0.844952	1.19199	0.96566	cluster1
piR-22214	1.65413	-0.397558	-0.0496948	-1.03649	-0.170382	1.6886	-0.0194411	-0.324944	-0.935949	-0.408262	-0.47016	-1.03586	-0.545586	0.636098	1.41551	0.263119	0.124635	-1.64103	0.159256	1.09402	cluster1
piR-17138	1.64687	-0.330243	-0.043453	-1.0646	-0.208574	1.53469	0.406814	-0.269913	-0.903857	-0.767734	0.755566	-1.23601	-0.866437	0.3244	1.02248	1.15981	0.27001	-1.60165	0.116595	0.0552293	cluster1
piR-10555	1.65807	-0.355442	-0.0649839	-1.03974	-0.197905	1.57679	0.421691	-0.610779	-0.693851	-0.693851	1.48249	-0.808632	-0.0898479	0.404316	-0.988327	1.63069	0.217227	-0.392794	-0.526701	-0.928421	cluster1
piR-13373	1.65622	-0.355548	-0.067509	-1.04414	-0.189025	1.45146	0.462002	-0.0860069	-0.877575	-0.949882	1.69686	-0.734947	-0.383686	0.0756563	-0.653887	1.66923	0.0854193	-0.448451	-0.928934	-0.377268	cluster1
piR-9784	1.64641	-0.473643	-0.0623961	-1.0267	-0.0836675	1.45467	0.351623	0.0473338	-1.06839	-0.785235	1.61878	-0.347427	0.110718	-1.07282	-0.309248	1.46191	0.496766	-0.184513	-0.823213	-0.950953	cluster1
piR-14266	1.64622	-0.462714	-0.00227378	-1.02548	-0.155754	1.55752	0.186795	-0.115571	-1.13018	-0.498569	-0.193829	-1.03587	-0.781672	0.648215	1.36316	1.13436	-0.107505	-1.49766	-0.181647	0.652445	cluster1
piR-3251	1.6562	-0.481244	-0.014079	-0.999606	-0.161268	1.57897	0.262136	-0.390128	-1.06701	-0.383974	-0.428547	-0.908662	-0.704168	0.567247	1.47413	0.882529	-0.309207	-1.30769	-0.38973	1.1241	cluster1
piR-16880	1.68682	-0.465634	-0.121533	-0.948838	-0.150818	1.72193	-0.0530277	-0.413911	-0.818983	-0.436005	-0.622066	-0.737263	-0.775662	0.760302	1.37469	0.860116	-0.302203	-1.48777	-0.0464928	0.976348	cluster1
piR-21278	1.67445	-0.454849	-0.0999669	-0.979676	-0.139954	1.527	0.428266	-0.285511	-0.903048	-0.766709	1.74488	-0.214342	-0.33156	-0.398542	-0.800433	1.16346	0.872595	-0.135737	-1.12468	-0.77564	cluster1
piR-15988	1.65144	-0.427252	-0.120245	-1.03487	-0.0690767	1.41635	0.585065	-0.210592	-0.938954	-0.851867	1.51652	0.0441704	0.246618	-0.857641	-0.949663	1.50187	0.028975	0.00482917	-0.236629	-1.29905	cluster1
piR-17541	1.65722	-0.376572	-0.123763	-1.04067	-0.116217	1.43502	0.485111	-0.0764706	-0.92183	-0.92183	1.59471	0.1344	-0.0336	-0.834832	-0.860678	1.31367	0.723255	-0.24539	-0.688199	-1.10333	cluster1
piR-20248	1.71694	-0.671691	-0.114942	-0.74353	-0.18678	1.75826	-0.136273	-0.452028	-0.560049	-0.609905	0.181022	-0.970939	1.2507	-1.05322	0.592437	1.32048	0.618096	-0.0140476	-0.856906	-1.06762	cluster1
piR-19587	1.72313	-0.688695	-0.082253	-0.695666	-0.256518	1.59939	0.329117	-0.421501	-0.85455	-0.65246	1.14077	0.595184	-0.34719	-1.48796	0.0991973	1.10733	0.998235	-0.283652	-1.04733	-0.774587	cluster1
piR-10111	1.72464	-0.66874	-0.10559	-0.715669	-0.234645	1.68614	0.0258488	-0.312174	-0.50107	-0.898744	1.02628	0.41747	0.678389	-1.23502	-0.887124	1.51739	-1.20246	0.0858898	0.0858898	-0.486709	cluster1
piR-7028	1.72481	-0.683707	-0.105318	-0.700972	-0.234808	1.66208	0.172865	-0.376099	-0.697301	-0.761541	0.450559	-1.45565	-0.589192	0.970434	0.62385	0.0965187	-0.144778	-1.23061	-0.265427	1.5443	cluster1
piR-13852	1.74331	-0.703441	-0.224286	-0.611688	-0.203896	1.75361	-0.145429	-0.371337	-0.597246	-0.639603	1.18235	-1.40404	0.0738969	0.628124	-0.48033	1.13953	0.295433	-0.601418	-1.39276	0.559213	cluster1
piR-16359	1.73238	-0.70653	-0.165947	-0.656243	-0.203662	1.46624	0.477158	-0.158253	-0.937531	-0.847614	1.74127	-0.0997201	-0.368197	-0.559967	-0.713382	1.40501	0.683517	-0.455678	-0.911356	-0.72149	cluster1
piR-10748	1.74778	-0.649871	-0.213284	-0.649871	-0.234755	1.67101	0.156616	-0.393483	-0.71707	-0.71707	1.07959	0.871978	-0.788932	0.0415227	-1.20416	1.08511	1.08511	-0.808716	-0.859901	-0.501609	cluster1
piR-12165	1.74609	-0.642732	-0.235668	-0.664157	-0.203532	1.63543	0.288782	-0.571579	-0.661355	-0.691281	-0.142134	-0.852803	1.56347	-0.852803	0.284268	1.71623	-0.381385	-0.76277	0	-0.572078	cluster1
piR-16902	1.74961	-0.618225	-0.229931	-0.67152	-0.229931	1.70024	0.0977964	-0.485447	-0.620948	-0.691644	1.58038	-0.0213565	0.085426	-1.08918	-0.555269	1.44655	0.519276	-0.222547	-1.0571	-0.686186	cluster1
piR-4666	1.73806	-0.649753	-0.172191	-0.690111	-0.226001	1.62376	0.219188	-0.303588	-0.908245	-0.631111	-0.297913	-0.219515	-1.23869	1.50525	0.250874	1.18499	-0.832017	-1.21021	0.23952	0.61771	cluster1
piR-17489	1.74443	-0.606827	-0.180031	-0.699947	-0.25763	1.54207	0.396532	-0.270649	-0.818241	-0.849712	1.54854	0.0737398	-1.12453	-0.571483	0.0737398	1.65776	0.106162	-0.792134	-0.751302	-0.220491	cluster1
piR-20355	1.74365	-0.625525	-0.179838	-0.688078	-0.25021	1.74616	-0.0879938	-0.447969	-0.676524	-0.533677	-0.958017	-0.0134932	-0.215891	1.67316	-0.485755	0.752912	0.608121	-1.41895	0.752912	-0.694996	cluster1
piR-21204	1.76754	-0.494965	-0.269378	-0.667473	-0.335727	1.59422	0.33977	-0.391523	-0.77967	-0.762794	1.27751	0.76941	-0.246792	-0.682307	-1.11782	1.73151	-0.350086	-0.0662325	-0.586631	-0.728558	cluster1
piR-22122	1.76572	-0.505917	-0.264608	-0.672337	-0.322855	1.67668	0.151359	-0.429437	-0.740368	-0.658235	-0.895662	-0.352836	1.68276	0.0542825	-0.488543	1.44722	-0.620239	0.643211	-0.849957	-0.620239	cluster1
piR-18100	1.76232	-0.489366	-0.264198	-0.699523	-0.309231	1.6828	0.155097	-0.54284	-0.573859	-0.721201	1.38069	-0.6003	0.72036	-0.54027	-0.96048	1.61475	0.0856305	-0.0978634	-1.01533	-0.587181	cluster1
piR-5729	1.76419	-0.473839	-0.260693	-0.695182	-0.334475	1.64165	0.152249	-0.225064	-0.800965	-0.767867	0.774231	0.437609	0.942542	-1.07719	-1.07719	0.192897	1.47888	-0.932336	-0.932336	0.192897	cluster1
piR-13506	1.75704	-0.519258	-0.20654	-0.701071	-0.330173	1.56157	0.383543	-0.328751	-0.810919	-0.80544	0.254368	-1.22944	-0.73484	0.395683	1.31423	1.17893	0.866632	-0.81198	-1.08524	-0.148342	cluster1
piR-17327	1.75621	-0.495767	-0.208045	-0.717092	-0.335307	1.53585	0.471575	-0.445703	-0.798503	-0.763223	0.985666	0.677645	-1.10887	-1.04727	0.492833	1.3413	0.773556	-0.503876	-0.645812	-0.96517	cluster1
piR-1833	1.76274	-0.520869	-0.23221	-0.674821	-0.334845	1.6144	0.0815356	-0.0652285	-0.978427	-0.652285	1.71614	-0.453692	-0.848207	-0.0591772	-0.355063	1.27355	0.86273	-0.575154	-0.985978	-0.575154	cluster1
piR-825	1.76206	-0.490772	-0.227363	-0.691794	-0.352136	1.62954	0.208704	-0.28063	-0.846608	-0.711009	0.536662	0.536662	0.97348	-0.586584	-1.46022	1.63158	0.0193468	-0.206366	-0.367589	-1.07697	cluster1
piR-20241	1.76027	-0.549235	-0.258121	-0.675384	-0.277529	1.7642	-0.250793	-0.302682	-0.614011	-0.596715	1.09545	-0.730297	-0.730297	-0.730297	1.09545	1.32288	0.188982	0.377964	-1.32288	-0.566947	cluster1
piR-17136	1.75947	-0.532054	-0.251101	-0.69009	-0.286221	1.75846	-0.247883	-0.275273	-0.679282	-0.556025	0.59061	-0.838285	0.78113	-1.31458	0.78113	1.47762	-0.16418	-1.25871	0.291876	-0.346602	cluster1
piR-21881	1.75771	-0.522963	-0.241857	-0.703294	-0.289592	1.58704	0.228407	-0.135863	-0.849635	-0.829945	1.62824	-0.416186	-0.452693	-0.963799	0.204442	1.08687	0.838445	-0.155268	-1.39741	-0.372642	cluster1
piR-9003	1.75941	-0.526966	-0.239641	-0.692025	-0.300774	1.63228	0.242795	-0.361755	-0.776163	-0.73716	0.509734	-0.0938984	-1.70359	0.643875	0.643875	1.72407	-0.0075287	-0.421607	-0.572181	-0.722755	cluster1
piR-8224	1.7572	-0.480462	-0.248463	-0.727428	-0.30085	1.75892	-0.169418	-0.424235	-0.486217	-0.679051	-0.396059	1.38621	-1.18818	0.594089	-0.396059	1.35265	-0.568726	-0.491871	-1.02986	0.737807	cluster1
piR-102	1.75389	-0.511497	-0.22589	-0.725703	-0.290801	1.64448	0.256922	-0.508473	-0.674085	-0.718845	0.954619	0.376062	-1.07033	-1.07033	0.80998	1.56009	-0.0125814	-1.01909	-0.704556	0.176139	cluster1
piR-16300	1.75126	-0.510862	-0.218671	-0.737074	-0.28465	1.71775	0.0401995	-0.477755	-0.640099	-0.640099	1.74836	-0.303287	-0.169484	-0.704697	-0.570894	1.43293	0.667476	-0.55725	-0.771577	-0.771577	cluster1
piR-13122	1.73999	-0.522236	-0.245475	-0.774931	-0.197343	1.708	0.076288	-0.502936	-0.601828	-0.679529	-0.900043	0.460487	-0.795386	1.50705	-0.272106	1.51094	-0.213502	-0.541968	-1.11678	0.361312	cluster1
piR-17920	1.73985	-0.534415	-0.256699	-0.767095	-0.181641	1.6709	0.117208	-0.318916	-0.652824	-0.816371	0.162319	-1.16574	-0.206587	1.56416	-0.35415	1.48054	0.254615	-0.405498	-1.25421	-0.0754415	cluster1
piR-15352	1.74279	-0.543379	-0.239661	-0.75322	-0.206528	1.52027	0.421172	-0.238283	-0.805415	-0.897739	1.71259	-0.681913	-0.00520544	-0.317532	-0.70794	1.62791	0.282963	-0.590381	-0.503046	-0.81745	cluster1
piR-19802	1.73828	-0.551895	-0.220257	-0.764644	-0.201485	1.54491	0.270655	-0.0997671	-1.02829	-0.687504	1.17519	0.219635	0.390779	-0.251011	-1.53459	1.04128	0.906187	-0.00831365	-0.642229	-1.29693	cluster1
piR-9417	1.74074	-0.548326	-0.213821	-0.758211	-0.22038	1.65529	0.171914	-0.329092	-0.746598	-0.751509	1.47332	-1.19952	-0.156459	0.365071	-0.482415	1.48575	0.4245	-0.821315	-0.129196	-0.959739	cluster1
piR-13532	1.74399	-0.588837	-0.242935	-0.717544	-0.19467	1.57939	0.393077	-0.474526	-0.793237	-0.704706	1.2081	-0.266905	-1.46095	-0.0561905	0.575953	0.830747	-0.474713	-0.830747	-0.830747	1.30546	cluster1
piR-13294	1.74907	-0.561793	-0.218838	-0.716939	-0.2515	1.67606	0.142718	-0.399847	-0.753694	-0.665233	0.455019	-1.06171	-1.06171	1.10505	0.563357	0.850858	0.14181	0.496334	0.230441	-1.71944	cluster1
piR-13642	1.75106	-0.578112	-0.237695	-0.697557	-0.237695	1.54303	0.471958	-0.518925	-0.685026	-0.811035	1.09505	-1.27975	-0.686054	0.831181	0.03958	0.733779	-0.391905	-1.14236	-0.516981	1.31747	cluster1
piR-15249	1.74637	-0.520635	-0.236182	-0.75337	-0.236182	1.63409	0.262709	-0.43124	-0.753431	-0.712124	1.36529	-0.214906	0.290755	-1.41585	-0.0252831	1.29583	0.453905	0.270879	-1.0103	-1.0103	cluster1
piR-12084	1.74454	-0.5385	-0.209693	-0.749434	-0.246916	1.72727	0.0110722	-0.511782	-0.579446	-0.64711	-0.817709	-0.708681	-0.327084	1.63542	0.218056	1.17586	-1.02002	-0.665847	-0.453342	0.963353	cluster1
piR-2055	1.74585	-0.516548	-0.216229	-0.756803	-0.256272	1.61447	0.290218	-0.379516	-0.795563	-0.729604	1.73727	-0.564242	-0.0445454	-0.675605	-0.452878	1.09166	1.06134	-0.667126	-0.485183	-1.00069	cluster1
piR-16151	1.74057	-0.510878	-0.207931	-0.779399	-0.242357	1.60841	0.31334	-0.404529	-0.748912	-0.768314	1.4567	-0.630387	-0.502606	0.604831	-0.928543	1.21994	0.687428	-1.00694	0.106503	-1.00694	cluster1
piR-18246	1.74398	-0.510191	-0.192205	-0.764579	-0.277001	1.56003	0.372129	-0.294552	-0.827897	-0.809715	1.70689	-0.27155	-0.349136	-0.155172	-0.93103	1.10389	1.0563	-0.561459	-0.609041	-0.989691	cluster1
piR-5593	1.73371	-0.590123	-0.140731	-0.749775	-0.253079	1.63026	0.23044	-0.320393	-0.780263	-0.760049	1.57786	0.254493	-1.06887	-0.458088	-0.305392	1.03187	1.08398	-1.05271	-0.32311	-0.740025	cluster1
piR-3455	1.75088	-0.554967	-0.203227	-0.711296	-0.281392	1.56707	0.418308	-0.492779	-0.825524	-0.667074	1.3985	-0.168785	-1.13327	-0.651028	0.554579	1.32499	0.703898	-0.900576	-0.952333	-0.175975	cluster1
piR-3479	1.74657	-0.560989	-0.185909	-0.724067	-0.275602	1.60294	0.315178	-0.378684	-0.807938	-0.731495	1.70924	-0.262959	-0.372526	-0.153393	-0.920358	1.59066	-0.252178	-0.543152	0.232779	-1.02811	cluster1
piR-8956	1.71185	-0.614798	-0.0789649	-0.79811	-0.219974	1.6109	0.318018	-0.439876	-0.774241	-0.714798	-0.192897	-0.0321495	-1.47888	1.25383	0.450093	1.67845	0.118829	-0.475315	-0.846654	-0.475315	cluster1
piR-9430	1.71073	-0.6212	-0.100288	-0.801329	-0.187918	1.34854	0.503134	0.10268	-0.913856	-1.0405	1.00207	-0.72878	-0.72878	-0.72878	1.18427	-0.718185	-0.718185	-0.718185	0.820783	1.33377	cluster1
piR-14392	1.72611	-0.550728	-0.143575	-0.80252	-0.229291	1.61955	0.25476	-0.332098	-0.850717	-0.691492	1.77198	-0.239457	-0.478913	-0.622587	-0.431022	1.39976	0.72314	-0.735826	-0.778115	-0.60896	cluster1
piR-18441	1.70959	-0.550969	-0.0962219	-0.847543	-0.214852	1.58441	0.366026	-0.419043	-0.826871	-0.704523	1.37262	-0.379051	0.53986	-1.26925	-0.264187	1.7263	-0.251752	-0.251752	-0.341664	-0.881133	cluster1
piR-6975	1.71666	-0.531183	-0.136946	-0.842424	-0.20611	1.75888	-0.19467	-0.372889	-0.695054	-0.496271	1.3566	0.484502	0	-0.581402	-1.2597	1.60576	-0.509937	-1.05242	-0.184445	0.141046	cluster1
piR-1043	1.7041	-0.64011	-0.0139154	-0.784616	-0.265464	1.58726	0.170064	-0.0742806	-0.963693	-0.719349	-0.103496	-0.670263	-0.731868	-0.214386	1.72001	1.61794	-0.300912	-1.0859	-0.322717	0.0915818	cluster1
piR-20652	1.71408	-0.555167	-0.0763355	-0.825812	-0.256765	1.45528	0.483695	-0.215286	-0.620695	-1.10299	0.351457	0.238084	1.37182	-0.895648	-1.06571	0.0542302	-0.729094	-1.24127	0.747171	1.16896	cluster1
piR-22090	1.71207	-0.564241	-0.0397209	-0.81377	-0.294342	1.49724	0.469722	-0.251267	-0.821151	-0.894545	1.73335	-0.149522	-0.620239	-0.730996	-0.23259	1.65557	0.22551	-0.764533	-0.544523	-0.572025	cluster1
piR-2623	1.72981	-0.638249	-0.0518718	-0.688993	-0.350698	1.62646	0.161087	-0.176676	-0.805437	-0.805437	1.30134	-1.46553	-0.218917	0.328375	0.0547292	-0.305935	-0.453968	1.27308	-1.24348	0.730297	cluster1
piR-427	1.73811	-0.615768	-0.078761	-0.678418	-0.365164	1.62192	0.30231	-0.47146	-0.74138	-0.711388	1.64165	-0.252562	0.168374	-0.778732	-0.778732	1.37864	0.759029	-0.712558	-0.712558	-0.712558	cluster1
piR-4420	1.72241	-0.710186	-0.0326522	-0.644882	-0.334686	1.71552	0.0452367	-0.468026	-0.633314	-0.659412	1.11679	-0.311662	0.857071	-0.311662	-1.35054	0.312395	-0.0347105	-1.42313	-0.208263	1.35371	cluster1
piR-8820	1.72398	-0.684686	-0.0602167	-0.684686	-0.294393	1.68411	0.098651	-0.371116	-0.805649	-0.605999	0.848117	-1.16058	-0.714204	1.1829	-0.156232	1.28394	0.332872	0.0158511	-1.49	-0.14266	cluster1
piR-18220	1.74573	-0.558701	-0.086209	-0.666462	-0.434361	1.6834	0.0584966	-0.266484	-0.77833	-0.697084	0.87538	-1.16717	1.0838	0.0416848	-0.833695	1.4874	0.487961	-0.305711	-1.0112	-0.658453	cluster1
piR-9896	1.74742	-0.527022	-0.0927441	-0.674235	-0.453416	1.7637	-0.362188	-0.204715	-0.590524	-0.606271	1.60638	-0.255817	0.252055	-0.74488	-0.85774	1.10478	0.915606	-0.200525	-0.559958	-1.2599	cluster1
piR-1722	1.74426	-0.520738	-0.0762056	-0.6795	-0.467818	1.76201	-0.205626	-0.427207	-0.43607	-0.693103	-0.229095	-0.934002	1.09261	-0.934002	1.00449	1.34398	-0.335994	-0.335994	0.597323	-1.26931	cluster1
piR-5238	1.74534	-0.521653	-0.0828794	-0.680099	-0.460712	1.77425	-0.234144	-0.46627	-0.577286	-0.496547	1.01478	0.784152	-0.13838	-1.52218	-0.13838	1.389	0.266576	0.196425	-0.575244	-1.27676	cluster1
piR-17174	1.73666	-0.571865	-0.0696606	-0.709566	-0.385564	1.65404	0.230481	-0.494856	-0.677884	-0.711779	1.07981	-0.539906	-0.62989	-0.989827	1.07981	0.934258	1.18011	-0.417957	-0.60235	-1.09406	cluster1
piR-12806	1.74313	-0.525522	-0.0875871	-0.705004	-0.425013	1.66994	0.179394	-0.466951	-0.743956	-0.63843	1.73528	-0.0557199	-0.493519	-0.732318	-0.453719	1.37493	0.691261	-0.562124	-0.44818	-1.05588	cluster1
piR-3452	1.73417	-0.526181	-0.0537297	-0.729983	-0.42428	1.67549	0.122115	-0.353775	-0.79375	-0.650085	1.53897	-1.12858	-0.307794	0.307794	-0.410391	0.979594	-0.0222635	-1.46939	0.868276	-0.356216	cluster1
piR-15673	1.75633	-0.564433	-0.163313	-0.65755	-0.371036	1.7436	-0.0889593	-0.391421	-0.610854	-0.652368	0.737607	-1.10641	1.305	-0.255326	-0.680868	0.848668	1.15728	-1.15728	-0.771517	-0.0771517	cluster1
piR-8147	1.75448	-0.525996	-0.141547	-0.674533	-0.412409	1.7222	0.0207494	-0.650149	-0.463404	-0.6294	0.911673	1.26232	-0.724663	-0.724663	-0.724663	0.157712	1.05892	0.383015	0.0450606	-1.64471	cluster1
piR-16132	1.74727	-0.58946	-0.144727	-0.687452	-0.325635	1.76151	-0.156522	-0.438774	-0.586316	-0.579901	-0.418006	1.67203	-0.798012	0.152002	-0.608009	-0.926834	0.472161	-0.402211	-0.664523	1.52141	cluster1
piR-16233	1.7481	-0.610929	-0.137106	-0.661335	-0.338733	1.65648	0.209152	-0.493599	-0.568893	-0.803143	1.36289	0.531858	0.0332411	-0.963993	-0.963993	1.06631	-0.477032	0.926002	-0.196425	-1.31885	cluster1
piR-18388	1.7407	-0.568144	-0.120882	-0.725291	-0.326381	1.76235	-0.154462	-0.508049	-0.610403	-0.489439	1.53719	0	0.184463	-0.614875	-1.10678	1.4082	0.598891	-0.210421	-0.898336	-0.898336	cluster1
piR-21486	1.74251	-0.546039	-0.11242	-0.722699	-0.36135	1.64215	0.199367	-0.316538	-0.745002	-0.779978	1.70618	-0.299849	-0.0675716	-0.891101	-0.447662	1.47443	0.528833	-0.311696	-0.749471	-0.942093	cluster1
piR-4682	1.73893	-0.562962	-0.100082	-0.725595	-0.350287	1.70472	0.0974719	-0.618013	-0.618013	-0.566166	1.08916	-0.423562	0.181527	-1.48247	0.635343	-1.45916	-0.0561214	-0.336728	0.785699	1.06631	cluster1
piR-17199	1.65714	-0.682768	0.00711217	-0.881909	-0.0995704	1.61715	0.272784	-0.357846	-0.832041	-0.700048	1.6907	-0.524054	0.131014	-0.711216	-0.586441	1.20948	0.736205	-0.026293	-1.23577	-0.683619	cluster1
piR-12594	1.68808	-0.67965	-0.0417114	-0.814598	-0.152124	1.60861	0.293569	-0.373213	-0.859408	-0.669561	1.57645	-0.161841	0.227776	-0.611398	-1.03098	1.51085	0.463727	-0.309151	-0.732987	-0.932439	cluster1
piR-20598	1.67745	-0.709055	-0.0537999	-0.819414	-0.0951844	1.71019	0.030722	-0.532515	-0.778291	-0.430108	-0.71829	-0.971209	-0.465371	1.04203	1.11284	1.24092	0.297821	-1.46429	-0.372276	0.297821	cluster1
piR-16455	1.64011	-0.782582	-0.0244012	-0.83487	0.00174294	1.57573	0.348559	-0.31659	-0.765179	-0.842522	1.69141	-0.416265	-0.811454	0.0843069	-0.547995	1.31779	0.840958	-0.697909	-0.762931	-0.697909	cluster1
piR-9850	1.68227	-0.756874	-0.0842613	-0.764265	-0.07687	1.48144	0.570765	-0.583526	-0.908352	-0.560324	0.108465	-1.68121	0.0542326	0.813489	0.705024	1.24235	-0.193255	-1.51843	0.193255	0.276079	cluster1
piR-10504	1.66553	-0.632707	-0.0996825	-0.90268	-0.0304585	1.64746	0.178571	-0.47667	-0.915898	-0.433467	-0.138918	-0.925439	-0.772221	0.269664	1.56691	0.719401	-0.414437	-1.00091	-0.668573	1.36452	cluster1
piR-8949	1.66026	-0.658032	-0.0860503	-0.895936	-0.0202471	1.62767	0.101729	-0.120226	-0.929436	-0.679737	0.42712	-0.974368	-1.17458	0.8053	0.916529	1.51879	0.292075	-0.856755	-0.934641	-0.0194717	cluster1
piR-17676	1.64321	-0.657001	-0.108328	-0.924303	0.0464262	1.74134	-0.809885	-0.25341	-0.433194	-0.244849	-0.350455	-0.74613	-1.01462	0.878964	1.23225	1.12173	-0.44725	-1.27683	-0.302976	0.90532	cluster1
piR-22314	1.65924	-0.654996	-0.117223	-0.896692	0.00966784	1.52489	0.431498	-0.300682	-0.710702	-0.945	1.69709	-0.30119	-0.967283	-0.185348	-0.243269	1.45159	0.489491	-0.253185	-0.557007	-1.13089	cluster1
piR-20996	1.68977	-0.570648	-0.0790425	-0.888746	-0.151338	1.58827	0.356772	-0.412914	-0.711733	-0.820395	1.75725	-0.241066	-0.320365	-0.732715	-0.463101	1.42696	0.651439	-0.686338	-0.473069	-0.918995	cluster1
piR-15206	1.66255	-0.567192	-0.0585308	-0.950429	-0.0864027	1.60995	0.143351	-0.209514	-1.04757	-0.496216	-0.385621	-0.964054	-0.771243	0.863058	1.25786	0.913545	-0.338896	-1.34085	-0.309426	1.07563	cluster1
piR-21167	1.66901	-0.566985	-0.0878427	-0.937749	-0.0764345	1.52127	0.497491	-0.490293	-0.886206	-0.64226	1.22604	-1.29816	-0.677125	0.564939	0.184306	1.57124	0.243652	-0.146816	-0.662233	-1.00584	cluster1
piR-2296	1.68035	-0.679857	-0.115784	-0.83572	-0.0489853	1.52109	0.39823	-0.192751	-0.865559	-0.861013	1.23484	0.0190709	0.71039	-1.12518	-0.839119	1.63491	0.131301	-0.355784	-1.01229	-0.398139	cluster1
piR-8779	1.69041	-0.657382	-0.113683	-0.830377	-0.0889689	1.76743	-0.294826	-0.363568	-0.699638	-0.409395	-0.00885441	-0.98284	-0.98284	1.23076	0.743771	0.307799	0.229545	-0.97035	-0.97035	1.40336	cluster1
piR-13412	1.69307	-0.612922	-0.150719	-0.854072	-0.0753593	1.49574	0.390805	-0.0986283	-0.925475	-0.862441	1.64368	-0.297674	-0.038827	-1.07421	-0.232962	1.34837	0.738937	-0.346615	-0.851301	-0.889391	cluster1
piR-16458	1.69856	-0.588761	-0.125768	-0.858264	-0.125768	1.73473	-0.0801674	-0.358527	-0.737095	-0.558945	1.27098	0.82345	-0.474379	-0.519131	-1.10092	1.59454	0.303415	-0.309871	-0.858601	-0.729488	cluster1
piR-12617	1.72874	-0.606857	-0.307421	-0.736613	-0.0778534	1.71626	0.0441258	-0.548089	-0.513253	-0.699046	-0.536524	0.457039	-0.834593	1.54996	-0.63588	0.860094	1.28309	-0.479397	-0.831894	-0.831894	cluster1
piR-21545	1.72476	-0.599973	-0.306993	-0.752833	-0.0649653	1.66199	0.131437	-0.283627	-0.767869	-0.741928	0.911719	1.00871	-1.31908	0.0387966	-0.640143	-1.02574	-0.236709	1.14409	0.946836	-0.828481	cluster1
piR-11354	1.71692	-0.651245	-0.269708	-0.743341	-0.0526259	1.58416	0.401648	-0.607569	-0.760481	-0.617763	-0.720164	-0.505379	-0.93495	0.985488	1.17501	-0.0172565	-0.276103	-0.750656	-0.664373	1.70839	cluster1
piR-19421	1.71827	-0.618864	-0.284988	-0.761954	-0.0524663	1.66763	0.206768	-0.566365	-0.651769	-0.656264	-0.426401	1.066	-1.49241	0.639602	0.213201	1.27246	0.482371	-1.34731	0.149701	-0.557222	cluster1
piR-10578	1.70432	-0.638588	-0.303887	-0.771406	0.00956288	1.61918	0.21554	-0.389024	-0.462623	-0.983074	1.05497	0.183094	0.837001	-1.03753	-1.03753	1.25988	0.484955	-0.589945	0.184983	-1.33987	cluster1
piR-6973	1.72508	-0.638495	-0.326634	-0.712357	-0.0475999	1.58859	0.391922	-0.559141	-0.710684	-0.710684	-0.447214	-0.447214	-0.447214	-0.447214	1.78885	-0.447214	-0.447214	-0.447214	-0.447214	1.78885	cluster1
piR-13529	1.71839	-0.616682	-0.325663	-0.748333	-0.027716	1.54012	0.444523	-0.381661	-0.803734	-0.799244	1.64393	-0.575977	0.203992	-0.395984	-0.875965	0.830278	0.830278	0.500803	-1.21247	-0.948889	cluster1
piR-19176	1.71696	-0.619986	-0.346463	-0.739952	-0.010557	1.71597	0.0408111	-0.46221	-0.614065	-0.680502	-0.849257	-0.103288	1.67556	-0.677111	-0.0459058	-0.545837	1.38065	-0.331783	0.631459	-1.13448	cluster1
piR-17543	1.71635	-0.588729	-0.261657	-0.796394	-0.0695676	1.54423	0.409679	-0.314423	-0.771342	-0.868147	1.74726	-0.589501	-0.297406	-0.164635	-0.695717	0.815876	1.21779	-0.128611	-0.852048	-1.053	cluster1
piR-9348	1.70488	-0.602434	-0.266525	-0.81169	-0.0242295	1.7154	0.0048321	-0.362408	-0.724815	-0.633005	1.75705	-0.252648	-0.654589	-0.597169	-0.252648	1.6888	-0.0804193	-0.120629	-0.844402	-0.643354	cluster1
piR-12006	1.69732	-0.633196	-0.193476	-0.823741	-0.0469034	1.76896	-0.186874	-0.5432	-0.49569	-0.5432	-0.663198	0.402656	-0.663198	-0.663198	1.58694	0.694996	0.260623	-1.04249	-1.04249	1.12937	cluster1
piR-10511	1.70165	-0.594325	-0.212706	-0.838311	-0.0563045	1.55817	0.417314	-0.408307	-0.82362	-0.74356	1.63108	-0.634308	0.207121	-0.893209	-0.310681	1.77407	-0.2562	-0.522068	-0.594578	-0.401219	cluster1
piR-7390	1.71195	-0.577453	-0.212899	-0.82535	-0.0962422	1.6928	0.135539	-0.585413	-0.643089	-0.599832	0.866025	-0.57735	-1.44338	0.866025	0.288675	-0.464238	-0.464238	-0.649934	-0.185695	1.76411	cluster1
piR-13147	1.71956	-0.647446	-0.171724	-0.757674	-0.142717	1.68778	0.0861684	-0.339991	-0.70527	-0.728685	1.33018	-0.606158	0.768923	-0.465844	-1.0271	1.29427	0.631352	-0.0947027	-1.2627	-0.568216	cluster1
piR-16562	1.71814	-0.652856	-0.172955	-0.75739	-0.134943	1.49642	0.336158	-0.0174834	-0.915495	-0.899601	1.50778	0.164643	0.121316	-1.09184	-0.701897	1.38543	0.715738	-0.707367	-0.477159	-0.916647	cluster1
piR-22239	1.7119	-0.659698	-0.183307	-0.76844	-0.100456	1.618	0.307683	-0.483362	-0.803663	-0.63866	1.14338	-1.09541	-0.955484	0.743599	0.163912	0.493471	-0.470782	-1.52012	0.975597	0.521831	cluster1
piR-963	1.70995	-0.646282	-0.156674	-0.787044	-0.119954	1.74604	-0.37094	-0.108659	-0.633221	-0.633221	1.52353	-0.683451	0.526827	-0.683451	-0.683451	1.74659	-0.561405	-0.0623783	-0.561405	-0.561405	cluster1
piR-20845	1.73025	-0.626809	-0.215465	-0.737806	-0.150173	1.62278	0.219663	-0.279572	-0.878654	-0.684215	1.35961	-1.2439	-0.66534	0.202495	0.347134	1.03586	1.03586	-0.706709	-1.14235	-0.222662	cluster1
piR-15950	1.72392	-0.612288	-0.225893	-0.766846	-0.118891	1.65944	0.12806	-0.266791	-0.795037	-0.725671	1.65717	-0.146761	-0.238486	-0.207911	-1.06402	1.56282	0.44652	-0.580475	-0.699547	-0.729315	cluster1
piR-5785	1.72779	-0.592316	-0.250595	-0.766174	-0.118703	1.67279	0.172903	-0.462464	-0.717653	-0.665574	0.717981	-1.18256	1.14032	0.190054	-0.8658	1.29626	0.1245	0.56391	-1.08388	-0.900791	cluster1
piR-12771	1.73745	-0.627246	-0.296589	-0.697386	-0.116231	1.66579	0.107857	-0.260226	-0.739589	-0.773829	0.335668	-0.394045	-0.977816	1.57618	-0.539988	1.19973	0.723645	-1.18068	-0.799819	0.0571299	cluster1
piR-16859	1.74672	-0.616568	-0.293101	-0.67598	-0.161073	1.53931	0.386989	-0.241988	-0.88537	-0.798945	0.254865	-1.60353	-0.116813	0.361059	1.10442	0.665427	0.388166	-1.7375	0.619217	0.0646943	cluster1
piR-11743	1.74826	-0.599136	-0.280224	-0.688013	-0.180891	1.56144	0.420522	-0.466858	-0.659196	-0.855906	0.823842	0.950586	-0.316862	0.0633724	-1.52094	1.48073	0.45682	-0.803374	-0.173277	-0.960898	cluster1
piR-16388	1.74378	-0.608491	-0.263398	-0.700047	-0.171842	1.57789	0.413153	-0.553801	-0.71496	-0.722285	-0.729935	-1.26403	0.872361	1.05039	0.0712132	1.25221	-0.379458	-1.25221	0.758916	-0.379458	cluster1
piR-4999	1.75124	-0.634877	-0.315308	-0.634877	-0.166176	1.59521	0.370591	-0.725795	-0.514211	-0.725795	-1.07571	0.355279	-0.483575	-0.335542	1.53954	0.874408	0.114053	0.114053	-1.69179	0.589275	cluster1
piR-8173	1.74777	-0.649727	-0.324864	-0.630236	-0.14294	1.75012	-0.149969	-0.33197	-0.645011	-0.623171	-0.995236	-0.504627	-0.644801	1.21251	0.932158	0.746694	-1.25832	-0.152104	1.23066	-0.566935	cluster1
piR-12107	1.7378	-0.669757	-0.313082	-0.649942	-0.105021	1.66956	0.183041	-0.465923	-0.676698	-0.709978	-0.67082	-0.67082	-0.67082	1.56525	0.447214	1.00115	-0.0256706	-1.43755	-0.410729	0.8728	cluster1
piR-13978	1.73733	-0.676238	-0.285889	-0.654246	-0.120953	1.67966	0.114141	-0.351848	-0.755008	-0.686942	0.195959	-0.816497	-0.914476	1.56767	-0.0326599	0.942908	-1.61934	0.635438	-0.184482	0.225478	cluster1
piR-8269	1.73528	-0.690306	-0.27585	-0.64954	-0.119581	1.7751	-0.258473	-0.448526	-0.606904	-0.461197	-0.341572	-0.587897	-1.04771	0.495936	1.48124	0.793438	-0.613367	-1.06354	-0.416414	1.29989	cluster1
piR-14061	1.71731	-0.665344	-0.222209	-0.74241	-0.0873424	1.65867	0.20748	-0.451093	-0.684216	-0.730841	0.333333	-1.22222	-0.888889	0.777778	1	1.58289	0.228164	-0.912657	-0.128342	-0.770055	cluster1
piR-20972	1.72513	-0.668295	-0.233126	-0.71492	-0.108792	1.61122	0.288155	-0.352189	-0.775947	-0.771238	1.66416	-0.576055	-0.0502905	-0.0960091	-0.941803	0.916726	0.684376	-0.920951	0.55764	-1.23779	cluster1
piR-11194	1.71797	-0.691854	-0.27726	-0.700491	-0.0483693	1.5348	0.390286	-0.239606	-0.927136	-0.758341	0.663059	-1.5038	0.576384	0.814739	-0.550382	1.40806	0.199333	0.326567	-0.988185	-0.945773	cluster1
piR-20662	1.71218	-0.686697	-0.240395	-0.732341	-0.0527448	1.41563	0.614256	-0.273968	-0.846378	-0.909541	0.886098	0.116261	1.04321	-0.920662	-1.1249	0.652954	0.318106	-0.267879	-1.60727	0.90409	cluster1
piR-14513	1.72533	-0.704217	-0.211265	-0.68309	-0.126759	1.68554	0.143833	-0.521394	-0.579827	-0.728154	1.30253	0.809149	-0.868355	-0.868355	-0.374972	1.72841	-0.571992	-0.0746076	-0.758511	-0.3233	cluster1
piR-21154	1.72149	-0.721733	-0.195177	-0.679609	-0.124969	1.67734	0.166017	-0.503775	-0.60682	-0.732764	1.14015	-0.445773	0.9687	-1.13158	-0.531499	1.36709	0.0889163	0.477925	-0.85582	-1.07811	cluster1
piR-226	1.70515	-0.771111	-0.198424	-0.674319	-0.0613017	1.76564	-0.237734	-0.337902	-0.638408	-0.551595	1.09355	-0.776999	-0.63311	1.09355	-0.776999	0.258021	0.609868	-1.73578	0.727151	0.140739	cluster1
piR-21963	1.71048	-0.734035	-0.25058	-0.686371	-0.0394935	1.64791	0.145404	-0.269267	-0.883196	-0.640856	0.67002	-1.20444	-0.925265	1.02896	0.430727	-0.225137	0.400243	-1.64267	0.817163	0.650395	cluster1
piR-5429	1.70988	-0.723577	-0.213915	-0.70922	-0.0631694	1.76465	-0.157627	-0.522859	-0.535674	-0.548489	-1.64023	-0.256904	0.484165	0.780592	0.632378	0.550581	0.656462	-1.46116	-0.614109	0.868223	cluster1
piR-22149	1.68584	-0.546425	-0.169816	-0.90934	-0.0602574	1.74131	-0.127536	-0.392711	-0.771532	-0.449534	-0.472193	-0.885971	-0.780498	0.850272	1.28839	0.78009	-0.00307122	-1.4619	-0.371618	1.0565	cluster1
piR-22243	1.69957	-0.550919	-0.18634	-0.87499	-0.0873189	1.62068	0.258195	-0.332718	-0.754262	-0.7919	1.34344	0.0099699	0.53339	-1.19888	-0.687923	1.38639	0.649718	-0.256023	-0.944385	-0.835696	cluster1
piR-6082	1.68341	-0.493872	-0.195159	-0.938623	-0.0557598	1.71591	0.0303509	-0.576668	-0.723003	-0.446592	-0.207501	-0.964017	-0.834329	0.603051	1.4028	0.738713	-0.230848	-1.31583	-0.415526	1.22349	cluster1
piR-13963	1.69592	-0.495152	-0.251134	-0.901847	-0.0477867	1.54904	0.467229	-0.53911	-0.754754	-0.722407	0.457636	-0.969852	-1.17978	0.961455	0.730538	1.56687	0.398357	-0.783435	-0.398357	-0.783435	cluster1
piR-18692	1.69164	-0.520274	-0.215699	-0.904738	-0.0509289	1.53909	0.402262	-0.270709	-0.818211	-0.85243	1.69685	-0.0725924	-0.299444	-0.390184	-0.934627	0.826593	1.2358	-0.728384	-0.237338	-1.09667	cluster1
piR-10505	1.66597	-0.581694	-0.190796	-0.921404	0.0279213	1.52441	0.395745	-0.20073	-0.882926	-0.836494	1.7321	-0.614339	-0.166384	-0.209046	-0.742327	1.26395	0.73176	-0.831545	-0.0831545	-1.08101	cluster1
piR-21000	1.67	-0.544673	-0.265512	-0.916887	0.0570728	1.63377	0.219204	-0.342304	-0.866018	-0.644654	-0.238193	-0.567275	-1.1941	0.686372	1.3132	1.25677	-0.282773	-1.35103	-0.282773	0.659803	cluster1
piR-4088	1.6738	-0.526002	-0.282072	-0.916289	0.05056	1.53835	0.367651	-0.197966	-0.839219	-0.868815	0.887114	-0.986828	-1.02121	1.09342	0.0275074	1.54229	0.399853	-0.921091	-0.29632	-0.724734	cluster1
piR-10940	1.72425	-0.549923	-0.193345	-0.811414	-0.169573	1.68497	0.15453	-0.536396	-0.662694	-0.640407	1.01478	-0.0615021	-0.984033	-0.984033	1.01478	0.595242	-0.617288	-1.16844	-0.176368	1.36685	cluster1
piR-17864	1.71281	-0.566381	-0.187552	-0.833425	-0.125448	1.63775	0.202805	-0.308991	-0.701208	-0.830353	1.7263	-0.251752	-0.341664	-0.881133	-0.251752	1.40527	0.401504	-0.760745	0.0845272	-1.13055	cluster1
piR-8607	1.70641	-0.557736	-0.165993	-0.856524	-0.126155	1.51988	0.510446	-0.485761	-0.789913	-0.754649	1.57712	-0.346197	-1.17963	-0.0256442	-0.0256442	1.48634	0.309041	-0.206027	-1.23616	-0.35319	cluster1
piR-13451	1.69441	-0.504882	-0.173394	-0.912867	-0.103271	1.58681	0.272932	-0.368141	-1.02826	-0.46335	-0.329852	-0.839454	-0.839454	0.522574	1.48619	1.04426	-0.373206	-1.18062	-0.534689	1.04426	cluster1
piR-5812	1.706	-0.500033	-0.186287	-0.887314	-0.132362	1.55337	0.375841	-0.273412	-0.817817	-0.83798	1.63972	-0.89257	-0.31591	0.185534	-0.616776	1.39468	0.682559	-0.378901	-0.808859	-0.889476	cluster1
piR-8246	1.70641	-0.479611	-0.212039	-0.893592	-0.121165	1.50156	0.47489	-0.293979	-0.936211	-0.746255	0.665332	-1.00963	-0.893313	-0.0790954	1.31671	1.31041	0.770033	-1.0875	-0.412035	-0.580902	cluster1
piR-15084	1.70786	-0.483711	-0.154975	-0.890717	-0.178456	1.73976	-0.0846252	-0.44181	-0.738547	-0.47478	-0.0751175	0.801253	-0.0751175	0.926449	-1.57747	1.32845	-0.187232	0.704347	-0.900494	-0.945073	cluster1
piR-17555	1.71121	-0.504101	-0.151546	-0.872442	-0.183118	1.6366	0.249405	-0.407942	-0.75595	-0.722116	1.78273	-0.413386	-0.542569	-0.499508	-0.327264	1.30624	0.836934	-0.883865	-0.727429	-0.531883	cluster1
piR-15626	1.69958	-0.534215	-0.149622	-0.887197	-0.128549	1.61478	0.290701	-0.530629	-0.889027	-0.485829	0.0849719	-0.538155	-1.3029	1.35955	0.396535	-0.474311	-0.85682	-0.831319	1.15773	1.00472	cluster1
piR-20458	1.71217	-0.519819	-0.167399	-0.86245	-0.162505	1.6298	0.248543	-0.364417	-0.796848	-0.71708	1.21634	-1.27163	-0.639762	-0.00789829	0.702948	0.888531	0.484653	-1.66936	-0.121163	0.41734	cluster1
piR-13821	1.71199	-0.49315	-0.252589	-0.867356	-0.0988973	1.71995	-0.185711	-0.155366	-0.816887	-0.561989	-0.504425	-0.657703	-0.894588	0.582457	1.47426	0.617876	-0.181728	-1.49017	-0.109037	1.16306	cluster1
piR-21780	1.70852	-0.49842	-0.262849	-0.870376	-0.0768708	1.46376	0.457783	-0.121608	-0.818788	-0.981145	1.73659	-0.15289	-0.239431	-0.672137	-0.672137	1.27598	0.798503	-0.288517	-0.725357	-1.06061	cluster1
piR-9380	1.71542	-0.52006	-0.279435	-0.838306	-0.0776209	1.43125	0.471535	-0.0443798	-0.915333	-0.94307	1.28757	0.21968	0.494279	-0.848208	-1.15332	1.31749	0.208712	0.469601	-1.06313	-0.93268	cluster1
piR-17334	1.71226	-0.552725	-0.256924	-0.831623	-0.0709922	1.64177	0.272015	-0.618568	-0.579847	-0.71537	0.221243	-0.470141	-1.43808	1.18918	0.497796	0.239046	0.83666	-1.5538	0.83666	-0.358569	cluster1
piR-8100	1.70763	-0.547641	-0.247564	-0.847718	-0.0647041	1.58261	0.273017	-0.211606	-0.932992	-0.711027	-0.216506	-0.938194	1.08253	1.01036	-0.938194	-0.335673	0.335673	-1.17485	1.51053	-0.335673	cluster1
piR-15796	1.73443	-0.541389	-0.244544	-0.781693	-0.166799	1.66098	0.12263	-0.266064	-0.802571	-0.714978	1.57311	-0.45671	-0.118406	0.135321	-1.13332	1.23109	-0.773008	0.0858898	0.658488	-1.20246	cluster1
piR-21667	1.73044	-0.53627	-0.259842	-0.794269	-0.140057	1.61112	0.2943	-0.368074	-0.784537	-0.752806	1.77419	-0.516129	-0.612903	-0.354839	-0.290323	1.52053	0.431502	-0.328763	-0.616431	-1.00684	cluster1
piR-17688	1.72863	-0.529308	-0.288104	-0.797312	-0.113902	1.36762	0.771439	-0.643584	-0.780058	-0.715413	0.622305	-0.601561	-0.186691	1.34833	-1.18238	1.1628	-0.484502	-1.4535	0.387601	0.387601	cluster1
piR-3371	1.72141	-0.555646	-0.26148	-0.806231	-0.0980552	1.60678	0.357329	-0.608426	-0.705001	-0.650677	0.173749	0.608121	1.04249	-1.56374	-0.260623	1.77237	-0.208514	-0.521286	-0.521286	-0.521286	cluster1
piR-5104	1.75897	-0.216548	-0.311525	-0.662939	-0.567962	1.11587	1.03944	-0.922252	-0.438197	-0.794869	1.4415	0.648675	-0.5766	-0.8649	-0.648675	1.47283	0.0971095	-1.11676	0.258959	-0.712136	cluster1
piR-14883	1.75899	-0.198001	-0.359165	-0.689166	-0.512654	1.77825	-0.444562	-0.290783	-0.598341	-0.444562	1.50069	0.294778	-0.911132	-0.911132	0.026798	-0.418006	1.57702	-1.08302	0.247004	-0.323005	cluster1
piR-9310	1.75267	-0.170223	-0.338344	-0.695602	-0.548496	1.67005	0.191818	-0.512101	-0.652885	-0.69688	1.62221	-0.811107	-0.811107	0.162221	-0.162221	1.4946	0.175835	0.175835	-0.923133	-0.923133	cluster1
piR-17637	1.76782	-0.242427	-0.367132	-0.65146	-0.506802	1.54557	0.382439	-0.254959	-0.850484	-0.822569	1.71837	-0.439402	-0.125543	-0.870957	-0.282472	1.02195	0.966406	-1.00528	0.0222162	-1.00528	cluster1
piR-19453	1.77164	-0.281162	-0.345063	-0.632615	-0.512801	1.75996	-0.139679	-0.600621	-0.474909	-0.544749	1.10661	0.0650945	-1.43208	0.716039	-0.455661	1.17671	0.973829	-0.994117	-0.507203	-0.649219	cluster1
piR-21048	1.76438	-0.260881	-0.329534	-0.689962	-0.484003	1.64713	0.257455	-0.547091	-0.678744	-0.678744	1.30483	0.703921	-0.154519	-1.0988	-0.755427	1.3337	0.695228	-0.227013	-1.07831	-0.723604	cluster1
piR-15867	1.77011	-0.295419	-0.325441	-0.655685	-0.493565	1.70807	0.0711695	-0.472306	-0.640525	-0.666405	-1.03219	-0.609164	1.5906	0.152291	-0.101527	1.30384	0.153393	-0.997054	0.536875	-0.997054	cluster1
piR-3341	1.77064	-0.297326	-0.337265	-0.661217	-0.474834	1.72215	0.0341866	-0.542712	-0.574762	-0.638862	0.816497	0	-1.36083	1.08866	-0.544331	-0.231004	-0.651011	-0.546009	-0.336005	1.76403	cluster1
piR-857	1.76301	-0.209953	-0.388637	-0.678997	-0.485424	1.645	0.267268	-0.625595	-0.684725	-0.601943	1.58212	0.403947	-0.718127	-0.549816	-0.718127	1.695	0	-0.732974	-0.229054	-0.732974	cluster1
piR-9967	1.76491	-0.23479	-0.374073	-0.682484	-0.47356	1.59456	0.341803	-0.400574	-0.748564	-0.787229	1.63475	0.231176	-0.346764	-0.759579	-0.759579	1.36083	-0.816497	-1.08866	0	0.544331	cluster1
piR-21043	1.77193	-0.271362	-0.376354	-0.642871	-0.481345	1.68883	0.145	-0.580001	-0.580001	-0.673825	1.43322	-1.17263	0.293158	0.130292	-0.684035	1.24796	-1.28696	-0.70198	0.467987	0.272992	cluster1
piR-2251	1.77302	-0.26332	-0.403757	-0.631968	-0.473976	1.70263	0.0888734	-0.659534	-0.659534	-0.472432	-0.691481	-0.691481	-0.691481	0.5823	1.49214	-0.509107	-0.851775	-0.509107	1.64481	0.225182	cluster1
piR-10742	1.7391	-0.13081	-0.332055	-0.768087	-0.508145	1.74273	-0.129519	-0.309049	-0.661699	-0.642463	1.62186	-0.73721	-0.73721	0.294884	-0.442326	0.267708	1.64562	-0.637776	-0.637776	-0.637776	cluster1
piR-17564	1.74014	-0.130449	-0.351967	-0.770389	-0.487339	1.75155	-0.0940428	-0.48197	-0.587768	-0.587768	0.717737	0.814728	-1.31908	0.620745	-0.834126	1.27933	-0.342356	0.828862	-0.882919	-0.882919	cluster1
piR-17034	1.74965	-0.183249	-0.371518	-0.760608	-0.434275	1.76557	-0.169948	-0.473426	-0.567841	-0.554354	0.473639	-0.602813	-0.172232	-1.14104	1.44245	1.55188	-0.502079	0.410792	-0.502079	-0.958514	cluster1
piR-15922	1.74888	-0.180104	-0.32773	-0.746004	-0.495039	1.42743	0.612533	-0.317811	-0.820333	-0.901823	1.73062	-0.112867	-0.300977	-0.52671	-0.790066	-1.01946	1.644	0.0826593	-0.330637	-0.376559	cluster1
piR-9993	1.74391	-0.192368	-0.305773	-0.784592	-0.461179	1.64779	0.260452	-0.616448	-0.681888	-0.609904	1.03209	-0.73721	-1.32698	0.73721	0.294884	1.60602	-0.240474	-1.14225	-0.240474	0.0171767	cluster1
piR-21215	1.7576	-0.187113	-0.428887	-0.71271	-0.428887	1.67542	0.170289	-0.477907	-0.675661	-0.692141	1.5667	-0.609272	0.435194	-0.783349	-0.609272	1.33974	0.564101	0.0352563	-0.916664	-1.02243	cluster1
piR-20707	1.76315	-0.216799	-0.4159	-0.69243	-0.438023	1.73227	-0.0250046	-0.434803	-0.636229	-0.636229	0.972604	-0.39512	1.12457	-1.15497	-0.54709	0.573539	1.26179	0.114708	-0.688247	-1.26179	cluster1
piR-780	1.75582	-0.15962	-0.454304	-0.699874	-0.442026	1.72335	0.0335854	-0.585645	-0.585645	-0.585645	0.646058	-0.699896	-0.699896	-0.699896	1.45363	-0.447214	-0.447214	-0.447214	1.78885	-0.447214	cluster1
piR-16656	1.74725	-0.13538	-0.431524	-0.741771	-0.438576	1.58427	0.372615	-0.487266	-0.865092	-0.604522	1.31289	-0.692916	-1.14878	-0.145877	0.674682	0.0409387	0.72325	-1.39192	1.13264	-0.504911	cluster1
piR-7507	1.74773	-0.127423	-0.424261	-0.728339	-0.467701	1.72877	0.00926676	-0.57248	-0.62911	-0.536442	0.1922	-0.00800833	-0.728758	1.55362	-1.00905	1.04535	-0.0580748	0.929197	-0.638823	-1.27765	cluster1
piR-14358	1.73128	-0.14818	-0.365846	-0.838851	-0.378404	1.52716	0.476361	-0.414314	-0.737892	-0.851312	0.870667	-0.722016	-0.722016	-0.722016	1.29538	-0.720758	0.853311	-0.720758	-0.720758	1.30896	cluster1
piR-19124	1.74413	-0.240076	-0.334135	-0.813391	-0.35653	1.62642	0.249209	-0.425342	-0.898465	-0.55182	1.36965	-0.0463416	0.571546	-0.947428	-0.947428	1.32422	0.72867	-0.234716	-0.84778	-0.970393	cluster1
piR-20531	1.74626	-0.236862	-0.324294	-0.801198	-0.383907	1.58523	0.387554	-0.495782	-0.726563	-0.750437	1.53137	-0.476428	-1.19107	0.0680611	0.0680611	1.2006	0.473594	-1.49971	-0.274186	0.099704	cluster1
piR-12876	1.73184	-0.23042	-0.335635	-0.861709	-0.304071	1.64377	0.0550984	-0.0964221	-0.831067	-0.771377	1.55009	-0.853985	-0.853985	-0.172232	0.330112	1.48461	0.360407	-0.91259	-0.0198389	-0.91259	cluster1
piR-20574	1.72814	-0.1897	-0.346046	-0.867198	-0.325199	1.65905	0.180929	-0.376397	-0.764102	-0.699484	0.0148988	-0.13409	-0.953526	-0.581055	1.65377	1.35068	0.30634	-0.807622	-1.15574	0.30634	cluster1
piR-14771	1.763	-0.274844	-0.35119	-0.721172	-0.41579	1.50785	0.512881	-0.416938	-0.843352	-0.760439	1.70842	-0.0397307	-0.715153	-0.715153	-0.238384	1.12744	1.04203	-0.538098	-0.922454	-0.708923	cluster1
piR-20249	1.75875	-0.303681	-0.311801	-0.75027	-0.392999	1.71441	0.0359183	-0.426875	-0.689355	-0.634096	1.17286	-0.942133	0.980588	-0.461453	-0.749861	1.73526	-0.0913294	-0.334874	-0.730635	-0.578419	cluster1
piR-22238	1.75843	-0.323045	-0.314719	-0.755992	-0.364675	1.49702	0.555822	-0.511357	-0.755919	-0.785562	1.62912	0.280883	-0.589855	-0.50559	-0.814562	1.58721	0.38044	-0.601341	-0.826333	-0.53998	cluster1
piR-5172	1.7608	-0.328099	-0.317163	-0.743691	-0.371846	1.68392	0.153084	-0.509132	-0.672535	-0.655335	1.33911	-0.989778	-0.989778	0.174667	0.465778	0.730297	-1.70403	0.730297	0.121716	0.121716	cluster1
piR-10406	1.74498	-0.275646	-0.228926	-0.789561	-0.450844	1.56916	0.343669	-0.282395	-0.888479	-0.741953	1.26958	-1.48723	0.399012	-0.108821	-0.0725476	1.21772	0.947114	-0.69906	-0.563758	-0.902013	cluster1
piR-12170	1.74586	-0.297065	-0.205734	-0.777752	-0.465306	1.52611	0.258441	-0.00327141	-0.984695	-0.796588	1.57231	0.232273	-1.10776	-0.393077	-0.303741	1.29699	0.302947	0.302947	-0.549091	-1.35379	cluster1
piR-15436	1.73706	-0.269963	-0.199186	-0.815955	-0.45196	1.6144	0.307024	-0.426796	-0.734663	-0.759968	1.32526	0.378645	0.23766	-1.25275	-0.688811	1.16121	0.557986	-0.0754035	-1.52315	-0.120646	cluster1
piR-4007	1.73988	-0.300665	-0.196832	-0.810802	-0.431585	1.64503	-0.335658	0.201093	-0.759011	-0.751451	-0.804806	-0.536537	-0.804806	0.834613	1.31154	-0.860077	-0.437718	-0.860077	1.09813	1.05974	cluster1
piR-17395	1.75233	-0.313484	-0.234029	-0.761317	-0.4435	1.63558	0.107275	-0.171934	-0.943434	-0.627487	-0.408844	-0.740811	-0.863114	0.499698	1.51307	1.68747	0.00932302	-0.643288	-0.829749	-0.223753	cluster1
piR-17488	1.7538	-0.344982	-0.209029	-0.744345	-0.455444	1.75366	-0.129672	-0.40754	-0.639097	-0.577349	1.49419	0.459059	-0.216028	-0.891115	-0.846109	0.83318	0.238051	0.907571	-0.505859	-1.47294	cluster1
piR-18458	1.74842	-0.327763	-0.201295	-0.7704	-0.448961	1.55433	0.402137	-0.343398	-0.765115	-0.847953	1.65142	-0.342747	-0.155794	-0.0934765	-1.0594	1.28272	0.878256	-0.604764	-0.835884	-0.720324	cluster1
piR-13683	1.75085	-0.317364	-0.251989	-0.780929	-0.400568	1.60527	0.356937	-0.563884	-0.69204	-0.706279	1.753	-0.39841	-0.478091	-0.159364	-0.717137	1.43484	-0.379811	-0.379811	0.506415	-1.18163	cluster1
piR-16456	1.75042	-0.359371	-0.238234	-0.783347	-0.369465	1.66585	0.205203	-0.535809	-0.621311	-0.713937	0.962874	0.582792	-0.810841	0.582792	-1.31762	1.04199	1.04199	-0.201293	-0.852534	-1.03015	cluster1
piR-18636	1.7492	-0.344483	-0.222758	-0.782696	-0.39926	1.64953	0.165076	-0.284572	-0.752699	-0.777338	1.74817	-0.138013	-0.460044	-0.73607	-0.414039	1.67459	-0.116415	-0.832817	-0.0268651	-0.698492	cluster1
piR-12132	1.76687	-0.25976	-0.542108	-0.642498	-0.322504	1.60589	0.361616	-0.655835	-0.655835	-0.655835	0.363007	0.781861	-1.59164	0.781861	-0.335083	-0.200731	-0.272421	-1.20439	1.55567	0.121872	cluster1
piR-22261	1.7686	-0.266762	-0.517934	-0.647851	-0.336051	1.68633	0.146579	-0.512354	-0.64683	-0.673726	1.73725	-0.240807	-0.32681	-0.842826	-0.32681	1.72996	-0.318676	-0.773927	-0.546302	-0.0910503	cluster1
piR-18143	1.77246	-0.285201	-0.524463	-0.620168	-0.342624	1.73942	-0.124953	-0.29354	-0.670382	-0.650548	-1.09947	-0.802315	0.237723	1.42634	0.237723	1.63726	0.204658	-0.511645	-0.409316	-0.92096	cluster1
piR-1825	1.77414	-0.297288	-0.517856	-0.613755	-0.345237	1.77461	-0.254058	-0.434173	-0.604809	-0.481572	0.792118	0	1.18818	-0.990148	-0.990148	0	1.70856	-0.703526	-0.703526	-0.301511	cluster1
piR-7684	1.76965	-0.281916	-0.547085	-0.623845	-0.316807	1.48765	0.589168	-0.677543	-0.670178	-0.729095	0.643402	-0.681249	1.11649	-1.34357	0.26493	1.57187	0.261978	-0.556704	-0.229231	-1.04791	cluster1
piR-729	1.76966	-0.294108	-0.553124	-0.619967	-0.302464	1.66846	0.206513	-0.642031	-0.590914	-0.642031	1.78885	-0.447214	-0.447214	-0.447214	-0.447214	1.65397	-0.633434	-0.633434	-0.633434	0.246335	cluster1
piR-8806	1.77664	-0.277002	-0.527737	-0.575496	-0.3964	1.75528	-0.105403	-0.535617	-0.567883	-0.546372	-0.105777	1.48088	-0.899106	-0.899106	0.423109	1.38963	0.74329	-0.710973	-0.710973	-0.710973	cluster1
piR-20363	1.77285	-0.246753	-0.545371	-0.584663	-0.396062	1.7333	-0.0695849	-0.35425	-0.71799	-0.591472	-0.447214	-0.447214	-0.447214	-0.447214	1.78885	0.0329858	-0.585499	-0.585499	1.72351	-0.585499	cluster1
piR-21563	1.77056	-0.241954	-0.547223	-0.603754	-0.377629	1.71826	0.044009	-0.510887	-0.596991	-0.654394	0.597108	-0.895662	-0.895662	1.41135	-0.21713	1.00939	-0.336463	-0.897235	-0.897235	1.12154	cluster1
piR-17696	1.76904	-0.244753	-0.477114	-0.655257	-0.391915	1.57681	0.398156	-0.471463	-0.787689	-0.715819	0.980067	0.550213	-1.51309	0.464242	-0.481437	1.03412	1.1523	-0.768203	-0.768203	-0.650018	cluster1
piR-9379	1.77419	-0.283745	-0.486421	-0.626734	-0.377288	1.53719	0.325265	-0.12823	-0.941392	-0.792834	0.644161	-0.834241	-0.781441	1.43616	-0.46464	-0.990148	1.18818	0.792118	-0.990148	0	cluster1
piR-9841	1.77642	-0.28753	-0.465456	-0.614915	-0.40852	1.67437	-0.123675	-0.0285404	-0.865725	-0.656429	0.16254	0.16254	-0.724041	1.49241	-1.09345	1.55722	-0.0606711	0.242684	-0.869619	-0.869619	cluster1
piR-16841	1.7566	-0.189148	-0.491476	-0.708531	-0.367444	1.71079	0.0730588	-0.560117	-0.663617	-0.560117	1.70023	-0.211271	-0.462785	-0.91551	-0.110666	1.52652	0.419502	-0.71665	-0.279668	-0.949707	cluster1
piR-20508	1.76227	-0.242596	-0.456281	-0.707675	-0.355723	1.65737	0.217296	-0.477023	-0.727749	-0.669889	1.20755	0.801162	-0.882439	-0.0696663	-1.0566	1.66221	0.0852415	-0.298345	-0.937657	-0.511449	cluster1
piR-16587	1.75376	-0.19763	-0.554692	-0.695856	-0.305579	1.61495	0.295896	-0.399281	-0.720132	-0.791433	1.62627	-0.613504	-0.418741	0.26293	-0.856958	1.32416	0.727694	-0.226659	-0.9126	-0.9126	cluster1
piR-1750	1.75576	-0.184728	-0.532152	-0.693153	-0.345729	1.68856	0.141322	-0.547015	-0.583564	-0.699302	1.24374	0.817799	-1.14151	-0.289637	-0.630387	1.6049	0.197093	-0.190054	-0.64759	-0.964346	cluster1
piR-1135	1.75645	-0.238177	-0.5622	-0.684234	-0.271842	1.57253	0.368462	-0.382947	-0.903502	-0.654541	0.883883	0.441942	-0.0883883	-1.67938	0.441942	1.24071	0.893018	-0.40625	-0.80884	-0.918638	cluster1
piR-3549	1.7622	-0.238365	-0.570373	-0.64699	-0.306469	1.69664	0.108712	-0.50203	-0.587534	-0.71579	1.54807	-0.505491	0.442304	-0.900405	-0.584474	1.30405	0.694683	-0.219374	-1.19437	-0.584996	cluster1
piR-14501	1.76784	-0.431915	-0.44196	-0.66294	-0.231025	1.64515	0.266605	-0.637251	-0.682769	-0.591733	1.78885	-0.447214	-0.447214	-0.447214	-0.447214	-0.977986	-0.570492	-0.298829	1.60281	0.244497	cluster1
piR-21997	1.76653	-0.431395	-0.424569	-0.677126	-0.233445	1.63253	0.294149	-0.563786	-0.652031	-0.710861	-0.87831	0.42289	-0.55301	1.56144	-0.55301	1.60987	-0.695724	0.234604	-0.897969	-0.250784	cluster1
piR-609	1.77039	-0.404537	-0.433536	-0.665528	-0.266791	1.52059	0.522948	-0.559463	-0.748559	-0.735518	1.05251	-1.15437	0.543232	0.543232	-0.984608	1.53884	0.496596	-0.729567	-0.637605	-0.668259	cluster1
piR-6714	1.76856	-0.420331	-0.420331	-0.674115	-0.253784	1.6785	0.147865	-0.429733	-0.718532	-0.6781	0.753778	-0.753778	-0.904534	-0.452267	1.3568	1.40992	0.20633	-1.34114	-0.395466	0.120359	cluster1
piR-21887	1.77238	-0.414693	-0.400491	-0.663224	-0.293977	1.61312	0.28185	-0.347578	-0.787621	-0.75977	1.25651	-0.88875	-0.531207	0.898966	-0.735518	1.64272	-0.252726	-1.08198	-0.0552837	-0.252726	cluster1
piR-774	1.77207	-0.424176	-0.402644	-0.661026	-0.28422	1.68904	0.109971	-0.416386	-0.637268	-0.745359	1.71203	-0.146424	-0.202741	-0.484325	-0.878542	0.994153	0.994153	0.020498	-1.05565	-0.953157	cluster1
piR-21668	1.77196	-0.394131	-0.402274	-0.671	-0.304556	1.68904	0.0852641	-0.347823	-0.740309	-0.686173	1.71481	-0.0591312	-0.532181	-0.295656	-0.827837	1.60065	0.228665	-0.45733	-1.02899	-0.342997	cluster1
piR-22071	1.7708	-0.396585	-0.413878	-0.673272	-0.287063	1.64969	0.176752	-0.349744	-0.869972	-0.606724	1.3312	-0.635343	-0.332799	0.726107	-1.08916	1.21452	0.783561	-1.13616	-0.783561	-0.0783561	cluster1
piR-15120	1.77161	-0.374284	-0.449141	-0.661236	-0.286951	1.62819	0.273179	-0.423372	-0.700904	-0.777089	-0.567291	-0.681895	-0.567291	1.69614	0.120334	1.45687	-0.315	-1.29937	0.275625	-0.118125	cluster1
piR-10385	1.76506	-0.364815	-0.418464	-0.708169	-0.273611	1.66214	0.206977	-0.488971	-0.651661	-0.728486	1.75349	-0.487081	-0.194832	-0.340957	-0.730622	0.919167	0.163687	-0.906575	0.982123	-1.1584	cluster1
piR-10556	1.76755	-0.379445	-0.432588	-0.687677	-0.267843	1.52388	0.492455	-0.442906	-0.811994	-0.761434	1.72693	-0.165951	-0.814199	-0.52897	-0.217811	1.43368	0.480164	-0.064703	-0.933085	-0.916058	cluster1
piR-18382	1.76646	-0.387758	-0.415857	-0.696841	-0.265999	1.69036	0.0668899	-0.316334	-0.72046	-0.72046	1.31885	0.757638	-0.645396	-0.364789	-1.06631	0.872402	1.24844	-1.00778	-0.406118	-0.706947	cluster1
piR-3551	1.75815	-0.326929	-0.530352	-0.690184	-0.210688	1.67456	0.14337	-0.389965	-0.670969	-0.756991	1.6873	0	-0.421825	-0.928014	-0.33746	1.2183	0.770903	-0.812201	-1.12194	-0.0550645	cluster1
piR-8911	1.75803	-0.328939	-0.543164	-0.681374	-0.20455	1.66181	0.155297	-0.342449	-0.807011	-0.667642	0.929373	-1.54236	0.830504	0.0395478	-0.257061	1.63378	-0.291077	-0.244129	-1.08919	-0.00938957	cluster1
piR-16748	1.76381	-0.341255	-0.511229	-0.674665	-0.236656	1.66997	0.166027	-0.416146	-0.744965	-0.674889	1.7554	-0.246373	-0.246373	-0.63133	-0.63133	1.5856	0.291233	-0.248088	-0.733476	-0.895272	cluster1
piR-3971	1.76178	-0.317575	-0.517409	-0.684838	-0.241962	1.66558	0.184955	-0.439761	-0.74474	-0.666036	-0.488743	1.20306	-1.24065	0.827103	-0.300765	-0.627143	-0.0818013	0.463541	-1.17249	1.41789	cluster1
piR-2871	1.76484	-0.297697	-0.531384	-0.663467	-0.272296	1.60561	0.350443	-0.528175	-0.734023	-0.693858	1.4887	0.339703	-0.0599476	-1.10903	-0.659423	0.967741	1.03141	-0.432937	-0.241935	-1.32428	cluster1
piR-5608	1.76691	-0.349967	-0.512148	-0.657256	-0.247538	1.68828	0.0249499	-0.238411	-0.785923	-0.688895	1.11181	0.510831	-0.54088	-1.44235	0.360586	1.54907	0.177036	0.0442591	-0.885181	-0.885181	cluster1
piR-7376	1.77629	-0.352598	-0.52557	-0.592098	-0.306028	1.71214	0.0498681	-0.467282	-0.716623	-0.5781	-0.549505	-1.11588	-0.453101	1.01707	1.10142	-0.278143	-0.792518	-1.00208	0.769656	1.30308	cluster1
piR-10772	1.77574	-0.349325	-0.504581	-0.611319	-0.310511	1.66376	0.181788	-0.430759	-0.628355	-0.786432	-0.181397	-0.748263	-0.29477	1.74595	-0.521516	1.36106	0.728007	-0.37983	-0.933748	-0.775485	cluster1
piR-6324	1.77646	-0.341417	-0.505735	-0.606151	-0.323159	1.57949	0.391609	-0.463404	-0.737531	-0.770165	0.642144	0.815697	0.728921	-1.09338	-1.09338	1.03235	0.959651	0.0145402	-1.00327	-1.00327	cluster1
piR-14163	1.7738	-0.357436	-0.500793	-0.625035	-0.290536	1.65879	0.162554	-0.336191	-0.687159	-0.797991	-0.613572	1.68732	-0.613572	-0.613572	0.153393	1.58731	-0.176368	0.044092	-0.286598	-1.16844	cluster1
piR-10127	1.77647	-0.383618	-0.491175	-0.607694	-0.293988	1.7352	-0.0175273	-0.514133	-0.611507	-0.592032	1.5474	-1.22624	-0.277365	-0.131383	0.0875889	1.67669	-0.119764	-0.396141	-0.165826	-0.994959	cluster1
piR-4098	1.77619	-0.383071	-0.497849	-0.605453	-0.289814	1.63928	0.273214	-0.528364	-0.669487	-0.714647	1.45528	-0.548365	-0.302304	0.506183	-1.11079	1.44757	0.633846	-0.865114	-0.693804	-0.522495	cluster1
piR-16114	1.76569	-0.318508	-0.468143	-0.692595	-0.286443	1.64243	0.265342	-0.523967	-0.691905	-0.691905	1.23443	0	0	0.308607	-1.54303	1.29095	-0.0537895	-1.26405	-0.591684	0.618579	cluster1
piR-16907	1.76621	-0.339094	-0.490676	-0.675943	-0.260496	1.57753	0.395488	-0.521425	-0.604279	-0.847316	0.525409	-1.36478	0.173001	1.23023	-0.563854	1.23427	0.312576	0.472871	-0.769417	-1.2503	cluster1
piR-21824	1.76913	-0.353827	-0.471769	-0.668339	-0.275198	1.62183	0.31635	-0.539528	-0.685786	-0.71287	1.40116	-0.0545906	0.127378	-1.41936	-0.0545906	1.72346	-0.666212	-0.0144829	-0.376555	-0.666212	cluster1
piR-4911	1.76789	-0.33771	-0.480118	-0.673386	-0.276678	1.71984	0.0414419	-0.524931	-0.600908	-0.635443	-0.803195	0.069843	-0.803195	1.64131	-0.104765	0.597108	1.41135	-0.895662	-0.21713	-0.895662	cluster1
piR-9408	1.77249	-0.334726	-0.482144	-0.646905	-0.308711	1.60692	0.297001	-0.351473	-0.798919	-0.753526	0.237544	-0.493362	1.24254	0.420271	-1.40699	0.933717	1.19898	-0.976158	-0.392585	-0.76395	cluster1
piR-20588	1.76956	-0.30703	-0.485388	-0.663745	-0.3134	1.59724	0.312584	-0.336701	-0.772649	-0.800475	1.62166	0.222012	-0.260623	-0.791523	-0.791523	1.59414	0.337349	-0.820221	-0.721001	-0.390267	cluster1
piR-13299	1.76793	-0.309113	-0.480164	-0.67565	-0.303004	1.59998	0.354409	-0.525194	-0.807694	-0.621501	1.70372	-0.0674739	-0.362672	-0.362672	-0.910898	1.16567	0.961169	-0.342544	-0.956056	-0.828241	cluster1
piR-19040	1.76705	-0.295931	-0.480889	-0.680073	-0.310159	1.67781	0.163581	-0.510639	-0.742748	-0.588009	1.66641	-0.526235	-0.964764	-0.0877058	-0.0877058	0.559629	1.10829	-0.318221	0.17557	-1.52526	cluster1
piR-16377	1.78002	-0.455164	-0.495803	-0.546603	-0.282445	1.72695	0.0100017	-0.490082	-0.623437	-0.623437	-0.447214	-0.447214	1.78885	-0.447214	-0.447214	1.73696	-0.0200805	-0.572294	-0.572294	-0.572294	cluster1
piR-1156	1.77993	-0.430051	-0.519645	-0.542043	-0.288194	1.71601	0.011	-0.374001	-0.679003	-0.674003	1.12656	-0.869877	1.05526	-0.655973	-0.655973	1.5523	-0.776151	-0.15523	0.31046	-0.931381	cluster1
piR-6376	1.77836	-0.439617	-0.519186	-0.549024	-0.270534	1.60637	0.358793	-0.679339	-0.679339	-0.606488	0.153393	1.68732	-0.613572	-0.613572	-0.613572	1.31882	0.803654	-0.432737	-0.844867	-0.844867	cluster1
piR-16747	1.78033	-0.39755	-0.509901	-0.561756	-0.311126	1.68298	-0.0539993	-0.116998	-0.692991	-0.818989	1.5727	-0.869379	-0.869379	0.107451	0.0586098	1.17601	-0.613572	-1.12488	0.920358	-0.357917	cluster1
piR-8014	1.78146	-0.403797	-0.508309	-0.551064	-0.318287	1.70945	0.0773118	-0.658224	-0.593798	-0.53474	1.77973	-0.270221	-0.50317	-0.50317	-0.50317	1.68196	0.0195576	-0.273807	-0.518277	-0.909429	cluster1
piR-14768	1.78324	-0.427979	-0.499309	-0.531011	-0.324947	1.64667	0.195996	-0.375015	-0.606506	-0.861146	1.44526	-1.22847	-0.361315	0.433578	-0.289052	1.56903	-0.546515	-0.634663	-0.810958	0.423109	cluster1
piR-20007	1.78071	-0.40318	-0.534424	-0.534424	-0.308685	1.68915	0.147498	-0.60666	-0.63166	-0.598327	-0.64222	-0.64222	-0.64222	0.290035	1.63662	0.773453	-0.713957	-0.713957	1.36842	-0.713957	cluster1
piR-4466	1.781	-0.406533	-0.532365	-0.532365	-0.309739	1.70976	0.0487838	-0.671358	-0.671358	-0.415824	0.845389	0.0994576	-1.01944	-1.01944	1.09403	1.47573	0.210819	-1.26491	-0.421637	0	cluster1
piR-13716	1.78113	-0.422126	-0.527988	-0.527988	-0.303031	1.72996	0.00600679	-0.6187	-0.546618	-0.570645	1.75705	-0.252648	-0.252648	-0.597169	-0.654589	-0.447214	-0.447214	-0.447214	-0.447214	1.78885	cluster1
piR-16150	1.78147	-0.433586	-0.527844	-0.518418	-0.301625	1.71721	0.0254916	-0.48434	-0.739256	-0.519102	0.365911	-1.46365	1.00626	0.640345	-0.548867	0.27735	1.38675	0	-0.27735	-1.38675	cluster1
piR-14219	1.78502	-0.488354	-0.452268	-0.506396	-0.337998	1.50808	0.504007	-0.460694	-0.943044	-0.608352	-0.157681	-1.03056	-0.833456	0.715195	1.3065	-0.517491	-0.288223	-1.04153	0.268571	1.57867	cluster1
piR-19618	1.78636	-0.469972	-0.458281	-0.499199	-0.358909	1.57239	0.426018	-0.573187	-0.743594	-0.681628	1.62218	-0.405545	-0.630848	-0.856151	0.270364	0.468978	0.664386	-1.28969	0.990065	-0.833739	cluster1
piR-10758	1.78537	-0.471637	-0.47942	-0.494986	-0.33933	1.61516	0.338663	-0.599174	-0.677327	-0.677327	1.78885	-0.447214	-0.447214	-0.447214	-0.447214	1.72329	0.0337901	-0.585695	-0.585695	-0.585695	cluster1
piR-6774	1.7852	-0.473971	-0.473971	-0.500013	-0.337249	1.67647	-0.0702711	-0.0702711	-0.762943	-0.772982	-0.680362	-0.475434	-0.721348	0.221323	1.65582	1.23808	-0.723233	-1.21356	0.0122582	0.686458	cluster1
piR-14475	1.78352	-0.452534	-0.52352	-0.488027	-0.319436	1.70263	0.022249	-0.305631	-0.709625	-0.709625	1.51218	0.494366	-0.814249	-0.814249	-0.378044	-0.720969	-0.720969	-0.720969	0.856151	1.30676	cluster1
piR-22166	1.78507	-0.428127	-0.515203	-0.493434	-0.348307	1.61068	0.306016	-0.397548	-0.752746	-0.766407	1.52851	-0.269736	0.387314	-1.03053	-0.615552	1.07434	1.11217	-0.62796	-0.779275	-0.779275	cluster1
piR-11090	1.78519	-0.448746	-0.497736	-0.497736	-0.340968	1.74313	-0.0466911	-0.565481	-0.565481	-0.565481	0.299847	-0.342682	-0.985212	1.58491	-0.556859	-0.386495	0.546424	-1.18614	1.41271	-0.386495	cluster1
piR-15886	1.78432	-0.448803	-0.503269	-0.503269	-0.328977	1.72258	0.0364567	-0.586345	-0.586345	-0.586345	0.260623	1.12937	-1.04249	-1.04249	0.694996	-0.447214	1.78885	-0.447214	-0.447214	-0.447214	cluster1
piR-21702	1.78239	-0.476685	-0.435234	-0.552678	-0.31779	1.7318	-0.043524	-0.742199	-0.455857	-0.490218	-0.947997	-0.947997	-0.169791	1.17438	0.8914	-0.543152	-0.543152	-0.737135	0.135788	1.68765	cluster1
piR-16598	1.78104	-0.47816	-0.401392	-0.576863	-0.324623	1.64577	0.261345	-0.550944	-0.678085	-0.678085	0.447214	-1.78885	0.447214	0.447214	0.447214	-0.461753	-0.461753	1.42724	0.587686	-1.09142	cluster1
piR-21863	1.78104	-0.451556	-0.417983	-0.585848	-0.325657	1.53811	0.472779	-0.466476	-0.756447	-0.787966	1.23443	0	0	0.308607	-1.54303	1.68916	0.140763	-0.668625	-0.527862	-0.633434	cluster1
piR-3795	1.78054	-0.461414	-0.424203	-0.58235	-0.312571	1.7711	-0.200427	-0.501723	-0.534473	-0.534473	-0.290035	0.952971	-0.911538	-0.911538	1.16014	-0.892585	-0.892585	1.54174	0.121716	0.121716	cluster1
piR-320	1.78431	-0.404664	-0.451993	-0.558484	-0.369167	1.76853	-0.212539	-0.409334	-0.606129	-0.540531	-0.447214	-0.447214	1.78885	-0.447214	-0.447214	0.884177	-0.916925	-0.261978	1.21165	-0.916925	cluster1
piR-13243	1.78495	-0.443493	-0.443493	-0.542291	-0.355673	1.77972	-0.291195	-0.417801	-0.535364	-0.535364	0.352208	-0.654101	1.61009	-0.654101	-0.654101	1.78885	-0.447214	-0.447214	-0.447214	-0.447214	cluster1
piR-6958	1.78413	-0.423791	-0.456141	-0.553193	-0.351002	1.75939	-0.148015	-0.4532	-0.636311	-0.521867	0.57886	1.37479	-0.0723575	-0.940647	-0.940647	1.69149	-0.0254359	-0.470565	-0.279795	-0.915694	cluster1
piR-697	1.7827	-0.429797	-0.450969	-0.567417	-0.334522	1.74754	-0.0682055	-0.529054	-0.575138	-0.575138	0.970143	1.21268	-0.727607	-0.727607	-0.727607	-0.447214	1.78885	-0.447214	-0.447214	-0.447214	cluster1
piR-12303	1.78103	-0.42511	-0.445258	-0.58629	-0.324373	1.75779	-0.118075	-0.546572	-0.546572	-0.546572	1.78885	-0.447214	-0.447214	-0.447214	-0.447214	1.68732	-0.613572	-0.613572	-0.613572	0.153393	cluster1
piR-13398	1.78113	-0.41116	-0.445281	-0.590296	-0.334387	1.69134	0.111433	-0.430468	-0.682337	-0.68997	-0.618434	-0.380575	-0.975223	1.5223	0.451933	-0.721995	1.34085	0.618853	-1.13456	-0.103142	cluster1
piR-4344	1.78205	-0.416202	-0.452839	-0.577406	-0.335599	1.72048	0.0403746	-0.558733	-0.64339	-0.558733	-0.353553	-0.883883	1.23744	0.883883	-0.883883	-0.42289	-1.56144	0.87831	0.55301	0.55301	cluster1
piR-16882	1.78352	-0.441649	-0.416267	-0.568559	-0.357042	1.66553	0.208025	-0.547226	-0.620101	-0.706227	-0.468814	-1.33242	1.2584	0.641535	-0.0986978	0.0523873	0.707228	-0.995358	1.2311	-0.995358	cluster1
piR-14388	1.78246	-0.405725	-0.420921	-0.588074	-0.367736	1.64645	0.264746	-0.653169	-0.604858	-0.653169	0.929981	0	0	0.697486	-1.62747	1.39767	0.0238918	0.441998	-0.692862	-1.1707	cluster1
piR-14628	1.78108	-0.407908	-0.416699	-0.601313	-0.355162	1.69924	0.111468	-0.620853	-0.536603	-0.653256	0.734548	0.299618	-1.0535	1.07283	-1.0535	0.27225	-0.757886	-0.463561	1.6335	-0.684305	cluster1
piR-6078	1.78561	-0.379918	-0.455902	-0.539483	-0.410311	1.72937	-0.0194311	-0.418849	-0.645546	-0.645546	-0.755582	-1.32799	0.503721	1.07613	0.503721	0.478091	1.19523	0.239046	-1.43427	-0.478091	cluster1
piR-10895	1.78644	-0.402633	-0.451496	-0.529677	-0.402633	1.70699	0.0884784	-0.591295	-0.645245	-0.558925	0.501595	-1.53613	1.12859	-0.282147	0.188098	1.30119	0.294317	-1.25472	-0.712558	0.371769	cluster1
piR-20904	1.78638	-0.400395	-0.441461	-0.53386	-0.410662	1.7548	-0.103308	-0.526584	-0.562455	-0.562455	1.59668	-0.6595	-0.6595	0.381816	-0.6595	1.66123	-0.781755	-0.781755	0.0325731	-0.130292	cluster1
piR-4884	1.78679	-0.425606	-0.45373	-0.519352	-0.388108	1.66794	0.205694	-0.563908	-0.654861	-0.654861	1.71012	-0.469446	-0.888594	-0.217957	-0.134127	0.728617	1.39971	-0.709443	-0.709443	-0.709443	cluster1
piR-5106	1.78579	-0.42067	-0.430981	-0.544396	-0.389738	1.74496	-0.080714	-0.426631	-0.59959	-0.638025	1.49945	-0.0957095	-0.893289	0.382838	-0.893289	-0.974104	1.35528	0.508228	-0.974104	0.0847047	cluster1
piR-6997	1.78653	-0.413301	-0.4333	-0.533292	-0.406635	1.78519	-0.358565	-0.503516	-0.511145	-0.411968	-0.033952	-0.033952	-1.56179	1.15437	0.475328	0.293476	-0.186245	-0.694184	-0.976373	1.56333	cluster1
piR-8983	1.78661	-0.412664	-0.428659	-0.532624	-0.412664	1.6679	0.157672	-0.374233	-0.72567	-0.72567	0.995185	-0.821422	0.916202	-1.21634	0.126373	1.52326	0.143495	0.143495	-0.905125	-0.905125	cluster1
piR-16799	1.78385	-0.397069	-0.50967	-0.52745	-0.349658	1.61852	0.290664	-0.40463	-0.739208	-0.765346	1.74416	-0.564288	-0.0512989	-0.564288	-0.564288	1.21084	0.70247	-1.00749	0.101673	-1.00749	cluster1
piR-361	1.78436	-0.390838	-0.507159	-0.524607	-0.361758	1.69672	0.123061	-0.606593	-0.573922	-0.639264	-1.48119	0.370297	0.227875	-0.341812	1.22483	1.30709	-0.0933633	-1.027	-0.871391	0.684664	cluster1
piR-13643	1.7845	-0.409556	-0.497318	-0.526572	-0.351048	1.72445	-0.0489732	-0.3161	-0.679689	-0.679689	1.62916	-0.722205	0.285523	-0.722205	-0.470273	0.46303	1.51537	-0.484076	-1.01025	-0.484076	cluster1
piR-6005	1.78424	-0.393549	-0.493042	-0.537261	-0.360385	1.62967	0.294355	-0.738811	-0.52438	-0.660836	0.753937	-0.712052	-0.712052	-0.712052	1.38222	-0.664562	0.410465	-0.664562	-0.664562	1.58322	cluster1
piR-13997	1.78094	-0.393806	-0.481971	-0.577484	-0.327682	1.65974	0.179583	-0.374598	-0.73236	-0.73236	1.0095	-0.673002	0.880079	-1.32012	0.103539	0.96566	1.19199	-0.844952	-0.844952	-0.467741	cluster1
piR-2951	1.78055	-0.390388	-0.466561	-0.590342	-0.333258	1.76145	-0.173415	-0.398213	-0.614982	-0.57484	0.724286	-0.362143	-0.362143	1.2675	-1.2675	1.75515	-0.626839	-0.188052	-0.626839	-0.31342	cluster1
piR-20769	1.78178	-0.379328	-0.462448	-0.583349	-0.356659	1.76604	-0.173928	-0.474957	-0.533491	-0.583662	1.61624	0.202031	-0.808122	-0.808122	-0.202031	-0.374782	1.49913	-0.374782	0.396828	-1.14639	cluster1
piR-325	1.78174	-0.366944	-0.48468	-0.572982	-0.357132	1.7197	0.0302394	-0.475942	-0.679729	-0.59427	1.50163	-1.2921	-0.244451	0.104765	-0.069843	-0.119656	1.52562	-0.717939	0.329055	-1.01708	cluster1
piR-10343	1.77683	-0.413461	-0.436887	-0.624291	-0.30219	1.66883	0.190778	-0.489222	-0.673389	-0.697	-0.485518	-0.910346	-0.182069	1.69931	-0.121379	1.34432	-0.0625267	-1.46938	0.171948	0.0156317	cluster1
piR-3753	1.77717	-0.399527	-0.444291	-0.623351	-0.309997	1.66266	0.210054	-0.505801	-0.657332	-0.709584	0.0580668	-0.812935	-0.232267	-0.688506	1.67564	0.851575	0.141929	1.05433	-0.871851	-1.17598	cluster1
piR-14926	1.77986	-0.385898	-0.438401	-0.609036	-0.346521	1.69706	0.110911	-0.497312	-0.628498	-0.682164	0.820783	-0.718185	-0.718185	-0.718185	1.33377	-0.447214	-0.447214	-0.447214	-0.447214	1.78885	cluster1
piR-17502	1.77764	-0.375509	-0.44441	-0.625275	-0.332446	1.72977	-0.0774526	-0.303356	-0.674483	-0.674483	-0.159364	0.239046	-1.35459	-0.159364	1.43427	0.630848	-0.946272	0.405545	1.08145	-1.17158	cluster1
piR-12715	1.77558	-0.421511	-0.352637	-0.648796	-0.352637	1.65583	0.2369	-0.558937	-0.676153	-0.657645	0.710711	-0.0900901	1.26126	-1.19119	-0.690691	1.37626	-0.780566	-0.0616236	0.554612	-1.08868	cluster1
piR-3460	1.77584	-0.401701	-0.371872	-0.650278	-0.351985	1.7753	-0.249031	-0.432366	-0.524034	-0.569868	1.64775	-0.394914	-0.735358	-0.735358	0.217884	-0.184115	1.2888	0.36823	0	-1.47292	cluster1
piR-20144	1.77794	-0.404799	-0.404799	-0.629688	-0.338656	1.65976	0.231106	-0.630288	-0.630288	-0.630288	1.42724	-0.251865	-0.251865	0.377798	-1.3013	1.31622	0.717939	-0.927338	-0.179485	-0.927338	cluster1
piR-12317	1.7746	-0.373755	-0.38847	-0.660693	-0.351683	1.74706	-0.0721676	-0.530733	-0.62846	-0.515698	1.02855	-0.37402	0.561029	-1.54283	0.327267	1.43689	0.0684236	-1.38558	-0.0171059	-0.102635	cluster1
piR-21788	1.77559	-0.382171	-0.403641	-0.650549	-0.33923	1.73908	-0.0878326	-0.360114	-0.693877	-0.597262	1.65397	-0.633434	0.246335	-0.633434	-0.633434	1.5385	0.125592	-0.89484	0.125592	-0.89484	cluster1
piR-12673	1.77615	-0.467714	-0.358435	-0.62799	-0.322009	1.68984	0.129554	-0.484421	-0.636506	-0.698467	1.70917	0.0838858	-0.597687	-0.597687	-0.597687	0.592378	0.978712	0.592378	-1.08173	-1.08173	cluster1
piR-14526	1.77279	-0.44814	-0.349286	-0.65903	-0.316334	1.70889	0.0831484	-0.562182	-0.599413	-0.630438	-0.755297	-0.637282	-0.165221	1.72302	-0.165221	0	-0.76277	1.71623	-0.381385	-0.572078	cluster1
piR-22176	1.77555	-0.443888	-0.363018	-0.641571	-0.327076	1.58354	0.407332	-0.610998	-0.666257	-0.713621	1.66054	-0.629858	0.229039	-0.629858	-0.629858	1.50814	0.19151	-0.646347	0.0718164	-1.12512	cluster1
piR-17431	1.77042	-0.430605	-0.362037	-0.677448	-0.300326	1.6472	0.188345	-0.323343	-0.796927	-0.715274	1.77505	-0.307916	-0.353198	-0.489043	-0.624889	1.35691	0.661057	-0.426208	-0.426208	-1.16555	cluster1
piR-3591	1.77061	-0.442654	-0.322367	-0.675207	-0.330386	1.64945	0.257372	-0.608629	-0.649096	-0.649096	-0.722897	1.28515	-0.722897	-0.722897	0.883541	1.33132	-1.27911	0.417668	-0.626502	0.156625	cluster1
piR-16052	1.77891	-0.444728	-0.335041	-0.614243	-0.384899	1.72391	0.00585699	-0.433417	-0.648174	-0.648174	1.6825	-0.0460959	-0.391815	-0.276576	-0.968014	1.03924	1.14902	-0.68063	-0.753816	-0.753816	cluster1
piR-14248	1.77739	-0.436026	-0.336173	-0.630185	-0.375004	1.65678	0.20426	-0.425543	-0.748955	-0.686542	0.848895	-1.70942	0.151173	0.151173	0.558177	-0.345102	-0.641675	-1.10001	1.2456	0.841187	cluster1
piR-9025	1.77743	-0.452078	-0.334736	-0.625005	-0.365615	1.71898	0.0475293	-0.60996	-0.60996	-0.546587	1.69948	-0.0190953	-0.305525	-0.878384	-0.496478	1.22068	0.895167	-0.325515	-0.895167	-0.895167	cluster1
piR-13098	1.77809	-0.422281	-0.327386	-0.623932	-0.404488	1.72042	-0.134535	-0.205879	-0.80721	-0.572793	0.910007	-0.851297	-1.18154	1.02009	0.102743	1.70474	-0.324713	-0.469674	-0.875565	-0.0347906	cluster1
piR-19520	1.77539	-0.423581	-0.322246	-0.646519	-0.383047	1.75427	-0.101784	-0.514905	-0.568791	-0.568791	1.2065	-1.07854	0.840893	-0.804332	-0.164523	1.06056	1.06056	-0.412439	-1.09984	-0.608839	cluster1
piR-12783	1.78078	-0.467263	-0.373104	-0.590846	-0.349564	1.58965	0.256848	-0.191017	-0.81695	-0.838534	1.59815	-0.21793	0.145287	-0.43586	-1.08965	1.38879	0.739353	-0.609467	-0.759336	-0.759336	cluster1
piR-14150	1.78226	-0.463875	-0.382493	-0.577809	-0.358079	1.70024	0.0659981	-0.381846	-0.672552	-0.711836	1.59218	-0.629468	-0.999743	-0.166624	0.203651	1.69376	-0.378394	-0.378394	-0.918956	-0.0180187	cluster1
piR-12682	1.78125	-0.471714	-0.352025	-0.584362	-0.373147	1.74223	-0.0651419	-0.435557	-0.620764	-0.620764	-0.723199	1.22388	0.250338	0.528492	-1.27951	0.587026	-0.670887	-0.610987	1.48554	-0.790689	cluster1
piR-4549	1.77972	-0.463836	-0.3567	-0.602483	-0.3567	1.63152	0.280617	-0.623851	-0.786192	-0.502096	-0.508503	-1.01701	0.581146	1.45287	-0.508503	1.2907	0.163898	0.266334	-1.47508	-0.245847	cluster1
piR-18091	1.77884	-0.448349	-0.404679	-0.608474	-0.317338	1.72385	0.0158599	-0.508737	-0.691736	-0.539237	-0.579421	0.419581	1.21878	-1.37862	0.31968	0.732395	1.35837	-0.738655	-0.394367	-0.957748	cluster1
piR-20748	1.77851	-0.437555	-0.399835	-0.616726	-0.324394	1.67104	0.182795	-0.480444	-0.674562	-0.698827	0.856306	-0.501253	-1.4411	0.960734	0.125313	0.34446	1.61352	-0.65266	-0.65266	-0.65266	cluster1
piR-4403	1.77924	-0.431651	-0.410595	-0.610628	-0.32637	1.72058	0.0423341	-0.569998	-0.569998	-0.622916	0.47194	-1.38211	0.64049	0.97759	-0.70791	-0.625543	1.66812	0.208514	-0.625543	-0.625543	cluster1
piR-13367	1.7788	-0.4447	-0.371627	-0.616943	-0.34553	1.59098	0.329523	-0.344969	-0.792914	-0.782617	-1.24291	-0.577066	0.310728	1.42047	0.0887794	1.23267	0.516	-1.13233	0.301	-0.917333	cluster1
piR-9002	1.77973	-0.427278	-0.391965	-0.612667	-0.347825	1.73013	-0.0102375	-0.456298	-0.631797	-0.631797	-0.171499	-0.857493	-0.857493	1.54349	0.342997	0.447214	-0.67082	-0.67082	1.56525	-0.67082	cluster1
piR-16569	1.76561	-0.283496	-0.401007	-0.709474	-0.371629	1.65234	0.168515	-0.308695	-0.793361	-0.718797	1.69733	-0.774509	-0.692114	-0.0329578	-0.197747	0.791241	1.3507	-0.607417	-0.807225	-0.727302	cluster1
piR-19141	1.77299	-0.300478	-0.414695	-0.6607	-0.397123	1.65581	0.239656	-0.655165	-0.655165	-0.585135	1.51471	-0.279025	-1.17589	-0.378677	0.318886	1.27011	0.544331	-0.816497	-1.17938	0.181444	cluster1
piR-6347	1.77312	-0.300419	-0.414708	-0.659615	-0.398381	1.69472	0.125809	-0.540237	-0.621643	-0.658645	0.20795	-0.20795	1.55963	-1.14373	-0.4159	1.69911	0.0488952	-0.378937	-0.80677	-0.562294	cluster1
piR-10453	1.76915	-0.279339	-0.393144	-0.68283	-0.413836	1.73943	-0.0588215	-0.63023	-0.420153	-0.63023	1.41618	-0.447214	0.67082	-0.819892	-0.819892	1.58869	0.312065	-0.964563	-0.539021	-0.397173	cluster1
piR-9544	1.76932	-0.284355	-0.395867	-0.68394	-0.40516	1.67889	0.156819	-0.462551	-0.686579	-0.686579	1.58076	0.0282279	-1.10089	0.0282279	-0.53633	1.03973	-0.735416	-1.2426	0.91293	0.0253592	cluster1
piR-16720	1.7765	-0.33535	-0.452085	-0.632495	-0.356574	1.72952	-0.00909079	-0.452267	-0.634083	-0.634083	1.72935	-0.291969	-0.179673	-0.853448	-0.404265	0.460067	1.43597	-0.446126	-0.237004	-1.2129	cluster1
piR-6630	1.77718	-0.347373	-0.440419	-0.631681	-0.357711	1.59607	0.378979	-0.61547	-0.625365	-0.73421	-0.297716	-0.839017	-0.94051	0.751055	1.32619	-0.14472	-1.18992	-0.385919	1.54368	0.17688	cluster1
piR-13772	1.77125	-0.335101	-0.411695	-0.679776	-0.344675	1.71561	0.0578888	-0.534156	-0.619674	-0.619674	-0.480384	0.800641	1.28103	-1.1209	-0.480384	0.485422	1.32963	0.168843	-0.99195	-0.99195	cluster1
piR-15621	1.77259	-0.32318	-0.430907	-0.665947	-0.35256	1.70863	0.0181127	-0.336594	-0.676206	-0.713941	0.912014	-0.0380006	1.10202	-0.988015	-0.988015	0.296099	1.54283	-0.0935049	-0.872713	-0.872713	cluster1
piR-3088	1.77512	-0.352592	-0.39312	-0.656551	-0.372856	1.71188	0.0442434	-0.423715	-0.653441	-0.678966	1.74868	-0.615887	-0.670877	-0.175968	-0.285947	1.18049	0.852574	-0.568382	-0.240469	-1.22421	cluster1
piR-9024	1.77342	-0.326033	-0.393957	-0.665652	-0.387782	1.68125	0.167221	-0.555898	-0.623691	-0.668886	-0.531044	-0.97358	0.9072	-0.641678	1.2391	1.4933	-0.7539	-0.0289962	0.333456	-1.04386	cluster1
piR-14991	1.78398	-0.381802	-0.415294	-0.571587	-0.415294	1.69782	0.102898	-0.470391	-0.646788	-0.683537	0.804244	-0.253972	-0.571437	1.22753	-1.20637	0.849814	1.2193	-0.443381	-1.18235	-0.443381	cluster1
piR-2813	1.78303	-0.392593	-0.376235	-0.58071	-0.433488	1.73305	-0.0127901	-0.505208	-0.569158	-0.645898	1.58702	-0.372263	-0.0783711	-1.15597	0.0195928	1.20824	-0.483298	-0.362473	-1.20824	0.845771	cluster1
piR-13625	1.77604	-0.341546	-0.372595	-0.645832	-0.416065	1.60698	0.322423	-0.429042	-0.705221	-0.79514	1.66491	-0.508165	-0.106982	-0.976212	-0.0735502	0.731823	0	-0.640345	-1.28069	1.18921	cluster1
piR-16556	1.77775	-0.353823	-0.362453	-0.629978	-0.431492	1.69803	-0.130494	-0.0902179	-0.750742	-0.726576	1.0335	0.459335	0.650725	-1.07178	-1.07178	1.67244	0.165737	-0.738283	-0.436943	-0.662948	cluster1
piR-20031	1.78025	-0.3905	-0.384601	-0.614654	-0.3905	1.71396	0.0592514	-0.576618	-0.670553	-0.526037	1.62427	0.172108	-0.365729	-1.01113	-0.419513	1.32229	0.775133	-0.775133	-0.364769	-0.957518	cluster1
piR-7033	1.78042	-0.398416	-0.361064	-0.610074	-0.410866	1.73953	-0.0672885	-0.403731	-0.603104	-0.665408	-1.00905	-0.648675	-0.2883	0.43245	1.51357	1.39425	0.736587	-0.71028	-0.71028	-0.71028	cluster1
piR-2558	1.77765	-0.305881	-0.409318	-0.616194	-0.44626	1.7075	0.0774498	-0.498921	-0.679037	-0.60699	-0.447214	-0.447214	-0.447214	-0.447214	1.78885	-0.125656	-0.54451	-0.54451	1.75919	-0.54451	cluster1
piR-542	1.77825	-0.315171	-0.431043	-0.616438	-0.415593	1.61609	0.316036	-0.474054	-0.711081	-0.746994	0.368133	0.259858	1.3426	-1.14771	-0.822885	1.48007	0.555028	-0.410238	-0.89287	-0.731993	cluster1
piR-14756	1.78196	-0.337038	-0.453833	-0.578971	-0.412121	1.69335	0.0710712	-0.346086	-0.740067	-0.678266	1.70753	0	-0.62092	-0.776151	-0.31046	0.28353	1.61779	-0.800556	-0.3836	-0.717165	cluster1
piR-843	1.7819	-0.342125	-0.441911	-0.584463	-0.413401	1.75474	-0.136646	-0.411605	-0.653236	-0.553251	1.28608	-0.826767	0.826767	-0.367452	-0.91863	-0.163165	0.471366	-0.97899	-0.797696	1.46849	cluster1
piR-10480	1.78008	-0.357647	-0.439195	-0.608116	-0.375121	1.583	0.40712	-0.591267	-0.713292	-0.685559	0.300103	-1.29419	1.42549	-0.450154	0.0187564	1.60273	-0.226473	-1.09752	-0.400682	0.121947	cluster1
piR-4410	1.78178	-0.373707	-0.433767	-0.593928	-0.380381	1.7339	-0.0830611	-0.321862	-0.664489	-0.664489	1.78885	-0.447214	-0.447214	-0.447214	-0.447214	0.706377	0.0642161	-0.256865	1.02746	-1.54119	cluster1
piR-21250	1.77824	-0.352639	-0.41949	-0.628399	-0.377708	1.63413	0.131981	-0.16324	-0.77973	-0.823144	1.06127	-0.621232	0.931849	-0.103539	-1.26835	1.08602	1.08602	-0.54828	-0.917315	-0.706438	cluster1
piR-15737	1.78147	-0.363618	-0.415937	-0.599054	-0.402857	1.62268	0.32113	-0.688484	-0.597254	-0.658074	1.65943	-0.153393	0.0557793	-0.78091	-0.78091	0.905818	1.05935	-1.01329	-1.01329	0.0614114	cluster1
piR-412	1.77996	-0.343743	-0.412887	-0.610441	-0.412887	1.7411	-0.062182	-0.435274	-0.590729	-0.652911	1.71396	-0.146911	-0.146911	-0.636613	-0.783523	1.31575	0.36393	0.307941	-0.811844	-1.17577	cluster1
piR-12140	1.69445	-0.129958	-0.621466	-0.846393	-0.0966355	1.5529	0.461615	-0.564196	-0.673324	-0.776997	0.482377	-1.46269	0.793588	-0.606861	0.793588	0.682199	0.48446	-1.39406	-0.701973	0.929373	cluster1
piR-334	1.68996	-0.134485	-0.584417	-0.881076	-0.0899864	1.52787	0.439856	-0.308736	-0.848094	-0.810897	0.819167	-0.665574	-0.819167	-0.665574	1.33115	1.55462	0.430002	-0.893081	-0.595387	-0.496156	cluster1
piR-20403	1.69664	-0.203212	-0.642102	-0.816456	-0.0348707	1.68501	0.081103	-0.651245	-0.790452	-0.324412	-0.752415	-0.325513	-0.939184	0.554973	1.46214	0.628635	-0.192083	-1.11757	-0.681021	1.36204	cluster1
piR-15634	1.70131	-0.250376	-0.631382	-0.802446	-0.0171064	1.59884	0.370931	-0.735466	-0.658722	-0.575582	-0.092484	-0.381497	-1.42194	1.06357	0.832356	0.857622	-0.848871	-1.0239	-0.192527	1.20767	cluster1
piR-18098	1.69637	-0.244898	-0.653062	-0.797413	-0.000995522	1.58175	0.369297	-0.427881	-0.66518	-0.857986	1.13666	0.743474	0.100083	-0.686284	-1.29393	1.07979	0.811336	0.0159086	-0.530948	-1.37609	cluster1
piR-16253	1.70169	-0.286226	-0.564622	-0.838668	-0.0121798	1.57277	0.40689	-0.475039	-0.712225	-0.7924	1.35255	-0.805776	-0.805776	-0.517999	0.776999	0.793889	1.2998	-1.07408	-0.451427	-0.568175	cluster1
piR-16496	1.7033	-0.242319	-0.543006	-0.86138	-0.0565999	1.61653	0.320256	-0.506779	-0.764861	-0.665148	1.40752	-1.37658	0.0928032	-0.293877	0.170139	1.09067	0.356564	-0.220231	-1.58356	0.356564	cluster1
piR-563	1.70753	-0.320542	-0.411692	-0.897823	-0.0774771	1.63338	0.291087	-0.557488	-0.716918	-0.65006	0.844867	-0.803654	0.432737	-1.31882	0.844867	1.64192	0.237647	-0.734545	-0.410481	-0.734545	cluster1
piR-9512	1.71031	-0.296817	-0.415883	-0.896403	-0.101207	1.57655	0.330513	-0.277631	-0.796536	-0.832893	1.73328	-0.265136	-0.205777	-0.838938	-0.423426	1.30331	0.223644	-0.296907	0.223644	-1.45369	cluster1
piR-20984	1.70931	-0.339113	-0.430765	-0.87986	-0.0595738	1.45177	0.50657	-0.172893	-0.970086	-0.815356	1.4405	-0.717742	-1.14437	0.286093	0.135518	1.2668	0.83395	-0.565585	-0.45016	-1.085	cluster1
piR-6914	1.71084	-0.318121	-0.443366	-0.877547	-0.0718069	1.53804	0.440374	-0.363276	-0.853307	-0.761834	1.60713	-0.599674	0.263857	-0.335817	-0.935491	1.34783	0.718538	-0.299772	-0.791765	-0.974832	cluster1
piR-16645	1.71573	-0.367351	-0.4209	-0.860007	-0.0674726	1.69695	0.0571448	-0.344525	-0.754478	-0.655095	-0.645396	-0.364789	-0.645396	-0.084182	1.73976	-0.870572	0.145095	0.725476	1.16076	-1.16076	cluster1
piR-14932	1.72286	-0.357574	-0.451031	-0.832986	-0.0812669	1.51303	0.504791	-0.416066	-0.802558	-0.799197	1.47865	-0.0336057	0.0504086	-1.33583	-0.159627	1.58617	0.38113	-0.79589	-0.683793	-0.487623	cluster1
piR-8270	1.71892	-0.341698	-0.446033	-0.850332	-0.0808598	1.73446	-0.156237	-0.224166	-0.688349	-0.665706	0.531239	-0.38469	0.897611	-1.5754	0.531239	0.472377	-1.10221	-0.262432	1.46962	-0.57735	cluster1
piR-17008	1.71834	-0.380144	-0.479025	-0.819617	-0.0395526	1.61791	0.309658	-0.464488	-0.746541	-0.716535	1.76841	-0.181019	-0.529132	-0.529132	-0.529132	-0.119952	-0.959616	-0.959616	1.19952	0.839664	cluster1
piR-18064	1.72117	-0.361993	-0.490056	-0.814484	-0.0546404	1.6535	0.102242	-0.203309	-0.84379	-0.708642	1.68964	-0.244285	-0.481785	-0.0407142	-0.922856	1.58544	0.175079	-0.748951	-0.943483	-0.0680864	cluster1
piR-16177	1.70842	-0.296083	-0.485188	-0.8688	-0.0583522	1.50968	0.515002	-0.526158	-0.916593	-0.581934	1.70412	-0.394237	-0.426031	-0.871137	-0.0127173	1.38635	0.663607	-0.305522	-0.765448	-0.978985	cluster1
piR-7201	1.71319	-0.312176	-0.506611	-0.841472	-0.0529295	1.70746	0.0781138	-0.616231	-0.671463	-0.497877	1.59937	0.229539	-0.233241	-0.97369	-0.621977	1.21279	0.738824	-0.0139401	-0.738824	-1.19885	cluster1
piR-16345	1.72226	-0.310255	-0.508411	-0.819799	-0.0837916	1.65765	0.160418	-0.324949	-0.69103	-0.802089	1.70099	-0.205874	-0.0371248	-0.728996	-0.728996	1.0934	0.98951	-0.270103	-0.672659	-1.14014	cluster1
piR-15853	1.72047	-0.336519	-0.490683	-0.82544	-0.0678323	1.5629	0.4007	-0.388557	-0.735483	-0.839561	1.38775	-1.40748	0.0394622	-0.223619	0.203888	1.29515	0.642555	-0.938733	0.0150599	-1.01403	cluster1
piR-17590	1.71817	-0.317031	-0.482046	-0.842081	-0.0770074	1.65367	0.236023	-0.536895	-0.732952	-0.619842	0.997758	0.877546	0.216381	-1.04584	-1.04584	1.58998	0.243965	-0.26079	-0.55523	-1.01792	cluster1
piR-364	1.6954	-0.368972	-0.467053	-0.878059	0.0186821	1.5913	0.357385	-0.430659	-0.724448	-0.793574	1.6358	-0.722794	0.266293	-0.722794	-0.456502	1.74732	-0.498355	-0.344542	-0.159966	-0.744457	cluster1
piR-953	1.68493	-0.314561	-0.483252	-0.909943	0.022823	1.5554	0.406313	-0.363504	-0.742779	-0.855435	1.77251	-0.2573	-0.571779	-0.571779	-0.371656	1.6048	0.285785	-0.730951	-0.840869	-0.318761	cluster1
piR-18705	1.68533	-0.301062	-0.409692	-0.948966	-0.0256058	1.5852	0.351997	-0.384883	-0.847716	-0.704603	-0.0113579	-0.69283	-1.26072	0.982455	0.982455	1.20751	-0.584888	-0.64778	0.955946	-0.93079	cluster1
piR-20442	1.68496	-0.274116	-0.413497	-0.955533	-0.0418143	1.76777	-0.204169	-0.432433	-0.622652	-0.508521	-0.654394	-0.71584	-0.700478	0.574515	1.4962	1.388	-0.668296	-1.11811	-0.186352	0.584759	cluster1
piR-18860	1.68007	-0.264533	-0.488432	-0.932085	0.00497554	1.50362	0.495772	-0.362044	-0.923049	-0.714303	1.75176	-0.713027	-0.140845	-0.448943	-0.448943	1.43724	0.606066	-0.484853	-0.536802	-1.02165	cluster1
piR-22240	1.6891	-0.262153	-0.485578	-0.917535	-0.0238321	1.56891	0.36048	-0.346142	-0.65849	-0.924753	1.65139	-0.912881	-0.656453	0.0102571	-0.0923138	0.983078	-0.24577	-1.22885	-0.573462	1.065	cluster1
piR-352	1.68948	-0.255728	-0.469533	-0.926488	-0.0377303	1.58396	0.377202	-0.457412	-0.685033	-0.818716	1.63274	-0.560494	-0.0731079	0.0081231	-1.00726	1.57754	0.413242	-0.76745	-0.652661	-0.570668	cluster1
piR-19374	1.69473	-0.16232	-0.492462	-0.918896	-0.121052	1.57193	0.290415	-0.20283	-0.714513	-0.945002	-0.91281	-0.292454	-0.0708979	1.70155	-0.425387	0.0619512	-1.59008	-0.144553	0.681463	0.991219	cluster1
piR-10792	1.72515	-0.240211	-0.458585	-0.851658	-0.174699	1.68211	0.115262	-0.375503	-0.659157	-0.762713	0.285988	-0.96521	-0.548144	1.59677	-0.369401	1.07392	0.668665	-1.20562	0.364726	-0.901685	cluster1
piR-20173	1.72833	-0.218305	-0.449688	-0.847063	-0.213275	1.56121	0.434563	-0.531133	-0.830039	-0.6346	1.74822	-0.0907544	-0.66394	-0.520644	-0.472878	0.975914	1.07113	-1.23774	-0.547464	-0.261831	cluster1
piR-16839	1.69961	-0.0686711	-0.44207	-0.914184	-0.274684	1.43196	0.562078	-0.215798	-0.834753	-0.943489	1.72795	-0.863977	-0.396962	-0.256858	-0.210157	1.58485	0.225998	-0.188809	-1.01842	-0.603615	cluster1
piR-13745	1.66735	-0.0902332	-0.400165	-1.01218	-0.164774	1.42431	0.630455	-0.385021	-0.709179	-0.960567	0.384505	0.128168	-0.961262	-0.961262	1.40985	0.1133	0.0424875	-1.26754	-0.382388	1.49414	cluster1
piR-14420	1.68024	-0.071221	-0.398256	-0.979653	-0.231105	1.76579	-0.322596	-0.619724	-0.577277	-0.246192	0.162077	-0.264441	-1.50134	0.375336	1.22837	0.859203	-0.245487	-1.53429	0.920575	0	cluster1
piR-15500	1.69731	-0.0353861	-0.602784	-0.840725	-0.218418	1.70137	0.0814909	-0.44025	-0.62907	-0.713543	0.782478	-1.03332	0.389367	-1.1082	0.969674	0.535614	0.632646	-0.939266	-1.21095	0.98196	cluster1
piR-990	1.71831	-0.0854411	-0.583847	-0.79745	-0.251576	1.74066	-0.0766687	-0.389022	-0.630387	-0.644585	-0.95751	-0.49119	-0.708806	1.00103	1.15647	-0.65452	-0.935758	-0.577818	1.00735	1.16075	cluster1
piR-22331	1.73889	-0.102837	-0.542234	-0.73856	-0.355257	1.75014	-0.0884378	-0.48408	-0.561657	-0.615961	0.911086	-0.669369	-1.41311	0.72515	0.446246	-0.601385	0.721662	-1.38318	1.08249	0.180415	cluster1
piR-7501	1.71829	-0.0339836	-0.533117	-0.798614	-0.35258	1.63485	0.239476	-0.392212	-0.835336	-0.646773	0.328167	0.859025	0.923372	-0.862242	-1.24832	1.23122	0.667303	-0.319554	-0.202071	-1.3769	cluster1
piR-8693	1.73661	-0.179698	-0.449947	-0.814959	-0.292009	1.64403	0.235922	-0.729474	-0.421004	-0.729474	1.62221	0.324443	-0.648886	-0.648886	-0.648886	0.672518	-0.386928	-0.525117	-1.12393	1.36346	cluster1
piR-10227	1.75759	-0.284453	-0.459997	-0.735852	-0.277288	1.53873	0.498656	-0.679129	-0.679129	-0.679129	0.783718	0.569976	-1.35369	-0.783718	0.783718	1.00002	-0.7135	-1.35958	0.719118	0.353941	cluster1
piR-5195	1.75434	-0.254446	-0.455324	-0.751062	-0.293505	1.61338	0.33694	-0.577759	-0.624269	-0.748296	-0.349795	-0.724576	-1.03689	0.899473	1.21179	-0.270364	-0.946272	-0.720969	0.405545	1.53206	cluster1
piR-3427	1.74049	-0.190088	-0.553927	-0.75441	-0.242065	1.61469	0.339014	-0.700745	-0.657058	-0.595896	-0.646184	-0.928498	-0.426607	0.48307	1.51822	1.16756	0.544104	-1.15622	0.374071	-0.92951	cluster1
piR-17178	1.73857	-0.213665	-0.557055	-0.760546	-0.207306	1.65614	0.237573	-0.572334	-0.65087	-0.670504	1.51218	-0.959651	0.348964	-0.087241	-0.814249	0.682372	0.931153	0.46913	-0.668155	-1.4145	cluster1
piR-4892	1.7397	-0.216375	-0.539973	-0.766973	-0.216375	1.66367	0.139501	-0.312585	-0.700087	-0.790504	1.65132	0.101101	-0.202203	-0.674008	-0.876211	1.20442	0.9551	-0.751805	-0.905235	-0.502482	cluster1
piR-20281	1.74933	-0.240532	-0.584931	-0.69973	-0.224132	1.65833	0.223945	-0.5239	-0.715969	-0.642411	1.59013	-0.252737	0.273798	-0.937232	-0.673964	1.37209	0.70426	-0.388557	-0.995678	-0.692118	cluster1
piR-16205	1.75148	-0.249817	-0.53276	-0.725989	-0.242916	1.66037	0.180041	-0.380086	-0.730164	-0.730164	1.54848	-0.910007	-0.0660489	0.264196	-0.83662	-0.900704	1.57623	-0.825645	0.150117	0	cluster1
piR-19503	1.74677	-0.240474	-0.545241	-0.737286	-0.223774	1.6401	0.269092	-0.531371	-0.633558	-0.74426	1.4388	-0.172356	-1.33389	-0.209825	0.277268	0.743527	1.36966	-0.939193	-0.586995	-0.586995	cluster1
piR-6923	1.74765	-0.259441	-0.550547	-0.729296	-0.20837	1.42461	0.676728	-0.782739	-0.782739	-0.535864	-0.6566	-0.524841	-0.843259	0.496293	1.52841	0.151855	-1.05405	0.285845	-0.830738	1.44709	cluster1
piR-18362	1.72697	-0.220104	-0.567638	-0.790416	-0.148816	1.45894	0.577352	-0.359549	-0.798613	-0.878128	0.554612	-0.267036	-1.49951	0.0410824	1.17085	1.57588	0.158971	-0.463089	-0.152059	-1.11971	cluster1
piR-18951	1.72858	-0.244084	-0.570232	-0.780649	-0.133615	1.5947	0.36768	-0.498448	-0.761684	-0.702243	-0.124635	-0.436224	-1.32648	1.29977	0.587567	1.73072	-0.0170514	-0.656479	-0.613851	-0.443337	cluster1
piR-13576	1.72627	-0.221567	-0.509684	-0.826208	-0.168813	1.42319	0.596518	-0.259292	-0.849255	-0.911164	1.53968	-0.162479	-1.1683	0.224375	-0.433276	0.946512	0.985624	-1.28288	-0.696195	0.0469345	cluster1
piR-15345	1.71941	-0.183995	-0.548814	-0.826394	-0.160203	1.59968	0.326662	-0.387911	-0.784228	-0.754204	1.53916	-0.981878	-0.716506	-0.185761	0.344984	-0.0922531	0.676523	-1.16854	-0.707274	1.29154	cluster1
piR-22160	1.743	-0.302156	-0.440699	-0.796953	-0.203197	1.61657	0.293681	-0.403039	-0.786676	-0.720532	1.44314	0.369729	-0.942214	0.0715605	-0.942214	1.48913	-0.879939	-0.0338438	0.361	-0.936345	cluster1
piR-18305	1.74854	-0.350873	-0.438349	-0.768811	-0.190502	1.60014	0.286656	-0.295213	-0.753007	-0.838576	0.387804	-0.258536	-1.06646	1.5189	-0.581705	1	-1	-1	0	1	cluster1
piR-13955	1.75081	-0.327232	-0.446659	-0.763142	-0.213775	1.62409	0.296158	-0.468121	-0.749948	-0.702181	1.06626	-1.39875	-0.538861	0.779629	0.091721	0.0500293	1.17569	-0.0125073	0.362713	-1.57592	cluster1
piR-21841	1.7494	-0.330532	-0.467582	-0.757806	-0.193482	1.75099	-0.140995	-0.357911	-0.659182	-0.592902	1.172	-1.03932	-1.03932	0.287473	0.619172	1.77066	-0.375594	-0.576805	-0.576805	-0.241453	cluster1
piR-16220	1.73796	-0.277627	-0.492509	-0.793344	-0.174484	1.61185	0.28068	-0.362546	-0.868183	-0.661801	1.02754	-1.2605	-0.865297	0.50753	0.590732	1.42635	0.498427	-0.61508	-0.164375	-1.14532	cluster1
piR-6348	1.73538	-0.307176	-0.476069	-0.803301	-0.148838	1.68445	0.157317	-0.544856	-0.652292	-0.644618	-0.560473	-0.560473	-0.560473	-0.065938	1.74736	-0.551119	-0.551119	-0.551119	-0.101226	1.75458	cluster1
piR-20545	1.75192	-0.330851	-0.49528	-0.734449	-0.191336	1.58155	0.406073	-0.577942	-0.760497	-0.649183	0.590795	-0.393863	0.411766	-1.55755	0.948852	1.11706	0	0.863183	-0.837796	-1.14245	cluster1
piR-5445	1.74424	-0.281176	-0.51946	-0.757744	-0.185862	1.768	-0.214303	-0.392888	-0.589333	-0.571474	1.41089	-0.221545	0.594674	-0.979463	-0.804559	1.6438	0.251212	-0.649876	-0.759098	-0.486041	cluster1
piR-10333	1.76389	-0.371762	-0.490409	-0.678268	-0.223453	1.61017	0.322214	-0.463126	-0.665071	-0.804188	1.48518	-0.259704	-0.665491	0.470713	-1.0307	1.14672	1.02208	-0.681384	-0.930671	-0.556741	cluster1
piR-1218	1.76258	-0.369858	-0.467189	-0.697244	-0.228286	1.72411	0.01964	-0.520459	-0.674773	-0.548516	-0.812866	-0.812866	-0.258639	0.295588	1.58878	0.340341	-0.560561	-1.06106	-0.26026	1.54154	cluster1
piR-17900	1.76157	-0.355046	-0.484774	-0.696436	-0.225318	1.69935	0.106811	-0.509035	-0.662997	-0.634129	1.70743	-0.107555	-0.914215	-0.376441	-0.30922	1.77309	-0.644762	-0.465661	-0.376111	-0.286561	cluster1
piR-5461	1.75956	-0.350894	-0.511932	-0.689922	-0.206807	1.65215	0.222935	-0.444766	-0.715157	-0.715157	1.53605	0.480015	-0.768025	-0.768025	-0.480015	1.41816	0.519991	-0.0945439	-0.850895	-0.992711	cluster1
piR-7834	1.75735	-0.342525	-0.500697	-0.707957	-0.206169	1.63762	0.250891	-0.423272	-0.696351	-0.768888	0.837751	-1.38918	-0.593849	0.996818	0.148462	1.35452	0.720488	-0.317015	-0.893405	-0.864586	cluster1
piR-19172	1.7602	-0.373044	-0.504321	-0.684826	-0.198009	1.56461	0.446415	-0.615655	-0.68905	-0.70632	1.69424	-0.42356	-0.623352	-0.743227	0.0959003	1.58986	0.0345621	-0.903552	0.0839365	-0.804803	cluster1
piR-21073	1.75715	-0.385071	-0.496149	-0.697148	-0.178783	1.71306	0.0306787	-0.43445	-0.558155	-0.751134	1.76623	-0.353247	-0.706494	-0.412121	-0.294372	1.50488	0.520919	-0.926079	-0.578799	-0.520919	cluster1
piR-10789	1.75405	-0.408081	-0.477641	-0.709505	-0.158827	1.66694	0.0986506	-0.274451	-0.856237	-0.634905	-0.20715	-1.12105	-0.725025	0.843832	1.20939	1.02408	0.0447686	-1.49415	-0.346957	0.772258	cluster1
piR-2071	1.75538	-0.397564	-0.467424	-0.715107	-0.175284	1.63434	0.255635	-0.414569	-0.697011	-0.778393	0.783986	0.317328	0.130664	-1.73597	0.503991	1.48308	0.596454	-0.693177	-0.733478	-0.652876	cluster1
piR-10142	1.75098	-0.389107	-0.526916	-0.697151	-0.137809	1.67443	0.189048	-0.643664	-0.576147	-0.643664	1.58978	0.216789	-0.722629	-0.144526	-0.939418	1.634	0.296433	-0.643476	-0.643476	-0.643476	cluster1
piR-15999	1.74843	-0.4071	-0.512126	-0.707174	-0.12203	1.5595	0.310437	-0.212184	-0.990889	-0.666864	0.077438	-1.16157	-0.789867	1.30096	0.573041	1.35823	0.693879	-0.954698	-0.265741	-0.83167	cluster1
piR-4873	1.73169	-0.3576	-0.42675	-0.821888	-0.125457	1.6879	0.151168	-0.633904	-0.608848	-0.59632	1.55212	-0.38071	-0.907846	0.409995	-0.673564	1.5125	0.493719	-0.956091	-0.485882	-0.564251	cluster1
piR-8723	1.73107	-0.314646	-0.418489	-0.839056	-0.158881	1.61096	0.316836	-0.446249	-0.803247	-0.678298	1.21427	0.780605	-0.24936	-1.27933	-0.466195	1.67487	0.186097	-0.651339	-0.651339	-0.558291	cluster1
piR-19264	1.7209	-0.356048	-0.367037	-0.872538	-0.125276	1.60438	0.33134	-0.457772	-0.823989	-0.65396	1.64441	-0.0967302	0.0483651	-0.870572	-0.725476	1.36779	0.315644	-0.245501	-1.40286	-0.0350715	cluster1
piR-21220	1.73293	-0.349779	-0.364293	-0.843243	-0.175615	1.72475	-0.111514	-0.356845	-0.847508	-0.408885	0.0658604	-1.04553	-0.908325	0.559814	1.32819	0.228947	0.199595	-1.17996	-0.68097	1.43239	cluster1
piR-14827	1.73433	-0.388372	-0.349621	-0.831857	-0.164477	1.66135	0.198315	-0.441531	-0.714682	-0.703457	1.70104	0	-0.321818	-0.850519	-0.528701	1.33534	0.742869	-0.48765	-0.510437	-1.08012	cluster1
piR-4637	1.73421	-0.37862	-0.37862	-0.82654	-0.150434	1.5384	0.47996	-0.505256	-0.718276	-0.79483	1.47213	-0.529255	0.338012	-0.0845029	-1.19638	0.746862	1.31135	-0.324219	-0.628175	-1.10582	cluster1
piR-16380	1.74787	-0.374144	-0.374144	-0.787378	-0.212201	1.66176	0.192311	-0.433932	-0.759381	-0.66076	1.74363	-0.197054	-0.435908	-0.794189	-0.316481	1.60806	0.305329	-0.488526	-0.895631	-0.529236	cluster1
piR-313	1.75304	-0.379937	-0.368827	-0.768761	-0.235516	1.65204	0.241348	-0.523487	-0.69345	-0.676454	1.05409	0.421637	0.632456	-1.26491	-0.843274	1.24064	-0.691506	-0.691506	0.935566	-0.793198	cluster1
piR-6761	1.75417	-0.393919	-0.400074	-0.750908	-0.209269	1.61303	0.330045	-0.504607	-0.719232	-0.719232	1.33316	-0.461479	-0.974234	0.777678	-0.675127	1.59138	0.10789	-0.83615	-0.869866	0.00674315	cluster1
piR-9400	1.75034	-0.366257	-0.406067	-0.770997	-0.207015	1.55412	0.455999	-0.530448	-0.758447	-0.721223	1.72842	-0.688951	-0.145042	-0.688951	-0.205477	1.28515	-0.722897	-0.722897	0.883541	-0.722897	cluster1
piR-21199	1.75308	-0.419917	-0.405234	-0.74293	-0.184998	1.62256	0.319468	-0.599303	-0.719403	-0.623323	0.898881	-0.768398	-0.550927	-0.840889	1.26133	0.860632	1.26405	-1.022	-0.618579	-0.484105	cluster1
piR-2174	1.7536	-0.420052	-0.403115	-0.741866	-0.188572	1.59395	0.342502	-0.398488	-0.78545	-0.752517	1.47939	-0.739693	0.246564	0.10567	-1.09193	1.20229	0.769466	-0.360687	-1.32252	-0.28855	cluster1
piR-15519	1.7498	-0.436143	-0.368159	-0.760373	-0.185125	1.60706	0.32546	-0.441816	-0.694764	-0.795943	1.73808	-0.365911	-0.731823	-0.0914779	-0.548867	1.10961	1.08102	-0.749275	-0.720677	-0.720677	cluster1
piR-18111	1.75147	-0.448445	-0.355371	-0.753048	-0.194608	1.65804	0.146188	-0.291126	-0.753429	-0.759677	1.7173	-0.709321	-0.522657	-0.522657	0.0373327	0.777896	1.02099	0.291711	-1.24787	-0.84272	cluster1
piR-10805	1.75769	-0.369893	-0.418564	-0.738396	-0.230836	1.74135	-0.0829796	-0.38195	-0.626008	-0.650414	-0.428025	-0.109283	-1.29318	1.39336	0.437132	-0.444388	-0.126968	-1.23794	1.46013	0.349162	cluster1
piR-11145	1.75956	-0.380071	-0.426085	-0.725172	-0.228227	1.67831	0.161621	-0.479289	-0.650463	-0.710175	1.62683	-0.499746	-0.180759	-1.03139	0.0850631	1.64071	0.276524	-0.589918	-0.626788	-0.700528	cluster1
piR-13908	1.75948	-0.386772	-0.453842	-0.710945	-0.207918	1.78687	-0.446716	-0.446716	-0.51339	-0.380042	0.219676	0.14645	-0.219676	-1.4645	1.31805	0.987829	1.16743	-0.628619	-0.987829	-0.538816	cluster1
piR-14910	1.75986	-0.421479	-0.416857	-0.712632	-0.208891	1.51234	0.394825	-0.157408	-0.900966	-0.848786	1.25726	-0.495652	-0.858323	0.894591	-0.797878	1.14303	0.977851	-0.310534	-0.872138	-0.938209	cluster1
piR-2276	1.76182	-0.40791	-0.433947	-0.702994	-0.216973	1.76271	-0.166701	-0.544864	-0.614323	-0.436818	1.59584	-1.1353	-0.385573	0.0428414	-0.117814	0.396758	0.465165	1.14923	-0.62934	-1.38181	cluster1
piR-7335	1.76084	-0.416099	-0.429877	-0.705439	-0.209427	1.67112	0.0574969	-0.21144	-0.693673	-0.823505	0.105703	-0.63422	-1.16274	1.47985	0.211407	-1.02574	0.749578	-1.02574	1.14409	0.157806	cluster1
piR-11724	1.74759	-0.372185	-0.456137	-0.756964	-0.162306	1.58154	0.375174	-0.42065	-0.793297	-0.742769	-0.60901	-1.02902	0.126002	-0.0840014	1.59603	-0.30047	1.57747	-1.17684	-0.175274	0.0751175	cluster1
piR-2164	1.74651	-0.374252	-0.447023	-0.764098	-0.161136	1.54436	0.447273	-0.42008	-0.743579	-0.82797	1.41927	-1.14568	0.0512989	0.393292	-0.718185	1.54041	0.270392	-0.958662	-0.0573559	-0.794788	cluster1
piR-15727	1.74821	-0.401023	-0.426087	-0.758185	-0.162916	1.67913	0.0791731	-0.278206	-0.767539	-0.712558	1.02783	0.486864	0.622105	-1.20364	-0.933157	1.44911	0.639312	-0.596691	-0.639312	-0.852415	cluster1
piR-9461	1.74376	-0.419163	-0.424325	-0.765024	-0.135247	1.6158	0.326915	-0.594935	-0.774184	-0.573596	0.208627	-0.550016	-1.40349	0.587949	1.15693	0.909282	-0.227321	-1.6165	0.277836	0.656704	cluster1
piR-17363	1.74883	-0.44278	-0.420492	-0.739947	-0.145612	1.6405	0.209258	-0.328692	-0.75313	-0.767936	1.028	-0.440571	0.936213	-0.165214	-1.35843	-0.219515	1.34845	-0.141117	0.407671	-1.39549	cluster1
piR-2092	1.75092	-0.453807	-0.435434	-0.720212	-0.14147	1.5906	0.335993	-0.360054	-0.76823	-0.798306	1.30795	-0.969286	-0.326988	0.782436	-0.794114	0.742764	1.08038	-1.42363	0.095659	-0.495176	cluster1
piR-6353	1.74884	-0.454541	-0.434735	-0.726869	-0.132698	1.70472	0.0936852	-0.53672	-0.654921	-0.606765	1.45565	-0.62385	0.4159	-1.14373	-0.103975	1.11017	1.07611	-0.660652	-0.830923	-0.694706	cluster1
piR-22201	1.75234	-0.462806	-0.393583	-0.72981	-0.166136	1.74881	-0.0770168	-0.521856	-0.608168	-0.541774	0.587427	0.587427	0.419591	0.167836	-1.76228	1.24722	0.831479	-0.356348	-1.12844	-0.593914	cluster1
piR-18743	1.75376	-0.452438	-0.402043	-0.726812	-0.172464	1.65252	0.23832	-0.514613	-0.671747	-0.704483	-0.404325	-1.04757	-0.680002	1.11189	1.02	0.460479	0.781744	-1.30648	0.888832	-0.824579	cluster1
piR-5037	1.75418	-0.445283	-0.396765	-0.730997	-0.181132	1.49456	0.560458	-0.563717	-0.851549	-0.639748	1.59472	-0.185101	-0.825837	-0.825837	0.242056	1.76627	-0.533017	-0.167221	-0.533017	-0.533017	cluster1
piR-3858	1.75652	-0.467485	-0.413241	-0.704186	-0.171608	1.62782	0.199197	-0.246968	-0.814814	-0.76524	1.61095	-0.467694	-1.06159	-0.207864	0.126203	0.844908	0.898383	-1.45452	0.256681	-0.545447	cluster1
piR-10472	1.75543	-0.444012	-0.416519	-0.718942	-0.175955	1.58172	0.386782	-0.467492	-0.708575	-0.79243	1.74359	-0.389128	-0.613626	-0.651042	-0.0897989	1.62113	-0.043423	-0.911883	-0.730954	0.0651345	cluster1
piR-865	1.75676	-0.435906	-0.416212	-0.718195	-0.186442	1.6669	0.178596	-0.427549	-0.736034	-0.681913	1.6655	0.202089	-0.529614	-0.738671	-0.599299	1.65077	0.186377	-0.678945	-0.812071	-0.346129	cluster1
piR-12680	1.75365	-0.445051	-0.514093	-0.668108	-0.126399	1.58828	0.266931	-0.20308	-0.819416	-0.832718	1.72663	-0.232431	-0.830111	-0.498067	-0.166022	1.20963	0.890257	-0.34732	-1.08587	-0.666695	cluster1
piR-3764	1.75685	-0.447055	-0.486271	-0.674505	-0.149018	1.66002	0.137454	-0.285481	-0.777142	-0.734848	1.24043	0.786616	-0.121018	-1.02865	-0.877379	1.46573	0.584437	-0.714312	-0.436008	-0.899847	cluster1
piR-17588	1.75412	-0.454502	-0.481881	-0.682665	-0.135073	1.7222	0.0342014	-0.533983	-0.594662	-0.62776	1.58251	-0.395628	0.263752	-1.05501	-0.395628	1.25708	0.785674	-0.157135	-0.942809	-0.942809	cluster1
piR-6067	1.75301	-0.445422	-0.493215	-0.684383	-0.129995	1.72056	0.013134	-0.420289	-0.643568	-0.669836	0.846207	0.0373327	-1.39375	1.03287	-0.522657	1.42266	-0.373627	-0.0862217	0.344887	-1.3077	cluster1
piR-21289	1.75122	-0.472279	-0.472279	-0.687734	-0.118931	1.72881	0.00884866	-0.566314	-0.538662	-0.632679	1.15851	-1.03327	0.688847	-1.03327	0.219179	1.03142	1.03142	-0.412568	-1.23771	-0.412568	cluster1
piR-5606	1.74876	-0.461831	-0.461831	-0.708235	-0.116866	1.71569	0.0572249	-0.53092	-0.620996	-0.620996	1.56525	-0.67082	-0.67082	-0.67082	0.447214	1.51165	0.44877	-0.850301	-0.850301	-0.259814	cluster1
piR-323	1.74823	-0.432161	-0.484386	-0.71287	-0.118812	1.71752	0.0475767	-0.537617	-0.666074	-0.561405	1.1287	-0.775134	-1.1151	-0.163186	0.924721	-0.275647	-0.150353	-0.0250588	-1.1527	1.60376	cluster1
piR-14530	1.74804	-0.447125	-0.492647	-0.700024	-0.108241	1.63383	0.267475	-0.444688	-0.742803	-0.713819	1.72277	-0.223322	-0.319032	-0.893289	-0.287128	1.25602	0.772938	-0.289852	-0.531395	-1.20772	cluster1
piR-17865	1.74867	-0.44329	-0.492272	-0.700447	-0.112659	1.77167	-0.306215	-0.321839	-0.642115	-0.501506	-1.56525	0.67082	-0.447214	0.67082	0.67082	-0.13484	0.53936	-0.13484	1.21356	-1.48324	cluster1
piR-12905	1.74546	-0.448834	-0.505828	-0.698186	-0.0926165	1.70927	0.0460956	-0.439777	-0.751233	-0.564359	-0.496195	-0.73102	-0.873956	0.698348	1.40282	0.228834	-0.67446	-1.096	0.0281025	1.51352	cluster1
piR-11725	1.74505	-0.461163	-0.486064	-0.705191	-0.092631	1.52258	0.501387	-0.467748	-0.796132	-0.76009	1.48556	-0.928477	0.557086	-0.557086	-0.557086	1.37669	0.64917	-1.02972	-0.246237	-0.749903	cluster1
piR-19728	1.74418	-0.462545	-0.491454	-0.703453	-0.0867271	1.6931	0.112874	-0.457435	-0.641597	-0.706945	1.45363	0.646058	-0.699896	-0.699896	-0.699896	1.49948	-0.210453	-0.868121	-0.868121	0.447214	cluster1
piR-5192	1.76035	-0.482706	-0.464762	-0.653179	-0.159706	1.71917	-0.0227516	-0.328477	-0.669751	-0.698191	-0.460487	0.16745	-1.19308	-0.0418624	1.52798	1.32784	0.656461	-0.984691	-0.0895173	-0.910093	cluster1
piR-2003	1.75945	-0.47664	-0.447217	-0.670826	-0.164764	1.10031	0.925655	-0.064039	-0.937299	-1.02462	-0.507495	-0.621539	-0.279408	-0.364941	1.77338	1.11311	-0.717978	0.269844	-1.32031	0.655336	cluster1
piR-7569	1.75684	-0.484364	-0.451526	-0.673184	-0.147772	1.74975	-0.0863398	-0.550826	-0.621865	-0.490716	-1.06913	0.64551	1.35154	-0.766544	-0.161378	0.703857	-0.557773	-0.0929622	1.23507	-1.28819	cluster1
piR-8236	1.75572	-0.482985	-0.450351	-0.67879	-0.14359	1.68798	0.128943	-0.457162	-0.662298	-0.697465	0.024218	-0.460142	-1.42886	0.992937	0.871847	1.62552	-1.03573	-0.460324	0.115081	-0.244547	cluster1
piR-8536	1.75353	-0.504701	-0.457088	-0.667947	-0.123795	1.72151	0.0274392	-0.49152	-0.58696	-0.670471	-0.270107	-1.052	-0.767673	1.1989	0.89088	-0.253447	-0.340842	-1.0837	0.0524373	1.62555	cluster1
piR-14297	1.75346	-0.519544	-0.463072	-0.653666	-0.11718	1.72102	0	-0.403913	-0.597089	-0.720019	1.65977	-0.0145594	-0.0873565	-0.888125	-0.669733	1.38904	0.0551936	-0.864699	-1.04868	0.469145	cluster1
piR-21622	1.75162	-0.510086	-0.469985	-0.66247	-0.109075	1.75369	-0.262853	-0.302983	-0.764481	-0.423374	-0.786512	-0.230824	-0.53004	-0.188079	1.73545	-0.563559	-0.230271	-0.593858	-0.381766	1.76945	cluster1
piR-22253	1.75105	-0.493887	-0.448988	-0.688448	-0.11973	1.54531	0.472773	-0.54828	-0.672694	-0.797108	-1.12724	-0.260133	-0.693688	0.953821	1.12724	1.6313	0.0902103	-0.99983	-0.172903	-0.548779	cluster1
piR-3977	1.74937	-0.519182	-0.433035	-0.685734	-0.111417	1.56137	0.388237	-0.348256	-0.863801	-0.737545	0.984308	-0.976907	-1.05092	0.984308	0.0592065	1.28	0.751305	-0.667827	-0.222609	-1.14087	cluster1
piR-15891	1.73628	-0.443087	-0.417326	-0.777979	-0.0978913	1.62102	0.265544	-0.372871	-0.849369	-0.664322	0.213152	-0.516052	-1.44158	1.08259	0.661893	1.58004	0.316008	-0.790021	-0.26334	-0.842689	cluster1
piR-20773	1.73243	-0.45405	-0.437296	-0.772388	-0.068694	1.60304	0.348233	-0.488304	-0.716893	-0.746074	1.53858	0.485866	-0.809776	-0.566843	-0.647821	0.772667	1.31353	-0.540867	-0.4636	-1.08173	cluster1
piR-21886	1.74108	-0.463387	-0.446516	-0.738945	-0.0922276	1.57556	0.373486	-0.429376	-0.899561	-0.620111	0.925094	-1.45188	-0.616729	0.539638	0.603881	1.52802	0.0773683	-1.20404	0.0531907	-0.454539	cluster1
piR-13958	1.73647	-0.470157	-0.436891	-0.752916	-0.0765113	1.59601	0.350664	-0.452259	-0.681665	-0.812754	1.24163	-0.827751	0.805968	-0.174263	-1.04558	1.30491	0.711768	-0.142354	-0.854122	-1.0202	cluster1
piR-19073	1.73958	-0.483788	-0.437468	-0.735975	-0.0823469	1.60944	0.337518	-0.518747	-0.772301	-0.655915	-0.902932	-0.677199	-0.3386	0.3386	1.58013	1.74371	-0.232495	-0.348743	-0.813733	-0.348743	cluster1
piR-952	1.73269	-0.47905	-0.459733	-0.744652	-0.0492571	1.69665	0.0863495	-0.407632	-0.718801	-0.656567	1.36632	-0.303627	0.657859	-0.607254	-1.1133	1.50431	0.514077	-0.602566	-0.476154	-0.939666	cluster1
piR-10418	1.73455	-0.49804	-0.434768	-0.742089	-0.0596564	1.54789	0.408689	-0.324673	-0.812394	-0.819514	1.67694	-0.370936	-0.718688	-0.718688	0.131373	0.176664	0.492136	-0.0126189	0.99689	-1.65307	cluster1
piR-11631	1.73235	-0.492368	-0.436576	-0.750408	-0.0530028	1.66401	0.219267	-0.649438	-0.612274	-0.621565	0.719752	1.37407	-0.448677	-0.682362	-0.962785	1.31805	0	0.439351	-0.366126	-1.39128	cluster1
piR-12601	1.74019	-0.54094	-0.357224	-0.734861	-0.107167	1.67579	0.104737	-0.306084	-0.730448	-0.743992	1.75237	-0.495434	-0.174319	-0.724801	-0.357813	-0.391312	1.00623	-1.50935	0.726722	0.167705	cluster1
piR-20114	1.74405	-0.521651	-0.395445	-0.719975	-0.106975	1.53582	0.489059	-0.540539	-0.806518	-0.677818	1.01208	0.936549	0.0302113	-1.25377	-0.725071	0.985666	0.862458	0.246416	-0.924062	-1.17048	cluster1
piR-16051	1.72565	-0.504197	-0.345395	-0.801951	-0.0741077	1.4925	0.491747	-0.280382	-0.867028	-0.836833	1.73402	-0.60553	-0.192669	-0.743151	-0.192669	1.54101	0.435903	-0.82269	-0.791993	-0.362229	cluster1
piR-22254	1.72996	-0.473727	-0.374759	-0.797022	-0.0844527	1.56687	0.379182	-0.34663	-0.830505	-0.76892	1.75805	-0.119479	-0.546191	-0.546191	-0.546191	-0.597108	-0.597108	-0.597108	1.7099	0.0814238	cluster1
piR-3720	1.738	-0.505544	-0.385889	-0.752334	-0.0942287	1.72054	-0.202033	-0.332377	-0.897201	-0.288929	0.167044	-1.15539	-0.633374	0.132243	1.48947	1.42224	0.429979	-1.22379	-0.534717	-0.0937134	cluster1
piR-22279	1.73056	-0.495607	-0.381862	-0.779972	-0.0731224	1.53757	0.490253	-0.552551	-0.706037	-0.769237	1.65144	-0.243655	-0.0406092	-1.05584	-0.311337	1.70435	-0.00542785	-0.819606	-0.30396	-0.575352	cluster1
piR-9068	1.73143	-0.508035	-0.365595	-0.777087	-0.0807158	1.64837	0.224778	-0.657683	-0.782559	-0.432905	-0.287191	-0.627287	-1.04296	0.468576	1.48886	1.20687	-0.460077	-1.09352	-0.560093	0.906818	cluster1
piR-5877	1.73074	-0.544149	-0.361753	-0.756945	-0.067892	1.56962	0.383824	-0.384604	-0.856583	-0.712259	1.27533	-0.572973	0.566812	0.043127	-1.31229	0.947283	1.09302	-0.315761	-0.461497	-1.26304	cluster1
piR-17835	1.72403	-0.520144	-0.378573	-0.782314	-0.0429958	1.5148	0.474819	-0.351562	-0.904818	-0.733238	1.32006	-1.09934	0.0466903	0.577262	-0.84467	1.18269	0.965816	-0.508933	-0.639058	-1.00052	cluster1
piR-2819	1.73063	-0.506322	-0.402568	-0.763633	-0.0581025	1.58029	0.394117	-0.482124	-0.719359	-0.772929	1.40425	-1.02831	-0.890094	0.409111	0.105042	1.24903	0.707216	-1.31748	-0.319388	-0.319388	cluster1
piR-14820	1.72725	-0.598537	-0.381797	-0.715243	-0.0316774	1.72353	-0.00367491	-0.420165	-0.714158	-0.585536	1.43954	0.175079	-0.797584	-1.08938	0.272346	-0.168133	1.34506	-0.0840663	0.336265	-1.42913	cluster1
piR-11266	1.72536	-0.57643	-0.389533	-0.733817	-0.0255754	1.66256	0.212209	-0.512967	-0.696169	-0.665635	0.44797	-0.831944	-1.09374	0.0989024	1.37882	1.52669	-0.786479	-0.863585	-0.323844	0.447214	cluster1
piR-7227	1.73186	-0.57585	-0.392527	-0.716039	-0.0474484	1.6339	0.178979	-0.236714	-0.796743	-0.779423	1.52696	-0.610784	0	0.203595	-1.11977	1.25068	-0.0605166	0.746371	-0.968266	-0.968266	cluster1
piR-15657	1.73355	-0.549498	-0.387223	-0.734157	-0.0626719	1.50758	0.407629	-0.174698	-0.781289	-0.959222	1.7626	-0.498326	-0.682891	-0.359902	-0.221478	1.18726	0.784802	-0.281724	-0.362216	-1.32813	cluster1
piR-6440	1.73018	-0.554	-0.400584	-0.732984	-0.0426154	1.59926	0.370793	-0.570277	-0.699885	-0.699885	1.63963	-0.289346	-0.128598	-0.128598	-1.09308	0.970495	1.07833	-0.970495	-0.107833	-0.970495	cluster1
piR-906	1.72959	-0.571817	-0.414725	-0.713201	-0.0298476	1.64523	0.189878	-0.321769	-0.822045	-0.691291	1.30281	-1.15176	-0.302102	-0.585323	0.736374	0.237999	-0.819773	-1.04014	1.47207	0.149851	cluster1
piR-13086	1.7314	-0.565127	-0.418779	-0.711474	-0.036024	1.74804	-0.0714813	-0.539359	-0.597844	-0.539359	1.73915	-0.314965	-0.657318	-0.657318	-0.109553	1.5523	-0.31046	-0.46569	-1.08661	0.31046	cluster1
piR-8505	1.73263	-0.563457	-0.41555	-0.711365	-0.0422593	1.60249	0.358699	-0.535272	-0.724061	-0.701851	0.331864	0.0553107	-0.636073	1.43808	-1.18918	0.45442	1.40113	-0.776301	-1.10765	0.0284013	cluster1
piR-16244	1.73816	-0.573482	-0.404337	-0.694299	-0.066047	1.66606	0.184627	-0.440009	-0.677702	-0.732979	1.37961	-0.429715	0.701113	-0.995129	-0.65588	1.35961	0.202495	0.202495	-1.38854	-0.376062	cluster1
piR-9257	1.73708	-0.557309	-0.404811	-0.709806	-0.065158	1.64464	0.269955	-0.621594	-0.646498	-0.646498	1.25459	0.399186	-1.02648	-1.02648	0.399186	1.69464	0.0849557	-0.697531	-0.384536	-0.697531	cluster1
piR-11789	1.74914	-0.558169	-0.447797	-0.647519	-0.0956562	1.6387	0.241651	-0.400235	-0.758936	-0.721178	-1.08302	0.934374	-1.08302	0.509659	0.722016	1.20219	-0.291439	-0.655739	-1.12933	0.874318	cluster1
piR-6297	1.75321	-0.569747	-0.426354	-0.636664	-0.12045	1.70665	-0.0466661	-0.219998	-0.719992	-0.719992	0.562073	-0.686978	1.49886	-0.582891	-0.791066	1.07172	-0.0649527	0.503383	0.097429	-1.60758	cluster1
piR-15949	1.74396	-0.574601	-0.42339	-0.665327	-0.0806457	1.75564	-0.124918	-0.450791	-0.552626	-0.627306	-1.64317	0.182574	1.09545	0.182574	0.182574	1.45419	0.358569	0.0597614	-0.936262	-0.936262	cluster1
piR-4903	1.74449	-0.564999	-0.420656	-0.673256	-0.0855746	1.50292	0.476716	-0.287829	-0.847949	-0.843861	1.52863	-0.382158	-0.127386	-1.21017	0.191079	1.56537	0.331136	-0.27093	-0.963305	-0.662272	cluster1
piR-17220	1.73991	-0.600414	-0.406732	-0.664975	-0.0677887	1.62662	0.299605	-0.534912	-0.767482	-0.623836	1.49558	-0.805313	0.345134	-0.997054	-0.0383482	1.76414	-0.187982	-0.404884	-0.549485	-0.621786	cluster1
piR-21947	1.74511	-0.598531	-0.418251	-0.643601	-0.0847318	1.73651	-0.0681346	-0.390393	-0.712652	-0.565333	1.51864	-0.792334	0.363153	-0.132056	-0.957403	1.54243	0.447214	-0.511101	-0.556735	-0.921808	cluster1
piR-3281	1.7428	-0.58683	-0.432013	-0.65318	-0.0707735	1.67829	0.179332	-0.595056	-0.635813	-0.626756	0.399186	0.399186	-1.02648	-1.02648	1.25459	1.41356	0.628251	-0.870984	-0.299847	-0.870984	cluster1
piR-14568	1.74732	-0.530676	-0.402121	-0.700369	-0.114157	1.52613	0.514947	-0.580875	-0.763512	-0.696693	1.76563	-0.163209	-0.53414	-0.53414	-0.53414	0.794747	1.35304	-0.715929	-0.715929	-0.715929	cluster1
piR-10257	1.74793	-0.547099	-0.390619	-0.691987	-0.118229	1.65031	0.138576	-0.442861	-0.951619	-0.394408	0.152174	-0.22826	-1.56979	1.0532	0.592676	1.23232	0.834123	-0.486223	-0.402391	-1.17783	cluster1
piR-9291	1.74733	-0.544959	-0.397907	-0.692012	-0.112452	1.48825	0.586617	-0.660084	-0.660084	-0.7547	1.78885	-0.447214	-0.447214	-0.447214	-0.447214	-0.688847	0.563602	1.50294	-0.688847	-0.688847	cluster1
piR-3853	1.75257	-0.529291	-0.409855	-0.680158	-0.133266	1.66809	0.150416	-0.358477	-0.714253	-0.745777	1.43407	0	0.358517	-0.573628	-1.21896	1.64492	0.208878	-0.63969	-0.378592	-0.835513	cluster1
piR-5085	1.74965	-0.538241	-0.420913	-0.677568	-0.112928	1.60081	0.269747	-0.260324	-0.790394	-0.819843	1.74011	-0.467493	-0.467493	-0.0779155	-0.727211	-0.141717	1.74784	-0.496009	-0.377912	-0.732204	cluster1
piR-5643	1.74839	-0.542184	-0.414253	-0.682299	-0.109655	1.68121	0.040651	-0.322304	-0.910291	-0.489263	-0.515723	-0.943333	-0.697133	0.948516	1.20767	-0.0511877	-0.190791	-1.40068	0.251285	1.39138	cluster1
piR-677	1.75594	-0.547184	-0.392612	-0.663113	-0.153026	1.75536	-0.108285	-0.507232	-0.575622	-0.564224	1.71677	-0.270233	-0.906076	-0.190753	-0.349713	1.63239	0.174898	-0.62672	-0.918217	-0.262348	cluster1
piR-12831	1.75815	-0.52828	-0.402996	-0.664004	-0.162869	1.68937	0.122456	-0.450324	-0.707087	-0.654418	1.47379	-0.0272925	-1.25545	-0.43668	0.245632	0.555368	0.555368	0.902473	-0.485947	-1.52726	cluster1
piR-3212	1.75962	-0.535535	-0.399526	-0.654543	-0.170011	1.75742	-0.13084	-0.457941	-0.614058	-0.554585	1.04845	0.737029	-0.923881	0.321801	-1.1834	0.91289	1.02796	0.0306854	-0.698092	-1.27344	cluster1
piR-3269	1.74952	-0.557845	-0.391048	-0.67831	-0.122318	1.63754	0.245565	-0.40446	-0.765586	-0.713058	0.922081	-0.0144075	1.06616	-0.806821	-1.16701	1.55066	0.37081	-0.64049	-0.97759	-0.30339	cluster1
piR-17481	1.75222	-0.576519	-0.381409	-0.65834	-0.135948	1.68153	0.0158013	-0.339729	-0.938863	-0.418736	0.245109	-0.950546	-0.771198	1.56033	-0.0836959	-0.158436	-0.767808	-0.584996	-0.219374	1.73061	cluster1
piR-19739	1.75119	-0.578084	-0.376919	-0.662785	-0.133404	1.76966	-0.419476	-0.681649	-0.38015	-0.28839	-0.373472	-0.882752	-0.882752	0.984608	1.15437	0.72048	-0.48032	-0.813876	-0.813876	1.38759	cluster1
piR-12247	1.76705	-0.466123	-0.433641	-0.652897	-0.214384	1.7238	0.00909315	-0.46505	-0.698874	-0.568972	1.56704	-0.338819	0.0847047	-0.127057	-1.18587	1.74757	-0.317741	-0.476611	-0.762578	-0.190644	cluster1
piR-14480	1.76567	-0.485266	-0.4268	-0.650919	-0.202681	1.77022	-0.204116	-0.453185	-0.556458	-0.556458	1.42929	-1.10363	-0.0180923	0.434216	-0.741785	1.78885	-0.447214	-0.447214	-0.447214	-0.447214	cluster1
piR-17776	1.7662	-0.479072	-0.437048	-0.647168	-0.202915	1.749	-0.0897561	-0.482439	-0.650732	-0.526071	-0.400331	1.05542	-0.5823	-1.12821	1.05542	0.902335	1.14955	-0.828171	-1.07539	-0.148329	cluster1
piR-18846	1.77054	-0.485104	-0.409602	-0.63611	-0.239721	1.71554	0.0576652	-0.543014	-0.647131	-0.583059	0.815091	0.344846	-1.06589	-1.06589	0.971839	1.67361	0.0875088	-0.514114	-0.896965	-0.350035	cluster1
piR-14705	1.76544	-0.48903	-0.410516	-0.657275	-0.208623	1.64226	0.262891	-0.52416	-0.637755	-0.743236	1.34638	-0.532291	0.407046	-1.31507	0.0939336	1.35796	0.559162	-0.0399401	-1.13829	-0.738892	cluster1
piR-20315	1.76759	-0.485456	-0.401343	-0.653684	-0.227107	1.63904	0.2561	-0.449597	-0.745535	-0.700006	1.53923	-0.566319	-0.493714	-0.929344	0.450151	-0.693688	-0.780399	0.606977	-0.606977	1.47409	cluster1
piR-11548	1.76067	-0.444932	-0.383004	-0.711701	-0.221037	1.61209	0.303641	-0.400526	-0.775083	-0.740124	0.963515	-1.4792	-0.529255	0.692102	0.352836	1.55391	-0.188353	-0.894675	0.329617	-0.800499	cluster1
piR-15532	1.75922	-0.464983	-0.381051	-0.708386	-0.204794	1.70711	0.0818248	-0.540268	-0.685983	-0.562685	1.20984	0.129626	0.669732	-1.16663	-0.842567	1.62638	-1.06432	-0.406596	0.0717522	-0.227215	cluster1
piR-10019	1.75993	-0.453775	-0.405501	-0.702041	-0.198613	1.59965	0.228193	-0.180941	-0.832096	-0.814809	1.67396	0.0244373	-0.189389	-0.861415	-0.647589	1.30033	0.543671	0.151331	-0.997665	-0.997665	cluster1
piR-15989	1.76271	-0.474063	-0.398947	-0.682718	-0.206985	1.64255	0.274945	-0.615421	-0.651036	-0.651036	1.56629	-0.502396	-0.945687	-0.502396	0.384185	-1.07178	1.0335	-1.07178	0.459335	0.650725	cluster1
piR-19774	1.76272	-0.470151	-0.414676	-0.678183	-0.19971	1.68594	0.131372	-0.56928	-0.487172	-0.760865	-0.273971	-0.909973	-0.909973	1.24265	0.851265	-1.41618	-0.111803	-0.360255	1.13046	0.757779	cluster1
piR-1675	1.74885	-0.49967	-0.39608	-0.719038	-0.134058	1.70256	0.0938417	-0.552082	-0.704422	-0.539895	1.76229	-0.670998	-0.486658	-0.412922	-0.191714	1.68218	-0.0677388	-0.0959633	-0.716902	-0.801576	cluster1
piR-16708	1.75243	-0.485842	-0.411587	-0.708608	-0.146389	1.74656	-0.0909133	-0.423835	-0.577491	-0.654319	-0.725319	0.923133	-0.725319	1.25282	-0.725319	0.679366	-0.226455	-0.905822	-0.905822	1.35873	cluster1
piR-17781	1.75402	-0.50306	-0.407421	-0.694338	-0.149197	1.6832	0.139577	-0.445937	-0.706165	-0.67068	1.72941	-0.618207	0.00782541	-0.57908	-0.539953	0.125771	1.64242	-0.466092	-0.318126	-0.983971	cluster1
piR-18491	1.75382	-0.511775	-0.357803	-0.70974	-0.174502	1.57916	0.381447	-0.445239	-0.842308	-0.673065	0.842857	-1.48227	-0.00830401	-0.340464	0.988177	1.4053	-0.481191	-0.781935	-0.836615	0.694445	cluster1
piR-7106	1.75014	-0.515111	-0.367715	-0.716811	-0.150499	1.49993	0.553489	-0.524736	-0.770332	-0.758352	1.20071	0.921479	-0.893555	-0.893555	-0.335083	0.460455	1.00862	-1.0744	0.67972	-1.0744	cluster1
piR-10488	1.75973	-0.489254	-0.39719	-0.686533	-0.186758	1.72377	-0.0135238	-0.393231	-0.715723	-0.60129	1.50966	-0.431331	0.431331	-0.431331	-1.07833	1.59233	0.289514	-0.965047	-0.337766	-0.579028	cluster1
piR-19918	1.75817	-0.511644	-0.399488	-0.677207	-0.169836	1.58764	0.320455	-0.307359	-0.823477	-0.777257	1.40817	-0.333895	0.537135	-0.406481	-1.20492	1.13441	0.942133	-0.307635	-0.596044	-1.17286	cluster1
piR-15025	1.75379	-0.512398	-0.331103	-0.717548	-0.192746	1.46055	0.633973	-0.670086	-0.738298	-0.686136	1.75726	-0.547344	-0.547344	-0.547344	-0.11523	-0.11742	1.49711	-0.961379	-0.814603	0.396294	cluster1
piR-17406	1.75555	-0.530259	-0.338226	-0.697514	-0.189555	1.61021	0.21867	-0.212044	-0.869158	-0.747675	1.3928	-0.0633089	0.379853	-1.32949	-0.379853	1.03846	1.14973	-0.704671	-0.778847	-0.704671	cluster1
piR-4201	1.75797	-0.522139	-0.342259	-0.692296	-0.201272	1.63118	0.299605	-0.669706	-0.684393	-0.576691	0.676523	-1.16854	1.29154	-0.0922531	-0.707274	1.59173	0.272868	-0.22739	-0.818605	-0.818605	cluster1
piR-16945	1.76357	-0.518949	-0.378984	-0.658915	-0.206718	1.63927	0.243384	-0.409817	-0.714047	-0.758787	1.68509	-0.289624	-0.0263295	-0.947861	-0.421271	1.19852	0.976573	-0.577066	-0.799014	-0.799014	cluster1
piR-14865	1.75998	-0.488169	-0.373978	-0.695142	-0.20269	1.58898	0.344984	-0.386023	-0.841299	-0.70664	0.778515	-0.758028	-1.27021	0.163898	1.08582	1.64309	-1.07219	-0.236717	-0.027849	-0.30634	cluster1
piR-8307	1.76104	-0.500238	-0.357313	-0.689103	-0.214388	1.66879	0.132589	-0.324614	-0.708664	-0.768101	1.67317	0.0127723	-0.945152	-0.242674	-0.49812	1.50589	0.405809	-0.914292	-0.156456	-0.840953	cluster1
piR-5460	1.74919	-0.561423	-0.306809	-0.707825	-0.173137	1.66645	0.177857	-0.566437	-0.803258	-0.474608	-0.37025	-1.2405	-0.449364	1.03797	1.02214	0.526626	-0.302322	-1.52136	0.160913	1.13615	cluster1
piR-6023	1.74887	-0.540365	-0.320759	-0.720043	-0.1677	1.62188	0.210287	-0.242817	-0.754012	-0.835338	1.41625	0.183196	0.253656	-1.22601	-0.627095	1.70073	-0.610737	0.110272	-0.568325	-0.631943	cluster1
piR-14499	1.7503	-0.576653	-0.289523	-0.696291	-0.187831	1.38203	0.557576	-0.0571873	-0.895934	-0.986481	1.24422	-1.44139	0.496329	0.0543922	-0.353549	1.28792	0.699687	-0.569657	-1.21981	-0.198141	cluster1
piR-15756	1.75342	-0.555399	-0.33093	-0.69008	-0.177009	1.6861	0.00277092	-0.267394	-0.516776	-0.904705	1.29671	-0.068248	-1.38446	-0.36074	0.516735	0.676117	-0.839318	-1.18903	1.18126	0.170972	cluster1
piR-314	1.7564	-0.560823	-0.317379	-0.678036	-0.200165	1.7345	-0.0967693	-0.311132	-0.715358	-0.611239	0.0171059	-0.5816	1.7277	-0.5816	-0.5816	1.72259	-0.280421	-0.180271	-0.380571	-0.881323	cluster1
piR-5323	1.75603	-0.545194	-0.316974	-0.691002	-0.202863	1.74734	-0.0728057	-0.498651	-0.560467	-0.615415	-0.0708091	-1.01493	-0.660885	1.5814	0.165221	0.48211	1.31842	0.0885508	-1.28891	-0.600177	cluster1
piR-3015	1.75159	-0.608707	-0.339551	-0.650116	-0.153212	1.71198	0.0728501	-0.629633	-0.58627	-0.568925	-0.589445	-0.853376	-0.193549	-0.0615838	1.69795	0.122833	-0.777944	-0.818888	-0.163778	1.63778	cluster1
piR-5689	1.75593	-0.588339	-0.36755	-0.640289	-0.159748	1.68399	0.138556	-0.452488	-0.714098	-0.655963	1.41767	-0.502092	0.433177	-1.24046	-0.108294	1.16034	-0.469352	-0.37157	0.899591	-1.21901	cluster1
piR-16988	1.75683	-0.551825	-0.357873	-0.670699	-0.176434	1.66292	0.142763	-0.324301	-0.663582	-0.817801	1.75387	-0.276072	-0.235473	-0.519664	-0.722658	0.577066	0.94698	0.503083	-0.532676	-1.49445	cluster1
piR-19939	1.7495	-0.573968	-0.347692	-0.684347	-0.143492	1.60412	0.314767	-0.391853	-0.699279	-0.827755	1.67759	-0.875263	-0.23705	0.0364693	-0.601743	1.48812	-1.0848	0.0973538	0.236431	-0.737107	cluster1
piR-6181	1.74764	-0.562871	-0.346936	-0.69963	-0.138199	1.6596	0.210975	-0.484173	-0.746676	-0.63973	0.346129	-1.38451	0.612381	1.07832	-0.652319	-0.480329	1.40668	-0.95208	-0.651874	0.677606	cluster1
piR-11703	1.75888	-0.579128	-0.317109	-0.65303	-0.209615	1.64169	0.232814	-0.411672	-0.656477	-0.806357	-0.399963	-1.12717	-0.581765	1.11505	0.993848	0.564832	1.07173	-0.955869	-1.17311	0.492418	cluster1
piR-6020	1.75872	-0.576304	-0.336177	-0.650826	-0.195413	1.66257	0.218138	-0.666206	-0.666206	-0.548293	1.51673	-1.09403	-0.472423	-0.348101	0.39783	1.66522	0.0199427	-0.57834	-0.927338	-0.179485	cluster1
piR-886	1.76401	-0.574518	-0.323672	-0.63116	-0.234662	1.67072	0.168175	-0.424572	-0.707161	-0.707161	1.32116	0.550482	-1.32116	-0.440386	-0.110096	-0.312919	0.382456	-0.602658	1.54141	-1.00829	cluster1
piR-12926	1.76539	-0.573032	-0.341584	-0.620918	-0.229851	1.76368	-0.247167	-0.303024	-0.61722	-0.596273	0.574039	0.278578	1.20717	-1.11431	-0.945476	0.847998	-1.166	-0.953998	0.953998	0.317999	cluster1
piR-1403	1.76519	-0.56021	-0.34881	-0.630677	-0.225493	1.72078	-0.0446127	-0.305916	-0.732923	-0.637324	1.52141	-0.926834	0.472161	-0.402211	-0.664523	1.11885	1.04893	-0.83914	-0.83914	-0.489499	cluster1
piR-15266	1.76318	-0.499429	-0.324675	-0.687979	-0.251094	1.66273	0.21978	-0.591558	-0.689124	-0.601828	0.9985	-0.368494	1.13718	-0.804347	-0.962839	1.42732	-0.720591	0.526586	-1.06703	-0.16629	cluster1
piR-13403	1.76901	-0.502481	-0.344165	-0.653914	-0.268449	1.74021	-0.0441492	-0.491773	-0.565355	-0.638937	1.45064	0.527504	-0.263752	-0.65938	-1.05501	1.72901	-0.0804193	-0.321677	-0.763983	-0.562935	cluster1
piR-14595	1.76768	-0.506951	-0.343614	-0.65819	-0.25892	1.71146	0.0382448	-0.412498	-0.719822	-0.617381	1.43296	-0.988941	0.423832	0.0201825	-0.888029	-0.310581	-0.138036	-1.40337	1.24232	0.609659	cluster1
piR-20140	1.7653	-0.497904	-0.353882	-0.672788	-0.240722	1.76115	-0.164394	-0.415551	-0.567768	-0.613433	1.78885	-0.447214	-0.447214	-0.447214	-0.447214	-0.447214	1.78885	-0.447214	-0.447214	-0.447214	cluster1
piR-8492	1.76473	-0.519038	-0.351349	-0.662771	-0.231571	1.64659	0.25052	-0.499936	-0.698587	-0.698587	1.72557	-0.660856	-0.0183571	-0.3855	-0.660856	1.44039	0.530669	-0.454859	-1.13715	-0.379049	cluster1
piR-21179	1.76962	-0.520111	-0.364699	-0.634079	-0.250731	1.75762	-0.208947	-0.314299	-0.560119	-0.67425	1.69611	-0.761324	-0.183103	-0.713139	-0.0385481	0.9152	1.14025	-0.13503	-0.96021	-0.96021	cluster1
piR-10457	1.77276	-0.512325	-0.366778	-0.621485	-0.272172	1.64253	0.254667	-0.540325	-0.789603	-0.567274	0.890811	-1.67884	0.291227	0.548191	-0.0513929	0.464598	0.754972	-1.62609	0.696897	-0.290374	cluster1
piR-22124	1.77083	-0.514327	-0.354433	-0.634248	-0.267823	1.62475	0.262311	-0.3652	-0.760928	-0.760928	1.25205	0.661461	-0.0472472	-1.28749	-0.578778	1.54362	0.323237	-0.13853	-0.864164	-0.864164	cluster1
piR-21252	1.77164	-0.528425	-0.339702	-0.622786	-0.280726	1.71193	0.0457734	-0.43027	-0.686601	-0.640828	-0.916157	0.515339	1.08794	0.515339	-1.20246	1.24043	-1.02865	-0.121018	0.786616	-0.877379	cluster1
piR-7442	1.76741	-0.539498	-0.344205	-0.637145	-0.246558	1.77195	-0.209311	-0.480936	-0.536858	-0.544847	0.118125	-0.275625	1.29937	0.315	-1.45687	1.51838	0.303676	-0.075919	-0.683271	-1.06287	cluster1
piR-20808	1.75897	-0.486069	-0.322145	-0.714137	-0.23662	1.62336	0.316754	-0.580716	-0.719296	-0.640107	0.774473	-0.794079	-1.18622	1.16661	0.0392138	1.72349	-0.594307	-0.772599	-0.267438	-0.0891461	cluster1
piR-20941	1.75626	-0.48785	-0.327146	-0.723165	-0.218097	1.58514	0.402905	-0.599628	-0.665833	-0.72258	-0.736075	1.30858	-0.0817861	0.654289	-1.14501	1.56091	-0.685004	0.381806	-0.348117	-0.909596	cluster1
piR-8439	1.75705	-0.467505	-0.337159	-0.728195	-0.224194	1.60867	0.344517	-0.551505	-0.759882	-0.641801	0.934966	-1.31138	0.995678	-0.643548	0.0242848	1.18668	-0.024218	-1.35621	0.702321	-0.508577	cluster1
piR-13286	1.7572	-0.482737	-0.346556	-0.717531	-0.210376	1.60727	0.298741	-0.359641	-0.73821	-0.808163	1.71082	-0.776542	-0.169869	-0.655208	-0.109201	1.6482	0.218255	-0.83539	-0.459088	-0.571979	cluster1
piR-9238	1.7559	-0.474094	-0.351181	-0.725773	-0.204855	1.64987	0.237733	-0.484975	-0.736972	-0.665652	-0.427783	-1.02791	-0.67399	0.926351	1.20333	1.0629	0.461854	-1.53108	-0.39226	0.398587	cluster1
piR-20386	1.76436	-0.457867	-0.360925	-0.696495	-0.249068	1.68329	0.143755	-0.477888	-0.735287	-0.613872	1.26702	0.555939	0.168075	-1.18945	-0.801586	0.213502	1.1989	-1.18247	-0.85401	0.624084	cluster1
piR-5193	1.76669	-0.454113	-0.373244	-0.68428	-0.25505	1.65673	0.177507	-0.351237	-0.722617	-0.760385	0.195439	-1.10749	0.684035	-0.94462	1.17263	-0.354632	0.384185	-0.797923	1.56629	-0.797923	cluster1
piR-18286	1.75812	-0.446292	-0.351624	-0.730297	-0.229908	1.69116	0.141173	-0.622907	-0.586522	-0.622907	-0.447214	-0.447214	-0.447214	1.78885	-0.447214	0.997054	0.230089	-1.68732	0.230089	0.230089	cluster1
piR-4341	1.76136	-0.42035	-0.368948	-0.723047	-0.249012	1.60535	0.335398	-0.462394	-0.695762	-0.782596	1.73322	-0.810955	-0.492934	-0.174912	-0.254417	1.43397	-0.139899	-0.139899	-1.36402	0.209849	cluster1
piR-9201	1.76288	-0.42455	-0.377509	-0.71268	-0.248144	1.51957	0.453039	-0.306745	-0.877764	-0.7881	1.7701	-0.238283	-0.442525	-0.646768	-0.442525	1.45988	0.587125	-0.391417	-0.81457	-0.841017	cluster1
piR-14942	1.75586	-0.40499	-0.330243	-0.758337	-0.262292	1.65092	0.245406	-0.535432	-0.652558	-0.708332	1.33678	0.299623	-0.276576	0.0691439	-1.42897	0.294884	-0.147442	-1.62186	1.03209	0.442326	cluster1
piR-15369	1.75384	-0.403975	-0.315298	-0.768538	-0.266032	1.65308	0.230526	-0.484397	-0.717841	-0.681365	-0.0913466	-0.776446	-1.119	0.707936	1.27885	0.883541	0.348062	-1.25838	0.883541	-0.856767	cluster1
piR-19907	1.7533	-0.428628	-0.34135	-0.758341	-0.224981	1.70084	0.107596	-0.554532	-0.657989	-0.595915	1.58488	0.276263	-0.378044	-1.03235	-0.450745	1.71037	-0.0150033	-0.465102	-0.840184	-0.390085	cluster1
piR-20807	1.75421	-0.406507	-0.351574	-0.760523	-0.235603	1.48298	0.444592	-0.150214	-0.911364	-0.865997	1.18921	-0.914779	0.914779	-0.914779	-0.274434	1.72449	-0.3825	-0.0259322	-0.739069	-0.576992	cluster1
piR-623	1.75252	-0.413789	-0.340767	-0.766726	-0.231235	1.71911	0.0372221	-0.493537	-0.596932	-0.665862	-1.53741	-0.47305	0.47305	0.827837	0.709575	0.0335466	-0.553519	-0.763185	-0.427719	1.71088	cluster1
piR-10405	1.75777	-0.411685	-0.351896	-0.744791	-0.249402	1.66618	0.1614	-0.372554	-0.712342	-0.742681	-0.447214	-0.447214	-0.447214	-0.447214	1.78885	1.21122	0.832712	-0.302804	-1.21122	-0.529908	cluster1
piR-16071	1.7575	-0.423231	-0.328848	-0.746118	-0.259303	1.69412	0.120228	-0.524629	-0.710436	-0.579278	0.942163	0.966076	0.0813034	-1.30564	-0.683905	1.69983	-0.900657	-0.0443986	-0.456671	-0.298105	cluster1
piR-11398	1.74929	-0.452904	-0.293626	-0.77146	-0.231299	1.73218	-0.237089	-0.250045	-0.852485	-0.392558	-0.472569	-0.701231	-0.919005	0.69252	1.40029	0.853989	-0.0497031	-1.65376	0.131035	0.718435	cluster1
piR-12784	1.7522	-0.479709	-0.302974	-0.747337	-0.222181	1.65442	0.230571	-0.518096	-0.743155	-0.623736	1.75458	-0.300333	-0.458403	-0.748198	-0.247643	1.62768	0.304689	-0.557261	-0.717624	-0.657488	cluster1
piR-17256	1.75755	-0.471095	-0.295944	-0.730801	-0.259706	1.64101	0.17109	-0.256634	-0.744601	-0.810868	1.61232	-0.917965	0.0823815	-0.0353063	-0.741433	1.63309	0.19551	-0.75329	-0.810794	-0.264514	cluster1
piR-20954	1.75994	-0.471106	-0.29875	-0.720064	-0.270024	1.72468	0.0230985	-0.515866	-0.615959	-0.615959	1.58963	-0.15243	-0.479067	-1.09605	0.137913	1.44386	0.493952	-0.978404	-0.835918	-0.123488	cluster1
piR-14321	1.75498	-0.457759	-0.277975	-0.748181	-0.27106	1.62912	0.247877	-0.356883	-0.789922	-0.730192	1.61352	-0.65266	0.34446	-0.65266	-0.65266	1.37505	0.756639	-0.77119	-0.77119	-0.589305	cluster1
piR-12461	1.75295	-0.454469	-0.286748	-0.757449	-0.254286	1.58124	0.33973	-0.377264	-0.613054	-0.930649	1.66534	-0.23688	-0.847027	0.0861383	-0.667572	1.13706	0.999516	-0.375965	-0.788609	-0.972007	cluster1
piR-60	1.75521	-0.451505	-0.291809	-0.749121	-0.262773	1.67127	0.19728	-0.58175	-0.671423	-0.615378	1.56021	0.37022	-0.819773	-0.819773	-0.290887	1.59162	0.367296	-0.640968	-0.821015	-0.49693	cluster1
piR-17194	1.74412	-0.466521	-0.268326	-0.786682	-0.222588	1.75448	-0.300457	-0.331592	-0.775272	-0.34716	-0.718016	-0.835448	-0.533479	0.640846	1.4461	1.01699	-0.923828	-0.807379	-0.419216	1.13344	cluster1
piR-18126	1.74203	-0.46592	-0.265197	-0.794375	-0.216537	1.66646	0.149633	-0.35256	-0.783011	-0.680523	1.37391	0.338772	-1.21393	0.197617	-0.696365	1.7201	-0.0905314	-0.856566	-0.403909	-0.369089	cluster1
piR-10458	1.73262	-0.472837	-0.238925	-0.823706	-0.197155	1.68544	0.142431	-0.484003	-0.64226	-0.701607	1.63755	0.13979	-0.559162	-0.259611	-0.958563	1.42863	0.488743	-0.827103	-1.01508	-0.0751912	cluster1
piR-18437	1.73775	-0.497778	-0.236966	-0.795848	-0.207159	1.70911	-0.0643535	-0.363672	-0.88748	-0.393604	-0.26662	-0.809735	-0.896139	0.473991	1.4985	0.418993	-0.175524	-1.4778	-0.0339724	1.2683	cluster1
piR-11859	1.74436	-0.484769	-0.29677	-0.773482	-0.189342	1.60117	0.288489	-0.300468	-0.794594	-0.794594	0.996546	0.581318	-1.07959	-1.07959	0.581318	1.5112	0.26485	-0.592018	-1.1373	-0.0467383	cluster1
piR-2832	1.74334	-0.515096	-0.28491	-0.762655	-0.180674	1.58712	0.205324	-0.115799	-0.938067	-0.738582	1.03648	-0.211134	0.89252	-1.41076	-0.307104	1.71499	-0.171499	-0.171499	-0.514496	-0.857493	cluster1
piR-10788	1.73555	-0.483052	-0.292535	-0.802628	-0.15733	1.6353	0.223673	-0.342965	-0.690901	-0.825105	-0.362236	-1.21193	-0.451677	0.744597	1.28124	0.575485	-0.156346	-1.48695	-0.123081	1.19089	cluster1
piR-1237	1.73373	-0.50446	-0.261931	-0.802423	-0.164919	1.65844	0.158343	-0.320854	-0.784425	-0.711504	1.32451	0.0355573	-1.2534	-0.631142	0.52447	1.62254	-0.379962	0.1335	-1.04746	-0.328616	cluster1
piR-661	1.7352	-0.447149	-0.320345	-0.814211	-0.153499	1.57031	0.394424	-0.412352	-0.734008	-0.818377	1.58789	0.255768	-0.650078	-0.969788	-0.223797	1.36513	0.269656	0.31179	-1.16289	-0.783688	cluster1
piR-14866	1.73263	-0.439747	-0.339565	-0.819385	-0.133928	1.60473	0.318293	-0.397866	-0.729421	-0.795732	1.13539	-1.45307	0.16472	0.605935	-0.45298	1.57208	0.205055	-0.0647541	-0.766256	-0.946129	cluster1
piR-159	1.73783	-0.452036	-0.341538	-0.798597	-0.145656	1.68645	0.152101	-0.550588	-0.652879	-0.635089	-0.391153	-0.646253	-0.816319	1.64965	0.20408	0.924176	-0.396075	-1.561	0.419374	0.613529	cluster1
piR-18125	1.7232	-0.462174	-0.306385	-0.842992	-0.111649	1.56419	0.37382	-0.322306	-0.854843	-0.760866	1.6889	0.125103	-0.69288	-0.668822	-0.452297	1.33911	0.762936	-0.468888	-0.627832	-1.00533	cluster1
piR-13549	1.72709	-0.460165	-0.333977	-0.826109	-0.106839	1.53449	0.458263	-0.392301	-0.78113	-0.819319	1.75978	-0.260375	-0.619513	-0.619513	-0.260375	1.65108	-0.229897	-0.0731492	-0.282147	-1.06589	cluster1
piR-16310	1.73123	-0.4691	-0.323924	-0.813894	-0.124307	1.64852	0.25091	-0.662491	-0.706511	-0.530433	1.63562	0.251951	-0.408904	-0.759984	-0.71868	1.48383	0.484447	-0.243917	-0.769017	-0.955342	cluster1
piR-16147	1.74308	-0.448315	-0.373038	-0.774514	-0.147208	1.67293	0.17129	-0.456774	-0.713709	-0.673741	-0.81013	-1.27751	0.903607	0.28043	0.903607	0.865485	0.259645	-1.47132	0.865485	-0.519291	cluster1
piR-16608	1.74114	-0.464697	-0.369111	-0.773515	-0.133821	1.6199	0.326585	-0.585248	-0.692249	-0.668988	-0.447214	1.78885	-0.447214	-0.447214	-0.447214	1.78885	-0.447214	-0.447214	-0.447214	-0.447214	cluster1
piR-14144	1.74343	-0.483719	-0.324181	-0.770887	-0.164643	1.67544	0.152795	-0.420186	-0.733203	-0.674844	1.6575	-0.937575	-0.602727	-0.0167424	-0.100454	0.632456	0.843274	-1.68655	0	0.210819	cluster1
piR-14519	1.73512	-0.501163	-0.332705	-0.78333	-0.117921	1.49283	0.497851	-0.298132	-0.880646	-0.811902	1.04257	-1.04257	-0.834058	1.04257	-0.208514	1.70044	-0.0083355	-0.425111	-0.383433	-0.883563	cluster1
piR-10190	1.70001	-0.364105	-0.280771	-0.941031	-0.114103	1.64482	0.1823	-0.358421	-0.899143	-0.56956	-0.509723	-0.8849	-0.587346	0.421751	1.56022	1.10647	-0.287862	-1.4573	-0.107948	0.746643	cluster1
piR-11269	1.70794	-0.407057	-0.226379	-0.917206	-0.157296	1.49922	0.487738	-0.313729	-0.926616	-0.746607	-0.410144	-0.886203	0.212396	1.64057	-0.556623	1.00135	-1.64111	0.445046	-0.111261	0.305969	cluster1
piR-15108	1.69936	-0.403965	-0.201187	-0.940729	-0.153475	1.3868	0.53075	-0.0239694	-0.975896	-0.917684	1.62719	-0.551288	0.293428	-0.795811	-0.573517	1.47919	0.562212	-0.414895	-0.835802	-0.790705	cluster1
piR-11723	1.6952	-0.419122	-0.220787	-0.943024	-0.112265	1.59065	0.394786	-0.661811	-0.661811	-0.661811	1.4446	-0.701665	0.660391	-0.701665	-0.701665	0.0629151	1.20023	-1.0018	-1.0018	0.740462	cluster1
piR-4203	1.69402	-0.378018	-0.236911	-0.957299	-0.121797	1.51045	0.470882	-0.341989	-0.954071	-0.685273	1.61196	-0.757621	0.241794	-0.838219	-0.257914	1.35554	0.483555	-0.130798	-0.37852	-1.32978	cluster1
piR-6823	1.73511	-0.400171	-0.312278	-0.834465	-0.188194	1.64217	0.213092	-0.357691	-0.814318	-0.683249	0.00742992	-0.673646	-1.25566	0.713272	1.2086	1.26189	-0.097722	-1.28738	0.667059	-0.543844	cluster1
piR-6405	1.74017	-0.389695	-0.307777	-0.822689	-0.220008	1.6652	0.187347	-0.440174	-0.726651	-0.685726	1.3293	-0.474013	0.55645	-0.113351	-1.29838	0.462993	1.52788	-0.370394	-0.787088	-0.833387	cluster1
piR-7005	1.74054	-0.41851	-0.303242	-0.81308	-0.205708	1.53654	0.412742	-0.286059	-0.874523	-0.788705	1.73774	-0.202664	-0.396705	-0.827905	-0.310465	1.43688	0.513434	-0.428478	-0.354602	-1.16723	cluster1
piR-19677	1.74254	-0.362301	-0.315984	-0.820323	-0.243935	1.66474	0.180501	-0.488222	-0.814429	-0.54259	1.66673	-0.1319	-0.0119909	-0.911308	-0.611535	0.0958238	-0.383295	-0.023956	1.53318	-1.22175	cluster1
piR-15975	1.72891	-0.338672	-0.287216	-0.87194	-0.231083	1.56339	0.397848	-0.376432	-0.788283	-0.79652	1.76911	-0.379094	-0.315912	-0.379094	-0.695006	1.23354	0.693609	-0.407028	-0.178594	-1.34153	cluster1
piR-19456	1.73264	-0.349322	-0.272471	-0.859331	-0.251512	1.62928	0.207952	-0.335776	-0.9272	-0.574253	-0.398223	-0.821115	-0.909218	0.870452	1.2581	0.687701	0.41104	-1.56511	-0.399183	0.865555	cluster1
piR-17687	1.7157	-0.417976	-0.230262	-0.893518	-0.173948	1.64311	0.203058	-0.548049	-0.889932	-0.408188	-0.224698	-0.674094	-0.938444	0.237915	1.59932	0.879285	-0.558643	-1.48421	0.449559	0.714006	cluster1
piR-9502	1.71895	-0.428203	-0.213488	-0.882172	-0.195084	1.58285	0.268981	-0.19139	-0.889706	-0.770734	0.927002	0.204111	0.898654	-1.35507	-0.674699	0.454118	1.50884	-0.805693	-0.893587	-0.263681	cluster1
piR-12818	1.74403	-0.434181	-0.266064	-0.799653	-0.244135	1.74998	-0.140471	-0.494931	-0.71811	-0.39647	-0.20633	-1.19179	-0.652864	0.963899	1.08708	1.48205	0.125926	-0.600571	-1.18177	0.174359	cluster1
piR-21868	1.74436	-0.414121	-0.282306	-0.804076	-0.243859	1.57699	0.337301	-0.302257	-0.74031	-0.871726	1.56822	-0.0429648	-0.526319	0.118153	-1.11709	1.40528	0.686671	-0.45778	-0.883623	-0.750547	cluster1
piR-22242	1.74515	-0.427747	-0.284254	-0.79673	-0.236422	1.70571	0.0599957	-0.410804	-0.68995	-0.664952	1.77242	-0.239222	-0.456697	-0.619803	-0.456697	1.14094	1.01769	-0.584556	-0.584556	-0.989519	cluster1
piR-12081	1.74195	-0.44682	-0.239599	-0.80298	-0.25255	1.67994	0.0616492	-0.256872	-0.796302	-0.688416	1.42976	-0.938818	-0.766558	0.611524	-0.335907	1.16667	0.665646	-1.05215	0.236197	-1.01636	cluster1
piR-18489	1.74053	-0.44293	-0.247979	-0.809439	-0.24018	1.76411	-0.254614	-0.336454	-0.691095	-0.481948	-0.0420572	-1.30377	-0.488915	0.483658	1.35109	1.10803	0.420288	-1.22266	-0.878785	0.573121	cluster1
piR-18439	1.73783	-0.42818	-0.24611	-0.823713	-0.239831	1.73967	-0.316069	-0.264676	-0.836427	-0.322493	-0.364811	-0.717461	-0.924187	0.510735	1.49572	1.11068	-0.91781	-1.15059	0.212826	0.744889	cluster1
piR-907	1.74056	-0.41187	-0.248984	-0.819087	-0.260618	1.6619	0.202856	-0.464291	-0.681249	-0.719216	1.24047	0.740278	-0.110041	-0.660248	-1.21045	1.60253	-0.241385	-0.241385	0.0268206	-1.14658	cluster1
piR-7562	1.71226	-0.460602	-0.104116	-0.879331	-0.268213	1.49384	0.242352	0.0238379	-1.16309	-0.596942	-0.218218	-0.976152	-0.83456	0.664649	1.36428	1.22602	-0.0465578	-1.2881	-0.589732	0.698367	cluster1
piR-21843	1.69598	-0.431162	-0.0756827	-0.92998	-0.259156	1.61375	0.165173	-0.148391	-0.908009	-0.722521	1.73175	-0.192417	-0.342743	-0.853851	-0.342743	1.04064	0.992689	-0.853616	-0.0863208	-1.0934	cluster1
piR-5414	1.70283	-0.445488	-0.110763	-0.914102	-0.232481	1.65545	0.0830447	-0.325372	-0.978838	-0.434283	-0.0782648	-0.898181	-1.00067	0.648479	1.32864	0.944877	0.265554	-1.49451	-0.475526	0.759607	cluster1
piR-14710	1.69936	-0.405587	-0.143752	-0.939525	-0.210495	1.42756	0.495089	-0.0819572	-1.01025	-0.830444	1.33824	-1.13624	-0.807993	0.100999	0.504996	1.56154	0.282312	-0.908693	-0.798415	-0.136745	cluster1
piR-20775	1.71044	-0.37073	-0.169974	-0.919464	-0.250276	1.55758	0.335628	-0.21289	-0.886319	-0.793994	1.76919	-0.31712	-0.31712	-0.678747	-0.456207	1.49384	0.521031	-0.435292	-0.616663	-0.962918	cluster1
piR-2548	1.7069	-0.368036	-0.155999	-0.92842	-0.254445	1.68422	0.140826	-0.470841	-0.627314	-0.726888	0.43974	-1.20929	-0.934448	0.75384	0.950153	0.230487	-0.633839	-1.16204	0.0864326	1.47896	cluster1
piR-10145	1.7085	-0.393278	-0.109602	-0.909053	-0.296571	1.6069	0.194495	-0.251223	-1.01531	-0.534861	-0.374346	-0.965418	-0.751975	0.750333	1.34141	1.03606	-0.109739	-1.43306	-0.35181	0.858545	cluster1
piR-9341	1.68915	-0.375366	-0.0862328	-0.963778	-0.263771	1.69502	0.0387044	-0.308497	-0.797994	-0.627239	-0.91193	-0.754096	-0.263057	0.385817	1.54327	1.09911	0.223713	-1.62435	-0.0194533	0.320979	cluster1
piR-21899	1.74195	-0.456075	-0.215369	-0.798132	-0.272378	1.56977	0.311089	-0.210804	-0.829912	-0.840146	1.42442	0.477437	-0.0355119	-0.923309	-0.943037	1.10816	0.991099	-0.25753	-0.803805	-1.03792	cluster1
piR-18284	1.74293	-0.445433	-0.197108	-0.794639	-0.30575	1.59802	0.271363	-0.253272	-0.771876	-0.844239	1.38222	0.265274	0.265274	-0.712052	-1.20071	1.61624	0	0	-1.01015	-0.606092	cluster1
piR-21964	1.74261	-0.474477	-0.190648	-0.785083	-0.292398	1.61546	0.267693	-0.327181	-0.754747	-0.801221	1.32413	-0.0582034	0.645088	-0.931255	-0.979757	1.16197	0.953327	-0.346664	-0.715798	-1.05283	cluster1
piR-1157	1.72817	-0.456872	-0.180983	-0.843116	-0.247196	1.7284	-0.11626	-0.263522	-0.775066	-0.573549	-0.656278	-0.761282	-0.669403	1.47006	0.616901	0.748481	0.224544	-1.49696	-0.449089	0.973026	cluster1
piR-21589	1.72813	-0.436807	-0.188477	-0.850691	-0.252151	1.66712	0.0687773	-0.207301	-0.812734	-0.715865	1.62189	0.285167	-0.457455	-0.605979	-0.843618	1.31782	0.770901	-0.739649	-0.348989	-1.00009	cluster1
piR-20474	1.73134	-0.477191	-0.145679	-0.818043	-0.290424	1.46342	0.520282	-0.257032	-0.987707	-0.738966	1.63209	-0.862947	0	0	-0.769148	1.43495	-0.343406	-1.23258	0.453787	-0.312745	cluster1
piR-18753	1.73509	-0.487709	-0.186977	-0.808054	-0.252353	1.67897	0.0859882	-0.288832	-0.757358	-0.718773	1.7315	-0.85634	-0.338772	-0.197617	-0.338772	1.60712	-0.655331	-0.655331	0.358872	-0.655331	cluster1
piR-9793	1.73429	-0.467873	-0.17974	-0.81775	-0.268924	1.70131	0.109302	-0.591655	-0.591655	-0.627297	0.106865	-1.33028	-0.574858	0.530638	1.26763	1.02191	0.367639	-1.06553	-1.06553	0.741509	cluster1
piR-17394	1.71949	-0.505143	-0.131582	-0.84525	-0.237517	1.62463	0.175636	-0.195151	-0.844028	-0.761089	1.39997	-0.252773	-0.447214	0.52499	-1.22498	-0.0736226	1.21477	-0.671806	0.754631	-1.22398	cluster1
piR-2835	1.71583	-0.487519	-0.114194	-0.860845	-0.253276	1.66786	0.107059	-0.270464	-0.721238	-0.78322	1.63254	-0.207778	0.11873	-0.979526	-0.56397	0.635856	1.19992	-0.389718	-0.0307672	-1.41529	cluster1
piR-14540	1.72781	-0.503018	-0.16932	-0.824356	-0.231116	1.61158	0.129759	-0.134565	-0.999626	-0.607145	-0.332279	-0.930739	-0.850349	0.873573	1.23979	1.03382	-0.297279	-1.40653	-0.230724	0.900711	cluster1
piR-18998	1.7297	-0.491019	-0.186329	-0.825006	-0.227345	1.62575	0.275686	-0.456073	-0.603559	-0.841806	0.151402	-1.36262	-0.605609	0.68131	1.13552	-0.628134	-0.467074	-0.950254	0.579816	1.46565	cluster1
piR-21904	1.71888	-0.499272	-0.153391	-0.852673	-0.213544	1.59506	0.383296	-0.609321	-0.66948	-0.699559	0.0674306	-1.11261	-0.887837	1.19127	0.741737	1.64724	-0.565472	0.233564	-0.504007	-0.811329	cluster1
piR-3456	1.72111	-0.500715	-0.178712	-0.846868	-0.194812	1.59279	0.300145	-0.286273	-0.790718	-0.81594	1.60635	-0.157485	0.188982	-0.724432	-0.913414	1.15249	0.709224	0.17264	-0.830539	-1.20381	cluster1
piR-4648	1.73786	-0.308013	-0.315562	-0.844015	-0.270266	1.63749	0.183453	-0.271782	-0.699839	-0.849319	1.74046	-0.369189	-0.105483	-0.527413	-0.738378	1.33375	0.101693	0.101693	-0.0547579	-1.48238	cluster1
piR-1007	1.74327	-0.293884	-0.318931	-0.824044	-0.306408	1.52266	0.469909	-0.36272	-0.79339	-0.836457	1.7034	-0.832196	-0.0195046	-0.572135	-0.279566	1.59978	0.359501	-0.772926	-0.521276	-0.665076	cluster1
piR-5673	1.74321	-0.290974	-0.317307	-0.824207	-0.310723	1.68796	0.118522	-0.441526	-0.610842	-0.75411	1.61745	-0.66357	0.165892	-0.179717	-0.940057	1.02481	0.585605	-0.549005	0.402604	-1.46401	cluster1
piR-10718	1.75167	-0.361853	-0.323821	-0.785646	-0.280355	1.62373	0.226129	-0.286849	-0.716076	-0.846938	1.6279	-0.979284	-0.597745	0.101744	-0.152616	1.69798	-0.610335	-0.845079	-0.140847	-0.101722	cluster1
piR-17045	1.74976	-0.353486	-0.28868	-0.795343	-0.312246	1.5273	0.418246	-0.258467	-0.808296	-0.878787	0.937575	-0.736666	0.0167424	1.02129	-1.23894	1.01835	0.955877	-0.0124951	-0.730965	-1.23077	cluster1
piR-17270	1.74628	-0.355524	-0.290687	-0.809385	-0.290687	1.6341	0.206897	-0.291189	-0.75096	-0.798853	1.29106	0.0944677	0.503828	-1.32255	-0.566806	0.839711	0.933012	0.139952	-0.419855	-1.49282	cluster1
piR-21602	1.74587	-0.286843	-0.389026	-0.805057	-0.264946	1.47437	0.578979	-0.446486	-0.785282	-0.821582	0.408694	-0.627432	-1.43331	0.725289	0.926758	0.3516	-0.257608	-1.61527	0.908589	0.612688	cluster1
piR-16268	1.75681	-0.318504	-0.340122	-0.765273	-0.332916	1.64152	0.242068	-0.422538	-0.708913	-0.752139	1.74936	-0.243581	-0.243581	-0.741816	-0.520378	1.22888	0.0558581	-0.726155	0.670297	-1.22888	cluster1
piR-20684	1.75741	-0.299964	-0.389172	-0.757158	-0.311115	1.55285	0.369684	-0.264315	-0.889386	-0.768837	-0.0522196	-0.509141	-1.35771	0.796349	1.12272	1.03	1.14035	-0.551784	-0.91964	-0.698926	cluster1
piR-8982	1.76079	-0.424179	-0.276805	-0.73174	-0.328066	1.72275	0.0349969	-0.608494	-0.585915	-0.563337	1.53422	-0.872402	-0.872402	-0.120331	0.330911	1.50637	0.337634	-0.960958	-0.0519437	-0.831099	cluster1
piR-21442	1.7599	-0.433428	-0.289389	-0.734602	-0.302483	1.61435	0.223168	-0.235728	-0.85403	-0.747759	-0.191587	-0.989864	-0.896732	0.939307	1.13888	1.491	-0.0931872	-1.28132	-0.302858	0.186374	cluster1
piR-4052	1.76177	-0.428276	-0.296178	-0.727235	-0.310083	1.73333	-0.0293786	-0.585016	-0.674429	-0.44451	-0.148287	-0.804173	-1.06082	0.707216	1.30607	1.3432	0.238036	-1.34887	-0.498742	0.266373	cluster1
piR-17112	1.76002	-0.390885	-0.282306	-0.742475	-0.344351	1.63146	0.235289	-0.350645	-0.684811	-0.831295	1.61481	-0.5253	-0.865773	0.301561	-0.5253	0.896579	1.10913	-0.26279	-0.436696	-1.30622	cluster1
piR-7353	1.75989	-0.388708	-0.299555	-0.745321	-0.326301	1.78286	-0.386709	-0.395787	-0.586418	-0.413942	-1.09032	-0.368253	-0.657078	1.11198	1.00367	-0.212165	-0.742579	-0.946584	0.359049	1.54228	cluster1
piR-326	1.7668	-0.383949	-0.328188	-0.710544	-0.34412	1.78444	-0.371903	-0.546505	-0.389363	-0.476664	-0.426342	-0.900055	-0.465818	0.126323	1.66589	0.578691	0.192897	-1.63963	0.964486	-0.0964486	cluster1
piR-6673	1.76777	-0.397006	-0.31104	-0.701794	-0.35793	1.70921	0.0375454	-0.668665	-0.695483	-0.382605	-0.913618	-0.441057	-0.46356	0.166521	1.65171	-0.457537	0.234089	-1.20237	-0.0851232	1.51094	cluster1
piR-6983	1.76739	-0.348399	-0.334294	-0.708082	-0.37661	1.59701	0.295898	-0.302193	-0.84782	-0.742892	1.73054	-0.302608	-0.255326	-0.869998	-0.302608	1.32875	0.560051	-0.922437	-1.03225	0.0658883	cluster1
piR-13863	1.76351	-0.356974	-0.349347	-0.730729	-0.326464	1.67871	0.149548	-0.436518	-0.712709	-0.679027	0.301654	-0.578171	1.30717	0.301654	-1.33231	1.67206	-0.483742	0.0946451	-0.904387	-0.378581	cluster1
piR-18385	1.76641	-0.356507	-0.356507	-0.714806	-0.338592	1.70496	0.0633101	-0.415197	-0.702301	-0.650769	0.322101	-0.583807	-0.181182	1.52998	-1.08709	0.113037	1.62019	-0.169555	-0.546344	-1.01733	cluster1
piR-6900	1.76846	-0.357667	-0.370914	-0.702087	-0.337796	1.59661	0.371937	-0.540267	-0.696501	-0.731779	0.140411	-1.07648	-0.842465	1.40411	0.374429	1.11132	0.915209	-0.980581	-0.980581	-0.065372	cluster1
piR-1139	1.76197	-0.369713	-0.386367	-0.730544	-0.275342	1.66299	0.198367	-0.45943	-0.726661	-0.67527	1.75245	-0.350489	-0.223039	-0.764704	-0.414214	1.57028	0.437088	-0.669123	-0.669123	-0.669123	cluster1
piR-16232	1.76128	-0.378531	-0.365524	-0.73625	-0.280972	1.55708	0.394675	-0.34061	-0.751505	-0.859635	1.31986	-0.232916	0.64052	-0.475538	-1.25193	1.63684	0.137839	-0.723654	-0.189528	-0.861493	cluster1
piR-13193	1.76901	-0.381523	-0.374378	-0.695887	-0.317221	1.65165	0.23663	-0.494663	-0.684918	-0.708699	0.928442	0.604567	0.064775	-1.66256	0.064775	1.40181	0.623026	-0.311513	-0.654177	-1.05914	cluster1
piR-11148	1.76655	-0.414625	-0.347097	-0.704998	-0.299827	1.698	0.0728084	-0.382244	-0.720283	-0.668277	1.59795	0.266325	-0.811656	-0.24096	-0.811656	1.52602	0.511892	-0.550526	-0.743692	-0.743692	cluster1
piR-20624	1.7644	-0.395016	-0.33708	-0.721563	-0.310746	1.67091	0.153417	-0.385765	-0.741514	-0.697045	0.798956	-0.716305	1.34996	-0.716305	-0.716305	1.22601	0.891645	-0.891645	-0.891645	-0.334367	cluster1
piR-13889	1.7472	-0.461662	-0.194714	-0.770483	-0.320337	1.63008	0.236218	-0.332615	-0.753812	-0.779866	0.34128	-1.12135	-0.999463	0.741762	1.03777	1.34966	-0.0271484	-1.17126	0.554603	-0.705859	cluster1
piR-17031	1.74824	-0.453169	-0.184704	-0.764589	-0.345783	1.66608	-0.063051	-0.0439447	-0.817753	-0.741327	0.522093	0.923702	-1.68676	0.120483	0.120483	1.24153	0.677199	0	-1.24153	-0.677199	cluster1
piR-1743	1.74942	-0.481384	-0.211339	-0.757299	-0.299397	1.65807	0.202559	-0.428164	-0.701072	-0.731396	0.128559	-1.46445	-0.45834	0.799301	0.994934	1.02811	0.00969914	-1.63916	0.494656	0.106691	cluster1
piR-5395	1.75466	-0.473928	-0.220038	-0.737222	-0.323475	1.73427	-0.0304704	-0.468482	-0.684314	-0.551006	-0.355643	0.0889108	1.68931	-0.711287	-0.711287	0.561029	1.02855	0.561029	-1.07531	-1.07531	cluster1
piR-16660	1.75312	-0.478123	-0.201315	-0.738155	-0.335525	1.64851	0.138856	-0.232502	-0.789539	-0.76532	0.403034	-0.201517	1.51138	-0.70531	-1.00759	1.72497	-0.244903	-0.244903	-0.883779	-0.351382	cluster1
piR-21480	1.75392	-0.487199	-0.20184	-0.730798	-0.334079	1.58827	0.184653	-0.0835929	-0.776042	-0.913284	1.29977	0.14244	-0.391711	-1.4155	0.365004	1.25826	0.875919	-0.514429	-0.618705	-1.00105	cluster1
piR-22213	1.7525	-0.395679	-0.218509	-0.764783	-0.373533	1.51979	0.480093	-0.376124	-0.811878	-0.811878	1.5426	-0.859051	0.341773	-0.859051	-0.166268	1.52637	0.4726	-0.389576	-0.804697	-0.804697	cluster1
piR-8837	1.75007	-0.402301	-0.210729	-0.774176	-0.36286	1.48517	0.417402	-0.116484	-0.968545	-0.817547	1.5068	-0.632486	-1.06654	0.390653	-0.198427	1.43842	0.657058	-0.834641	-0.568266	-0.692574	cluster1
piR-14002	1.7519	-0.390589	-0.241246	-0.775433	-0.344637	1.56778	0.376384	-0.343316	-0.776109	-0.824737	1.72458	-0.811568	-0.073779	-0.35045	-0.488786	1.53437	0.298636	-0.679654	-1.04008	-0.113276	cluster1
piR-17817	1.75226	-0.407266	-0.233344	-0.769602	-0.342045	1.63621	0.248818	-0.402538	-0.741243	-0.741243	1.65714	-0.108665	0.0271663	-0.787822	-0.787822	1.66711	0.0122582	-0.232905	-0.478069	-0.968396	cluster1
piR-18629	1.753	-0.431953	-0.192679	-0.746787	-0.381579	1.60882	0.328578	-0.484625	-0.808807	-0.643969	1.70874	0.0847311	-0.621361	-0.586057	-0.586057	1.72176	-0.117209	-0.86492	-0.379918	-0.35971	cluster1
piR-4678	1.75643	-0.454985	-0.200932	-0.726359	-0.37415	1.58869	0.152733	-0.0496056	-0.748001	-0.943813	1.56538	-0.818972	0.0103667	-0.922639	0.165868	1.57108	0.325987	-0.919103	-0.262601	-0.715361	cluster1
piR-4126	1.7644	-0.430647	-0.249469	-0.702414	-0.381868	1.6422	0.123914	-0.182466	-0.774801	-0.808843	1.59084	0.314239	-0.471359	-0.962358	-0.471359	1.3489	0.698115	-0.662618	-0.307644	-1.07675	cluster1
piR-4378	1.7622	-0.434809	-0.235777	-0.710393	-0.381224	1.63103	0.207376	-0.278147	-0.813046	-0.747212	1.58521	-0.891679	0.346764	-0.643991	-0.396302	1.17978	0.823812	-0.549208	-0.19324	-1.26114	cluster1
piR-14819	1.76512	-0.41893	-0.240118	-0.693533	-0.412543	1.69905	0.0685832	-0.377855	-0.69489	-0.69489	1.13389	0.377964	0.377964	-1.51186	-0.377964	1.72863	-0.244263	-0.150316	-0.526106	-0.807948	cluster1
piR-31	1.76281	-0.414575	-0.240384	-0.7107	-0.397156	1.71639	0.0535794	-0.657733	-0.556117	-0.556117	-0.286657	-0.683098	-1.07954	1.3296	0.719693	0.715431	-0.382508	-1.48045	1.0696	0.0779182	cluster1
piR-1492	1.72204	-0.395414	-0.184839	-0.880908	-0.26088	1.63277	0.297368	-0.5929	-0.670913	-0.666324	1.32343	-0.258933	-0.546635	-1.19397	0.676102	0.353465	-0.745142	-0.936204	-0.219721	1.5476	cluster1
piR-17010	1.72818	-0.372336	-0.213113	-0.868376	-0.274353	1.55984	0.415089	-0.422535	-0.701743	-0.850654	1.48237	-0.277945	-1.29707	0.185296	-0.0926482	1.25199	-1.10565	-0.45527	0.845501	-0.536568	cluster1
piR-9239	1.73074	-0.37641	-0.176325	-0.851613	-0.326389	1.6367	0.243307	-0.410514	-0.817813	-0.651678	-0.312744	-1.00658	-0.778754	0.847102	1.25098	0.881423	-0.172452	-1.59587	0.0875948	0.799303	cluster1
piR-4482	1.73444	-0.417748	-0.183497	-0.832569	-0.300623	1.62663	0.220955	-0.282032	-0.771547	-0.794002	1.08817	-0.805795	-1.2879	0.537197	0.468326	1.51856	0.0292971	-0.385745	0.0781255	-1.24024	cluster1
piR-8831	1.73363	-0.409825	-0.194955	-0.839564	-0.289288	1.57835	0.197063	-0.069985	-0.926381	-0.779044	1.74376	-0.144169	-0.315799	-0.556081	-0.727711	1.26836	0.830391	-0.360887	-1.04412	-0.693745	cluster1
piR-15250	1.7314	-0.298285	-0.214182	-0.858972	-0.359961	1.59845	0.222178	-0.166633	-0.826995	-0.826995	1.51374	0.231215	0.0686419	-0.852605	-0.960987	1.31052	0.66538	-0.131558	-0.6755	-1.16884	cluster1
piR-1639	1.73141	-0.32026	-0.198733	-0.856409	-0.356003	1.60057	0.320382	-0.383386	-0.825755	-0.711811	0.490716	1.25217	-0.0169212	-0.27074	-1.45523	1.69861	0.085405	-0.531409	-0.768645	-0.483962	cluster1
piR-5923	1.72719	-0.305623	-0.170102	-0.861726	-0.38974	1.50521	0.396999	-0.13708	-0.889242	-0.87589	1.65381	-0.320596	0.12902	-0.53563	-0.926602	1.54015	0.345206	-0.26333	-0.562066	-1.05996	cluster1
piR-17340	1.73409	-0.309931	-0.195846	-0.842329	-0.385988	1.63729	0.232668	-0.370545	-0.792794	-0.706621	1.57828	0.336116	-0.321502	-0.906051	-0.686845	1.49474	0.510181	-0.340121	-0.877153	-0.787647	cluster1
piR-3223	1.73538	-0.320956	-0.188961	-0.83504	-0.390427	1.55775	0.287244	-0.296714	-1.09374	-0.454541	-0.584255	-0.671458	-0.816795	0.592976	1.47953	0.908856	0.423792	-1.43987	-0.622923	0.730148	cluster1
piR-20130	1.72848	-0.264113	-0.231216	-0.87035	-0.362803	1.55673	0.279028	-0.115557	-0.80608	-0.914121	1.58599	0.20046	-0.30069	-1.09663	-0.389128	1.10221	0.803696	0.137776	-1.14814	-0.895547	cluster1
piR-21176	1.73383	-0.270845	-0.270845	-0.85732	-0.334824	1.55234	0.299119	-0.132416	-0.912726	-0.80632	1.7565	-0.59978	-0.278469	-0.224918	-0.653332	1.18848	0.987721	-0.819086	-0.778934	-0.578178	cluster1
piR-3238	1.73853	-0.284431	-0.269221	-0.839603	-0.345272	1.66358	0.191951	-0.441488	-0.684626	-0.729414	0.313638	0.98572	0.761693	-1.36657	-0.694484	1.25436	0.752618	-0.418121	-0.334497	-1.25436	cluster1
piR-6709	1.51	-0.160354	0.31848	-1.15143	-0.516695	1.42006	0.198809	0.0852038	-1.34433	-0.359749	0.340555	-1.17463	-0.88602	0.513719	1.20637	0.998402	0.16954	-1.5447	-0.320242	0.696998	cluster1
piR-22316	1.56492	-0.272079	0.297066	-1.04482	-0.545083	1.42519	0.619474	-0.327957	-0.902893	-0.813819	1.39635	-0.709961	-0.709961	-0.709961	0.733528	1.46492	-0.69758	-0.69758	-0.69758	0.627822	cluster1
piR-9998	1.57587	-0.218061	0.257363	-1.02945	-0.585722	1.61157	0.182621	-0.268002	-1.02102	-0.505172	-0.152104	-0.930521	-0.948415	0.742627	1.28841	1.28829	0.161829	-1.4882	0.241157	-0.20308	cluster1
piR-4663	1.55492	-0.424947	0.357342	-1.03339	-0.453921	1.57306	0.286494	-0.190996	-0.920494	-0.748067	1.70478	-0.450688	-0.0587854	-0.303725	-0.891579	0.811001	0.948459	0.329899	-1.3196	-0.769764	cluster1
piR-13624	1.62255	-0.337132	0.210915	-0.959913	-0.536422	1.70207	-0.103604	-0.133205	-0.710429	-0.754831	0.397278	-0.935364	-0.759355	1.52877	-0.231327	1.21048	0.839169	-1.05453	-0.163378	-0.831743	cluster1
piR-9050	1.62294	-0.320114	0.162154	-1.01905	-0.445923	1.75177	-0.433427	-0.135446	-0.704319	-0.478576	0.0267035	-0.907918	-1.00138	0.494014	1.38858	1.11929	-0.130776	-1.09237	-0.823123	0.926975	cluster1
piR-1781	1.49895	-0.236191	0.13327	-1.29179	-0.104241	1.36863	0.650522	-0.363279	-1.14475	-0.511124	0.186192	-1.04875	-0.944259	0.490179	1.31664	0.669227	-0.271873	-1.21297	-0.507148	1.32277	cluster1
piR-19995	1.56073	-0.203301	0.0586847	-1.21631	-0.199807	1.32605	0.575379	0.0519383	-0.974655	-0.978713	1.66548	-0.401084	0.17364	-0.69456	-0.743473	1.24096	0.784054	-0.193729	-0.659775	-1.17151	cluster1
piR-22088	1.57739	-0.259044	-0.0277547	-1.19808	-0.0925158	1.64762	0.128222	-0.216421	-0.724122	-0.835297	1.64817	-0.956251	-0.334299	-0.489787	0.132165	1.40317	0.641972	-0.35767	-1.02716	-0.660314	cluster1
piR-1766	1.58292	-0.14435	0.108571	-1.13753	-0.409609	1.74973	-0.20992	-0.49507	-0.749886	-0.294858	0.336459	-1.01412	-0.895644	0.146905	1.4264	1.31638	0.23799	-1.45397	0.163618	-0.26402	cluster1
piR-5340	1.5961	-0.207241	0.0847283	-1.13467	-0.338913	1.53	-0.142203	0.351557	-0.905885	-0.833467	0.276741	-1.2162	-0.864209	0.713701	1.08997	1.04477	0.769833	-1.46635	-0.403246	0.054988	cluster1
piR-11484	1.63389	-0.262912	0.0432183	-1.06725	-0.346947	1.58269	0.114872	-0.204218	-1.14989	-0.343457	-0.230049	-1.10722	-0.718283	0.81262	1.24293	1.02601	-0.08319	-1.57368	-0.0485275	0.679385	cluster1
piR-5763	1.63941	-0.2272	0.00890981	-1.06472	-0.356393	1.4185	0.452497	0.0167053	-0.967457	-0.920246	1.6003	-0.788924	0.0609331	0.0288631	-0.901169	1.14321	1.00096	-0.628508	-0.486253	-1.02941	cluster1
piR-7510	1.64074	-0.251023	-0.00242534	-1.06958	-0.31772	1.63178	0.0439045	-0.124396	-1.01712	-0.534172	-0.237443	-0.921602	-0.941724	1.03026	1.07051	0.998772	0.0718813	-1.6684	0.166462	0.431288	cluster1
piR-20301	1.66669	-0.181927	-0.0586861	-1.00353	-0.42254	1.6415	0.146434	-0.258052	-0.918542	-0.611337	-0.267981	-0.971673	-0.865637	0.95625	1.14904	1.00296	-0.11685	-1.59371	0.0454417	0.662151	cluster1
piR-6518	1.65794	-0.208995	0.00764615	-0.999097	-0.457495	1.71001	-0.161814	-0.148101	-0.854321	-0.545778	-0.266542	-1.06104	-0.766308	1.15587	0.938022	1.30551	0.419053	-1.43445	-0.044323	-0.245791	cluster1
piR-14244	1.58021	-0.455519	0.249931	-1.06691	-0.307711	1.69985	0.0306425	-0.46125	-0.848313	-0.420931	-0.202126	-0.888357	-0.925787	0.633828	1.38244	1.53923	0.0783867	-1.02615	-0.74111	0.149647	cluster1
piR-22131	1.63281	-0.475526	0.148438	-0.994401	-0.311325	1.66373	0.0885676	-0.270187	-0.903614	-0.578492	-0.258575	-1.14424	-0.645418	0.789976	1.25826	1.04252	0.0593048	-1.53256	-0.268432	0.699173	cluster1
piR-13483	1.64531	-0.419521	0.0721052	-1.01603	-0.281866	1.55236	0.259825	-0.18201	-1.09865	-0.531521	-0.271999	-0.922795	-0.872734	0.737569	1.32996	1.00067	-0.406523	-1.34465	-0.234533	0.985037	cluster1
piR-21679	1.65605	-0.433215	0.0122898	-1.0093	-0.225825	1.75442	-0.148352	-0.591795	-0.640171	-0.374105	-0.0650103	-1.24702	-0.656013	0.791943	1.17609	1.03084	0.0340372	-1.37607	0.860654	-0.549457	cluster1
piR-21803	1.63166	-0.338151	0.0831698	-1.05494	-0.321736	1.53795	0.3702	-0.20125	-0.838955	-0.867942	1.3755	0.216991	0.180213	-1.36447	-0.408237	1.22943	0.830458	-0.189144	-0.854101	-1.01665	cluster1
piR-14179	1.65931	-0.334872	0.0664726	-0.980785	-0.410124	1.61197	0.0632462	-0.107032	-1.06383	-0.504348	-0.281275	-0.869657	-0.962937	1.01747	1.0964	1.02837	-0.0770443	-1.3332	-0.546009	0.927881	cluster1
piR-17652	1.65479	-0.355036	0.0734557	-0.992672	-0.380541	1.52912	0.345493	-0.166348	-0.687329	-1.02094	1.48112	-0.229413	0.213314	-0.169041	-1.29598	1.07872	1.07872	-0.529182	-0.630947	-0.997304	cluster1
piR-20660	1.6549	-0.351243	0.0810561	-0.986183	-0.398526	1.60441	0.343212	-0.483805	-0.695728	-0.768091	1.61515	0.168747	-0.16272	-0.70512	-0.916053	1.47857	0.596057	-0.59027	-0.677074	-0.807281	cluster1
piR-5299	1.41029	-0.573844	0.573844	-1.12824	-0.282059	1.26661	0.708358	-0.0669901	-1.14007	-0.767905	0.36812	-1.04012	-0.793064	-0.0024706	1.46754	0.544735	-0.488383	-1.30236	-0.0813972	1.3274	cluster1
piR-2464	1.51425	-1.01604	0.435445	-0.623745	-0.309911	1.61016	0.271375	-0.307558	-0.802064	-0.771911	-0.38819	-0.745733	1.14414	0.990906	-1.00112	-0.548094	0.682321	-1.49887	0.850104	0.514537	cluster1
piR-14602	1.61259	-0.809434	0.307459	-0.68394	-0.426678	1.76417	-0.167022	-0.506284	-0.610673	-0.480187	-0.36218	-0.684117	0.804844	-1.0463	1.28775	-0.573047	-0.573047	-0.0171059	1.73625	-0.573047	cluster1
piR-16565	1.63379	-0.813321	0.216727	-0.724011	-0.313182	1.46219	0.354025	0.0451112	-0.964988	-0.89634	1.51073	-0.626157	-0.80009	0.541676	-0.626157	1.25545	0.744065	-0.163643	-0.636675	-1.1992	cluster1
piR-16534	1.71061	-0.675029	0.0704849	-0.525926	-0.580145	1.70723	-0.0856787	-0.228476	-0.529938	-0.863133	1.31356	0.609868	0.0234565	-1.03209	-0.914803	1.31807	0.644055	-0.554187	-1.2282	-0.179736	cluster1
piR-16580	1.70861	-0.650694	0.0711023	-0.650694	-0.478324	1.74408	-0.196912	-0.234419	-0.69388	-0.618866	1.53243	0.343476	-0.317055	-0.449161	-1.10969	1.72499	-0.280812	-0.882553	-0.347673	-0.213952	cluster1
piR-1585	1.70848	-0.543248	0.0787316	-0.677092	-0.566868	1.73669	-0.169433	-0.345926	-0.822457	-0.398874	-0.0629914	-0.948808	-0.791329	0.251966	1.55116	0.555716	0.990915	-1.41942	-0.649451	0.522239	cluster1
piR-1632	1.72538	-0.556806	0.0167281	-0.664343	-0.52096	1.77823	-0.257228	-0.492089	-0.52564	-0.503273	0.597614	-0.83666	0.717137	0.83666	-1.31475	0.764908	0.0246744	-0.592187	-1.33242	1.13502	cluster1
piR-7361	1.71041	-0.427601	0.00541268	-0.468196	-0.82002	1.65971	-0.313585	0.152968	-0.749545	-0.749545	1.63203	-0.371183	-0.754149	0.247455	-0.754149	1.38658	-0.0750572	-1.39843	0.280477	-0.193569	cluster1
piR-15148	1.72	-0.336075	-0.042351	-0.554661	-0.786908	1.70807	0.0448796	-0.681115	-0.681115	-0.390717	1.6408	-0.354094	0.219438	-0.753073	-0.753073	1.49757	0.520894	-0.748785	-0.39067	-0.879008	cluster1
piR-21259	1.71763	-0.338116	-0.0135246	-0.649182	-0.716806	1.71576	-0.246355	-0.0610436	-0.704182	-0.704182	1.42724	-0.251865	0.587686	-0.881529	-0.881529	-0.170802	1.48029	0.398539	-1.13868	-0.569341	cluster1
piR-13475	1.76926	-0.481116	-0.237232	-0.403516	-0.6474	0.439914	-0.670548	1.0165	0.610754	-1.39662	-0.943902	-0.291204	-0.843487	1.31544	0.763155	1.58694	0.402656	-0.663198	-0.663198	-0.663198	cluster1
piR-14497	1.77049	-0.564425	-0.215107	-0.426536	-0.564425	1.77943	-0.414388	-0.292509	-0.511891	-0.560642	1.44729	-0.698691	-1.14785	0.099813	0.299439	-0.107916	-0.647496	-0.647496	1.74207	-0.339165	cluster1
piR-9939	1.78561	-0.458382	-0.378525	-0.410468	-0.53824	1.75092	-0.14591	-0.345577	-0.614359	-0.645076	1.01447	-0.729149	1.17298	-0.729149	-0.729149	-0.617914	1.73605	-0.0294245	-0.617914	-0.470792	cluster1
piR-21661	1.78266	-0.445665	-0.315227	-0.478275	-0.543494	1.20653	0.742481	0.0464051	-0.997709	-0.997709	-0.303457	-0.87244	1.40349	-0.87244	0.644847	1.3808	0.624199	-0.699859	-1.07816	-0.226981	cluster1
piR-8962	1.77677	-0.434978	-0.269096	-0.481056	-0.591644	-0.613572	-0.613572	0.153393	1.68732	-0.613572	-0.0571866	0.657646	1.301	-1.12944	-0.77202	0.974039	0.922774	-0.10253	-0.358856	-1.43543	cluster1
piR-10771	1.76544	-0.524462	-0.17359	-0.59833	-0.469061	1.58615	0.400405	-0.587719	-0.69942	-0.69942	-1.00905	0.792825	-1.00905	1.1532	0.072075	1.65662	-0.543578	-0.284731	0.103539	-0.931849	cluster1
piR-12086	1.76944	-0.533755	-0.195588	-0.570314	-0.469778	1.69564	0.100958	-0.43825	-0.679173	-0.679173	1.24043	-0.726107	0.937888	-0.726107	-0.726107	1.56502	0.361158	-0.361158	-0.601929	-0.963087	cluster1
piR-10712	1.77107	-0.517057	-0.227327	-0.606205	-0.42048	1.70551	0.0493067	-0.393189	-0.620759	-0.740865	1.46375	0.268851	-0.179234	-0.253915	-1.29945	1.31303	0.839257	-0.852793	-0.649747	-0.649747	cluster1
piR-5478	1.77341	-0.531074	-0.237087	-0.578491	-0.426756	1.73325	-0.0203912	-0.468997	-0.591344	-0.652518	1.04862	-0.226728	-0.935253	1.04862	-0.935253	1.36717	0.546869	0	-0.95702	-0.95702	cluster1
piR-5628	1.77535	-0.521794	-0.251542	-0.573766	-0.428245	1.69568	0.0797472	-0.413426	-0.780684	-0.581315	-0.445046	-0.305969	-1.00135	0.111261	1.64111	-0.22642	0.150946	1.53462	-0.22642	-1.23273	cluster1
piR-18424	1.77188	-0.486916	-0.223243	-0.601174	-0.460548	1.66523	0.180809	-0.421887	-0.678591	-0.745557	1.76662	-0.532405	-0.532405	-0.532405	-0.169402	0.73456	1.34669	-0.795773	-0.336673	-0.948807	cluster1
piR-5599	1.76629	-0.499505	-0.203407	-0.641117	-0.422262	1.68654	0.0384363	-0.246924	-0.759407	-0.718642	1.75469	-0.134976	-0.494913	-0.449921	-0.674882	0.185459	1.18144	-0.844867	0.666277	-1.18831	cluster1
piR-1882	1.75698	-0.638193	-0.131071	-0.513363	-0.474353	1.7074	0.00460216	-0.309878	-0.754753	-0.64737	0.31864	-0.972403	-0.368085	1.58221	-0.560368	0.7789	-0.224229	-1.64041	0.719892	0.365847	cluster1
piR-5420	1.75839	-0.642555	-0.141638	-0.504371	-0.469825	1.74859	-0.0895758	-0.490801	-0.658755	-0.509462	1.7401	-0.336156	-0.336156	-0.237287	-0.830504	1.66054	-0.17178	0	-0.515339	-0.973417	cluster1
piR-6671	1.76023	-0.593518	-0.158542	-0.593518	-0.41465	1.68954	0.127227	-0.489131	-0.5979	-0.729741	1.78885	-0.447214	-0.447214	-0.447214	-0.447214	1.78885	-0.447214	-0.447214	-0.447214	-0.447214	cluster1
piR-13202	1.76537	-0.625967	-0.203967	-0.546842	-0.388592	1.7435	-0.138502	-0.301446	-0.635481	-0.66807	1.34187	-0.947204	-0.947204	0.63147	-0.0789337	1.28861	0.579284	-1.13492	0.106399	-0.83937	cluster1
piR-16474	1.76529	-0.609826	-0.192577	-0.556333	-0.406551	1.73011	-0.0675724	-0.348062	-0.749671	-0.564803	-0.144879	-0.708297	-0.981957	0.27366	1.56147	0.967737	-0.235534	-1.05478	-0.798767	1.12135	cluster1
piR-1212	1.77185	-0.444734	-0.218118	-0.565124	-0.543879	1.77352	-0.289555	-0.550154	-0.593588	-0.340227	-0.447214	-0.447214	-0.447214	1.78885	-0.447214	1.09545	1.09545	-0.730297	-0.730297	-0.730297	cluster1
piR-11806	1.76608	-0.460918	-0.181574	-0.60835	-0.515235	1.66279	0.213144	-0.521606	-0.69371	-0.660613	0	-0.559773	-1.18174	1.49273	0.248788	1.48269	0.17108	0.114053	-1.19756	-0.570266	cluster1
piR-13209	1.76935	-0.472361	-0.202155	-0.602461	-0.492377	1.68099	0.169497	-0.564406	-0.643039	-0.643039	1.24101	-0.723923	-0.620505	0.930758	-0.82734	1.62256	0.30697	-0.716264	-0.497	-0.716264	cluster1
piR-21209	1.77071	-0.459716	-0.211891	-0.596021	-0.503086	1.74217	-0.179116	-0.248006	-0.714932	-0.600114	1.4314	-1.07917	0.15738	0.307265	-0.816875	1.15547	1.03042	-0.770313	-0.645262	-0.770313	cluster1
piR-2395	1.75912	-0.419669	-0.15151	-0.57386	-0.614084	1.78069	-0.386141	-0.372251	-0.60838	-0.413921	1.44058	-1.17865	-0.583375	0.428602	-0.10715	0.67024	-1.15234	-0.152862	-0.681999	1.31696	cluster1
piR-1480	1.76438	-0.375585	-0.200894	-0.593949	-0.593949	1.74347	-0.0857731	-0.400858	-0.663428	-0.59341	-1.24958	0.833052	0.833052	0.485947	-0.902473	-0.206284	-0.412568	0	1.65027	-1.03142	cluster1
piR-22277	1.76299	-0.405942	-0.17879	-0.611111	-0.567146	1.40288	0.72307	-0.667449	-0.72925	-0.72925	1.78885	-0.447214	-0.447214	-0.447214	-0.447214	1.74267	-0.0953021	-0.367594	-0.639885	-0.639885	cluster1
piR-16061	1.76099	-0.451724	-0.15792	-0.635352	-0.515994	1.67471	0.153003	-0.412442	-0.720111	-0.695165	0.80121	-0.53414	0.80121	0.430279	-1.49856	0.970222	1.02129	-0.459579	-0.204257	-1.32767	cluster1
piR-16783	1.75433	-0.460846	-0.115768	-0.627819	-0.549898	1.63993	0.186987	-0.293115	-0.849022	-0.684777	0.528312	-0.289314	-0.792469	1.47173	-0.918257	1.10505	-0.494366	-1.36678	0.814249	-0.0581607	cluster1
piR-16749	1.75364	-0.546886	-0.104792	-0.612381	-0.489577	1.76418	-0.161819	-0.478422	-0.539984	-0.583957	-0.171956	-0.745142	1.6909	-0.745142	-0.0286593	1.53018	0.255031	-1.14764	-0.127515	-0.510061	cluster1
piR-16539	1.76168	-0.515323	-0.145808	-0.595218	-0.505336	1.5898	0.269398	-0.218	-0.76743	-0.873772	1.40329	-0.0584705	0.526235	-0.935529	-0.935529	1.65077	0.186377	-0.412692	-0.545818	-0.878634	cluster1
piR-11395	1.75751	-0.53205	-0.128651	-0.619271	-0.477536	1.61548	0.332937	-0.593633	-0.745445	-0.609338	-0.43047	-0.7616	-0.816789	0.480139	1.52872	1.38487	-0.139987	-1.33987	-0.31497	0.409962	cluster1
piR-17449	1.76132	-0.5243	-0.147459	-0.606221	-0.483339	1.63166	0.108243	-0.132297	-0.7136	-0.894005	1.47128	-0.0354524	0.319072	-1.18766	-0.567239	1.5538	0.458171	-0.537853	-0.737058	-0.737058	cluster1
piR-16764	1.74831	-0.573215	-0.0716519	-0.530224	-0.573215	1.76619	-0.202319	-0.503063	-0.639765	-0.421042	1.76019	-0.168785	-0.530467	-0.409906	-0.651028	0.0528424	0.845479	-1.66454	0.0528424	0.713373	cluster1
piR-1884	1.7441	-0.528516	-0.0528516	-0.581368	-0.581368	1.53035	0.418431	-0.2692	-0.839788	-0.839788	0.4636	0.849934	0.849934	-1.08173	-1.08173	1.753	-0.239046	-0.637455	-0.637455	-0.239046	cluster1
piR-9391	1.76431	-0.505085	-0.167586	-0.481809	-0.609826	1.67619	0.182195	-0.564805	-0.674122	-0.619463	-0.350823	0.902117	-1.22788	-0.476117	1.1527	1.38706	-0.0990755	-1.33752	-0.346764	0.396302	cluster1
piR-19505	1.7675	-0.503936	-0.181218	-0.499798	-0.582546	1.58609	0.38053	-0.472382	-0.747119	-0.747119	1.65318	0.162608	-0.298115	-0.758838	-0.758838	1.55159	-0.675229	0.474097	-0.675229	-0.675229	cluster1
piR-3563	1.77023	-0.489099	-0.201394	-0.497561	-0.58218	1.76238	-0.42497	-0.1828	-0.495278	-0.659329	-0.480294	-1.40813	0.0654946	0.665862	1.15707	0.328047	-1.15346	-0.941812	0.645512	1.12171	cluster1
piR-4741	1.76088	-0.559445	-0.137568	-0.504417	-0.559445	1.71865	0.04423	-0.53234	-0.658711	-0.571831	0.409289	0.624704	0.947827	-1.52945	-0.452372	1.54722	0.0552579	0.110516	-0.607837	-1.10516	cluster1
piR-8813	1.76824	-0.509821	-0.180696	-0.542088	-0.535634	1.7096	0.0727488	-0.594115	-0.674947	-0.513283	-0.00619259	-0.780266	-1.01249	1.51099	0.287955	0.633453	0.996369	0.0725832	-0.0923786	-1.61003	cluster1
piR-11171	1.74854	-0.198953	-0.254996	-0.647298	-0.647298	1.56576	0.395941	-0.388227	-0.748173	-0.825305	0.660052	-0.440035	1.06535	0.196858	-1.48222	0.930335	1.19767	-0.352886	-0.887561	-0.887561	cluster1
piR-20656	1.75844	-0.212906	-0.304902	-0.620317	-0.620317	1.66249	0.223797	-0.628764	-0.628764	-0.628764	1.09545	-0.730297	-0.730297	1.09545	-0.730297	-0.201902	1.56474	-1.21141	0.0504754	-0.201902	cluster1
piR-14220	1.75965	-0.246731	-0.273845	-0.626318	-0.612761	1.70434	0.0870019	-0.526473	-0.559935	-0.704938	1.65534	0.160935	-0.586265	-0.87365	-0.356357	1.68089	0.172399	-0.617763	-0.617763	-0.617763	cluster1
piR-15513	1.76287	-0.245293	-0.299203	-0.595711	-0.622666	1.69355	0.0409731	-0.286811	-0.723857	-0.723857	0.771589	0.771589	-1.63963	0.289346	-0.192897	1.43684	0.622137	-0.414758	-0.711014	-0.933205	cluster1
piR-5020	1.74962	-0.220409	-0.249666	-0.708038	-0.571502	1.70247	-0.370649	-0.06701	-0.349709	-0.915105	0.541828	0.541828	1.0385	-0.857895	-1.26427	0.678314	0.678314	0.819629	-1.22944	-0.946813	cluster1
piR-11134	1.75642	-0.262866	-0.238969	-0.657165	-0.597422	1.74439	-0.0963159	-0.385264	-0.599299	-0.66351	-0.502234	0.0772667	-1.2749	0.270434	1.42943	1.622	0.115857	-0.231714	-0.463428	-1.04271	cluster1
piR-17285	1.76232	-0.294555	-0.248661	-0.645017	-0.57409	1.43677	0.670342	-0.639456	-0.748129	-0.719531	0.189526	-0.758105	-1.28457	0.82128	1.03186	-0.356093	-0.133535	-0.356093	-0.875396	1.72112	cluster1
piR-17991	1.76371	-0.301439	-0.250716	-0.634761	-0.576792	1.45144	0.641486	-0.622047	-0.816437	-0.654445	-0.451147	-0.263169	-1.20306	0.488743	1.42863	1.56704	-0.0211762	-0.868223	-0.868223	0.190586	cluster1
piR-21128	1.73634	-0.26713	-0.13176	-0.700314	-0.637141	1.60222	0.108189	-0.033487	-0.92218	-0.754745	1.4538	-0.573132	-1.20218	-0.0139788	0.335492	1.71965	-0.213684	-0.188246	-0.875089	-0.442632	cluster1
piR-21484	1.74227	-0.309663	-0.134853	-0.713391	-0.584365	1.52449	0.511235	-0.530809	-0.766852	-0.738066	-0.0312181	-1.35799	-0.538512	1.02239	0.905325	1.11726	0.140793	-1.63047	0.231627	0.140793	cluster1
piR-11525	1.74552	-0.297632	-0.15029	-0.641432	-0.656166	1.67583	0.170423	-0.681692	-0.681692	-0.482865	1.78792	-0.479369	-0.414589	-0.414589	-0.479369	1.41699	0.504205	-0.0608523	-0.886705	-0.973637	cluster1
piR-17391	1.75352	-0.363861	-0.148011	-0.620826	-0.620826	1.71962	0.0473139	-0.588977	-0.588977	-0.588977	1.4596	-0.938315	0.312772	-0.938315	0.104257	0.790144	1.07922	0.21199	-1.04068	-1.04068	cluster1
piR-4595	1.74994	-0.346763	-0.145156	-0.57861	-0.679413	1.48436	0.294404	0.0652272	-0.974883	-0.869109	1.60835	-0.390465	-0.715853	0.306794	-0.808821	1.60273	0.0713257	-0.620953	-0.033565	-1.01954	cluster1
piR-20102	1.76212	-0.412849	-0.183488	-0.658027	-0.507757	1.73007	-0.0223716	-0.444945	-0.556803	-0.705947	1.37287	-1.45363	0.0269191	0.0269191	0.0269191	0.195764	-0.53835	1.41929	-1.27246	0.195764	cluster1
piR-2722	1.7587	-0.395293	-0.170426	-0.6675	-0.525479	1.76664	-0.191614	-0.45482	-0.496933	-0.623272	1.10333	0.791066	-1.08251	0.16654	-0.978424	0.45194	1.30907	0.218178	-1.1844	-0.794792	cluster1
piR-4779	1.75823	-0.401169	-0.170833	-0.679492	-0.50674	1.72696	-0.047444	-0.408018	-0.778082	-0.493418	0.279877	-1.3348	-0.688929	1.14104	0.602813	0.34593	-0.422803	-0.80717	1.59512	-0.711078	cluster1
piR-18378	1.7671	-0.386145	-0.222524	-0.641393	-0.517042	1.71926	-0.0241866	-0.36683	-0.780018	-0.548229	1.36709	-0.577956	0.589071	-0.188947	-1.18926	1.21709	0.784478	-0.051914	-0.974829	-0.974829	cluster1
piR-11281	1.75962	-0.364636	-0.189009	-0.665711	-0.540263	1.61362	0.30374	-0.411314	-0.734038	-0.772005	1.33631	0.668153	-0.133631	-0.935414	-0.935414	0.970143	1.21268	-0.727607	-0.727607	-0.727607	cluster1
piR-17242	1.76344	-0.378509	-0.202458	-0.649921	-0.532554	1.57572	0.25431	-0.144607	-0.767915	-0.917509	0.18562	-0.510456	-1.09052	1.57777	-0.162418	1.53144	0.391007	-0.260671	-0.99381	-0.66797	cluster1
piR-1506	1.76078	-0.460421	-0.166222	-0.659005	-0.475131	1.72271	-0.10171	-0.228847	-0.680185	-0.711969	0.153393	-0.613572	-0.613572	-0.613572	1.68732	0.578761	1.04984	-0.228812	0.174974	-1.57477	cluster1
piR-2916	1.76158	-0.4644	-0.176332	-0.665174	-0.45567	1.73265	-0.0171087	-0.468157	-0.608138	-0.639245	1.28164	-0.275494	0.802525	-0.934282	-0.874393	1.46576	0.357917	-0.579485	-0.0681747	-1.17601	cluster1
piR-15734	1.76273	-0.400354	-0.209709	-0.686321	-0.466347	1.51516	0.367311	-0.123133	-0.822276	-0.93706	-0.35375	-1.42323	-0.0521027	1.20933	0.619748	-0.379856	-0.926223	-0.822153	1.23323	0.895002	cluster1
piR-21897	1.75379	-0.391947	-0.186009	-0.737391	-0.438449	1.59486	0.355719	-0.456132	-0.696482	-0.797964	0.498755	1.39651	0	-0.897758	-0.997509	1.44516	0.586922	-0.326683	-0.797328	-0.908068	cluster1
piR-19153	1.75442	-0.386801	-0.186493	-0.732158	-0.448965	1.67268	0.152621	-0.395092	-0.715105	-0.715105	1.42009	-0.903696	-0.387298	-0.774597	0.645497	1.62272	0.251408	-0.377112	-0.891356	-0.605665	cluster1
piR-4011	1.7543	-0.380185	-0.185551	-0.730525	-0.458038	1.6176	0.209724	-0.222347	-0.834042	-0.770931	0.110842	-1.06986	-0.925288	0.616859	1.26745	1.48654	-0.525497	-1.21196	0.0426079	0.208305	cluster1
piR-22168	1.7387	-0.396002	-0.117563	-0.779629	-0.445502	1.6588	0.228058	-0.551858	-0.648675	-0.686326	1.66973	-0.058845	-0.058845	-0.794408	-0.757629	1.145	0.891185	-1.25217	-0.293301	-0.490716	cluster1
piR-15861	1.74439	-0.362023	-0.162695	-0.77684	-0.442831	1.54314	0.365574	-0.249574	-0.677249	-0.981893	1.01293	-1.14054	0.773652	0.334983	-0.981022	1.42642	0.0953594	0.333758	-0.679436	-1.1761	cluster1
piR-17055	1.74515	-0.365827	-0.164507	-0.774218	-0.440603	1.64264	0.227761	-0.418055	-0.625111	-0.827237	1.65361	-0.469604	0.12989	-0.944204	-0.369688	1.50391	0.367863	-0.119015	-0.714088	-1.03867	cluster1
piR-1205	1.74985	-0.445085	-0.117368	-0.696588	-0.490813	1.72904	-0.0607867	-0.36472	-0.761522	-0.542014	1.59487	0.112459	-0.0920117	-0.55207	-1.06325	1.166	1.007	-0.688999	-0.582999	-0.900998	cluster1
piR-7487	1.74986	-0.430477	-0.141629	-0.728642	-0.449112	1.33547	0.715987	-0.236054	-0.920741	-0.894657	1.76597	-0.307125	-0.537469	-0.65264	-0.268734	1.58019	-0.956811	-0.30444	0.311688	-0.630625	cluster1
piR-19169	1.74373	-0.421003	-0.10749	-0.734517	-0.48072	1.71248	0.0597377	-0.484539	-0.64384	-0.64384	1.54174	-0.324059	0.412439	-0.913258	-0.716859	1.34669	0.428493	-1.25487	-0.64274	0.122427	cluster1
piR-21364	1.7445	-0.406637	-0.12581	-0.749246	-0.462802	1.60061	0.210576	-0.215308	-0.990181	-0.605702	-0.252007	-0.882024	-0.863763	0.542363	1.45543	1.17344	0.176183	-1.36957	-0.588384	0.608329	cluster1
piR-18367	1.75068	-0.475563	-0.134522	-0.712398	-0.428197	1.65992	0.190843	-0.406398	-0.722181	-0.722181	1.37163	0.432158	-0.225474	-1.35284	-0.225474	0.0824261	1.62791	-0.432737	-0.226672	-1.05093	cluster1
piR-17105	1.74426	-0.450168	-0.128619	-0.754792	-0.410679	1.4882	0.470053	-0.216189	-0.880005	-0.862064	-0.15723	-0.943382	-0.969157	0.989778	1.07999	1.44284	0.177581	-1.33185	-0.332964	0.0443951	cluster1
piR-5451	1.74251	-0.428026	-0.13011	-0.768502	-0.415867	1.6594	0.19491	-0.433489	-0.784967	-0.635855	1.78334	-0.402126	-0.489544	-0.547823	-0.343847	1.37002	0.722037	-0.388789	-0.851633	-0.851633	cluster1
piR-6529	1.76832	-0.423767	-0.2209	-0.643539	-0.480118	1.59603	0.321532	-0.387108	-0.884214	-0.646238	1.54713	-1.13456	0.206284	-0.103142	-0.515711	1.68947	0.130918	-0.617185	-0.710698	-0.492501	cluster1
piR-6870	1.77208	-0.415568	-0.246638	-0.626731	-0.48314	1.69111	0.141253	-0.584628	-0.623865	-0.623865	1.50756	-1.20605	-0.301511	-0.301511	0.301511	-0.447214	1.78885	-0.447214	-0.447214	-0.447214	cluster1
piR-16855	1.77467	-0.426531	-0.289432	-0.639797	-0.418915	1.6062	0.245672	-0.244117	-0.741682	-0.866073	1.24665	-0.441521	0.857071	-1.09082	-0.57138	0.888954	0.361608	-1.06976	0.888954	-1.06976	cluster1
piR-21857	1.7721	-0.408474	-0.285624	-0.66185	-0.416152	1.68333	-0.0112035	-0.193261	-0.872475	-0.606391	-0.296239	-0.658308	-1.08621	0.691223	1.34953	-0.535184	-0.144319	-1.01625	1.62961	0.0661463	cluster1
piR-15695	1.77667	-0.409431	-0.298273	-0.622484	-0.446484	1.56123	0.439246	-0.521605	-0.784197	-0.694677	-0.892878	-0.595252	-0.632456	1.37652	0.744065	1.29154	-1.27104	-0.656022	0.522768	0.112754	cluster1
piR-17523	1.77409	-0.386924	-0.294309	-0.644188	-0.448667	1.66835	0.0789086	-0.225453	-0.732723	-0.789086	1.31833	-0.544527	-1.26101	-0.114637	0.601845	1.19523	-0.478091	-0.956183	0.956183	-0.717137	cluster1
piR-14878	1.7702	-0.340581	-0.30999	-0.677082	-0.442551	1.66992	0.197498	-0.551937	-0.693007	-0.622472	1.67348	-0.480505	-0.39766	-0.894734	0.0994149	1.62341	-0.0383482	-0.0383482	-1.06097	-0.485744	cluster1
piR-14346	1.76835	-0.400605	-0.270231	-0.685058	-0.412457	1.5749	0.38072	-0.399638	-0.825287	-0.730699	1.47524	0.502556	-0.308018	-1.03753	-0.632248	1.70155	0.0620356	-0.381076	-0.691254	-0.691254	cluster1
piR-7740	1.76876	-0.399866	-0.270877	-0.68203	-0.41599	1.59815	0.3482	-0.448961	-0.78058	-0.716807	1.03115	0.458287	-0.0190953	0.171858	-1.6422	1.29768	0.443942	-0.239046	-1.43427	-0.0682988	cluster1
piR-3866	1.76972	-0.392615	-0.304055	-0.687814	-0.385235	1.62265	0.279309	-0.399013	-0.738173	-0.764774	0.448487	1.14257	0.501878	-0.886295	-1.20664	1.74659	-0.0828424	-0.497054	-0.497054	-0.669643	cluster1
piR-20162	1.76497	-0.402376	-0.283492	-0.713304	-0.365797	1.68045	0.161139	-0.535212	-0.581252	-0.725127	1.37002	-0.388789	0.722037	-0.851633	-0.851633	1.25141	-0.24175	-1.23719	-0.526161	0.75369	cluster1
piR-5790	1.764	-0.399812	-0.27899	-0.718343	-0.36686	1.75068	-0.127617	-0.379255	-0.594945	-0.648867	-0.601743	0.0364693	1.67759	-0.875263	-0.23705	1.60748	-0.838685	0.0931872	-0.838685	-0.0232968	cluster1
[truncated: 2,033 more rows]
