# Supplementary material for: Distinct and Coordinated Regulation of Small Non-coding RNAs by E2f1 and p53 During Drosophila Development and in Response to DNA Damage
Source: Front Cell Dev Biol. 2021 Jul 22;9:695311. doi: 10.3389/fcell.2021.695311 (PMC8339594; doi:10.3389/fcell.2021.695311)
Supplement: Supplementary file 2 [file Data_Sheet.ZIP › Supplementary Tables/Table S12-DE piRNAs in p53 and e2f1.xlsx]

## Sheet: genelist_piRNA
	p53_up:E2f1_up	p53_down:E2f1_down	p53_up	E2f1_up	p53_down	E2f1_down
1	piR-6121	piR-5486	piR-13452	piR-7292	piR-12695	piR-2175
2	piR-10370	piR-13776	piR-9664	piR-1591	piR-666	piR-5298
3	piR-6043	piR-10862	piR-8571	piR-10093	piR-21923	piR-4702
4	piR-15820	piR-14823	piR-57	piR-5048	piR-3219	piR-9795
5	piR-12287	piR-20485	piR-15491	piR-4590	piR-7582	piR-18939
6	piR-11105	piR-3558	piR-20663	piR-18723	piR-21002	piR-4014
7	piR-3256	piR-15839	piR-17170	piR-10394	piR-16470	piR-9023
8	piR-19099	piR-20863	piR-9743	piR-8851	piR-15303	piR-1527
9	piR-13761	piR-395	piR-22095	piR-18977	piR-19249	piR-17063
10	piR-7181	piR-522	piR-6279	piR-20296	piR-405	piR-5629
11	piR-8257	piR-11212	piR-6241	piR-19863	piR-22163	piR-4848
12	piR-883	piR-11610	piR-18136	piR-16256	piR-8673	piR-19877
13	piR-20491	piR-17197	piR-8957	piR-22308	piR-833	piR-14518
14	piR-5791	piR-21094	piR-18399	piR-20801	piR-14351	piR-15749
15	piR-19314	piR-6923	piR-11240	piR-19710	piR-21684	piR-11225
16	piR-9447	piR-19544	piR-18514	piR-17947	piR-16746	piR-9200
17	piR-10150	piR-16429	piR-11641	piR-11723	piR-5359	piR-1313
18	piR-22174	piR-18725	piR-14845	piR-15610	piR-9616	piR-2098
19	piR-15003	piR-7105	piR-6664	piR-6070	piR-1620	piR-1981
20	piR-14768	piR-10227	piR-12010	piR-11537	piR-5711	piR-3716
21	piR-1400	piR-9241	piR-20149	piR-4999	piR-777	piR-1869
22	piR-17108	piR-17637	piR-17938	piR-2888	piR-18017	piR-17326
23	piR-5000	piR-13427	piR-15318	piR-713	piR-18203	piR-4603
24	piR-18832	piR-1577	piR-14887	piR-951	piR-7370	piR-5856
25	piR-468	piR-18558	piR-11403	piR-16670	piR-20521	piR-15971
26	piR-384	piR-21447	piR-6148	piR-8050	piR-20415	piR-22243
27	piR-16736	piR-17037	piR-982	piR-14023	piR-4859	piR-2086
28	piR-16575	piR-2293	piR-18702	piR-4088	piR-17992	piR-17180
29	piR-2309	piR-16616	piR-10335	piR-9458	piR-5884	piR-6398
30	piR-21337	piR-997	piR-10256	piR-20028	piR-19037	piR-15046
31	piR-7175	piR-10556	piR-13757	piR-16621	piR-15163	piR-18724
32	piR-801	piR-9483	piR-21088	piR-5736	piR-6061	piR-17872
33	piR-3566	piR-1714	piR-11401	piR-10027	piR-3857	piR-15618
34	piR-22092	piR-10211	piR-13577	piR-17118	piR-17073	piR-9745
35	piR-15984	piR-20971	piR-412	piR-19811	piR-22278	piR-15843
36	piR-17785	piR-5098	piR-6086	piR-12600	piR-2698	piR-10217
37	piR-2275	piR-880	piR-13343	piR-14354	piR-15315	piR-4221
38	piR-6345	piR-21223	piR-6127	piR-7377	piR-4989	piR-20363
39	piR-1020	piR-20510	piR-14862	piR-17145	piR-28	piR-13602
40	piR-3536	piR-2542	piR-14735	piR-20727	piR-136	piR-22041
41	piR-7586	piR-18722	piR-2198	piR-14833	piR-7230	piR-18068
42	piR-11110	piR-21276	piR-15488	piR-18785	piR-19528	piR-15764
43	piR-6170	piR-1556	piR-11298	piR-22081	piR-19986	piR-18201
44	piR-5401	NA	piR-11667	piR-13080	piR-4315	piR-6884
45	piR-12159	NA	piR-18396	piR-19441	piR-1059	piR-21171
46	piR-1818	NA	piR-7675	piR-20054	piR-19311	piR-8914
47	piR-9216	NA	piR-20790	piR-17045	piR-17786	piR-19295
48	piR-20280	NA	piR-16841	piR-9161	piR-13891	piR-10155
49	piR-22	NA	piR-14198	piR-17151	piR-3454	piR-16241
50	piR-20867	NA	piR-22244	piR-20921	piR-20499	piR-20726
51	piR-11216	NA	piR-13584	piR-9392	piR-22189	piR-9306
52	piR-4524	NA	piR-18058	piR-17471	piR-21308	piR-11539
53	piR-5140	NA	piR-10371	piR-18495	piR-4031	piR-10258
54	piR-16518	NA	piR-16	piR-10257	piR-19857	piR-3009
55	piR-14546	NA	piR-20665	piR-20182	piR-5104	piR-3373
56	NA	NA	piR-22328	piR-9921	piR-17904	piR-8360
57	NA	NA	piR-1074	piR-99	piR-21006	piR-8554
58	NA	NA	piR-21159	piR-8549	piR-1052	piR-7127
59	NA	NA	piR-21022	piR-6395	piR-19341	piR-21806
60	NA	NA	piR-22035	piR-18133	piR-15081	piR-18768
61	NA	NA	piR-9149	piR-21928	piR-20160	piR-17997
62	NA	NA	piR-8548	piR-4973	piR-11520	NA
63	NA	NA	piR-20681	piR-3974	piR-13619	NA
64	NA	NA	piR-11106	piR-19596	piR-3681	NA
65	NA	NA	piR-22067	piR-10050	piR-5732	NA
66	NA	NA	piR-18335	piR-3443	piR-8879	NA
67	NA	NA	piR-8258	piR-20815	piR-12255	NA
68	NA	NA	piR-17462	piR-20861	piR-20321	NA
69	NA	NA	piR-955	piR-98	piR-9622	NA
70	NA	NA	piR-1459	piR-1947	piR-1938	NA
71	NA	NA	piR-7807	piR-17913	piR-21133	NA
72	NA	NA	piR-20021	piR-8738	piR-12997	NA
73	NA	NA	piR-6416	piR-8246	piR-13079	NA
74	NA	NA	piR-1638	piR-21286	piR-10173	NA
75	NA	NA	piR-21952	piR-21306	piR-6554	NA
76	NA	NA	piR-15875	piR-15633	piR-21484	NA
77	NA	NA	piR-5538	piR-8720	piR-3410	NA
78	NA	NA	piR-18606	piR-21674	piR-8920	NA
79	NA	NA	piR-15535	piR-7359	piR-491	NA
80	NA	NA	piR-2755	piR-18690	piR-6753	NA
81	NA	NA	piR-1697	piR-21655	piR-22096	NA
82	NA	NA	piR-2273	piR-21421	piR-6122	NA
83	NA	NA	piR-17876	piR-2154	NA	NA
84	NA	NA	piR-999	piR-9987	NA	NA
85	NA	NA	piR-18537	piR-14593	NA	NA
86	NA	NA	piR-1846	piR-21988	NA	NA
87	NA	NA	piR-4023	piR-15964	NA	NA
88	NA	NA	piR-7505	piR-8034	NA	NA
89	NA	NA	piR-4759	piR-7596	NA	NA
90	NA	NA	piR-5496	piR-4387	NA	NA
91	NA	NA	piR-2126	piR-11978	NA	NA
92	NA	NA	piR-3184	piR-4006	NA	NA
93	NA	NA	piR-9965	NA	NA	NA
94	NA	NA	piR-1483	NA	NA	NA
95	NA	NA	piR-12654	NA	NA	NA
96	NA	NA	piR-1810	NA	NA	NA
97	NA	NA	piR-1071	NA	NA	NA
98	NA	NA	piR-4011	NA	NA	NA
99	NA	NA	piR-7755	NA	NA	NA
100	NA	NA	piR-4270	NA	NA	NA
101	NA	NA	piR-6931	NA	NA	NA
102	NA	NA	piR-14678	NA	NA	NA
103	NA	NA	piR-11882	NA	NA	NA
104	NA	NA	piR-10416	NA	NA	NA
105	NA	NA	piR-5803	NA	NA	NA
106	NA	NA	piR-1652	NA	NA	NA
107	NA	NA	piR-8737	NA	NA	NA
108	NA	NA	piR-4697	NA	NA	NA
109	NA	NA	piR-13104	NA	NA	NA
110	NA	NA	piR-10933	NA	NA	NA
111	NA	NA	piR-3196	NA	NA	NA
112	NA	NA	piR-20457	NA	NA	NA
113	NA	NA	piR-17689	NA	NA	NA
114	NA	NA	piR-13409	NA	NA	NA
115	NA	NA	piR-9713	NA	NA	NA
116	NA	NA	piR-4549	NA	NA	NA
117	NA	NA	piR-20257	NA	NA	NA
118	NA	NA	piR-10313	NA	NA	NA
119	NA	NA	piR-7254	NA	NA	NA
120	NA	NA	piR-5463	NA	NA	NA
121	NA	NA	piR-5725	NA	NA	NA
122	NA	NA	piR-18904	NA	NA	NA
123	NA	NA	piR-2393	NA	NA	NA
124	NA	NA	piR-2106	NA	NA	NA
125	NA	NA	piR-13759	NA	NA	NA
126	NA	NA	piR-1779	NA	NA	NA
127	NA	NA	piR-18291	NA	NA	NA
128	NA	NA	piR-1786	NA	NA	NA
129	NA	NA	piR-20464	NA	NA	NA
130	NA	NA	piR-2336	NA	NA	NA
131	NA	NA	piR-15480	NA	NA	NA
132	NA	NA	piR-1554	NA	NA	NA
133	NA	NA	piR-19381	NA	NA	NA
134	NA	NA	piR-2534	NA	NA	NA
135	NA	NA	piR-623	NA	NA	NA
136	NA	NA	piR-21956	NA	NA	NA
137	NA	NA	piR-18824	NA	NA	NA
138	NA	NA	piR-2151	NA	NA	NA
139	NA	NA	piR-17313	NA	NA	NA
140	NA	NA	piR-12502	NA	NA	NA
141	NA	NA	piR-3147	NA	NA	NA
142	NA	NA	piR-6063	NA	NA	NA
143	NA	NA	piR-6818	NA	NA	NA
144	NA	NA	piR-3966	NA	NA	NA
145	NA	NA	piR-19538	NA	NA	NA
146	NA	NA	piR-1955	NA	NA	NA
147	NA	NA	piR-17246	NA	NA	NA
148	NA	NA	piR-6119	NA	NA	NA
149	NA	NA	piR-6596	NA	NA	NA
150	NA	NA	piR-5426	NA	NA	NA
