# Supplementary material for: Distinct and Coordinated Regulation of Small Non-coding RNAs by E2f1 and p53 During Drosophila Development and in Response to DNA Damage
Source: Front Cell Dev Biol. 2021 Jul 22;9:695311. doi: 10.3389/fcell.2021.695311 (PMC8339594; doi:10.3389/fcell.2021.695311)
Supplement: Supplementary file 2 [file Data_Sheet.ZIP › Supplementary Tables/Table S5-GO and KEGG analysis.xlsx]

## Sheet: cluster1_GO
Category	Term	Count	%	PValue	Genes	List Total	Pop Hits	Pop Total	Fold Enrichment	Bonferroni	Benjamini	FDR
GOTERM_BP_DIRECT	GO:0007507~heart development	8	22.2222	3.00188e-10	43565, 42037, 42034, 47763, 31151, 36032, 42537, 43769	34	58	10996	44.6085	9.30581e-08	9.2758e-08	8.28518e-08
GOTERM_BP_DIRECT	GO:0007219~Notch signaling pathway	8	22.2222	1.42855e-09	43157, 39619, 50281, 43153, 43156, 40314, 43150, 43151	34	72	10996	35.9346	4.42852e-07	2.20712e-07	1.97141e-07
GOTERM_MF_DIRECT	GO:0005515~protein binding	15	41.6667	4.84536e-09	43157, 48317, 43153, 38961, 42034, 33196, 31151, 33392, 40009, 43769, 39619, 50281, 33972, 35653, 38995	32	647	9284	6.72624	3.58557e-07	2.76233e-07	2.43085e-07
GOTERM_MF_DIRECT	GO:0043565~sequence-specific DNA binding	11	30.5556	7.36622e-09	43158, 42037, 39682, 42034, 47763, 43156, 43150, 33392, 43151, 42537, 43769	32	263	9284	12.1345	5.451e-07	2.76233e-07	2.43085e-07
GOTERM_BP_DIRECT	GO:0006351~transcription, DNA-templated	11	30.5556	8.88699e-08	43158, 48317, 39682, 42034, 43156, 34560, 38995, 43150, 33392, 43151, 36032	34	376	10996	9.46151	2.75493e-05	9.1536e-06	8.17603e-06
GOTERM_MF_DIRECT	GO:0003700~transcription factor activity, sequence-specific DNA binding	10	27.7778	1.75278e-07	43158, 42037, 39682, 42034, 47763, 43156, 34560, 43150, 33392, 43151	32	275	9284	10.55	1.29705e-05	4.38195e-06	3.85612e-06
GOTERM_CC_DIRECT	GO:0005634~nucleus	19	52.7778	4.37356e-07	43157, 43565, 43158, 42037, 48317, 39682, 38961, 42034, 47763, 43156, 34560, 31151, 33392, 36032, 42537, 43769, 43150, 38995, 43151	31	1832	10026	3.35424	1.83688e-05	1.8369e-05	1.8369e-05
GOTERM_BP_DIRECT	GO:0048749~compound eye development	7	19.4444	1.8085e-06	43158, 33972, 43156, 40314, 43150, 33392, 43151	34	127	10996	17.8258	0.000560478	0.000139707	0.000124786
GOTERM_BP_DIRECT	GO:0001708~cell fate specification	5	13.8889	2.27812e-06	43157, 39619, 50281, 43153, 40314	34	32	10996	50.5331	0.000705968	0.000140788	0.000125752
GOTERM_BP_DIRECT	GO:0045944~positive regulation of transcription from RNA polymerase II promoter	8	22.2222	4.05551e-06	42037, 48317, 39682, 47763, 31151, 36032, 42537, 43769	34	228	10996	11.3478	0.00125642	0.000208859	0.000186553
GOTERM_MF_DIRECT	GO:0042803~protein homodimerization activity	7	19.4444	5.94099e-06	43158, 33972, 48317, 39682, 40014, 35653, 40015	32	141	9284	14.4034	0.000439538	0.000111394	9.80264e-05
GOTERM_BP_DIRECT	GO:0007399~nervous system development	6	16.6667	1.97815e-05	43157, 43158, 42037, 43156, 38995, 31151	34	113	10996	17.1723	0.00611356	0.00076406	0.000682462
GOTERM_MF_DIRECT	GO:0046983~protein dimerization activity	5	13.8889	4.35325e-05	43156, 38995, 43150, 43151, 36032	32	60	9284	24.1771	0.00321629	0.000619612	0.000545258
GOTERM_BP_DIRECT	GO:0007423~sensory organ development	5	13.8889	4.50984e-05	43157, 39619, 50281, 43153, 34560	34	67	10996	24.1352	0.0138835	0.00154838	0.00138302
GOTERM_MF_DIRECT	GO:0031625~ubiquitin protein ligase binding	5	13.8889	4.95689e-05	43157, 39619, 43153, 40015, 40009	32	62	9284	23.3972	0.00366147	0.000619612	0.000545258
GOTERM_BP_DIRECT	GO:0006915~apoptotic process	5	13.8889	7.03176e-05	42037, 40014, 40016, 40015, 40009	34	75	10996	21.5608	0.0215633	0.00177433	0.00158484
GOTERM_BP_DIRECT	GO:0000122~negative regulation of transcription from RNA polymerase II promoter	6	16.6667	7.46481e-05	42034, 34560, 38995, 43150, 33392, 43151	34	149	10996	13.0233	0.0228761	0.00177433	0.00158484
GOTERM_BP_DIRECT	GO:0006355~regulation of transcription, DNA-templated	8	22.2222	0.000152807	43158, 42037, 42034, 47763, 43156, 34560, 42537, 43769	34	401	10996	6.45211	0.0462691	0.00267721	0.00239129
GOTERM_BP_DIRECT	GO:0030707~ovarian follicle cell development	5	13.8889	0.000155954	48317, 35653, 33196, 31151, 36032	34	92	10996	17.5767	0.0471993	0.00267721	0.00239129
GOTERM_BP_DIRECT	GO:0007476~imaginal disc-derived wing morphogenesis	6	16.6667	0.00043228	43565, 48317, 35653, 38961, 40314, 43769	34	217	10996	8.94226	0.125441	0.00667872	0.00596546
GOTERM_MF_DIRECT	GO:0003677~DNA binding	8	22.2222	0.00196143	48317, 39682, 42034, 47763, 34560, 38995, 36032, 42537	32	555	9284	4.18198	0.135227	0.0164573	0.0144824

## Sheet: cluster3_GO
Category	Term	Count	%	PValue	Genes	List Total	Pop Hits	Pop Total	Fold Enrichment	Bonferroni	Benjamini	FDR
GOTERM_BP_DIRECT	GO:0035071~salivary gland cell autophagic cell death	4	40	2.79727e-05	39962, 32285, 35540, 40009	10	78	10996	56.3897	0.00332326	0.00330078	0.00316091
GOTERM_MF_DIRECT	GO:1990525~BIR domain binding	2	20	0.00258314	43514, 40009	9	3	9284	687.704	0.0936108	0.100743	0.100743
GOTERM_BP_DIRECT	GO:0045892~negative regulation of transcription, DNA-templated	3	30	0.00404412	48071, 35540, 36424	10	120	10996	27.49	0.382593	0.160734	0.153923
GOTERM_BP_DIRECT	GO:0046668~regulation of retinal cell programmed cell death	2	20	0.00408645	43514, 40009	10	5	10996	439.84	0.385707	0.160734	0.153923
GOTERM_BP_DIRECT	GO:0040034~regulation of development, heterochronic	2	20	0.00897058	39962, 35540	10	11	10996	199.927	0.657785	0.170765	0.163529
GOTERM_BP_DIRECT	GO:0048813~dendrite morphogenesis	3	30	0.00927982	48071, 35540, 40009	10	184	10996	17.9283	0.670261	0.170765	0.163529
GOTERM_BP_DIRECT	GO:0008219~cell death	2	20	0.00978253	39962, 40009	10	12	10996	183.267	0.689587	0.170765	0.163529
GOTERM_BP_DIRECT	GO:0012501~programmed cell death	2	20	0.0122148	43514, 40009	10	15	10996	146.613	0.768347	0.170765	0.163529
GOTERM_BP_DIRECT	GO:0035072~ecdysone-mediated induction of salivary gland cell autophagic cell death	2	20	0.0122148	35540, 40009	10	15	10996	146.613	0.768347	0.170765	0.163529
GOTERM_BP_DIRECT	GO:0045476~nurse cell apoptotic process	2	20	0.0130244	43514, 40009	10	16	10996	137.45	0.789882	0.170765	0.163529
GOTERM_BP_DIRECT	GO:0043065~positive regulation of apoptotic process	2	20	0.0210879	35540, 40009	10	26	10996	84.5846	0.920841	0.248837	0.238293
GOTERM_CC_DIRECT	GO:0005737~cytoplasm	5	50	0.0238089	41366, 32285, 38895, 35540, 43514	9	1553	10026	3.58661	0.351923	0.428561	0.428561
GOTERM_BP_DIRECT	GO:0006351~transcription, DNA-templated	3	30	0.0358061	48071, 35540, 36424	10	376	10996	8.7734	0.986951	0.332188	0.318112
GOTERM_BP_DIRECT	GO:0016322~neuron remodeling	2	20	0.0386218	35540, 43514	10	48	10996	45.8167	0.990787	0.332188	0.318112
GOTERM_BP_DIRECT	GO:0008258~head involution	2	20	0.0386218	35540, 40009	10	48	10996	45.8167	0.990787	0.332188	0.318112
GOTERM_BP_DIRECT	GO:0048666~neuron development	2	20	0.0394121	48071, 35540	10	49	10996	44.8816	0.991646	0.332188	0.318112
GOTERM_BP_DIRECT	GO:0006914~autophagy	2	20	0.0425676	39962, 35540	10	53	10996	41.4943	0.994352	0.334865	0.320676
GOTERM_MF_DIRECT	GO:0001077~transcriptional activator activity, RNA polymerase II core promoter proximal region sequence-specific binding	2	20	0.0439559	39962, 35540	9	52	9284	39.6752	0.818799	0.85714	0.85714

## Sheet: cluster4_GO
Category	Term	Count	%	PValue	Genes	List Total	Pop Hits	Pop Total	Fold Enrichment	Bonferroni	Benjamini	FDR
GOTERM_BP_DIRECT	GO:0007390~germ-band shortening	3	21.4286	0.000154892	33225, 35147, 37201	11	21	10996	142.805	0.0203914	0.0204457	0.0196712
GOTERM_BP_DIRECT	GO:0008258~head involution	3	21.4286	0.000821157	33225, 35147, 37201	11	48	10996	62.4773	0.103502	0.0526908	0.0506949
GOTERM_BP_DIRECT	GO:0007507~heart development	3	21.4286	0.00119752	33225, 35147, 43769	11	58	10996	51.7053	0.147315	0.0526908	0.0506949
GOTERM_MF_DIRECT	GO:0005515~protein binding	5	35.7143	0.00349511	33225, 35147, 37201, 33218, 43769	11	647	9284	6.52241	0.096551	0.0806276	0.07794
GOTERM_BP_DIRECT	GO:0043433~negative regulation of sequence-specific DNA binding transcription factor activity	2	14.2857	0.00363322	33225, 35147	11	4	10996	499.818	0.383747	0.0946477	0.0910626
GOTERM_BP_DIRECT	GO:0007391~dorsal closure	3	21.4286	0.0037233	33225, 35147, 37201	11	103	10996	29.1156	0.391114	0.0946477	0.0910626
GOTERM_BP_DIRECT	GO:0046665~amnioserosa maintenance	2	14.2857	0.00453967	33225, 35147	11	5	10996	399.855	0.454008	0.0946477	0.0910626
GOTERM_BP_DIRECT	GO:0045892~negative regulation of transcription, DNA-templated	3	21.4286	0.0050192	46156, 33218, 43769	11	120	10996	24.9909	0.487899	0.0946477	0.0910626
GOTERM_MF_DIRECT	GO:0001102~RNA polymerase II activating transcription factor binding	2	14.2857	0.00537518	33225, 35147	11	5	9284	337.6	0.144698	0.0806276	0.07794
GOTERM_BP_DIRECT	GO:0007298~border follicle cell migration	3	21.4286	0.00595389	37201, 34560, 33218	11	131	10996	22.8924	0.548073	0.0982392	0.094518
GOTERM_MF_DIRECT	GO:0070491~repressing transcription factor binding	2	14.2857	0.0181697	46156, 43769	11	17	9284	99.2941	0.412434	0.181697	0.17564
GOTERM_BP_DIRECT	GO:0048542~lymph gland development	2	14.2857	0.0189422	33225, 35147	11	21	10996	95.2035	0.921408	0.27782	0.267296
GOTERM_BP_DIRECT	GO:0009880~embryonic pattern specification	2	14.2857	0.0225135	46156, 43769	11	25	10996	79.9709	0.951612	0.280853	0.270215
GOTERM_BP_DIRECT	GO:0007362~terminal region determination	2	14.2857	0.0234044	33225, 35147	11	26	10996	76.8951	0.957139	0.280853	0.270215
GOTERM_BP_DIRECT	GO:0008293~torso signaling pathway	2	14.2857	0.0305059	33225, 35147	11	34	10996	58.8021	0.983763	0.335565	0.322855
GOTERM_BP_DIRECT	GO:0007367~segment polarity determination	2	14.2857	0.033157	39259, 43769	11	37	10996	54.0344	0.988719	0.336671	0.323918
GOTERM_BP_DIRECT	GO:0006351~transcription, DNA-templated	3	21.4286	0.0437629	33225, 34560, 33218	11	376	10996	7.97582	0.997399	0.412622	0.396992
GOTERM_BP_DIRECT	GO:0006355~regulation of transcription, DNA-templated	3	21.4286	0.049183	33225, 34560, 43769	11	401	10996	7.47858	0.998778	0.43281	0.416416

## Sheet: cluster1_KEGG
Category	Term	Count	%	PValue	Genes	List Total	Pop Hits	Pop Total	Fold Enrichment	Bonferroni	Benjamini	FDR
KEGG_PATHWAY	dme04310:Wnt signaling pathway	3	8.33333	0.0197418	43565, 31151, 43769	8	89	2737	11.5323	0.147442	0.157934	0.157934
KEGG_PATHWAY	dme04013:MAPK signaling pathway - fly	2	5.55556	0.0427224	43146, 33392	8	17	2737	40.25	0.294815	0.17089	0.17089

## Sheet: miRNA target
	id	cluster	target	target.Entrez.ID
5	miR-13a-3p	cluster1	grim	40014
6	miR-13a-3p	cluster1	rpr	40015
12	miR-263b-5p	cluster1	W	40009
16	miR-283-5p	cluster1	cos	35653
17	miR-283-5p	cluster1	smo	33196
18	miR-286-3p	cluster1	boss	43146
19	miR-2b-3p	cluster1	grim	40014
20	miR-2b-3p	cluster1	skl	40016
21	miR-310-3p	cluster1	pan	43769
22	miR-310-3p	cluster1	arm	31151
23	miR-311-3p	cluster1	arm	31151
24	miR-311-3p	cluster1	pan	43769
25	miR-312-3p	cluster1	pan	43769
26	miR-312-3p	cluster1	ttk	48317
27	miR-312-3p	cluster1	arm	31151
28	miR-312-3p	cluster1	CrebA	39682
29	miR-313-3p	cluster1	pan	43769
30	miR-313-3p	cluster1	arm	31151
32	miR-315-5p	cluster1	Notum	39751
33	miR-315-5p	cluster1	Axn	43565
39	miR-4-3p	cluster1	E(spl)m5-HLH	43158
40	miR-4-3p	cluster1	Tom	39619
41	miR-4-3p	cluster1	E(spl)malpha-BFM	43153
42	miR-4-3p	cluster1	bap	42537
43	miR-4-3p	cluster1	E(spl)mdelta-HLH	43150
44	miR-4-3p	cluster1	BobA	50281
45	miR-4-3p	cluster1	E(spl)mgamma-HLH	43151
46	miR-4-3p	cluster1	brd	247926
47	miR-4-3p	cluster1	l(1)MZ4	249418
48	miR-4-3p	cluster1	E(spl)m4-BFM	43157
49	miR-5-5p	cluster1	smo	33196
50	miR-6-3p	cluster1	rpr	40015
51	miR-6-3p	cluster1	skl	40016
52	miR-6-3p	cluster1	W	40009
53	miR-6-3p	cluster1	grim	40014
54	miR-7-5p	cluster1	BobA	50281
55	miR-7-5p	cluster1	E(spl)mgamma-HLH	43151
56	miR-7-5p	cluster1	aop	33392
57	miR-7-5p	cluster1	ttk	48317
58	miR-7-5p	cluster1	E(spl)m5-HLH	43158
59	miR-7-5p	cluster1	fng	40314
60	miR-7-5p	cluster1	E(spl)m4-BFM	43157
61	miR-7-5p	cluster1	h	38995
62	miR-7-5p	cluster1	brd	247926
63	miR-7-5p	cluster1	Tom	39619
64	miR-7-5p	cluster1	ihog	33972
65	miR-7-5p	cluster1	E(spl)mdelta-HLH	43150
66	miR-7-5p	cluster1	l(1)MZ4	249418
67	miR-7-5p	cluster1	E(spl)m3-HLH	43156
68	miR-7-5p	cluster1	e	42521
69	miR-79-3p	cluster1	l(1)MZ4	249418
70	miR-79-3p	cluster1	E(spl)m4-BFM	43157
71	miR-79-3p	cluster1	E(spl)mgamma-HLH	43151
72	miR-79-3p	cluster1	bap	42537
73	miR-79-3p	cluster1	E(spl)malpha-BFM	43153
74	miR-79-3p	cluster1	E(spl)m5-HLH	43158
75	miR-79-3p	cluster1	BobA	50281
85	miR-92a-3p	cluster1	sha	36213
86	miR-92b-3p	cluster1	CrebA	39682
87	miR-92b-3p	cluster1	Mef2	36032
88	miR-92b-3p	cluster1	sha	36213
89	miR-92b-3p	cluster1	ab	34560
90	miR-92b-3p	cluster1	ttk	48317
92	miR-998-3p	cluster1	Cbl	38961
93	miR-iab-4-5p	cluster1	abd-A	42037
94	miR-iab-4-5p	cluster1	Ubx	42034
95	miR-iab-8-5p	cluster1	Ubx	42034
96	miR-iab-8-5p	cluster1	Abd-B	47763
97	miR-iab-8-5p	cluster1	abd-A	42037
2	miR-124-3p	cluster2	gli	251204
3	miR-124-3p	cluster2	ana	35913
4	miR-137-3p	cluster2	mei-P26	45775
34	miR-316-5p	cluster2	IA-2	33277
7	miR-14-3p	cluster3	sug	36424
8	miR-14-3p	cluster3	EcR	35540
9	miR-14-3p	cluster3	Ice	43514
10	miR-14-3p	cluster3	IP3K2	32285
11	miR-263a-5p	cluster3	W	40009
31	miR-314-3p	cluster3	Blm	41366
35	miR-317-3p	cluster3	yellow-c	34879
37	miR-34-5p	cluster3	Su(z)12	48071
38	miR-34-5p	cluster3	Eip74EF	39962
91	miR-956-3p	cluster3	Ect4	38895
1	let-7-5p	cluster4	ab	34560
13	miR-276a-3p	cluster4	DopR	41726
14	miR-278-3p	cluster4	ex	33218
15	miR-278-3p	cluster4	tup	35147
36	miR-318-3p	cluster4	CG13380	40029
76	miR-8-3p	cluster4	CG8420	41097
77	miR-8-3p	cluster4	wls	39259
78	miR-8-3p	cluster4	ena	37201
79	miR-8-3p	cluster4	Gug	46156
80	miR-8-3p	cluster4	pan	43769
81	miR-8-3p	cluster4	ush	33225
82	miR-8-3p	cluster4	CG32767	31430
83	miR-8-3p	cluster4	CG13060	39802
84	miR-8-3p	cluster4	Cpr56F	37299
