# Supplementary material for: Distinct and Coordinated Regulation of Small Non-coding RNAs by E2f1 and p53 During Drosophila Development and in Response to DNA Damage
Source: Front Cell Dev Biol. 2021 Jul 22;9:695311. doi: 10.3389/fcell.2021.695311 (PMC8339594; doi:10.3389/fcell.2021.695311)
Supplement: Supplementary file 2 [file Data_Sheet.ZIP › Supplementary Tables/Table S11-e2f1_IR vs w1118_IR DE piRNA.xlsx]

## Sheet: Table S8-e2f1_IR vs w1118_IR DE
	baseMean	log2FoldChange	lfcSE	stat	pvalue	padj
piR-6121	7823.68	29.2633	3.90676	7.49043	6.86e-14	5.35e-11
piR-7292	15.4306	20.5708	3.90937	5.26192	1.43e-07	2.53e-05
piR-10370	1381.05	13.6942	1.26084	10.8612	1.77e-27	6.88e-24
piR-1591	56.6823	9.0833	1.3805	6.57974	4.71e-11	2.04e-08
piR-10093	40.0536	8.57995	1.29909	6.60459	3.99e-11	1.94e-08
piR-15820	27.2224	8.0327	1.31331	6.11637	9.57e-10	2.87e-07
piR-5048	24.9565	7.91156	1.34022	5.90317	3.57e-09	9.93e-07
piR-4590	15.486	7.21785	1.37513	5.24887	1.53e-07	2.59e-05
piR-18723	14.8431	7.16313	1.39661	5.12893	2.91e-07	4.37e-05
piR-19099	12.0428	6.84751	1.42472	4.8062	1.54e-06	0.000133884
piR-10394	11.2056	6.7537	1.43252	4.71454	2.42e-06	0.000190175
piR-8851	9.53979	6.52922	1.48075	4.4094	1.04e-05	0.000631675
piR-18977	8.87769	6.40214	1.49381	4.28579	1.82e-05	0.000946869
piR-12287	8.7642	6.39927	1.4833	4.31422	1.6e-05	0.000855696
piR-20296	8.66102	6.39466	1.54651	4.13491	3.55e-05	0.00164868
piR-19863	6.87746	6.0425	1.57612	3.83378	0.000126188	0.00431696
piR-16256	12.2066	5.90401	1.43541	4.11311	3.9e-05	0.00174992
piR-22308	6.07037	5.87554	1.59455	3.68477	0.000228913	0.00681496
piR-3256	5.92323	5.84712	1.642	3.56097	0.000369486	0.00967112
piR-20801	11.3237	5.78485	1.41626	4.0846	4.42e-05	0.00191328
piR-19710	5.58556	5.75711	1.65828	3.47174	0.000517099	0.0124487
piR-17947	5.4555	5.70661	1.61737	3.52833	0.000418194	0.0104548
piR-6043	5.00728	5.59725	1.65081	3.3906	0.000697398	0.015542
piR-11723	5.08333	5.59196	1.6533	3.3823	0.000718816	0.0159076
piR-15610	4.67195	5.46942	1.73947	3.1443	0.00166483	0.0301993
piR-6070	8.99289	5.45148	1.49315	3.65099	0.000261229	0.0075466
piR-11537	4.50772	5.43471	1.71719	3.16488	0.00155145	0.0284791
piR-11105	4.43193	5.40886	1.70045	3.18083	0.00146852	0.0272725
piR-4999	4.32607	5.38333	1.70379	3.15962	0.00157973	0.0287894
piR-2888	48.698	5.38061	0.777049	6.92442	4.38e-12	2.85e-09
piR-713	8.3268	5.33018	1.47723	3.60823	0.000308296	0.00852732
piR-951	4.11788	5.31061	1.71999	3.08759	0.00201788	0.0352035
piR-16670	7.29084	5.13002	1.50071	3.41839	0.000629939	0.0144515
piR-8050	13.3726	5.10583	1.26552	4.03457	5.47e-05	0.00219404
piR-14023	7.09584	5.09803	1.5314	3.329	0.000871593	0.0181502
piR-13761	18.1902	4.96836	1.05413	4.71324	2.44e-06	0.000190175
piR-8257	11.9604	4.94375	1.29648	3.81321	0.000137174	0.00461188
piR-4088	6.32527	4.91526	1.53883	3.19415	0.00140245	0.0266807
piR-9458	73.2305	4.62648	0.584458	7.91585	2.46e-15	2.39e-12
piR-20028	16.0644	4.35266	1.01274	4.29792	1.72e-05	0.000908653
piR-16621	19.3902	4.29267	0.89331	4.80535	1.54e-06	0.000133884
piR-5736	22.7244	4.26047	0.848558	5.02084	5.14e-07	6.92e-05
piR-10027	22.4414	4.24168	0.842379	5.03536	4.77e-07	6.64e-05
piR-17118	10.3128	4.13187	1.17205	3.52534	0.000422934	0.010506
piR-5791	27.5897	4.11277	0.780444	5.26978	1.37e-07	2.53e-05
piR-7181	23.8715	4.10828	0.828737	4.95728	7.15e-07	7.97e-05
piR-14768	16.6959	4.06312	0.926975	4.3832	1.17e-05	0.000687474
piR-19811	9.38832	3.98264	1.25085	3.18394	0.00145285	0.0272597
piR-10150	15.6732	3.97306	0.976324	4.06941	4.71e-05	0.00199804
piR-12600	46.9119	3.95535	0.613786	6.44418	1.16e-10	4.53e-08
piR-15003	12.214	3.93817	1.0321	3.8157	0.000135797	0.00460529
piR-14354	106.961	3.88565	0.462108	8.40854	4.15e-17	5.4e-14
piR-7377	17.7178	3.85592	0.942088	4.09295	4.26e-05	0.00186637
piR-17145	10.5518	3.67134	1.06185	3.45748	0.000545249	0.0128877
piR-22174	25.7074	3.64064	0.907291	4.01265	6e-05	0.00234159
piR-18832	24.7318	3.56086	0.841139	4.23338	2.3e-05	0.00116067
piR-20727	27.864	3.47132	0.797084	4.35502	1.33e-05	0.000752041
piR-883	31.3357	3.33304	0.627326	5.31309	1.08e-07	2.17e-05
piR-5000	22.0386	3.28431	0.729142	4.50434	6.66e-06	0.000463672
piR-14833	27.6124	3.25892	0.674492	4.83167	1.35e-06	0.00012682
piR-9447	12.4391	3.25375	1.09468	2.97233	0.00295552	0.047047
piR-18785	19.5568	3.22515	0.794602	4.05883	4.93e-05	0.00204623
piR-22081	31.5318	3.16384	0.655054	4.82989	1.37e-06	0.00012682
piR-16736	20.1393	3.12889	0.793041	3.94543	7.97e-05	0.00295864
piR-13080	12.8131	3.1262	0.879075	3.55624	0.000376203	0.00976202
piR-16575	24.9684	3.08446	0.714743	4.31547	1.59e-05	0.000855696
piR-1400	34.202	3.07516	0.692881	4.43822	9.07e-06	0.000570559
piR-19441	16.7126	2.98219	0.839339	3.55302	0.000380833	0.00977137
piR-20054	18.9465	2.89143	0.746065	3.87558	0.000106371	0.00377134
piR-17045	31.7785	2.86299	0.690516	4.14617	3.38e-05	0.00159039
piR-20491	45.1836	2.844	0.53587	5.30726	1.11e-07	2.17e-05
piR-9161	13.7524	2.83158	0.910631	3.10948	0.00187419	0.032925
piR-17151	410.259	2.82129	0.413732	6.81913	9.16e-12	5.1e-09
piR-20921	27.0892	2.70661	0.702384	3.85346	0.000116461	0.00401946
piR-17108	16.3773	2.64359	0.791797	3.33872	0.000841642	0.0177427
piR-7175	77.2026	2.64127	0.554602	4.76245	1.91e-06	0.000155393
piR-9392	25.0087	2.63699	0.792381	3.32793	0.000874932	0.0181502
piR-21337	169.623	2.62113	0.547162	4.79041	1.66e-06	0.000141116
piR-2309	81.3288	2.61245	0.524662	4.9793	6.38e-07	7.96e-05
piR-19314	22.3486	2.59584	0.715159	3.62974	0.000283707	0.00807813
piR-22092	36.8689	2.52976	0.67617	3.7413	0.000183068	0.0058046
piR-17471	26.7358	2.52819	0.805829	3.13738	0.00170465	0.0307784
piR-18495	18.2514	2.51612	0.806491	3.11984	0.00180951	0.032372
piR-10257	18.3235	2.4926	0.840629	2.96517	0.0030252	0.0476212
piR-20182	18.6851	2.48563	0.766146	3.24433	0.00117726	0.0228424
piR-17785	101.343	2.46805	0.56849	4.34141	1.42e-05	0.000788752
piR-384	31.5298	2.44179	0.679808	3.59188	0.000328303	0.00895372
piR-9921	44.6375	2.34743	0.526938	4.45486	8.39e-06	0.00055491
piR-99	26.0095	2.31862	0.679842	3.41053	0.000648372	0.0147874
piR-8549	23.9374	2.3177	0.669795	3.46031	0.00053955	0.0128308
piR-6395	63.2202	2.30653	0.565428	4.07926	4.52e-05	0.00193626
piR-3536	179.996	2.30338	0.447669	5.14528	2.67e-07	4.17e-05
piR-11110	28.7846	2.29275	0.594015	3.85975	0.000113502	0.00398791
piR-468	63.2479	2.29102	0.472821	4.84544	1.26e-06	0.000123173
piR-801	39.5167	2.27906	0.636714	3.57942	0.000344358	0.00919862
piR-18133	26.1454	2.27079	0.650078	3.4931	0.000477449	0.011711
piR-7586	33.9055	2.21045	0.635403	3.47881	0.000503637	0.0122761
piR-21928	57.0011	2.1896	0.577317	3.79273	0.000149003	0.00488329
piR-1020	26.3645	2.15981	0.645706	3.34488	0.000823189	0.0175434
piR-4973	21.6864	2.08949	0.641432	3.25755	0.0011238	0.0221355
piR-3974	37.9083	2.06335	0.554022	3.72432	0.000195843	0.00611029
piR-9216	203.123	2.04527	0.409579	4.99358	5.93e-07	7.71e-05
piR-19596	21.2356	2.02453	0.675973	2.99499	0.00274458	0.0451639
piR-10050	43.8946	1.99366	0.61615	3.23567	0.00121356	0.0233147
piR-3443	100.077	1.99079	0.563623	3.53213	0.000412223	0.0104178
piR-20815	26.0188	1.97773	0.600988	3.2908	0.000999039	0.0202557
piR-20861	475.779	1.97496	0.511977	3.85751	0.000114548	0.00398873
piR-98	73.9022	1.96269	0.486507	4.03424	5.48e-05	0.00219404
piR-1947	26.5727	1.95546	0.592428	3.30076	0.000964221	0.0196883
piR-17913	65.5864	1.94765	0.518313	3.75768	0.000171497	0.00552758
piR-6170	43.6496	1.947	0.526878	3.69535	0.000219582	0.00663852
piR-8738	21.9409	1.93283	0.651443	2.967	0.00300725	0.0476212
piR-8246	23.3339	1.92777	0.652904	2.95261	0.00315103	0.0491561
piR-21286	31.9902	1.92724	0.566706	3.40077	0.000671968	0.0151821
piR-21306	95.5813	1.89376	0.55211	3.43003	0.000603504	0.013927
piR-15633	87.4824	1.89263	0.4085	4.63311	3.6e-06	0.00027016
piR-8720	24.6028	1.87773	0.603666	3.11054	0.00186743	0.032925
piR-20867	48.5954	1.8741	0.506956	3.69678	0.000218355	0.00663852
piR-3566	54.9673	1.8725	0.515886	3.62968	0.00028377	0.00807813
piR-21674	36.3918	1.86119	0.608177	3.06027	0.00221136	0.0381607
piR-6345	319.204	1.84111	0.411126	4.47821	7.53e-06	0.00050614
piR-7359	34.7198	1.80307	0.565711	3.18726	0.00143629	0.0271919
piR-20280	105.101	1.77771	0.420114	4.2315	2.32e-05	0.00116067
piR-5401	479.934	1.77617	0.484539	3.66569	0.000246674	0.00717931
piR-18690	32.7268	1.77377	0.544896	3.25523	0.00113299	0.0222043
piR-22	243.981	1.77145	0.439267	4.03273	5.51e-05	0.00219404
piR-21655	53.4111	1.76561	0.524178	3.36833	0.000756248	0.0165695
piR-12159	50.761	1.70603	0.536091	3.18235	0.00146084	0.0272597
piR-21421	48.0207	1.68368	0.500778	3.36213	0.000773437	0.0166652
piR-2275	53.4736	1.68108	0.536815	3.13158	0.00173868	0.0312482
piR-15984	286.313	1.64185	0.437345	3.75414	0.000173938	0.0055603
piR-2154	633.998	1.60056	0.385262	4.15448	3.26e-05	0.00156977
piR-4524	106.195	1.57501	0.48305	3.26054	0.00111199	0.0220141
piR-9987	203.913	1.55971	0.490846	3.17761	0.00148497	0.0274473
piR-11216	330.892	1.5402	0.419293	3.67332	0.000239424	0.00707388
piR-14593	63.1379	1.50832	0.499696	3.01848	0.00254046	0.0428193
piR-14546	98.6516	1.50639	0.423738	3.55501	0.000377965	0.00976202
piR-21988	140.709	1.50454	0.410239	3.66747	0.000244962	0.00717931
piR-15964	97.0705	1.50311	0.414778	3.62389	0.000290203	0.00818076
piR-8034	47.918	1.49437	0.493769	3.02646	0.00247438	0.0421401
piR-7596	111.166	1.46159	0.446772	3.27143	0.00107003	0.0214007
piR-4387	12613.5	1.4058	0.389481	3.60942	0.000306883	0.00852732
piR-16518	208.479	1.35275	0.397984	3.39902	0.000676278	0.0151821
piR-5140	6572.45	1.30253	0.426095	3.05689	0.00223648	0.0384241
piR-11978	173.349	1.26437	0.38284	3.30261	0.000957894	0.019662
piR-4006	127.639	1.22118	0.385943	3.16414	0.00155539	0.0284791
piR-1818	898.988	1.09727	0.344732	3.18296	0.0014578	0.0272597
piR-2175	21809.7	-1.02215	0.344754	-2.96486	0.00302822	0.0476212
piR-5298	13694.6	-1.1001	0.365935	-3.00627	0.00264473	0.0438913
piR-4702	295.906	-1.12751	0.327463	-3.44316	0.000574954	0.0133471
piR-9795	8024.93	-1.17727	0.353725	-3.32821	0.000874074	0.0181502
piR-18939	4056.57	-1.19334	0.397764	-3.00012	0.00269875	0.044598
piR-4014	4700.75	-1.21881	0.403318	-3.02196	0.00251147	0.0425858
piR-9023	233.215	-1.28103	0.417038	-3.07173	0.00212819	0.0368886
piR-1527	357.704	-1.31678	0.369151	-3.56706	0.00036101	0.00951311
piR-17063	27905.6	-1.361	0.365967	-3.71891	0.000200085	0.0061931
piR-5629	208.476	-1.37024	0.459368	-2.98288	0.00285547	0.0461058
piR-4848	3686.72	-1.3764	0.309416	-4.44839	8.65e-06	0.000562361
piR-19877	13760.9	-1.382	0.385941	-3.58086	0.000342462	0.00919862
piR-14518	2414.85	-1.38629	0.346572	-4.00001	6.33e-05	0.00242181
piR-15749	436.682	-1.40779	0.392974	-3.5824	0.000340447	0.00919862
piR-11225	1192.94	-1.41634	0.353923	-4.00184	6.29e-05	0.00242181
piR-9200	46.3859	-1.54468	0.500383	-3.08699	0.00202194	0.0352035
piR-1313	4249.79	-1.56534	0.488926	-3.20159	0.00136672	0.0261285
piR-9241	63.2332	-1.64932	0.455278	-3.62268	0.000291571	0.00818076
piR-2098	2466.6	-1.65682	0.561995	-2.94811	0.00319727	0.0496787
piR-1981	112.948	-1.66455	0.420587	-3.95767	7.57e-05	0.00285818
piR-3716	118.134	-1.70111	0.383218	-4.43902	9.04e-06	0.000570559
piR-1869	10159	-1.71526	0.376669	-4.55375	5.27e-06	0.000380597
piR-20485	46.2696	-1.72628	0.517023	-3.33889	0.000841144	0.0177427
piR-17326	2085.71	-1.729	0.516605	-3.34685	0.000817365	0.017515
piR-4603	9517.67	-1.74898	0.562121	-3.11139	0.00186207	0.032925
piR-5856	7501.68	-1.75463	0.507021	-3.46067	0.00053883	0.0128308
piR-15971	40.4948	-1.75709	0.540265	-3.25228	0.00114484	0.0223244
piR-22243	33.3467	-1.78537	0.597413	-2.9885	0.00280351	0.0457477
piR-2086	43.7283	-1.83297	0.492025	-3.72535	0.000195046	0.00611029
piR-10862	54.8335	-1.83643	0.524026	-3.50447	0.000457525	0.0112933
piR-17180	24.6825	-1.85016	0.613373	-3.01637	0.00255818	0.0428193
piR-6398	73.7169	-1.86553	0.503647	-3.70404	0.000212194	0.00651619
piR-15046	135.237	-1.89302	0.432091	-4.38106	1.18e-05	0.000687474
piR-15839	137.146	-1.92686	0.469044	-4.10804	3.99e-05	0.00176841
piR-18724	63.9913	-1.93277	0.469175	-4.11952	3.8e-05	0.00174201
piR-17872	34.6237	-1.97254	0.547182	-3.60491	0.000312262	0.00857621
piR-5486	92114.6	-1.97731	0.469322	-4.21311	2.52e-05	0.00124346
piR-6923	120.585	-1.99286	0.400878	-4.97124	6.65e-07	7.96e-05
piR-15618	118.313	-2.02873	0.392	-5.17533	2.28e-07	3.7e-05
piR-20863	40.7455	-2.09049	0.685264	-3.05064	0.00228353	0.0390604
piR-17037	23.9921	-2.09633	0.709535	-2.95451	0.00313171	0.0490508
piR-9745	74.1209	-2.10596	0.43405	-4.85189	1.22e-06	0.000123173
piR-17197	53.0994	-2.16125	0.612084	-3.53097	0.000414042	0.0104178
piR-14823	23.1225	-2.17842	0.630958	-3.45256	0.000555295	0.0130461
piR-13776	33951.9	-2.19478	0.441703	-4.9689	6.73e-07	7.96e-05
piR-11610	36.217	-2.22555	0.755328	-2.94647	0.00321428	0.0497448
piR-20971	16.7716	-2.2398	0.751032	-2.9823	0.00286093	0.0461058
piR-18725	82.4884	-2.29593	0.473435	-4.84951	1.24e-06	0.000123173
piR-15843	31.5083	-2.30242	0.592891	-3.88338	0.000103016	0.00368591
piR-997	33.932	-2.30484	0.770521	-2.99127	0.00277819	0.0455249
piR-10217	29.0889	-2.32735	0.594513	-3.91471	9.05e-05	0.00333013
piR-10211	65.8185	-2.34931	0.786989	-2.98519	0.00283406	0.0460535
piR-395	34.0097	-2.35182	0.571468	-4.1154	3.87e-05	0.00174992
piR-4221	95.1274	-2.35599	0.639332	-3.68508	0.000228632	0.00681496
piR-11212	84.2963	-2.40768	0.551828	-4.36309	1.28e-05	0.00073547
piR-10556	32.233	-2.41046	0.599357	-4.02175	5.78e-05	0.00227568
piR-20363	17.367	-2.41748	0.718217	-3.36595	0.000762814	0.01662
piR-13602	62.4852	-2.44453	0.520931	-4.69261	2.7e-06	0.000206274
piR-19544	17.3264	-2.45712	0.726722	-3.3811	0.000721962	0.0159076
piR-22041	16.5151	-2.50263	0.802822	-3.11729	0.00182522	0.032504
piR-18068	12.0832	-2.51755	0.846846	-2.97285	0.00295047	0.047047
piR-21447	59.8646	-2.5375	0.608439	-4.17052	3.04e-05	0.00148157
piR-7105	149.073	-2.58048	0.520406	-4.95859	7.1e-07	7.97e-05
piR-15764	14.4571	-2.60258	0.79793	-3.26167	0.0011076	0.0220141
piR-1577	112.879	-2.72663	0.557142	-4.89396	9.88e-07	0.000106512
piR-21094	19.2999	-2.81947	0.789243	-3.57237	0.000353767	0.00938566
piR-18201	201890	-2.82039	0.63632	-4.43234	9.32e-06	0.000577042
piR-17637	20.5414	-2.82917	0.698312	-4.05144	5.09e-05	0.00208968
piR-16616	23.854	-2.83912	0.684799	-4.14591	3.38e-05	0.00159039
piR-20510	14.9516	-2.92277	0.841311	-3.47406	0.000512643	0.0124181
piR-9483	59.5212	-2.93326	0.688909	-4.25783	2.06e-05	0.00105926
piR-6884	26.6819	-2.9521	0.657942	-4.48687	7.23e-06	0.000494536
piR-16429	65.2871	-2.98158	0.617911	-4.82525	1.4e-06	0.00012682
piR-21171	10.7869	-3.13047	0.94776	-3.30301	0.000956515	0.019662
piR-8914	27.3165	-3.14765	0.728156	-4.32277	1.54e-05	0.000846374
piR-19295	20.0053	-3.16884	1.05021	-3.01733	0.00255016	0.0428193
piR-3558	25.3759	-3.18475	0.725024	-4.39261	1.12e-05	0.000671997
piR-10155	34.3416	-3.21774	0.628609	-5.11883	3.07e-07	4.44e-05
piR-18558	11.7283	-3.22814	0.949848	-3.39858	0.000677357	0.0151821
piR-13427	35.8575	-3.23936	0.716999	-4.51794	6.24e-06	0.000442789
piR-16241	114.84	-3.26609	0.531225	-6.14822	7.84e-10	2.55e-07
piR-5098	10.7295	-3.31413	0.985215	-3.36386	0.000768604	0.0166531
piR-10227	35.9566	-3.34699	0.574716	-5.82373	5.75e-09	1.4e-06
piR-20726	51.3021	-3.36734	0.526252	-6.39872	1.57e-10	5.56e-08
piR-9306	9.99728	-3.41296	0.990195	-3.44675	0.000567368	0.0132499
piR-11539	14.6802	-3.4443	0.903964	-3.81022	0.000138844	0.00462812
piR-1714	14.3356	-3.45643	0.908522	-3.80445	0.000142118	0.00469711
piR-522	11.2971	-3.80223	1.00776	-3.77295	0.000161329	0.00524318
piR-10258	18.0065	-3.87869	1.09405	-3.54526	0.000392227	0.00999795
piR-3009	5.55631	-4.34027	1.44105	-3.01188	0.00259636	0.0432727
piR-3373	10.9116	-4.35972	1.11669	-3.90414	9.46e-05	0.00344657
piR-8360	18.3783	-5.21877	1.09149	-4.78131	1.74e-06	0.000144513
piR-880	6.01642	-5.24569	1.59904	-3.28053	0.00103611	0.0208291
piR-8554	3.38104	-5.43651	1.84598	-2.94505	0.00322901	0.0497753
piR-7127	4.22365	-5.75417	1.74907	-3.28985	0.0010024	0.0202557
piR-21806	9.42196	-5.9386	1.46102	-4.0647	4.81e-05	0.00201682
piR-18768	5.86029	-6.22904	1.59796	-3.89813	9.69e-05	0.00350058
piR-21223	6.18047	-6.30734	1.59438	-3.95599	7.62e-05	0.00285818
piR-2542	9.09092	-6.86526	1.49907	-4.57967	4.66e-06	0.000342694
piR-2293	11.8309	-7.23975	1.48065	-4.88958	1.01e-06	0.000106512
piR-18722	14.9664	-7.58152	1.38205	-5.48572	4.12e-08	8.92e-06
piR-17997	15.5111	-7.6333	1.37551	-5.54943	2.87e-08	6.58e-06
piR-21276	20.7786	-8.05334	1.36938	-5.88102	4.08e-09	1.06e-06
piR-1556	761.622	-13.2515	1.31492	-10.0778	6.92e-24	1.35e-20
