# Supplementary material for: Distinct and Coordinated Regulation of Small Non-coding RNAs by E2f1 and p53 During Drosophila Development and in Response to DNA Damage
Source: Front Cell Dev Biol. 2021 Jul 22;9:695311. doi: 10.3389/fcell.2021.695311 (PMC8339594; doi:10.3389/fcell.2021.695311)
Supplement: Supplementary file 2 [file Data_Sheet.ZIP › Supplementary Tables/Table S7-developemtal clusters of piRNAs with E2f1 binding peak or motif.xlsx]

## Sheet: E2f1 peak
	id	w1118_E	w1118_L1	w1118_L2	w1118_L3	w1118_P	e2f1_E	e2f1_L1	e2f1_L2	e2f1_L3	e2f1_P	p53_e2f1_E	p53_e2f1_L1	p53_e2f1_L2	p53_e2f1_L3	p53_e2f1_P	cluster
1	piR-1007	1.74327	-0.293884	-0.318931	-0.824044	-0.306408	1.7034	-0.832196	-0.0195046	-0.572135	-0.279566	1.59978	0.359501	-0.772926	-0.521276	-0.665076	cluster1
2	piR-10258	1.71846	-0.0767171	-0.272346	-0.805529	-0.563871	-0.72494	-0.72494	1.25839	-0.72494	0.916433	-0.65736	-0.75653	-0.75653	0.901036	1.26938	cluster1
3	piR-1027	1.69404	-0.258914	-0.351383	-0.961681	-0.12206	1.0529	-0.937511	-0.966357	-0.173079	1.02405	1.40252	0.714165	-0.593704	-0.834627	-0.688352	cluster1
4	piR-10805	1.75769	-0.369893	-0.418564	-0.738396	-0.230836	-0.428025	-0.109283	-1.29318	1.39336	0.437132	-0.444388	-0.126968	-1.23794	1.46013	0.349162	cluster1
5	piR-11088	1.70102	-0.686613	-0.538229	-0.578698	0.10252	-0.396153	-0.836322	-0.846326	0.67426	1.40454	0.0755727	-0.510115	-1.26584	0.264504	1.43588	cluster1
6	piR-11185	1.7198	-0.600931	-0.547139	-0.6163	0.0445703	-0.52218	-0.719034	-0.926248	1.04229	1.12517	-0.581487	-0.775316	-0.823774	1.04183	1.13875	cluster1
7	piR-1139	1.76197	-0.369713	-0.386367	-0.730544	-0.275342	1.75245	-0.350489	-0.223039	-0.764704	-0.414214	1.57028	0.437088	-0.669123	-0.669123	-0.669123	cluster1
8	piR-11436	1.71136	-0.631487	-0.573817	-0.581026	0.074971	-0.524112	-0.644597	-0.659658	0.138558	1.68981	-0.292735	-0.770021	-0.992755	0.693656	1.36186	cluster1
9	piR-11799	1.73122	-0.655786	-0.418368	-0.630119	-0.0269501	-0.358529	-0.948513	-0.687558	0.49241	1.50219	0.0901378	-0.387062	-1.23542	0.0106044	1.52174	cluster1
10	piR-1181	1.17943	-1.32906	-0.646928	0.167233	0.629324	-0.976852	-0.481826	-0.696337	1.01975	1.13526	-1.11573	-0.616474	-0.355992	0.859591	1.22861	cluster1
11	piR-11913	1.78155	-0.395327	-0.324271	-0.550357	-0.5116	1.20906	-0.302264	-1.34455	-0.302264	0.740025	1.64184	0.245944	-0.651418	-0.784361	-0.452004	cluster1
12	piR-11915	1.74452	-0.649605	-0.34635	-0.633645	-0.114918	-0.501125	-0.879332	-0.548401	0.326204	1.60265	1.37523	-0.870978	-1.0085	0.573012	-0.0687614	cluster1
13	piR-12356	1.76632	-0.342159	-0.559759	-0.627291	-0.23711	-0.0250588	1.22788	0.601411	-0.400941	-1.40329	1.50786	0.548312	-0.65112	-0.788198	-0.616851	cluster1
14	piR-12386	1.78039	-0.314186	-0.538605	-0.538605	-0.388992	1.61009	0.352208	-0.654101	-0.654101	-0.654101	-0.727607	1.21268	-0.727607	0.970143	-0.727607	cluster1
16	piR-12680	1.75365	-0.445051	-0.514093	-0.668108	-0.126399	1.72663	-0.232431	-0.830111	-0.498067	-0.166022	1.20963	0.890257	-0.34732	-1.08587	-0.666695	cluster1
17	piR-12795	1.78364	-0.501418	-0.501418	-0.464413	-0.316393	-0.795557	0.318223	-0.795557	1.59111	-0.318223	1.17395	0.0411912	-1.4005	0.659059	-0.473698	cluster1
18	piR-12854	1.69549	-0.274358	-0.00897083	-0.868675	-0.543483	0.308162	-1.50168	-0.425556	0.528277	1.09079	0.511524	-0.541614	-1.50448	0.812421	0.722152	cluster1
19	piR-13784	1.69881	-0.782675	-0.595	-0.379521	0.0583878	-0.534524	-0.837965	-0.802953	1.06438	1.11106	-0.284672	-1.08079	-0.670669	0.680318	1.35581	cluster1
20	piR-14006	1.7573	-0.33001	-0.594018	-0.643519	-0.189756	0.713831	-0.678139	-1.10644	1.32059	-0.249841	-1.48196	-0.311991	0.272992	0.272992	1.24796	cluster1
21	piR-14071	1.7769	-0.55626	-0.257502	-0.520694	-0.442448	1.70658	-0.604415	-0.11555	-0.826626	-0.159992	1.31112	0.797728	-1.01888	-0.465999	-0.623965	cluster1
22	piR-14205	1.78389	-0.451171	-0.378402	-0.565523	-0.388797	-0.0611418	-0.978269	-0.978269	0.855985	1.16169	1.75281	-0.0922531	-0.553519	-0.553519	-0.553519	cluster1
23	piR-1499	1.25287	-0.233731	0.0756188	0.393562	-1.48832	0.394091	0.452046	0.104318	0.785285	-1.73574	0.722852	0.189873	-0.276482	0.939374	-1.57562	cluster1
24	piR-15475	1.69097	-0.848611	-0.325066	-0.559489	0.0421961	0.439269	-1.35987	-0.495346	1.30379	0.112154	1.54899	0.363969	-0.524793	-0.355505	-1.03266	cluster1
25	piR-15734	1.76273	-0.400354	-0.209709	-0.686321	-0.466347	-0.35375	-1.42323	-0.0521027	1.20933	0.619748	-0.379856	-0.926223	-0.822153	1.23323	0.895002	cluster1
26	piR-16150	1.78147	-0.433586	-0.527844	-0.518418	-0.301625	0.365911	-1.46365	1.00626	0.640345	-0.548867	0.27735	1.38675	0	-0.27735	-1.38675	cluster1
27	piR-16345	1.72226	-0.310255	-0.508411	-0.819799	-0.0837916	1.70099	-0.205874	-0.0371248	-0.728996	-0.728996	1.0934	0.98951	-0.270103	-0.672659	-1.14014	cluster1
28	piR-16604	1.12722	-0.144339	0.921022	-0.797303	-1.1066	-0.306839	-1.42798	-0.129817	0.696289	1.16835	1.34194	0.367348	0.0299876	-0.344857	-1.39442	cluster1
30	piR-17391	1.75352	-0.363861	-0.148011	-0.620826	-0.620826	1.4596	-0.938315	0.312772	-0.938315	0.104257	0.790144	1.07922	0.21199	-1.04068	-1.04068	cluster1
31	piR-17569	1.74192	-0.746537	-0.336674	-0.526967	-0.131742	-0.0799201	1.41858	0.21978	-1.37862	-0.17982	1.41243	0.566961	-1.02451	-0.17904	-0.775841	cluster1
32	piR-18284	1.74293	-0.445433	-0.197108	-0.794639	-0.30575	1.38222	0.265274	0.265274	-0.712052	-1.20071	1.61624	0	0	-1.01015	-0.606092	cluster1
33	piR-18489	1.74053	-0.44293	-0.247979	-0.809439	-0.24018	-0.0420572	-1.30377	-0.488915	0.483658	1.35109	1.10803	0.420288	-1.22266	-0.878785	0.573121	cluster1
34	piR-18541	1.60313	-0.87568	-0.284004	-0.713748	0.270302	-0.296904	-1.09725	-0.68417	0.839076	1.23925	0.0140999	-0.761395	-0.972893	0.155099	1.56509	cluster1
35	piR-1873	1.78109	-0.346154	-0.513893	-0.361403	-0.55964	0.661075	-0.991613	-0.991613	1.26205	0.0600977	-0.20226	-0.87646	-0.87646	0.47194	1.48324	cluster1
36	piR-19061	1.58229	-0.402561	-0.943036	-0.574954	0.338263	-0.340477	-0.907938	-0.75516	0.510715	1.49286	-0.0684645	-0.788522	-1.15445	1.10015	0.911286	cluster1
37	piR-19074	1.57486	-0.853049	-0.583282	-0.539535	0.401006	-0.697252	-0.959915	-0.398771	0.628004	1.42793	-0.153369	-0.84787	-0.84787	0.280694	1.56841	cluster1
38	piR-1917	0.525409	-1.52187	-0.289881	0.14494	1.14141	-0.694931	-0.770194	-0.682387	0.797791	1.34972	-0.764124	-0.764124	-0.585961	0.700777	1.41343	cluster1
39	piR-19248	1.78822	-0.415934	-0.437902	-0.489161	-0.445225	1.78885	-0.447214	-0.447214	-0.447214	-0.447214	-0.447214	-0.447214	-0.447214	1.78885	-0.447214	cluster1
40	piR-19473	1.71744	-0.354932	-0.0108258	-0.749301	-0.602379	1.63887	-0.927495	-0.477255	-0.432231	0.198106	1.05373	-0.803806	-0.83758	1.12128	-0.533619	cluster1
41	piR-19739	1.75119	-0.578084	-0.376919	-0.662785	-0.133404	-0.373472	-0.882752	-0.882752	0.984608	1.15437	0.72048	-0.48032	-0.813876	-0.813876	1.38759	cluster1
42	piR-20582	1.56246	-0.528675	-0.285691	-1.05146	0.303362	0.267152	-0.790323	-0.67901	-0.428556	1.63074	1.27661	0.331918	-0.331918	-1.45533	0.178725	cluster1
43	piR-21073	1.75715	-0.385071	-0.496149	-0.697148	-0.178783	1.76623	-0.353247	-0.706494	-0.412121	-0.294372	1.50488	0.520919	-0.926079	-0.578799	-0.520919	cluster1
45	piR-21520	1.63441	-0.718534	-0.718534	-0.470589	0.273245	-0.435322	-0.598882	-1.00149	0.583784	1.45191	1.34191	0.00702569	0.0655731	-1.48008	0.0655731	cluster1
46	piR-216	0.972727	-0.892503	-0.742081	-0.53149	1.19335	-0.818504	-0.576582	-0.626982	0.481829	1.54024	-0.47078	-0.656239	-0.884497	0.485047	1.52647	cluster1
49	piR-281	1.72116	-0.415174	-0.687254	-0.626791	0.00806162	1.14351	0.931752	-1.18587	-0.338819	-0.550581	1.13959	0.937298	-0.242753	-0.714774	-1.11936	cluster1
50	piR-288	1.52203	-1.21891	-0.251521	-0.283768	0.232174	-0.753823	-0.834302	-0.539211	0.761871	1.36547	0.843441	-1.2346	0.537847	0.782322	-0.929008	cluster1
51	piR-3309	1.74221	-0.392677	-0.676541	-0.587833	-0.085159	1.24082	-0.340616	0.87587	-0.888034	-0.888034	-0.257664	1.76684	-0.441709	-0.687104	-0.380361	cluster1
52	piR-3878	1.74704	-0.568455	-0.5453	-0.568455	-0.064834	-0.52117	-0.195439	-0.684035	-0.358304	1.75895	-0.258021	-0.844433	-0.258021	-0.375304	1.73578	cluster1
53	piR-4125	1.78126	-0.295589	-0.469466	-0.546744	-0.469466	0.327469	0.327469	1.29061	-1.30987	-0.635674	1.74304	-0.670402	-0.536321	-0.469281	-0.0670402	cluster1
55	piR-4779	1.75823	-0.401169	-0.170833	-0.679492	-0.50674	0.279877	-1.3348	-0.688929	1.14104	0.602813	0.34593	-0.422803	-0.80717	1.59512	-0.711078	cluster1
58	piR-5278	1.12967	-1.21693	-0.308948	-0.532994	0.929203	-0.5057	-0.920533	-0.693363	0.768427	1.35117	0.0382529	-0.939321	-0.981824	0.505788	1.3771	cluster1
59	piR-5299	1.41029	-0.573844	0.573844	-1.12824	-0.282059	0.36812	-1.04012	-0.793064	-0.0024706	1.46754	0.544735	-0.488383	-1.30236	-0.0813972	1.3274	cluster1
60	piR-5461	1.75956	-0.350894	-0.511932	-0.689922	-0.206807	1.53605	0.480015	-0.768025	-0.768025	-0.480015	1.41816	0.519991	-0.0945439	-0.850895	-0.992711	cluster1
61	piR-5643	1.74839	-0.542184	-0.414253	-0.682299	-0.109655	-0.515723	-0.943333	-0.697133	0.948516	1.20767	-0.0511877	-0.190791	-1.40068	0.251285	1.39138	cluster1
63	piR-5706	1.51453	-0.592793	-0.729854	-0.729854	0.537968	0.626393	1.12974	-1.05144	-1.05144	0.346753	0.421175	-0.869522	1.50808	-0.190208	-0.869522	cluster1
65	piR-5923	1.72719	-0.305623	-0.170102	-0.861726	-0.38974	1.65381	-0.320596	0.12902	-0.53563	-0.926602	1.54015	0.345206	-0.26333	-0.562066	-1.05996	cluster1
66	piR-6017	1.76897	-0.656874	-0.237593	-0.422276	-0.452225	1.06571	0.725588	-1.4285	0.158722	-0.521516	-0.949354	1.26035	-0.130945	-0.949354	0.769304	cluster1
67	piR-6049	0.826417	-1.35569	-0.0324995	-0.531599	1.09338	-0.489095	-1.08274	-0.542258	0.88427	1.22983	-0.360089	-0.649671	-0.977025	0.483476	1.50331	cluster1
70	piR-6709	1.51	-0.160354	0.31848	-1.15143	-0.516695	0.340555	-1.17463	-0.88602	0.513719	1.20637	0.998402	0.16954	-1.5447	-0.320242	0.696998	cluster1
71	piR-6900	1.76846	-0.357667	-0.370914	-0.702087	-0.337796	0.140411	-1.07648	-0.842465	1.40411	0.374429	1.11132	0.915209	-0.980581	-0.980581	-0.065372	cluster1
72	piR-714	1.7476	-0.4369	-0.630824	-0.590898	-0.088977	0.055399	-1.60657	-0.0369327	1.07105	0.517058	1.11159	0.89363	-0.523101	-1.28596	-0.196163	cluster1
73	piR-7582	1.67974	-0.73986	-0.374231	-0.689675	0.124027	1.3799	-0.335155	0.437272	-0.151867	-1.33015	1.0402	0.955741	-0.0647483	-0.705193	-1.22599	cluster1
74	piR-7787	1.7787	-0.610714	-0.396964	-0.450401	-0.320625	0.730297	-0.999353	-0.999353	1.21076	0.057655	0.977864	-0.283896	-1.38794	0.977864	-0.283896	cluster1
76	piR-8657	1.68296	-0.388153	-0.750236	-0.663336	0.118763	1.545	0.063493	-0.888901	-0.888901	0.169315	0.560561	1.26126	0.0600601	-0.540541	-1.34134	cluster1
77	piR-8826	1.77934	-0.496	-0.447845	-0.556195	-0.279301	-0.359573	-1.48324	1.21356	0.314627	0.314627	1.69513	0.0577886	-0.712726	-0.712726	-0.327469	cluster1
78	piR-8979	1.74309	-0.460728	-0.621983	-0.598947	-0.0614304	-0.0153078	-1.16339	-0.551081	1.51547	0.214309	0.763121	0.994369	-1.54937	-0.161874	-0.0462497	cluster1
79	piR-9885	1.26766	-1.03029	-0.146463	-0.853524	0.762617	-0.555758	-0.220727	-1.1667	0.528167	1.41502	0.0786367	-0.600498	-0.814962	-0.350291	1.68711	cluster1
15	piR-12547	-0.667523	0.838658	1.07885	0.0480377	-1.29802	0.704056	0.60502	0.532994	-0.160258	-1.68181	0.665551	0.404135	0.4112	0.29109	-1.77198	cluster2
29	piR-16652	-0.685671	0.701997	1.41624	-0.665265	-0.767299	0.035616	1.07442	0.896336	-0.884464	-1.1219	1.25286	0.62357	0.0514874	-0.663616	-1.2643	cluster2
44	piR-21519	-1.49614	0.227575	1.26405	0.238841	-0.234334	0.143626	-0.164144	1.33074	0.158282	-1.4685	-1.15106	-0.438714	-0.461328	1.31388	0.73722	cluster2
47	piR-21846	-0.808623	0.474906	1.54451	-0.57331	-0.637486	-0.544404	1.78249	-0.500501	-0.324887	-0.412694	0.270809	1.62486	-0.42956	-0.849781	-0.616325	cluster2
54	piR-4170	-1.18316	-0.817232	0.504163	0.219555	1.27667	-0.984092	-0.0149105	-0.890902	0.46968	1.42022	0.418408	-0.965038	-1.10001	1.22823	0.418408	cluster2
56	piR-4850	-0.454865	0.947636	1.19781	-0.720203	-0.970379	0.779501	0.687795	0.619015	-0.619015	-1.4673	0.233176	0.421775	0.558937	0.558937	-1.77283	cluster2
57	piR-5219	-0.75896	0.781601	1.08184	0.166361	-1.27084	0.531843	0.491182	0.767675	-0.094333	-1.69637	0.660194	0.523944	0.579683	-0.0458296	-1.71799	cluster2
64	piR-5716	-0.222056	1.40313	0.582494	-0.672603	-1.09097	-0.328054	1.27016	0.744431	-1.23231	-0.454229	0.972531	0.786528	0.228518	-0.542066	-1.44551	cluster2
75	piR-8487	-0.753583	1.01142	0.939489	0.0376238	-1.23495	0.542831	0.767672	0.534801	-0.171843	-1.67346	0.570777	0.446695	0.534282	0.220428	-1.77218	cluster2
62	piR-5705	-0.797782	-0.542492	1.34027	0.797782	-0.797782	-1.03793	-0.611916	1.59563	0.00774577	0.0464746	1.48896	0.48576	-0.25344	-0.887041	-0.834241	cluster3
69	piR-6478	-0.701377	-0.701377	-0.701377	0.658034	1.4461	0.164794	-1.70584	0.0979855	0.643586	0.799472	-0.3093	-0.667636	-1.12027	1.00145	1.09575	cluster3
48	piR-2671	0.19134	-0.323806	-0.526185	-0.967739	1.62639	-0.407578	-0.680253	-0.493686	-0.177956	1.75947	-0.660194	-0.967261	-0.378716	0.516896	1.48928	cluster4
68	piR-6477	-0.942959	0.151547	0.277836	-0.942959	1.45654	-0.578218	1.50651	-0.833893	-0.63722	0.542817	-0.101367	1.26489	-1.48966	-0.079331	0.405469	cluster4

## Sheet: E2f1 motif
	id	w1118_E	w1118_L1	w1118_L2	w1118_L3	w1118_P	e2f1_E	e2f1_L1	e2f1_L2	e2f1_L3	e2f1_P	p53_e2f1_E	p53_e2f1_L1	p53_e2f1_L2	p53_e2f1_L3	p53_e2f1_P	cluster
2	piR-1002	1.68936	-0.221466	-0.16745	-0.315995	-0.984445	-0.604762	-0.623313	-0.93868	1.17613	0.990623	0.197663	0.609461	-1.40835	-0.543574	1.1448	cluster1
3	piR-10034	1.74827	-0.444279	-0.5741	-0.639011	-0.0908752	-0.602648	-0.008488	-1.28169	1.26471	0.628112	1.48115	-0.261379	-1.00818	-0.697011	0.485419	cluster1
4	piR-1007	1.74327	-0.293884	-0.318931	-0.824044	-0.306408	1.7034	-0.832196	-0.0195046	-0.572135	-0.279566	1.59978	0.359501	-0.772926	-0.521276	-0.665076	cluster1
5	piR-10088	1.56079	-0.677968	-0.814537	-0.502379	0.434095	0.0490673	-0.717609	-1.11628	1.45975	0.325071	0.43372	-0.507908	-1.421	1.20414	0.291049	cluster1
8	piR-10095	1.74521	-0.495768	-0.564625	-0.620963	-0.063849	1.47406	-0.932568	-0.932568	0.270746	0.120331	0.798012	1.17802	-0.152002	-0.532008	-1.29202	cluster1
9	piR-10100	1.58642	-0.795435	-0.698973	-0.46895	0.376941	-0.605392	-0.744243	-0.299919	1.72731	-0.0777568	-0.561029	-0.327267	-0.327267	-0.561029	1.77659	cluster1
10	piR-10108	0.526569	-1.27863	-0.848507	0.591739	1.00882	-0.644183	-0.449684	-1.04096	1.16855	0.966275	-0.82189	-0.99183	-0.304346	1.00882	1.10924	cluster1
11	piR-10111	1.72464	-0.66874	-0.10559	-0.715669	-0.234645	1.02628	0.41747	0.678389	-1.23502	-0.887124	1.51739	-1.20246	0.0858898	0.0858898	-0.486709	cluster1
12	piR-10121	1.77261	-0.564966	-0.312088	-0.589637	-0.305921	1.56742	-0.930119	-0.800936	0.189469	-0.0258366	1.60816	-0.185327	-1.14185	-0.00597828	-0.275001	cluster1
14	piR-10178	1.72889	-0.420283	-0.599381	-0.68893	-0.0202978	1.23584	0.0143703	0.661033	-1.27895	-0.632292	1.73442	-0.0682075	-0.409245	-0.506684	-0.750283	cluster1
15	piR-102	1.75389	-0.511497	-0.22589	-0.725703	-0.290801	0.954619	0.376062	-1.07033	-1.07033	0.80998	1.56009	-0.0125814	-1.01909	-0.704556	0.176139	cluster1
16	piR-10209	1.68981	-0.20707	-0.0408093	-0.894782	-0.547147	0.46854	-1.13192	-0.923163	0.352565	1.23398	1.6514	-0.239092	-1.04533	-0.350297	-0.0166808	cluster1
18	piR-10227	1.75759	-0.284453	-0.459997	-0.735852	-0.277288	0.783718	0.569976	-1.35369	-0.783718	0.783718	1.00002	-0.7135	-1.35958	0.719118	0.353941	cluster1
19	piR-10257	1.74793	-0.547099	-0.390619	-0.691987	-0.118229	0.152174	-0.22826	-1.56979	1.0532	0.592676	1.23232	0.834123	-0.486223	-0.402391	-1.17783	cluster1
20	piR-10258	1.71846	-0.0767171	-0.272346	-0.805529	-0.563871	-0.72494	-0.72494	1.25839	-0.72494	0.916433	-0.65736	-0.75653	-0.75653	0.901036	1.26938	cluster1
21	piR-1027	1.69404	-0.258914	-0.351383	-0.961681	-0.12206	1.0529	-0.937511	-0.966357	-0.173079	1.02405	1.40252	0.714165	-0.593704	-0.834627	-0.688352	cluster1
22	piR-10295	0.7515	-1.5821	0.425191	-0.37575	0.781164	0.0962296	-1.04478	-0.632366	0	1.58091	0.690019	-0.231047	-1.02722	-0.777442	1.34569	cluster1
23	piR-10299	0.562922	-1.64097	0.708963	-0.273495	0.64258	0.0513418	-1.10385	-0.670652	0.211785	1.51137	-0.231359	0.358379	-0.526227	-1.11596	1.51517	cluster1
24	piR-10318	1.78417	-0.500734	-0.387299	-0.533144	-0.362992	1.44399	-0.96266	0.618853	-0.550091	-0.550091	0.164668	-0.109778	-1.10465	-0.521448	1.5712	cluster1
25	piR-10320	1.64674	-0.702199	-0.602878	-0.602878	0.261214	0.740149	-1.10185	-0.766942	-0.14736	1.276	1.33536	-0.206702	-0.797279	-1.02695	0.695568	cluster1
27	piR-10343	1.77683	-0.413461	-0.436887	-0.624291	-0.30219	-0.485518	-0.910346	-0.182069	1.69931	-0.121379	1.34432	-0.0625267	-1.46938	0.171948	0.0156317	cluster1
28	piR-10344	1.40719	-0.560542	-0.764906	-0.788262	0.706516	0.300217	-0.564044	-1.10989	-0.154657	1.52838	-0.508642	-0.395889	-0.621395	-0.245551	1.77148	cluster1
29	piR-10350	1.78815	-0.418981	-0.437685	-0.493799	-0.437685	0.57735	-1.73205	0	0.57735	0.57735	0.646058	1.45363	-0.699896	-0.699896	-0.699896	cluster1
30	piR-10368	1.41997	-1.06379	-0.795756	0.46697	-0.0273988	-0.293728	-0.696709	-0.974318	0.458503	1.50625	-0.450655	-0.898919	-0.731567	0.661041	1.4201	cluster1
31	piR-10383	1.72363	-0.385843	-0.580713	-0.736609	-0.0204614	1.71082	-0.59454	0.0728008	-0.533873	-0.655208	0.844583	1.30982	-0.622701	-0.694275	-0.837425	cluster1
32	piR-10405	1.75777	-0.411685	-0.351896	-0.744791	-0.249402	-0.447214	-0.447214	-0.447214	-0.447214	1.78885	1.21122	0.832712	-0.302804	-1.21122	-0.529908	cluster1
33	piR-10406	1.74498	-0.275646	-0.228926	-0.789561	-0.450844	1.26958	-1.48723	0.399012	-0.108821	-0.0725476	1.21772	0.947114	-0.69906	-0.563758	-0.902013	cluster1
34	piR-10408	1.76632	-0.54966	-0.539367	-0.508487	-0.16881	1.69425	-0.877379	-0.423562	-0.423562	0.0302545	1.70286	-0.753188	-0.589452	0.0654946	-0.425715	cluster1
35	piR-10418	1.73455	-0.49804	-0.434768	-0.742089	-0.0596564	1.67694	-0.370936	-0.718688	-0.718688	0.131373	0.176664	0.492136	-0.0126189	0.99689	-1.65307	cluster1
36	piR-10422	1.7821	-0.53157	-0.311676	-0.512448	-0.426403	1.73205	-0.57735	-0.57735	-0.57735	0	1.24291	-0.532676	0.799014	-1.19852	-0.310728	cluster1
37	piR-10472	1.75543	-0.444012	-0.416519	-0.718942	-0.175955	1.74359	-0.389128	-0.613626	-0.651042	-0.0897989	1.62113	-0.043423	-0.911883	-0.730954	0.0651345	cluster1
38	piR-10475	1.66529	-0.830598	-0.523727	-0.48281	0.171848	-0.459891	-0.653303	-0.739264	0.184816	1.66764	-0.270355	-0.970381	-0.728992	0.477949	1.49178	cluster1
39	piR-10480	1.78008	-0.357647	-0.439195	-0.608116	-0.375121	0.300103	-1.29419	1.42549	-0.450154	0.0187564	1.60273	-0.226473	-1.09752	-0.400682	0.121947	cluster1
41	piR-10537	1.78798	-0.42136	-0.467971	-0.486615	-0.412038	-0.679712	-0.679712	1.53674	0.502396	-0.679712	-0.285732	1.69241	0.0439587	-0.725319	-0.725319	cluster1
42	piR-10555	1.65807	-0.355442	-0.0649839	-1.03974	-0.197905	1.48249	-0.808632	-0.0898479	0.404316	-0.988327	1.63069	0.217227	-0.392794	-0.526701	-0.928421	cluster1
43	piR-10569	1.76475	-0.161833	-0.498984	-0.527883	-0.576047	1.61884	0.031742	-0.126968	-1.07923	-0.444388	1.41667	0.596492	-0.335527	-0.596492	-1.08114	cluster1
45	piR-10578	1.70432	-0.638588	-0.303887	-0.771406	0.00956288	1.05497	0.183094	0.837001	-1.03753	-1.03753	1.25988	0.484955	-0.589945	0.184983	-1.33987	cluster1
46	piR-1059	1.12046	-1.37227	-0.113229	-0.442777	0.807815	-0.626032	-0.726124	-0.626032	0.38399	1.5942	-0.686247	-0.955363	-0.48441	0.81632	1.3097	cluster1
47	piR-10597	1.75936	-0.471348	-0.603679	-0.546966	-0.137372	-0.206284	0.412568	0.618853	0.825137	-1.65027	1.476	-0.031742	-1.06336	-0.745938	0.365033	cluster1
48	piR-10602	1.73638	-0.296171	-0.644608	-0.685259	-0.110338	1.18221	0.205602	-1.02801	0.668206	-1.02801	1.59152	0.187237	-0.124825	-0.670934	-0.982996	cluster1
49	piR-10623	1.67197	-0.516744	-0.600925	-0.73691	0.182609	-0.640345	-0.914779	-0.182956	1.6466	0.0914779	-0.373705	0.45675	-1.41177	0.0415227	1.2872	cluster1
51	piR-10640	-0.123701	1.6545	0.0309252	-0.664891	-0.89683	0.460154	1.48816	-0.274135	-0.616803	-1.05738	0.891338	0.586085	0.647136	-0.757027	-1.36753	cluster1
52	piR-10647	1.59156	-0.74897	-0.633862	-0.595492	0.386763	-0.745858	-0.965228	-0.43874	1.14072	1.0091	0.495059	-0.935111	-1.21014	0.660078	0.990118	cluster1
53	piR-10662	1.70602	-0.422179	-0.647111	-0.699018	0.0622888	0.864541	-1.43716	1.03296	-0.145961	-0.314379	-0.341236	1.45973	0.511854	-0.530812	-1.09954	cluster1
54	piR-1068	0.520514	0.942976	0.567455	-0.538247	-1.4927	0.420176	0.742085	0.759028	-0.308355	-1.61293	0.570767	0.609332	0.313665	0.275099	-1.76886	cluster1
55	piR-10695	1.73784	-0.470955	-0.121864	-0.781963	-0.363054	1.70115	-0.0622372	-0.311186	-0.912812	-0.414915	1.17831	0.866806	-0.17607	-0.731368	-1.13768	cluster1
56	piR-10697	1.69452	-0.555601	-0.509411	-0.740361	0.110856	0.512842	0.28272	-1.19663	1.23608	-0.835011	0.274588	-1.06975	-0.812324	1.44731	0.160177	cluster1
57	piR-10712	1.77107	-0.517057	-0.227327	-0.606205	-0.42048	1.46375	0.268851	-0.179234	-0.253915	-1.29945	1.31303	0.839257	-0.852793	-0.649747	-0.649747	cluster1
58	piR-10715	1.75789	-0.520541	-0.494941	-0.614409	-0.128002	1.69241	-0.945112	-0.285732	-0.065938	-0.395628	1.15156	1.03755	-0.729703	-0.729703	-0.729703	cluster1
59	piR-10744	1.76365	-0.309959	-0.262339	-0.682256	-0.509094	0.927144	-0.969287	1.2081	-0.407381	-0.758572	1.49738	0.371032	-1.15285	-0.225269	-0.490292	cluster1
60	piR-10745	1.64824	-0.212676	0.0960473	-0.933031	-0.598581	0.691498	-1.03725	-0.752769	1.34798	-0.249464	1.7255	-0.0961425	-0.349149	-0.829861	-0.450352	cluster1
61	piR-10772	1.77574	-0.349325	-0.504581	-0.611319	-0.310511	-0.181397	-0.748263	-0.29477	1.74595	-0.521516	1.36106	0.728007	-0.37983	-0.933748	-0.775485	cluster1
63	piR-10791	1.75551	-0.549838	-0.549838	-0.549838	-0.105993	1.25459	0.399186	-1.02648	-1.02648	0.399186	-0.944911	1.13389	-0.188982	0.944911	-0.944911	cluster1
64	piR-10805	1.75769	-0.369893	-0.418564	-0.738396	-0.230836	-0.428025	-0.109283	-1.29318	1.39336	0.437132	-0.444388	-0.126968	-1.23794	1.46013	0.349162	cluster1
65	piR-10828	1.11607	-1.23176	-0.85747	0.367487	0.605673	-0.575421	-0.715767	-0.715767	1.56486	0.442092	-0.767903	-0.812549	-0.544675	0.750045	1.37508	cluster1
66	piR-10875	1.69207	-0.689171	-0.411446	-0.694315	0.102861	-0.0701606	-1.6098	0.0272847	0.96276	0.689913	-0.260579	-0.343742	-1.17538	0.238402	1.5413	cluster1
67	piR-1088	-0.085487	0.822812	0.555665	0.395377	-1.68837	-0.652357	-0.525068	-0.238667	1.76614	-0.350045	-1.08237	-0.260128	-0.0209298	1.63851	-0.275078	cluster1
68	piR-10895	1.78644	-0.402633	-0.451496	-0.529677	-0.402633	0.501595	-1.53613	1.12859	-0.282147	0.188098	1.30119	0.294317	-1.25472	-0.712558	0.371769	cluster1
70	piR-10907	1.7457	-0.675199	-0.263978	-0.628771	-0.177754	1.28769	-1.07308	-0.804807	0.724327	-0.134135	1.10091	0.9111	-0.923755	-1.0503	-0.0379625	cluster1
71	piR-10919	1.67854	-0.546387	-0.694059	-0.610378	0.172284	1.48628	-0.0555043	-1.2581	0.222017	-0.394697	1.60813	0.349594	-0.722495	-0.559351	-0.675882	cluster1
72	piR-10922	1.61337	-0.565827	-0.712381	-0.674149	0.338986	-0.447214	-0.447214	1.78885	-0.447214	-0.447214	1.77073	-0.196748	-0.524661	-0.524661	-0.524661	cluster1
73	piR-10961	1.77072	-0.393494	-0.539468	-0.602935	-0.234827	1.72861	-0.491189	-0.491189	-0.727338	-0.0188919	1.37008	0.709799	-0.445688	-0.610757	-1.02343	cluster1
75	piR-10998	1.51003	-0.377509	-1.19969	-0.226968	0.294132	-0.473779	-0.900181	-0.142134	1.70561	-0.189512	1.46385	-0.865001	-1.00758	0.133077	0.27566	cluster1
76	piR-11022	1.74014	-0.569779	-0.685275	-0.415785	-0.0692974	-0.923133	-0.923133	-0.263752	1.05501	1.05501	-0.63208	-0.63208	-0.63208	0.239754	1.65649	cluster1
77	piR-11059	1.67275	-0.372419	-0.665333	-0.775176	0.14018	1.09545	-1.15162	-0.730297	0.955003	-0.16853	0.66911	0.294408	-1.15087	1.1241	-0.936754	cluster1
78	piR-1106	1.77812	-0.332409	-0.578637	-0.525874	-0.341203	0.770258	-1.22179	-0.956183	0.637455	0.770258	1.41253	0.551233	-1.17137	-0.482329	-0.310068	cluster1
79	piR-11066	1.78301	-0.385726	-0.346998	-0.53289	-0.517399	1.54959	0.387397	-0.387397	-0.553425	-0.996164	1.14736	0.911833	-0.181694	-0.770515	-1.10699	cluster1
80	piR-11088	1.70102	-0.686613	-0.538229	-0.578698	0.10252	-0.396153	-0.836322	-0.846326	0.67426	1.40454	0.0755727	-0.510115	-1.26584	0.264504	1.43588	cluster1
81	piR-11090	1.78519	-0.448746	-0.497736	-0.497736	-0.340968	0.299847	-0.342682	-0.985212	1.58491	-0.556859	-0.386495	0.546424	-1.18614	1.41271	-0.386495	cluster1
82	piR-1111	1.77497	-0.52942	-0.387611	-0.588507	-0.269437	-0.718185	1.33377	-0.718185	0.820783	-0.718185	1.1025	-1.06312	-1.06312	0.511875	0.511875	cluster1
84	piR-11117	1.71802	-0.512636	-0.415651	-0.782809	-0.00692751	0.484329	-0.20757	-1.24542	-0.438202	1.40686	1.36806	0.429196	-1.35912	-0.241423	-0.196715	cluster1
85	piR-11125	1.63714	0.11176	-0.144986	-0.801956	-0.801956	-0.503386	0.148055	-0.177666	-1.06599	1.59899	0.905821	-1.33796	-0.714684	0.240998	0.905821	cluster1
86	piR-11182	1.75258	-0.64527	-0.382382	-0.589506	-0.135427	0.127856	-0.511423	-0.0142062	-1.1507	1.54848	1.58935	-0.481281	-0.425318	-0.984948	0.3022	cluster1
87	piR-11185	1.7198	-0.600931	-0.547139	-0.6163	0.0445703	-0.52218	-0.719034	-0.926248	1.04229	1.12517	-0.581487	-0.775316	-0.823774	1.04183	1.13875	cluster1
88	piR-11194	1.71797	-0.691854	-0.27726	-0.700491	-0.0483693	0.663059	-1.5038	0.576384	0.814739	-0.550382	1.40806	0.199333	0.326567	-0.988185	-0.945773	cluster1
89	piR-11207	1.74342	-0.413711	-0.658603	-0.590867	-0.0802412	1.68508	-0.175073	-0.393914	-0.138599	-0.97749	1.55676	-0.661419	-0.137124	0.266181	-1.02439	cluster1
91	piR-11269	1.70794	-0.407057	-0.226379	-0.917206	-0.157296	-0.410144	-0.886203	0.212396	1.64057	-0.556623	1.00135	-1.64111	0.445046	-0.111261	0.305969	cluster1
92	piR-11300	0.971315	-0.578316	-0.00319512	0.95534	-1.34514	-0.571237	-0.103677	-0.144334	1.69542	-0.876168	-0.541635	-0.0584336	0.267446	1.50354	-1.17092	cluster1
94	piR-1135	1.75645	-0.238177	-0.5622	-0.684234	-0.271842	0.883883	0.441942	-0.0883883	-1.67938	0.441942	1.24071	0.893018	-0.40625	-0.80884	-0.918638	cluster1
95	piR-11351	1.67089	-0.694244	-0.400073	-0.735428	0.158852	0.434088	-1.03513	-1.01844	0.367305	1.25218	1.18581	0.818771	-1.24227	-0.592903	-0.169401	cluster1
96	piR-1137	1.76706	-0.457811	-0.636086	-0.472073	-0.201094	0.912803	-0.534324	-0.868276	1.24676	-0.756959	1.36665	0.46754	-0.341664	-0.161841	-1.33069	cluster1
97	piR-11370	1.34603	-0.465932	-1.24249	0.606451	-0.24406	-0.590351	-0.791608	-0.791608	0.952613	1.22095	-0.297541	-0.297541	-0.489503	-0.681465	1.76605	cluster1
98	piR-11372	1.69854	-0.724619	-0.538222	-0.538222	0.102518	-0.838414	-0.657722	-0.404752	0.281881	1.61901	-1.09545	-0.994015	0.223146	0.831727	1.03459	cluster1
99	piR-11373	1.63556	-0.591635	-0.431734	-0.85433	0.242136	-0.769211	0.41419	-1.21299	1.30174	0.266265	-0.849992	0.144679	1.59147	-0.849992	-0.0361699	cluster1
100	piR-1138	1.66193	-0.433122	-0.764206	-0.655654	0.191051	1.0817	-0.745499	0.423911	0.570088	-1.3302	1.41364	0.646234	-0.363507	-0.767403	-0.928961	cluster1
101	piR-11395	1.75751	-0.53205	-0.128651	-0.619271	-0.477536	-0.43047	-0.7616	-0.816789	0.480139	1.52872	1.38487	-0.139987	-1.33987	-0.31497	0.409962	cluster1
103	piR-11436	1.71136	-0.631487	-0.573817	-0.581026	0.074971	-0.524112	-0.644597	-0.659658	0.138558	1.68981	-0.292735	-0.770021	-0.992755	0.693656	1.36186	cluster1
104	piR-11454	1.4997	-0.988152	-0.799467	-0.0726788	0.360599	-0.67578	-0.787172	-0.601518	1.49637	0.5681	-0.96128	-0.96128	0.616205	1.331	-0.0246482	cluster1
106	piR-11462	1.62516	-0.745725	-0.621667	-0.56653	0.308766	-0.65954	-0.953104	-0.5519	1.01377	1.15077	0.0687917	-0.299735	-1.45445	0.41275	1.27265	cluster1
108	piR-11480	1.62914	-0.753705	-0.637153	-0.533551	0.295266	-0.441548	-0.842956	0.160563	-0.5419	1.66584	-0.536088	-0.612672	-0.153168	-0.459504	1.76143	cluster1
109	piR-11484	1.63389	-0.262912	0.0432183	-1.06725	-0.346947	-0.230049	-1.10722	-0.718283	0.81262	1.24293	1.02601	-0.08319	-1.57368	-0.0485275	0.679385	cluster1
110	piR-11500	1.78613	-0.465615	-0.381652	-0.526679	-0.412184	0.0682789	-0.955904	-0.61451	1.63869	-0.136558	1.38949	0.469975	0.0613011	-0.960384	-0.960384	cluster1
112	piR-11539	1.74281	-0.650959	-0.657066	-0.296779	-0.138008	0.989365	0.770479	0.201375	-1.46216	-0.49906	0.731877	-0.147783	0.30964	0.767064	-1.6608	cluster1
113	piR-11547	1.68479	-0.577594	-0.620442	-0.646151	0.159395	1.65842	-0.577651	-0.857159	-0.391312	0.167705	1.58823	-0.9385	-0.758019	-0.0360961	0.144385	cluster1
114	piR-1156	1.77993	-0.430051	-0.519645	-0.542043	-0.288194	1.12656	-0.869877	1.05526	-0.655973	-0.655973	1.5523	-0.776151	-0.15523	0.31046	-0.931381	cluster1
116	piR-11593	0.250789	1.63673	-0.45318	-0.827163	-0.607173	0.555162	0.478056	-1.06406	1.0949	-1.06406	0.27735	-0.27735	1.38675	-1.38675	0	cluster1
119	piR-11629	1.75644	-0.505781	-0.514977	-0.616133	-0.119548	1.33752	0.718297	-1.01552	-0.767835	-0.272458	1.61742	0.245502	-0.620975	-0.909801	-0.332149	cluster1
120	piR-11654	1.69313	-0.596804	-0.520291	-0.700644	0.124607	0.452335	-1.1093	0.524135	-1.0016	1.13443	0.723626	1.39204	-0.555071	-0.700377	-0.860214	cluster1
121	piR-1166	1.78173	-0.342474	-0.385826	-0.573681	-0.479753	1.66054	-0.629858	0.229039	-0.629858	-0.629858	1.53958	0.214531	0.025239	-0.889674	-0.889674	cluster1
122	piR-11677	1.75072	-0.642841	-0.424002	-0.574454	-0.10942	-0.729325	1.16692	-0.729325	-0.729325	1.02105	-0.825293	0.920519	-0.507873	-0.825293	1.23794	cluster1
123	piR-1169	0.0972504	1.62968	-0.330062	-1.05207	-0.344797	-0.514064	1.32548	-0.388068	-1.14405	0.720698	0.392468	0.0753221	-1.58969	-0.0237859	1.14569	cluster1
124	piR-11723	1.6952	-0.419122	-0.220787	-0.943024	-0.112265	1.4446	-0.701665	0.660391	-0.701665	-0.701665	0.0629151	1.20023	-1.0018	-1.0018	0.740462	cluster1
125	piR-11743	1.74826	-0.599136	-0.280224	-0.688013	-0.180891	0.823842	0.950586	-0.316862	0.0633724	-1.52094	1.48073	0.45682	-0.803374	-0.173277	-0.960898	cluster1
126	piR-1176	1.72652	-0.649701	-0.499307	-0.589544	0.0120315	1.56374	-1.04249	-0.608121	0.260623	-0.173749	1.64317	0.273861	-0.63901	-0.63901	-0.63901	cluster1
127	piR-1177	1.77757	-0.564963	-0.377059	-0.539909	-0.295635	1.172	-1.03932	-1.03932	0.619172	0.287473	0.0373327	-0.149331	-1.45597	1.34398	0.223996	cluster1
128	piR-11771	1.67762	-0.417929	-0.642241	-0.7603	0.142851	0.376601	0.96504	-1.62409	-0.211838	0.494289	0.855054	0.233197	-0.621858	-1.39918	0.932786	cluster1
129	piR-11782	1.74694	-0.416798	-0.613502	-0.624134	-0.0925037	1.15311	0	-1.36277	-0.524142	0.733799	1.01732	1.13293	-0.947961	-0.774554	-0.427739	cluster1
130	piR-11783	1.71303	-0.656055	-0.632285	-0.481741	0.0570483	-0.826827	-0.147243	-0.940091	0.419077	1.49508	0.53286	-0.98478	-1.08596	0.330508	1.20737	cluster1
131	piR-11789	1.74914	-0.558169	-0.447797	-0.647519	-0.0956562	-1.08302	0.934374	-1.08302	0.509659	0.722016	1.20219	-0.291439	-0.655739	-1.12933	0.874318	cluster1
132	piR-11793	1.77004	-0.463614	-0.366216	-0.664903	-0.275311	1.06653	-0.969572	-0.921094	1.01805	-0.193914	1.35645	0.751463	-0.713253	-0.936144	-0.45852	cluster1
133	piR-11799	1.73122	-0.655786	-0.418368	-0.630119	-0.0269501	-0.358529	-0.948513	-0.687558	0.49241	1.50219	0.0901378	-0.387062	-1.23542	0.0106044	1.52174	cluster1
134	piR-1181	1.17943	-1.32906	-0.646928	0.167233	0.629324	-0.976852	-0.481826	-0.696337	1.01975	1.13526	-1.11573	-0.616474	-0.355992	0.859591	1.22861	cluster1
136	piR-11858	1.67738	-0.656029	-0.639322	-0.561356	0.179322	-0.0516781	-1.04217	-0.783784	1.4556	0.422038	0.0650122	-1.18106	-0.801818	0.715135	1.20273	cluster1
137	piR-11859	1.74436	-0.484769	-0.29677	-0.773482	-0.189342	0.996546	0.581318	-1.07959	-1.07959	0.581318	1.5112	0.26485	-0.592018	-1.1373	-0.0467383	cluster1
139	piR-11902	1.70661	-0.781226	-0.385963	-0.571969	0.0325511	-0.724407	0.46569	0.206973	-1.24184	1.29358	1.43755	-0.744447	0.282376	0.154023	-1.12951	cluster1
140	piR-11913	1.78155	-0.395327	-0.324271	-0.550357	-0.5116	1.20906	-0.302264	-1.34455	-0.302264	0.740025	1.64184	0.245944	-0.651418	-0.784361	-0.452004	cluster1
141	piR-11915	1.74452	-0.649605	-0.34635	-0.633645	-0.114918	-0.501125	-0.879332	-0.548401	0.326204	1.60265	1.37523	-0.870978	-1.0085	0.573012	-0.0687614	cluster1
142	piR-11939	1.76277	-0.430812	-0.658075	-0.490098	-0.183787	-0.71476	-0.212194	-0.603079	1.74223	-0.212194	1.60698	0.100437	-0.114785	-0.545227	-1.04741	cluster1
143	piR-11947	1.73444	-0.49328	-0.680817	-0.53306	-0.0272781	0.580275	-0.827746	-1.12642	1.30562	0.0682677	-0.262231	-1.07605	-0.307444	1.63669	0.00904246	cluster1
144	piR-11962	1.04522	-1.41922	0.611777	-0.614254	0.376478	-0.475328	-0.928021	-0.758261	1.1091	1.05251	-1.35497	-0.0363749	1.05487	-0.53653	0.872998	cluster1
145	piR-1197	0.138367	0.586025	0.95229	-1.65226	-0.0244177	-0.503921	-0.346446	1.622	0.204718	-0.976348	-0.957492	-0.145334	-0.188079	1.69271	-0.401805	cluster1
146	piR-11974	1.74051	-0.476372	-0.796016	-0.249528	-0.218595	-0.083441	-1.57843	0.159929	1.16817	0.333764	0.411404	-0.738107	0.229902	-1.22211	1.31891	cluster1
147	piR-11976	1.70131	-0.557109	-0.402357	-0.794074	0.052229	1.75248	-0.354159	-0.445752	-0.201504	-0.751062	1.00324	1.07165	-0.364816	-0.501622	-1.20845	cluster1
148	piR-11985	1.76087	-0.523605	-0.460672	-0.624298	-0.152299	0.165221	-1.01493	-0.0708091	1.5814	-0.660885	0.90888	-1.61579	0.740569	-0.100987	0.0673244	cluster1
149	piR-12006	1.69732	-0.633196	-0.193476	-0.823741	-0.0469034	-0.663198	0.402656	-0.663198	-0.663198	1.58694	0.694996	0.260623	-1.04249	-1.04249	1.12937	cluster1
150	piR-12010	0.108922	0.692431	1.17869	-1.27205	-0.707992	0.118624	0.711746	1.19366	-0.956409	-1.06762	-1.27704	-0.471701	0.333642	-0.0115049	1.42661	cluster1
151	piR-12054	0.758837	-1.68788	-0.127655	0.510619	0.546079	-0.903216	-1.23366	0.418564	0.785725	0.932589	-1.38605	1.41271	-0.186584	-0.0533096	0.213239	cluster1
152	piR-12063	1.76181	-0.339777	-0.213934	-0.654386	-0.553711	1.45363	-0.699896	-0.699896	-0.699896	0.646058	0.368133	1.55915	-0.822885	-0.822885	-0.281513	cluster1
153	piR-1207	1.71819	-0.163382	-0.257126	-0.88655	-0.411134	1.18682	-0.734469	-1.29383	0.311298	0.53018	1.17547	0.481293	-0.490549	0.273041	-1.43925	cluster1
154	piR-12084	1.74454	-0.5385	-0.209693	-0.749434	-0.246916	-0.817709	-0.708681	-0.327084	1.63542	0.218056	1.17586	-1.02002	-0.665847	-0.453342	0.963353	cluster1
155	piR-12085	1.69258	-0.866282	-0.293203	-0.546424	0.0133274	-0.694182	-0.815968	-0.673884	1.01083	1.17321	-0.527827	-0.577622	-0.876392	0.418278	1.56356	cluster1
156	piR-12107	1.7378	-0.669757	-0.313082	-0.649942	-0.105021	-0.67082	-0.67082	-0.67082	1.56525	0.447214	1.00115	-0.0256706	-1.43755	-0.410729	0.8728	cluster1
157	piR-12116	1.6866	-0.422868	-0.70543	-0.681071	0.122768	0.668649	-0.225474	-0.458724	-1.2751	1.29065	0.380958	-1.10054	-0.888901	0.275136	1.33335	cluster1
158	piR-1212	1.77185	-0.444734	-0.218118	-0.565124	-0.543879	-0.447214	-0.447214	-0.447214	1.78885	-0.447214	1.09545	1.09545	-0.730297	-0.730297	-0.730297	cluster1
159	piR-12140	1.69445	-0.129958	-0.621466	-0.846393	-0.0966355	0.482377	-1.46269	0.793588	-0.606861	0.793588	0.682199	0.48446	-1.39406	-0.701973	0.929373	cluster1
160	piR-12159	1.77664	-0.635318	-0.432916	-0.326092	-0.382315	-0.701459	-0.67912	-0.790817	1.26441	0.906982	-0.62092	-0.62092	-0.776151	0.46569	1.5523	cluster1
161	piR-12166	1.69307	-0.407668	-0.684994	-0.69886	0.0984505	0.178489	-0.713957	-0.713957	1.6659	-0.416475	0.688857	0.100808	-0.739261	-1.2433	1.1929	cluster1
162	piR-12173	1.74354	-0.176501	-0.784714	-0.450793	-0.331536	-0.577245	-0.757634	-0.757634	0.640381	1.45213	0.657376	1.25499	-0.83666	0.0597614	-1.13547	cluster1
164	piR-12227	1.7437	-0.638158	-0.480866	-0.563257	-0.061419	1.26763	0.462785	-0.74448	-1.24751	0.261574	1.51663	-0.310635	0.420271	-1.04154	-0.584725	cluster1
165	piR-12235	1.73986	-0.400557	-0.452762	-0.77074	-0.115801	1.74802	-0.132761	-0.685931	-0.354029	-0.575297	1.69358	-0.30852	-0.0459498	-0.932125	-0.406984	cluster1
166	piR-12236	1.76608	-0.24083	-0.630407	-0.559575	-0.335273	1.15857	-0.810998	0.810998	0	-1.15857	0.517892	0.805609	0.517892	-0.172631	-1.66876	cluster1
167	piR-12245	1.68196	-0.646988	-0.535071	-0.662976	0.163079	1.53911	0.0298857	0.2092	-0.9414	-0.8368	0.869907	1.15357	-0.0874635	-0.843904	-1.09211	cluster1
169	piR-12259	1.11611	-1.34512	-0.673877	0.247439	0.65545	-0.48375	-0.515368	-1.00544	1.49235	0.512206	-0.61954	-0.866697	-0.570109	1.48953	0.566813	cluster1
170	piR-1226	1.51119	-0.673908	-0.929176	-0.398218	0.490115	-1.104	-0.261252	-0.387665	1.5928	0.160122	-0.739934	-0.0748248	-1.11406	0.548715	1.3801	cluster1
171	piR-12273	1.77607	-0.508933	-0.405069	-0.590541	-0.27153	1.31496	-0.185809	0.671771	-0.614599	-1.18632	0.837708	1.00525	0.251312	-0.921479	-1.17279	cluster1
172	piR-12298	1.71173	-0.557099	-0.579563	-0.646954	0.0718838	1.71917	-0.191018	-0.811828	-0.143264	-0.573055	1.06948	1.09902	-0.791771	-0.496334	-0.880402	cluster1
175	piR-12324	1.625	0.0836513	-0.87679	-0.760608	-0.0712585	-0.238042	-0.512705	-0.512705	1.77616	-0.512705	-0.589938	-0.589938	-0.589938	0.0512989	1.71851	cluster1
176	piR-12338	1.77493	-0.613924	-0.267354	-0.477772	-0.415884	-1.15738	1.25383	-0.192897	0.771589	-0.67514	1.49854	-0.561951	-0.187317	0.374634	-1.1239	cluster1
177	piR-12351	1.76486	-0.338824	-0.608766	-0.590149	-0.227124	1.77383	-0.337873	-0.654629	-0.337873	-0.443459	1.60942	0.0331839	-0.215695	-0.298655	-1.12825	cluster1
178	piR-12357	1.33194	-1.14572	-0.751187	-0.02525	0.590218	-0.421097	-0.443496	-1.02586	0.318063	1.5724	-0.234765	-0.764138	-1.08636	1.10017	0.985093	cluster1
179	piR-12390	0.829319	-1.14628	-0.581826	-0.343017	1.24181	-0.302318	-1.00281	-0.781602	1.28301	0.803722	0.369012	-0.0922531	-1.47605	1.29154	-0.0922531	cluster1
180	piR-12407	1.36685	-1.15507	-0.723135	-0.0125399	0.52389	-0.770052	-0.663691	-0.74878	0.981355	1.20117	-0.563598	-0.617172	-0.831467	0.465022	1.54721	cluster1
181	piR-12459	1.7787	-0.452143	-0.302757	-0.60153	-0.422266	1.22416	-0.600312	-1.24771	0.753332	-0.129479	1.18746	0.587058	0.12008	-0.48032	-1.41428	cluster1
182	piR-12461	1.75295	-0.454469	-0.286748	-0.757449	-0.254286	1.66534	-0.23688	-0.847027	0.0861383	-0.667572	1.13706	0.999516	-0.375965	-0.788609	-0.972007	cluster1
187	piR-12562	1.74209	-0.73704	-0.432947	-0.47418	-0.0979284	-0.819821	-0.876753	-0.364365	1.41951	0.641434	-0.581652	-1.00799	-0.566426	1.09326	1.06281	cluster1
190	piR-12591	1.74459	-0.506043	-0.610886	-0.568948	-0.0587121	1.27885	-0.319713	0.822119	-0.890629	-0.890629	1.24101	-0.723923	-0.620505	0.930758	-0.82734	cluster1
191	piR-12592	1.77644	-0.481882	-0.513689	-0.537545	-0.243327	0.753937	-1.54976	-0.293198	0.125656	0.963364	1.29831	0.0811441	-1.33888	-0.527437	0.486864	cluster1
192	piR-12594	1.68808	-0.67965	-0.0417114	-0.814598	-0.152124	1.57645	-0.161841	0.227776	-0.611398	-1.03098	1.51085	0.463727	-0.309151	-0.732987	-0.932439	cluster1
193	piR-12601	1.74019	-0.54094	-0.357224	-0.734861	-0.107167	1.75237	-0.495434	-0.174319	-0.724801	-0.357813	-0.391312	1.00623	-1.50935	0.726722	0.167705	cluster1
194	piR-12608	1.77345	-0.461609	-0.534591	-0.552836	-0.224419	1.06915	-0.864418	-0.0682435	0.955409	-1.0919	1.26386	0.731709	-0.997785	-0.066519	-0.931266	cluster1
195	piR-12610	1.7405	-0.486195	-0.513433	-0.683669	-0.0571994	0.395628	1.05501	-1.58251	0.395628	-0.263752	1.39665	-1.14271	-0.507873	-0.349162	0.603099	cluster1
196	piR-12617	1.72874	-0.606857	-0.307421	-0.736613	-0.0778534	-0.536524	0.457039	-0.834593	1.54996	-0.63588	0.860094	1.28309	-0.479397	-0.831894	-0.831894	cluster1
197	piR-12621	1.71837	-0.463329	-0.564541	-0.71636	0.0258654	1.52284	-1.11284	-0.117141	-0.585707	0.292854	1.48813	0.520846	-0.483642	-0.520846	-1.00449	cluster1
198	piR-12625	1.76027	-0.507465	-0.539182	-0.578828	-0.134795	-0.065938	-0.560473	-0.560473	1.74736	-0.560473	-0.67082	-0.67082	-0.67082	0.447214	1.56525	cluster1
199	piR-12660	1.77176	-0.482521	-0.572994	-0.505139	-0.211103	0.23775	0.407571	-0.950998	1.34159	-1.03591	1.62458	-0.955637	0.191127	-0.286691	-0.573382	cluster1
200	piR-12673	1.77615	-0.467714	-0.358435	-0.62799	-0.322009	1.70917	0.0838858	-0.597687	-0.597687	-0.597687	0.592378	0.978712	0.592378	-1.08173	-1.08173	cluster1
201	piR-12680	1.75365	-0.445051	-0.514093	-0.668108	-0.126399	1.72663	-0.232431	-0.830111	-0.498067	-0.166022	1.20963	0.890257	-0.34732	-1.08587	-0.666695	cluster1
202	piR-12682	1.78125	-0.471714	-0.352025	-0.584362	-0.373147	-0.723199	1.22388	0.250338	0.528492	-1.27951	0.587026	-0.670887	-0.610987	1.48554	-0.790689	cluster1
203	piR-12684	1.76525	-0.693489	-0.241671	-0.409789	-0.420297	0.30181	-1.07602	-1.01041	0.629864	1.15475	-0.282072	-0.810958	-0.282072	-0.37022	1.74532	cluster1
205	piR-12695	1.47621	-1.14198	-0.668474	0.250678	0.0835593	-0.727639	-0.458909	-0.955027	0.905415	1.23616	-0.487806	-1.13082	-0.022173	1.57428	0.066519	cluster1
207	piR-12715	1.77558	-0.421511	-0.352637	-0.648796	-0.352637	0.710711	-0.0900901	1.26126	-1.19119	-0.690691	1.37626	-0.780566	-0.0616236	0.554612	-1.08868	cluster1
208	piR-12725	1.77934	-0.33521	-0.578823	-0.510611	-0.354699	1.43346	0.286691	-0.955637	0.191127	-0.955637	1.78356	-0.369012	-0.522768	-0.369012	-0.522768	cluster1
209	piR-12769	1.73192	-0.406755	-0.639853	-0.651508	-0.0337992	1.68551	0.133067	-0.754044	-0.587711	-0.476822	1.59008	-0.991219	-0.681463	-0.0619512	0.144553	cluster1
210	piR-12771	1.73745	-0.627246	-0.296589	-0.697386	-0.116231	0.335668	-0.394045	-0.977816	1.57618	-0.539988	1.19973	0.723645	-1.18068	-0.799819	0.0571299	cluster1
211	piR-12783	1.78078	-0.467263	-0.373104	-0.590846	-0.349564	1.59815	-0.21793	0.145287	-0.43586	-1.08965	1.38879	0.739353	-0.609467	-0.759336	-0.759336	cluster1
212	piR-12795	1.78364	-0.501418	-0.501418	-0.464413	-0.316393	-0.795557	0.318223	-0.795557	1.59111	-0.318223	1.17395	0.0411912	-1.4005	0.659059	-0.473698	cluster1
213	piR-12831	1.75815	-0.52828	-0.402996	-0.664004	-0.162869	1.47379	-0.0272925	-1.25545	-0.43668	0.245632	0.555368	0.555368	0.902473	-0.485947	-1.52726	cluster1
214	piR-12854	1.69549	-0.274358	-0.00897083	-0.868675	-0.543483	0.308162	-1.50168	-0.425556	0.528277	1.09079	0.511524	-0.541614	-1.50448	0.812421	0.722152	cluster1
215	piR-12876	1.73184	-0.23042	-0.335635	-0.861709	-0.304071	1.55009	-0.853985	-0.853985	-0.172232	0.330112	1.48461	0.360407	-0.91259	-0.0198389	-0.91259	cluster1
217	piR-12879	1.74138	-0.609484	-0.609484	-0.471197	-0.0512171	-0.697228	0.0240424	-0.697228	-0.336593	1.70701	1.76372	-0.283456	-0.677144	-0.519669	-0.283456	cluster1
218	piR-12885	1.77424	-0.57282	-0.402743	-0.545607	-0.253075	1.71289	-0.0118951	-0.309272	-0.666124	-0.725599	1.57581	-0.00905636	-1.1411	0.0362254	-0.461874	cluster1
222	piR-12971	1.69539	-0.415291	0.0353682	-0.86595	-0.449518	-0.307393	-0.873642	-0.938357	0.970714	1.14868	0.991925	0.477902	-1.63376	-0.147261	0.311192	cluster1
223	piR-12998	1.75088	-0.711943	-0.215239	-0.556723	-0.266979	0.792404	-0.915364	-0.57381	-0.642121	1.33889	1.67314	-0.544743	-0.894935	0.0778204	-0.311282	cluster1
224	piR-13028	1.78664	-0.401083	-0.485226	-0.506262	-0.394071	1.25459	0.399186	0.399186	-1.02648	-1.02648	0.171956	1.60492	-0.83112	-0.83112	-0.114637	cluster1
225	piR-13033	1.73018	-0.701254	-0.388194	-0.602118	-0.0386107	0.55298	-1.3091	-0.716617	1.17367	0.299061	1.68526	0.0374503	-0.486854	-0.898807	-0.337053	cluster1
226	piR-13045	1.74287	-0.497963	-0.543232	-0.645088	-0.0565867	1.02992	0.262959	0.810792	-1.05184	-1.05184	0	-0.984732	0.738549	-0.984732	1.23091	cluster1
227	piR-13052	1.72843	-0.647545	-0.585991	-0.499816	0.00492429	0.285598	-0.799674	-0.799674	-0.285598	1.59935	1.63811	0.0528424	-0.8719	-0.0792636	-0.739794	cluster1
228	piR-13062	1.74861	-0.552194	-0.523434	-0.59821	-0.0747763	1.3286	-0.332149	-1.19863	0.67874	-0.476562	1.44732	0.397735	-1.03853	0.0110482	-0.817567	cluster1
231	piR-13077	1.71653	-0.664058	-0.664058	-0.41347	0.0250588	-0.447214	-0.447214	-0.447214	-0.447214	1.78885	-0.512705	-0.238042	-0.512705	1.77616	-0.512705	cluster1
232	piR-13080	1.45931	-0.844866	-0.771014	-0.446066	0.602632	-0.657969	-0.636182	0.0392167	-0.461886	1.71682	0.0838877	-0.615176	-1.05459	0.00399465	1.58188	cluster1
233	piR-13090	1.77032	-0.502541	-0.428302	-0.616755	-0.222717	0.87646	-0.921406	1.21356	-0.921406	-0.247207	1.31029	0.652009	-1.00936	-0.0376159	-0.91532	cluster1
234	piR-13092	1.68138	-0.662802	-0.232344	-0.823575	0.037341	1.26477	-0.626981	-1.32963	0.345921	0.345921	0.816216	1.11302	-1.33563	-0.556511	-0.0371007	cluster1
235	piR-13097	1.69384	-0.534896	-0.318157	-0.862049	0.021265	1.02519	-0.812804	-0.424782	1.12731	-0.914915	1.46735	0.475898	-0.713847	-0.193334	-1.03607	cluster1
236	piR-13107	1.74321	-0.303249	-0.638124	-0.666031	-0.135811	1.4901	0.504006	-0.482092	-1.02992	-0.482092	0.858386	0.0168311	-0.15148	0.858386	-1.58212	cluster1
237	piR-13120	1.77372	-0.544544	-0.258461	-0.584004	-0.386706	1.17353	0.100179	-1.11628	0.744187	-0.901611	0.994884	0.907614	-0.575986	-1.36142	0.0349082	cluster1
238	piR-13122	1.73999	-0.522236	-0.245475	-0.774931	-0.197343	-0.900043	0.460487	-0.795386	1.50705	-0.272106	1.51094	-0.213502	-0.541968	-1.11678	0.361312	cluster1
239	piR-13142	1.75503	-0.586132	-0.544024	-0.51876	-0.10611	1.42237	-0.544736	-0.923025	0.665788	-0.620394	-0.984063	0.387172	-0.74208	1.51642	-0.177454	cluster1
240	piR-13147	1.71956	-0.647446	-0.171724	-0.757674	-0.142717	1.33018	-0.606158	0.768923	-0.465844	-1.0271	1.29427	0.631352	-0.0947027	-1.2627	-0.568216	cluster1
241	piR-1316	1.73556	-0.599611	-0.607144	-0.509217	-0.0195853	-0.0940688	-0.623206	-1.26993	0.905413	1.08179	-0.0724524	1.01433	-0.869428	-1.08679	1.01433	cluster1
242	piR-13163	1.76799	-0.582473	-0.550817	-0.44002	-0.194685	1.04832	0.484709	0.597432	-1.20614	-0.924329	1.52074	0.222547	-1.16837	-0.0556367	-0.519276	cluster1
243	piR-13181	1.75077	-0.493609	-0.501322	-0.655575	-0.100264	0.559598	-0.489648	1.2591	-1.36402	0.0349749	0.192897	0.67514	0.192897	-1.73607	0.67514	cluster1
244	piR-13193	1.76901	-0.381523	-0.374378	-0.695887	-0.317221	0.928442	0.604567	0.064775	-1.66256	0.064775	1.40181	0.623026	-0.311513	-0.654177	-1.05914	cluster1
245	piR-13201	1.67558	-0.634082	0.126243	-0.799058	-0.368686	0.906318	0.906318	0.0891461	-1.47091	-0.430873	1.40747	0.229271	-0.56681	0.197428	-1.26736	cluster1
246	piR-13209	1.76935	-0.472361	-0.202155	-0.602461	-0.492377	1.24101	-0.723923	-0.620505	0.930758	-0.82734	1.62256	0.30697	-0.716264	-0.497	-0.716264	cluster1
248	piR-13243	1.78495	-0.443493	-0.443493	-0.542291	-0.355673	0.352208	-0.654101	1.61009	-0.654101	-0.654101	1.78885	-0.447214	-0.447214	-0.447214	-0.447214	cluster1
249	piR-13248	1.7342	-0.430803	-0.606641	-0.66159	-0.0351676	-0.105777	-0.899106	1.48088	-0.899106	0.423109	0	-0.57735	-0.57735	1.73205	-0.57735	cluster1
250	piR-13252	1.74191	-0.33337	-0.581741	-0.708686	-0.118114	0.502546	-1.40366	-0.537204	1.19571	0.242608	0.269417	-0.867186	-0.909282	-0.0252578	1.53231	cluster1
251	piR-13294	1.74907	-0.561793	-0.218838	-0.716939	-0.2515	0.455019	-1.06171	-1.06171	1.10505	0.563357	0.850858	0.14181	0.496334	0.230441	-1.71944	cluster1
252	piR-13299	1.76793	-0.309113	-0.480164	-0.67565	-0.303004	1.70372	-0.0674739	-0.362672	-0.362672	-0.910898	1.16567	0.961169	-0.342544	-0.956056	-0.828241	cluster1
253	piR-13305	1.72646	-0.503002	-0.645776	-0.590863	0.0131791	1.24818	-1.02791	-1.02791	0.440534	0.367112	-0.32711	1.71733	-0.633776	-0.735998	-0.0204444	cluster1
254	piR-13340	1.7355	-0.481004	-0.509567	-0.703797	-0.041131	-0.47305	0	1.53741	0.118262	-1.18262	1.43412	0.383257	-1.16213	0.0123631	-0.667609	cluster1
255	piR-13346	1.78158	-0.487702	-0.295391	-0.533857	-0.464625	0.84027	0.684664	-0.56018	-1.49381	0.529059	0.638802	0.638802	0.0206065	0.432737	-1.73095	cluster1
256	piR-13367	1.7788	-0.4447	-0.371627	-0.616943	-0.34553	-1.24291	-0.577066	0.310728	1.42047	0.0887794	1.23267	0.516	-1.13233	0.301	-0.917333	cluster1
257	piR-13373	1.65622	-0.355548	-0.067509	-1.04414	-0.189025	1.69686	-0.734947	-0.383686	0.0756563	-0.653887	1.66923	0.0854193	-0.448451	-0.928934	-0.377268	cluster1
258	piR-13390	1.75186	-0.580394	-0.50918	-0.571492	-0.0907979	-0.706377	-1.24151	0.256865	0.363891	1.32713	0.310068	-0.034452	-1.58479	1.17137	0.137808	cluster1
259	piR-13451	1.69441	-0.504882	-0.173394	-0.912867	-0.103271	-0.329852	-0.839454	-0.839454	0.522574	1.48619	1.04426	-0.373206	-1.18062	-0.534689	1.04426	cluster1
260	piR-13472	1.72012	-0.43003	-0.568168	-0.73033	0.0084084	1.78885	-0.447214	-0.447214	-0.447214	-0.447214	-0.70386	0.678722	-0.70386	1.43286	-0.70386	cluster1
261	piR-13473	1.71282	-0.512906	-0.0470556	-0.837589	-0.315272	1.54589	-1.19537	0.175261	-0.184249	-0.341534	1.36509	0.495502	-0.0131259	-0.620197	-1.22727	cluster1
262	piR-13474	1.76029	-0.288725	-0.279411	-0.717156	-0.475	1.48296	-0.868077	-0.868077	0.488293	-0.235104	1.65083	0.244567	-0.611418	-0.550276	-0.733701	cluster1
263	piR-13478	1.71195	-0.537082	-0.393221	-0.791237	0.00959075	1.58198	-0.432116	-0.688455	0.373524	-0.834935	1.50673	0.40497	-0.220351	-0.637232	-1.05411	cluster1
264	piR-13483	1.64531	-0.419521	0.0721052	-1.01603	-0.281866	-0.271999	-0.922795	-0.872734	0.737569	1.32996	1.00067	-0.406523	-1.34465	-0.234533	0.985037	cluster1
265	piR-13501	0.719943	1.39086	-0.892833	-0.544473	-0.673495	0.920544	0.86372	0.352307	-1.06829	-1.06829	1.25813	0.844873	-0.578554	-0.440803	-1.08364	cluster1
266	piR-13506	1.75704	-0.519258	-0.20654	-0.701071	-0.330173	0.254368	-1.22944	-0.73484	0.395683	1.31423	1.17893	0.866632	-0.81198	-1.08524	-0.148342	cluster1
267	piR-13516	1.75192	-0.526249	-0.568282	-0.568282	-0.0891093	0.929981	-0.929981	1.16248	-0.929981	-0.232495	1.76224	-0.539785	-0.539785	-0.539785	-0.142884	cluster1
268	piR-13528	1.78258	-0.395966	-0.579965	-0.447486	-0.359166	0.880771	0.330289	-1.71436	0.0943683	0.408929	-0.0407877	0.112166	-1.51934	1.28481	0.163151	cluster1
269	piR-13529	1.71839	-0.616682	-0.325663	-0.748333	-0.027716	1.64393	-0.575977	0.203992	-0.395984	-0.875965	0.830278	0.830278	0.500803	-1.21247	-0.948889	cluster1
270	piR-13532	1.74399	-0.588837	-0.242935	-0.717544	-0.19467	1.2081	-0.266905	-1.46095	-0.0561905	0.575953	0.830747	-0.474713	-0.830747	-0.830747	1.30546	cluster1
271	piR-13539	1.7228	-0.586147	-0.586147	-0.586147	0.0356441	-0.447214	-0.447214	-0.447214	-0.447214	1.78885	-0.447214	1.78885	-0.447214	-0.447214	-0.447214	cluster1
272	piR-13549	1.72709	-0.460165	-0.333977	-0.826109	-0.106839	1.75978	-0.260375	-0.619513	-0.619513	-0.260375	1.65108	-0.229897	-0.0731492	-0.282147	-1.06589	cluster1
273	piR-13576	1.72627	-0.221567	-0.509684	-0.826208	-0.168813	1.53968	-0.162479	-1.1683	0.224375	-0.433276	0.946512	0.985624	-1.28288	-0.696195	0.0469345	cluster1
274	piR-13579	1.71331	-0.546231	-0.320981	-0.813715	-0.0323797	1.41625	0.537556	-0.186077	-0.651269	-1.11646	1.71302	-0.108294	-0.354418	-0.354418	-0.895889	cluster1
275	piR-13593	1.67552	-0.815454	-0.288755	-0.660543	0.089229	0.317204	-1.33777	-0.717156	0.66199	1.07573	0.795243	0.636194	-0.675956	0.675956	-1.43144	cluster1
276	piR-13619	0.541191	-1.65377	-0.0278725	0.169558	0.970893	-0.609519	-1.04744	-0.260967	0.400388	1.51754	-0.231555	-1.6245	0.455874	0.455874	0.944311	cluster1
277	piR-13623	1.78148	-0.541986	-0.430236	-0.504736	-0.304518	0.138064	0.655806	1.17355	-0.638548	-1.32887	0.836039	0.0203912	-0.999168	-0.999168	1.14191	cluster1
278	piR-13624	1.62255	-0.337132	0.210915	-0.959913	-0.536422	0.397278	-0.935364	-0.759355	1.52877	-0.231327	1.21048	0.839169	-1.05453	-0.163378	-0.831743	cluster1
279	piR-13642	1.75106	-0.578112	-0.237695	-0.697557	-0.237695	1.09505	-1.27975	-0.686054	0.831181	0.03958	0.733779	-0.391905	-1.14236	-0.516981	1.31747	cluster1
280	piR-13670	1.63859	-0.525005	-0.699324	-0.68907	0.274807	1.67025	-0.908814	-0.29475	0.0736876	-0.540376	-0.497311	0.745967	1.2788	-1.20776	-0.3197	cluster1
281	piR-13676	1.20869	-0.237775	0.297219	-1.52572	0.25759	-0.180472	-0.654209	-1.01515	0.293266	1.55657	-0.798012	-0.101335	-0.861346	0.152002	1.60869	cluster1
283	piR-13690	1.7059	-0.562838	-0.539123	-0.689318	0.0853743	-0.0359018	-1.41214	-0.335083	1.2805	0.502625	-0.244497	0.298829	0.977986	0.570492	-1.60281	cluster1
285	piR-13737	1.73165	-0.520998	-0.604136	-0.604136	-0.00237537	-0.447214	-0.447214	-0.447214	-0.447214	1.78885	1.72581	-0.583374	-0.583374	0.0243072	-0.583374	cluster1
288	piR-13784	1.69881	-0.782675	-0.595	-0.379521	0.0583878	-0.534524	-0.837965	-0.802953	1.06438	1.11106	-0.284672	-1.08079	-0.670669	0.680318	1.35581	cluster1
289	piR-13819	1.65282	-0.820523	-0.205458	-0.735461	0.108618	0.57381	-0.314229	-1.4072	-0.109297	1.25692	0.682736	0.281127	-1.32531	-0.722897	1.08435	cluster1
291	piR-13858	1.78525	-0.482272	-0.346898	-0.516116	-0.439968	1.70497	-0.619987	-0.464991	-0.697486	0.0774984	1.24911	0.786479	-0.370108	-1.21827	-0.447214	cluster1
292	piR-13881	1.69175	-0.863344	-0.499371	-0.37562	0.0465885	0.453004	-0.474836	-1.21165	1.43542	-0.201942	0.367009	0.232737	-0.43862	1.26215	-1.42328	cluster1
293	piR-13889	1.7472	-0.461662	-0.194714	-0.770483	-0.320337	0.34128	-1.12135	-0.999463	0.741762	1.03777	1.34966	-0.0271484	-1.17126	0.554603	-0.705859	cluster1
294	piR-13897	1.59701	-0.643258	-0.617056	-0.715313	0.378618	0.557773	-0.371849	0.42497	-1.56708	0.956183	1.70157	-0.273466	-0.881168	-0.0455777	-0.501354	cluster1
295	piR-13934	1.78502	-0.358204	-0.41066	-0.523067	-0.493092	0.540376	-0.442126	0.540376	0.908814	-1.54744	1.64351	-0.704363	-0.49092	0.256132	-0.704363	cluster1
296	piR-13955	1.75081	-0.327232	-0.446659	-0.763142	-0.213775	1.06626	-1.39875	-0.538861	0.779629	0.091721	0.0500293	1.17569	-0.0125073	0.362713	-1.57592	cluster1
297	piR-13958	1.73647	-0.470157	-0.436891	-0.752916	-0.0765113	1.24163	-0.827751	0.805968	-0.174263	-1.04558	1.30491	0.711768	-0.142354	-0.854122	-1.0202	cluster1
298	piR-13960	1.69801	-0.605636	-0.512747	-0.689236	0.109609	0.175274	-0.575901	-0.701096	-0.575901	1.67762	0.982609	0.678709	-0.891439	-1.24599	0.47611	cluster1
299	piR-13963	1.69592	-0.495152	-0.251134	-0.901847	-0.0477867	0.457636	-0.969852	-1.17978	0.961455	0.730538	1.56687	0.398357	-0.783435	-0.398357	-0.783435	cluster1
302	piR-13973	1.78431	-0.490002	-0.499763	-0.324065	-0.47048	-0.942809	0.471405	-0.942809	0	1.41421	1.23271	0.160788	-1.3131	0.562758	-0.643152	cluster1
303	piR-14002	1.7519	-0.390589	-0.241246	-0.775433	-0.344637	1.72458	-0.811568	-0.073779	-0.35045	-0.488786	1.53437	0.298636	-0.679654	-1.04008	-0.113276	cluster1
304	piR-14006	1.7573	-0.33001	-0.594018	-0.643519	-0.189756	0.713831	-0.678139	-1.10644	1.32059	-0.249841	-1.48196	-0.311991	0.272992	0.272992	1.24796	cluster1
305	piR-14010	1.715	-0.483226	-0.560132	-0.713944	0.0422983	1.58013	-0.677199	-0.902932	-0.3386	0.3386	1.009	0.853766	-1.009	0.232845	-1.08661	cluster1
306	piR-1402	1.78169	-0.51454	-0.483822	-0.491501	-0.291829	1.72582	-0.0784465	-0.784465	-0.313786	-0.549125	0.807607	1.31236	-0.706656	-0.454279	-0.959033	cluster1
308	piR-14047	1.72091	-0.677344	-0.377563	-0.66114	-0.00486132	-0.438727	0.932294	-0.712931	1.2065	-0.987135	0.471104	1.48061	-0.790782	-0.201902	-0.959033	cluster1
309	piR-14071	1.7769	-0.55626	-0.257502	-0.520694	-0.442448	1.70658	-0.604415	-0.11555	-0.826626	-0.159992	1.31112	0.797728	-1.01888	-0.465999	-0.623965	cluster1
310	piR-14077	1.77927	-0.399427	-0.301665	-0.574002	-0.504172	0.558462	-1.48207	-0.0859173	1.20284	-0.193314	1.40625	0.614652	-1.10824	-0.456333	-0.456333	cluster1
311	piR-14094	1.66612	-0.323451	-0.294364	-1.01573	-0.0325778	-0.573025	-0.833492	-0.729305	0.781398	1.35442	0.800234	-0.20977	-1.54997	0.00388463	0.955619	cluster1
313	piR-14117	1.77521	-0.362999	-0.28841	-0.595053	-0.528752	0.551553	-0.713774	0.356887	1.13555	-1.33022	1.56179	0.033952	-0.475328	0.033952	-1.15437	cluster1
314	piR-14132	1.77741	-0.503571	-0.389522	-0.591301	-0.293019	1.51053	-0.335673	0.335673	-1.17485	-0.335673	1.31982	0.293294	0.293294	-1.31982	-0.586588	cluster1
315	piR-14139	1.77792	-0.468291	-0.444479	-0.587348	-0.2778	-0.354246	-1.06274	-0.531369	1.50555	0.442807	1.54283	-0.327267	-1.02855	0.37402	-0.561029	cluster1
316	piR-14142	1.72955	-0.488157	-0.65875	-0.580015	-0.0026245	-0.55665	-0.506045	-1.0627	1.21451	0.910882	-0.047316	-0.205036	-1.15136	-0.205036	1.60874	cluster1
317	piR-14144	1.74343	-0.483719	-0.324181	-0.770887	-0.164643	1.6575	-0.937575	-0.602727	-0.0167424	-0.100454	0.632456	0.843274	-1.68655	0	0.210819	cluster1
318	piR-14150	1.78226	-0.463875	-0.382493	-0.577809	-0.358079	1.59218	-0.629468	-0.999743	-0.166624	0.203651	1.69376	-0.378394	-0.378394	-0.918956	-0.0180187	cluster1
319	piR-14153	1.77987	-0.518428	-0.392494	-0.560406	-0.308538	1.12709	-0.880053	1.04989	-0.571263	-0.725658	1.4788	0.536429	-0.333456	-0.840889	-0.840889	cluster1
320	piR-14162	1.16052	-0.73359	-1.27476	0.679473	0.168365	-0.147442	0.147442	-1.32698	-0.147442	1.47442	-1.16848	-0.538419	0.0343672	1.52361	0.148924	cluster1
321	piR-14177	1.64944	-0.716254	0.125298	-0.837811	-0.220674	0.394914	0.735358	-1.71583	-0.0136177	0.59918	0.993445	0.928936	-1.32889	-0.61929	0.0258038	cluster1
322	piR-14202	1.77592	-0.481695	-0.514024	-0.540964	-0.239231	0.392232	-0.784465	-0.784465	-0.392232	1.56893	1.73205	0	-0.57735	-0.57735	-0.57735	cluster1
323	piR-14203	1.71016	-0.459667	-0.306445	-0.87485	-0.0691972	0.511811	-1.33406	0.00839034	1.30889	-0.49503	0.384678	-1.45857	0.705242	-0.577016	0.945666	cluster1
324	piR-14205	1.78389	-0.451171	-0.378402	-0.565523	-0.388797	-0.0611418	-0.978269	-0.978269	0.855985	1.16169	1.75281	-0.0922531	-0.553519	-0.553519	-0.553519	cluster1
325	piR-14220	1.75965	-0.246731	-0.273845	-0.626318	-0.612761	1.65534	0.160935	-0.586265	-0.87365	-0.356357	1.68089	0.172399	-0.617763	-0.617763	-0.617763	cluster1
326	piR-14227	1.60883	0.0478368	0.0100709	-0.934076	-0.732658	0.402185	-0.146249	0.828745	0.584996	-1.66968	0.445025	0.159752	1.3579	-1.03839	-0.924282	cluster1
328	piR-14297	1.75346	-0.519544	-0.463072	-0.653666	-0.11718	1.65977	-0.0145594	-0.0873565	-0.888125	-0.669733	1.38904	0.0551936	-0.864699	-1.04868	0.469145	cluster1
329	piR-14321	1.75498	-0.457759	-0.277975	-0.748181	-0.27106	1.61352	-0.65266	0.34446	-0.65266	-0.65266	1.37505	0.756639	-0.77119	-0.77119	-0.589305	cluster1
330	piR-14361	1.6744	-0.581316	-0.581316	-0.697223	0.185451	0.175835	0.175835	-0.923133	-0.923133	1.4946	-0.611334	-1.19356	0.407556	-0.0291111	1.42645	cluster1
331	piR-14401	1.19928	-0.806273	-0.583434	-0.786015	0.976441	1.2845	0.0694326	-1.2035	-0.740615	0.590177	-0.401004	-0.902258	-0.601506	0.300753	1.60402	cluster1
332	piR-14408	1.68378	-0.674187	-0.392807	-0.736091	0.119305	1.00428	0.301803	-0.426687	-1.51942	0.640031	1.3518	0.0519924	-1.29114	-0.554586	0.441935	cluster1
333	piR-14420	1.68024	-0.071221	-0.398256	-0.979653	-0.231105	0.162077	-0.264441	-1.50134	0.375336	1.22837	0.859203	-0.245487	-1.53429	0.920575	0	cluster1
334	piR-14444	1.76419	-0.5581	-0.520644	-0.530008	-0.155444	0.0386154	-0.637154	-1.21638	0.424769	1.39015	-0.0409745	0.0614617	-0.553156	-1.06534	1.59801	cluster1
336	piR-14480	1.76567	-0.485266	-0.4268	-0.650919	-0.202681	1.42929	-1.10363	-0.0180923	0.434216	-0.741785	1.78885	-0.447214	-0.447214	-0.447214	-0.447214	cluster1
337	piR-14484	1.73878	-0.573529	-0.568742	-0.568742	-0.0277669	-0.720997	-1.35484	0.46746	0.54669	1.06169	0.801806	-0.733992	-1.21268	1.16082	-0.0159563	cluster1
338	piR-14497	1.77049	-0.564425	-0.215107	-0.426536	-0.564425	1.44729	-0.698691	-1.14785	0.099813	0.299439	-0.107916	-0.647496	-0.647496	1.74207	-0.339165	cluster1
339	piR-14499	1.7503	-0.576653	-0.289523	-0.696291	-0.187831	1.24422	-1.44139	0.496329	0.0543922	-0.353549	1.28792	0.699687	-0.569657	-1.21981	-0.198141	cluster1
340	piR-14501	1.76784	-0.431915	-0.44196	-0.66294	-0.231025	1.78885	-0.447214	-0.447214	-0.447214	-0.447214	-0.977986	-0.570492	-0.298829	1.60281	0.244497	cluster1
341	piR-14508	1.71329	-0.623423	-0.456515	-0.682066	0.048719	0.1922	-0.648675	1.6337	-0.2883	-0.888925	0.705898	1.16878	-1.31922	0.0694326	-0.624894	cluster1
342	piR-14513	1.72533	-0.704217	-0.211265	-0.68309	-0.126759	1.30253	0.809149	-0.868355	-0.868355	-0.374972	1.72841	-0.571992	-0.0746076	-0.758511	-0.3233	cluster1
343	piR-14514	1.73649	-0.552826	-0.586742	-0.578263	-0.0186536	-1.36842	1.30892	-0.475971	0.118993	0.416475	-0.762484	-0.242608	-0.762484	1.6636	0.103975	cluster1
344	piR-14519	1.73512	-0.501163	-0.332705	-0.78333	-0.117921	1.04257	-1.04257	-0.834058	1.04257	-0.208514	1.70044	-0.0083355	-0.425111	-0.383433	-0.883563	cluster1
345	piR-14526	1.77279	-0.44814	-0.349286	-0.65903	-0.316334	-0.755297	-0.637282	-0.165221	1.72302	-0.165221	0	-0.76277	1.71623	-0.381385	-0.572078	cluster1
347	piR-14537	1.72825	-0.605048	-0.529953	-0.605048	0.0118006	-0.447214	1.78885	-0.447214	-0.447214	-0.447214	1.25984	0.914677	-0.724839	-0.724839	-0.724839	cluster1
348	piR-14562	1.72231	-0.381647	-0.561054	-0.756771	-0.0228336	0.745804	0.745804	-1.53304	0.538636	-0.497202	0.561951	-0.749269	-0.561951	1.49854	-0.749269	cluster1
349	piR-14575	1.63828	-0.773675	-0.23426	-0.796793	0.166448	-0.595854	-0.870864	-0.626411	0.656967	1.43616	-0.367171	-0.740566	-0.709449	0.146246	1.67094	cluster1
350	piR-14578	1.70785	-0.576033	-0.401648	-0.767294	0.0371271	-0.746704	-0.435577	-0.968937	1.07561	1.07561	-0.932336	-0.771589	0.514392	1.47888	-0.289346	cluster1
351	piR-14591	1.57807	-0.738937	-0.770248	-0.463401	0.394517	-0.0995008	-0.329118	-0.941431	1.69917	-0.329118	-0.974598	1.02253	-1.05448	0.942644	0.063908	cluster1
352	piR-14593	1.68256	-0.858278	-0.34841	-0.552357	0.0764802	0.276062	-0.766212	-1.01974	-0.00563391	1.51552	1.08589	-0.408734	-0.469739	-1.2018	0.994383	cluster1
353	piR-14595	1.76768	-0.506951	-0.343614	-0.65819	-0.25892	1.43296	-0.988941	0.423832	0.0201825	-0.888029	-0.310581	-0.138036	-1.40337	1.24232	0.609659	cluster1
354	piR-14597	1.73651	-0.64067	-0.539348	-0.531554	-0.0249409	-0.231653	-0.625027	-0.909129	1.6478	0.118012	-0.321936	-0.406656	-1.29621	0.991223	1.03358	cluster1
355	piR-14627	1.7244	-0.432593	-0.635745	-0.659645	0.00358503	1.47799	-0.677413	0.195013	-1.13929	0.143694	0.979447	1.17665	-0.959727	-0.696788	-0.499584	cluster1
356	piR-14628	1.78108	-0.407908	-0.416699	-0.601313	-0.355162	0.734548	0.299618	-1.0535	1.07283	-1.0535	0.27225	-0.757886	-0.463561	1.6335	-0.684305	cluster1
357	piR-14691	1.68099	-0.739965	-0.616866	-0.473249	0.149087	-0.293158	-0.926524	-0.890332	1.19073	0.919286	1.43854	-0.442627	-0.922139	-0.700826	0.627054	cluster1
359	piR-14702	1.78522	-0.384588	-0.391085	-0.540503	-0.469042	-0.924902	-0.280983	-0.807826	0.56782	1.44589	-0.475328	-1.01856	-0.611136	1.32413	0.780896	cluster1
360	piR-14717	1.76451	-0.456309	-0.473659	-0.647161	-0.187382	-0.498542	-1.43331	1.0594	0.747812	0.124635	1.65971	0.140257	-0.911673	-0.444148	-0.444148	cluster1
361	piR-14732	1.78444	-0.548202	-0.436829	-0.449204	-0.350206	0.130154	-0.780927	-0.911081	1.59439	-0.0325386	0.28554	-0.713849	-1.34204	1.02794	0.742403	cluster1
363	piR-14771	1.763	-0.274844	-0.35119	-0.721172	-0.41579	1.70842	-0.0397307	-0.715153	-0.715153	-0.238384	1.12744	1.04203	-0.538098	-0.922454	-0.708923	cluster1
364	piR-14787	1.64975	-0.736308	-0.471924	-0.676822	0.235301	-0.506985	-0.0891403	-0.646267	-0.506985	1.74938	0.356034	-0.474713	1.54282	-0.356034	-1.0681	cluster1
365	piR-14791	1.71234	-0.385495	-0.550986	-0.784619	0.00876126	1.43508	-0.634747	-0.186284	0.503658	-1.11771	1.38685	0.067651	-0.30443	0.236779	-1.38685	cluster1
366	piR-14819	1.76512	-0.41893	-0.240118	-0.693533	-0.412543	1.13389	0.377964	0.377964	-1.51186	-0.377964	1.72863	-0.244263	-0.150316	-0.526106	-0.807948	cluster1
367	piR-14820	1.72725	-0.598537	-0.381797	-0.715243	-0.0316774	1.43954	0.175079	-0.797584	-1.08938	0.272346	-0.168133	1.34506	-0.0840663	0.336265	-1.42913	cluster1
368	piR-14827	1.73433	-0.388372	-0.349621	-0.831857	-0.164477	1.70104	0	-0.321818	-0.850519	-0.528701	1.33534	0.742869	-0.48765	-0.510437	-1.08012	cluster1
369	piR-14849	1.73571	-0.630168	-0.350216	-0.679572	-0.0757519	1.72538	-0.371766	-0.0381298	-0.753064	-0.562415	0.818771	1.29874	-0.903472	-0.395269	-0.818771	cluster1
370	piR-14851	1.77192	-0.508272	-0.548452	-0.508272	-0.206925	-0.510708	-0.510708	0.81335	1.28623	-1.07816	0.0323592	0.0323592	-1.5856	1.16493	0.355952	cluster1
371	piR-14857	1.7634	-0.440849	-0.553887	-0.600986	-0.167673	1.72904	-0.468893	-0.835215	-0.249099	-0.175835	0.281439	1.4072	0.14072	-1.26648	-0.562878	cluster1
372	piR-14861	1.76186	-0.399368	-0.558922	-0.626611	-0.17696	1.63195	-0.985328	0.143694	-0.523456	-0.26686	0.578947	1.31579	0	-0.684211	-1.21053	cluster1
373	piR-14865	1.75998	-0.488169	-0.373978	-0.695142	-0.20269	0.778515	-0.758028	-1.27021	0.163898	1.08582	1.64309	-1.07219	-0.236717	-0.027849	-0.30634	cluster1
374	piR-14869	1.44507	0.24524	0.192501	-0.796372	-1.08644	0.16052	-0.703817	-0.107013	-0.95077	1.60108	1.20627	-0.236008	-0.989925	-0.858809	0.878476	cluster1
375	piR-14873	1.78082	-0.50969	-0.385879	-0.561278	-0.323973	1.23443	0.308607	0.514344	-1.02869	-1.02869	-0.287147	1.40963	-0.156625	0.365459	-1.33132	cluster1
376	piR-14878	1.7702	-0.340581	-0.30999	-0.677082	-0.442551	1.67348	-0.480505	-0.39766	-0.894734	0.0994149	1.62341	-0.0383482	-0.0383482	-1.06097	-0.485744	cluster1
377	piR-14912	1.7858	-0.35438	-0.493353	-0.500302	-0.437764	1.38054	-0.920358	0.613572	-0.920358	-0.153393	-0.241191	1.73219	-0.131559	-0.67972	-0.67972	cluster1
378	piR-14915	1.77654	-0.565064	-0.356188	-0.55407	-0.301221	0.229416	-0.917663	0.688247	-1.14708	1.14708	1.31607	0.257163	-1.17992	0.408435	-0.801743	cluster1
379	piR-14919	1.75079	-0.699034	-0.327071	-0.557945	-0.166742	0.846067	-1.47379	-0.382095	0.982529	0.0272925	1.72609	-0.304604	-0.507673	-0.812277	-0.101535	cluster1
380	piR-14932	1.72286	-0.357574	-0.451031	-0.832986	-0.0812669	1.47865	-0.0336057	0.0504086	-1.33583	-0.159627	1.58617	0.38113	-0.79589	-0.683793	-0.487623	cluster1
381	piR-14937	1.5788	-0.750081	-0.636661	-0.606416	0.414359	-0.911877	-0.504789	-0.749042	1.02179	1.14392	-0.744836	-0.401065	-0.458361	-0.143238	1.7475	cluster1
382	piR-14942	1.75586	-0.40499	-0.330243	-0.758337	-0.262292	1.33678	0.299623	-0.276576	0.0691439	-1.42897	0.294884	-0.147442	-1.62186	1.03209	0.442326	cluster1
384	piR-14964	1.74207	-0.36704	-0.650081	-0.63182	-0.0931295	-1.24722	1.06904	0	0.890871	-0.712697	0.332324	-0.725071	-1.10271	1.46525	0.0302113	cluster1
385	piR-1499	1.25287	-0.233731	0.0756188	0.393562	-1.48832	0.394091	0.452046	0.104318	0.785285	-1.73574	0.722852	0.189873	-0.276482	0.939374	-1.57562	cluster1
386	piR-14991	1.78398	-0.381802	-0.415294	-0.571587	-0.415294	0.804244	-0.253972	-0.571437	1.22753	-1.20637	0.849814	1.2193	-0.443381	-1.18235	-0.443381	cluster1
387	piR-15003	1.69551	-0.299725	-0.229409	-0.97213	-0.19425	1.20409	-0.552951	-1.37979	0.558119	0.170536	1.39331	0.570871	-0.12256	-0.815991	-1.02563	cluster1
388	piR-15046	1.74053	-0.585845	-0.531743	-0.585845	-0.0370983	-0.538269	-0.941165	-0.618848	0.70265	1.39563	-0.698771	-0.586968	-0.503115	0.0838525	1.705	cluster1
389	piR-1506	1.76078	-0.460421	-0.166222	-0.659005	-0.475131	0.153393	-0.613572	-0.613572	-0.613572	1.68732	0.578761	1.04984	-0.228812	0.174974	-1.57477	cluster1
390	piR-15062	1.72058	-0.486448	-0.373844	-0.812998	-0.0472935	0.854467	-1.06072	1.22277	-0.250447	-0.766074	1.18009	0.950199	-1.04215	-0.659009	-0.429122	cluster1
391	piR-15063	1.76852	-0.398515	-0.568388	-0.586753	-0.214867	1.10644	-0.833956	-1.20552	0.156883	0.776157	0.347269	1.50483	-1.13184	-0.167203	-0.553058	cluster1
392	piR-1507	1.77524	-0.463642	-0.463642	-0.59586	-0.252094	-0.979992	-0.685994	-0.342997	1.46999	0.538996	0.851633	0.666495	0.666495	-1.09231	-1.09231	cluster1
393	piR-15084	1.70786	-0.483711	-0.154975	-0.890717	-0.178456	-0.0751175	0.801253	-0.0751175	0.926449	-1.57747	1.32845	-0.187232	0.704347	-0.900494	-0.945073	cluster1
394	piR-15093	1.69402	-0.599213	-0.526922	-0.691585	0.123698	1.11334	-1.38083	-0.097598	0.806087	-0.440998	0.889796	0.839525	-0.618333	0.31168	-1.42267	cluster1
395	piR-15108	1.69936	-0.403965	-0.201187	-0.940729	-0.153475	1.62719	-0.551288	0.293428	-0.795811	-0.573517	1.47919	0.562212	-0.414895	-0.835802	-0.790705	cluster1
396	piR-15144	1.70114	-0.434523	-0.0280814	-0.892694	-0.345845	-0.104405	-1.25721	-0.626427	1.1354	0.852637	1.39318	0.0932056	-1.42752	-0.103017	0.04415	cluster1
397	piR-15146	1.78189	-0.310429	-0.549747	-0.488208	-0.433507	1.23382	-0.0804663	0.777841	-0.938773	-0.992417	1.49558	-1.09293	-0.32596	-0.517701	0.441005	cluster1
399	piR-15160	1.7653	-0.523052	-0.464935	-0.602963	-0.174351	0.70437	0.807954	-1.67806	0.186451	-0.0207168	1.37844	0.125313	-0.918963	-1.02339	0.438596	cluster1
400	piR-15161	1.45953	-1.26472	-0.46571	0.0441359	0.226767	-0.741637	-0.96518	-0.189354	1.53324	0.362929	-0.749188	-1.33024	0.46237	1.08051	0.536547	cluster1
404	piR-15215	1.73474	-0.596967	-0.456576	-0.651902	-0.029299	1.72692	-0.682736	-0.682736	-0.281127	-0.0803219	1.50213	0.537926	-0.527776	-0.88301	-0.629271	cluster1
405	piR-15233	1.70136	-0.261258	-0.044605	-0.872983	-0.522516	0.413694	-0.816207	-1.28208	0.618678	1.06591	1.28106	0.695084	-1.12345	-0.0727414	-0.779949	cluster1
407	piR-15266	1.76318	-0.499429	-0.324675	-0.687979	-0.251094	0.9985	-0.368494	1.13718	-0.804347	-0.962839	1.42732	-0.720591	0.526586	-1.06703	-0.16629	cluster1
408	piR-15301	1.67965	-0.588946	-0.508878	-0.740186	0.158357	0.414263	0.864549	0.864549	-1.20677	-0.936595	0.0420936	1.19967	-0.58931	0.673498	-1.32595	cluster1
409	piR-15307	1.59829	-0.483107	-0.84509	-0.61537	0.345275	0.0115958	-0.829099	-0.727636	-0.118857	1.664	0.169642	-0.512253	-0.828253	-0.495621	1.66649	cluster1
412	piR-15327	1.57703	-0.621956	-0.737692	-0.637052	0.419669	0.17771	-0.618922	-0.618922	-0.618922	1.67906	-1.21656	-0.130346	-0.637246	1.24553	0.738626	cluster1
413	piR-15331	1.73181	-0.823694	-0.298903	-0.458622	-0.150592	-0.629858	1.08794	-0.629858	1.08794	-0.916157	-0.422368	0.260875	-0.608707	1.62736	-0.857159	cluster1
414	piR-15342	0.561661	0.959062	0.429194	-0.392103	-1.55781	0.724752	0.806185	0.317588	-0.211725	-1.6368	0.265448	0.957923	0.553979	-0.138495	-1.63886	cluster1
415	piR-15368	1.72781	-0.337226	-0.484052	-0.810858	-0.0956737	0.727273	-1.10928	-0.92562	1.16804	0.139578	1.49929	0.132942	-0.457911	0.0590853	-1.2334	cluster1
416	piR-15379	1.70268	-0.596061	-0.478335	-0.713786	0.0855056	1.09545	-0.730297	-0.730297	-0.730297	1.09545	1.65309	-0.247964	-0.661236	-0.867872	0.123982	cluster1
417	piR-15384	1.72094	-0.274601	-0.700999	-0.683943	-0.0614014	0.459335	0.650725	-1.07178	-1.07178	1.0335	0.657318	-0.985978	1.27355	-0.985978	0.0410824	cluster1
418	piR-15385	0.928791	-1.27153	-0.499305	-0.255999	1.09805	-0.841997	-0.765052	-0.369336	0.43309	1.5433	-0.634023	-0.9299	-0.450861	0.507218	1.50757	cluster1
420	piR-15430	1.77035	-0.495829	-0.271942	-0.648728	-0.353852	1.35447	-0.660088	-1.17444	-0.102871	0.582934	-0.726043	1.60173	-0.726043	-0.504351	0.354708	cluster1
421	piR-15455	1.74425	-0.572165	-0.454743	-0.646888	-0.0704532	0.174667	0.465778	-0.989778	1.33911	-0.989778	0	-0.57735	-0.57735	1.73205	-0.57735	cluster1
422	piR-15478	1.63181	-0.180021	-0.894299	-0.696856	0.139371	0.105432	-1.01478	-1.01478	1.15975	0.764383	1.48725	0.561849	-0.793199	-0.793199	-0.462699	cluster1
423	piR-15486	1.76295	-0.506974	-0.471171	-0.621545	-0.163263	0.216983	-1.21054	-0.867934	0.902195	0.959295	0.852371	0.518108	-0.568247	0.685239	-1.48747	cluster1
424	piR-15511	1.69416	-0.360135	-0.639112	-0.76592	0.0710125	1.61891	0.306281	-0.459421	-0.732886	-0.732886	1.31547	0.828258	-0.807378	-0.528972	-0.807378	cluster1
425	piR-15532	1.75922	-0.464983	-0.381051	-0.708386	-0.204794	1.20984	0.129626	0.669732	-1.16663	-0.842567	1.62638	-1.06432	-0.406596	0.0717522	-0.227215	cluster1
426	piR-15555	1.71853	-0.721357	-0.301851	-0.658672	-0.0366465	1.55649	0.395948	-0.935257	-0.389122	-0.628056	1.23869	0.893131	-0.489095	-0.622002	-1.02072	cluster1
427	piR-15557	1.65873	-0.468268	-0.765058	-0.633152	0.207753	1.46397	0.602813	-0.796574	-0.796574	-0.473639	0	0.738549	-0.984732	1.23091	-0.984732	cluster1
430	piR-15634	1.70131	-0.250376	-0.631382	-0.802446	-0.0171064	-0.092484	-0.381497	-1.42194	1.06357	0.832356	0.857622	-0.848871	-1.0239	-0.192527	1.20767	cluster1
431	piR-15638	1.76283	-0.463518	-0.627757	-0.506098	-0.165455	0.490038	-1.05121	-0.893134	1.35946	0.0948461	0.00590616	-0.466587	-1.38204	1.21667	0.626053	cluster1
433	piR-15673	1.75633	-0.564433	-0.163313	-0.65755	-0.371036	0.737607	-1.10641	1.305	-0.255326	-0.680868	0.848668	1.15728	-1.15728	-0.771517	-0.0771517	cluster1
434	piR-15683	1.73597	-0.471321	-0.59467	-0.640114	-0.0298633	1.69395	-0.150946	-0.821819	-0.0670873	-0.654101	1.60763	0.348196	-0.726026	-0.688983	-0.540815	cluster1
435	piR-15734	1.76273	-0.400354	-0.209709	-0.686321	-0.466347	-0.35375	-1.42323	-0.0521027	1.20933	0.619748	-0.379856	-0.926223	-0.822153	1.23323	0.895002	cluster1
436	piR-15737	1.78147	-0.363618	-0.415937	-0.599054	-0.402857	1.65943	-0.153393	0.0557793	-0.78091	-0.78091	0.905818	1.05935	-1.01329	-1.01329	0.0614114	cluster1
438	piR-15792	1.76956	-0.415011	-0.524528	-0.610989	-0.219034	1.0536	-0.556064	-1.1414	1.0536	-0.409732	0.643376	1.09163	-0.833225	-1.25511	0.35333	cluster1
439	piR-15801	0.940787	-1.55179	-0.414151	0.442272	0.582879	0.824315	0.592477	-0.128799	0.386398	-1.67439	0.685309	0.0676485	0.155886	0.788252	-1.6971	cluster1
441	piR-15830	1.76944	-0.553629	-0.466785	-0.553629	-0.195398	1.61685	-0.791224	0.240807	-0.791224	-0.275208	-0.0468807	-0.984495	1.12514	0.890734	-0.984495	cluster1
442	piR-15841	1.64262	-0.568428	-0.8325	-0.478911	0.237218	-0.395185	-0.964011	-0.784382	1.04185	1.10173	-0.0215041	-0.688132	-0.924678	0	1.63431	cluster1
443	piR-15843	1.69739	-0.710963	-0.272382	-0.734046	0.0200054	0.432307	0.355109	-1.49763	-0.416867	1.12709	0.236135	-0.977338	-1.04293	0.498508	1.28563	cluster1
444	piR-15848	1.72524	-0.489905	-0.64616	-0.604798	0.0156255	1.10663	0.450154	0.543936	-0.862795	-1.23792	0.313625	1.60297	-0.696944	-0.836333	-0.383319	cluster1
445	piR-1585	1.70848	-0.543248	0.0787316	-0.677092	-0.566868	-0.0629914	-0.948808	-0.791329	0.251966	1.55116	0.555716	0.990915	-1.41942	-0.649451	0.522239	cluster1
446	piR-15853	1.72047	-0.336519	-0.490683	-0.82544	-0.0678323	1.38775	-1.40748	0.0394622	-0.223619	0.203888	1.29515	0.642555	-0.938733	0.0150599	-1.01403	cluster1
447	piR-15858	1.6972	-0.391756	-0.714087	-0.670697	0.079343	0.400892	-0.400892	-1.46994	1.20268	0.267261	1.37593	0.446246	-1.32015	-0.111562	-0.390465	cluster1
448	piR-15861	1.74439	-0.362023	-0.162695	-0.77684	-0.442831	1.01293	-1.14054	0.773652	0.334983	-0.981022	1.42642	0.0953594	0.333758	-0.679436	-1.1761	cluster1
449	piR-15867	1.77011	-0.295419	-0.325441	-0.655685	-0.493565	-1.03219	-0.609164	1.5906	0.152291	-0.101527	1.30384	0.153393	-0.997054	0.536875	-0.997054	cluster1
450	piR-1587	1.75115	-0.719599	-0.30016	-0.536094	-0.195301	-0.759167	-0.651738	-0.777072	1.06713	1.12085	-0.429882	-1.21946	-0.210555	0.403563	1.45634	cluster1
451	piR-15870	1.03891	-1.29612	-0.807562	0.428209	0.636566	-0.862069	-0.551724	0.448276	1.55172	-0.586207	-1.31278	-0.847621	0.720133	0.685677	0.754589	cluster1
452	piR-15886	1.78432	-0.448803	-0.503269	-0.503269	-0.328977	0.260623	1.12937	-1.04249	-1.04249	0.694996	-0.447214	1.78885	-0.447214	-0.447214	-0.447214	cluster1
453	piR-15896	1.74705	-0.554602	-0.5195	-0.604746	-0.0681969	1.50604	-0.858818	-0.858818	0.448079	-0.236486	0.674527	1.03588	0.0722708	-1.55382	-0.228858	cluster1
454	piR-15917	1.71783	-0.153033	-0.161441	-0.787866	-0.615494	-0.136434	-0.0909561	-1.09147	1.63721	-0.318346	1.66895	-0.0160476	-0.978902	-0.457356	-0.216642	cluster1
456	piR-15950	1.72392	-0.612288	-0.225893	-0.766846	-0.118891	1.65717	-0.146761	-0.238486	-0.207911	-1.06402	1.56282	0.44652	-0.580475	-0.699547	-0.729315	cluster1
457	piR-15964	1.70409	-0.660143	-0.422185	-0.690848	0.0690848	1.39621	-0.117753	0.555121	-1.07099	-0.76259	1.45589	0.106983	-0.288388	0.0604684	-1.33496	cluster1
458	piR-15973	1.49165	-1.10252	-0.703419	0.244451	0.069843	-0.428507	-1.08317	-0.577294	1.29742	0.791547	0.0184447	-0.581009	-0.996016	-0.073779	1.63236	cluster1
459	piR-15988	1.65144	-0.427252	-0.120245	-1.03487	-0.0690767	1.51652	0.0441704	0.246618	-0.857641	-0.949663	1.50187	0.028975	0.00482917	-0.236629	-1.29905	cluster1
460	piR-15989	1.76271	-0.474063	-0.398947	-0.682718	-0.206985	1.56629	-0.502396	-0.945687	-0.502396	0.384185	-1.07178	1.0335	-1.07178	0.459335	0.650725	cluster1
461	piR-1599	1.48145	-0.958062	-0.603224	0.549999	-0.47016	-0.848142	-0.492633	-0.0863378	1.7166	-0.289486	0.761694	-0.753504	-0.712552	1.37596	-0.671601	cluster1
463	piR-15992	1.69913	-0.554359	-0.621964	-0.636987	0.114177	1.45328	-0.705054	-1.13672	0.302166	0.0863332	-1.2907	0.0409745	-0.36877	0.143411	1.47508	cluster1
464	piR-160	0.824277	-1.30273	-0.792653	0.329507	0.941594	-1.01183	-0.510304	-0.629417	1.12593	1.02562	-0.75659	-1.05764	-0.24538	0.777038	1.28257	cluster1
465	piR-16008	0.886889	-1.26767	-0.891709	0.665166	0.607326	-1.16825	-0.564482	-0.237141	1.38502	0.58485	-1.06669	-0.967271	0.108774	1.13804	0.787151	cluster1
466	piR-16032	1.43551	-0.885857	-0.930327	-0.138749	0.519418	-1.01036	-0.511828	-0.611535	1.24966	0.884067	-0.999464	-0.0725417	-0.475551	-0.112843	1.6604	cluster1
467	piR-1605	1.7647	-0.546414	-0.422604	-0.612446	-0.183238	1.76029	-0.386405	-0.601074	-0.171736	-0.601074	1.66855	-1.01032	-0.0918469	-0.168386	-0.398003	cluster1
468	piR-16051	1.72565	-0.504197	-0.345395	-0.801951	-0.0741077	1.73402	-0.60553	-0.192669	-0.743151	-0.192669	1.54101	0.435903	-0.82269	-0.791993	-0.362229	cluster1
469	piR-16061	1.76099	-0.451724	-0.15792	-0.635352	-0.515994	0.80121	-0.53414	0.80121	0.430279	-1.49856	0.970222	1.02129	-0.459579	-0.204257	-1.32767	cluster1
471	piR-16109	1.74111	-0.409991	-0.457194	-0.760641	-0.113287	0.8461	0.334721	0.799611	-1.52484	-0.455592	0.87663	-0.630078	0.602683	0.602683	-1.45192	cluster1
473	piR-16114	1.76569	-0.318508	-0.468143	-0.692595	-0.286443	1.23443	0	0	0.308607	-1.54303	1.29095	-0.0537895	-1.26405	-0.591684	0.618579	cluster1
474	piR-16140	1.77078	-0.201816	-0.527327	-0.559878	-0.481755	-0.133581	-0.0222635	-0.467533	-1.02412	1.6475	0.95808	1.14718	-0.302552	-1.05893	-0.743773	cluster1
475	piR-16151	1.74057	-0.510878	-0.207931	-0.779399	-0.242357	1.4567	-0.630387	-0.502606	0.604831	-0.928543	1.21994	0.687428	-1.00694	0.106503	-1.00694	cluster1
476	piR-16177	1.70842	-0.296083	-0.485188	-0.8688	-0.0583522	1.70412	-0.394237	-0.426031	-0.871137	-0.0127173	1.38635	0.663607	-0.305522	-0.765448	-0.978985	cluster1
478	piR-16203	1.75566	-0.559216	-0.569347	-0.518693	-0.108399	0.0156689	-0.715549	-0.846123	1.66091	-0.114906	-0.672681	-0.181397	-1.12617	1.36804	0.612215	cluster1
479	piR-16205	1.75148	-0.249817	-0.53276	-0.725989	-0.242916	1.54848	-0.910007	-0.0660489	0.264196	-0.83662	-0.900704	1.57623	-0.825645	0.150117	0	cluster1
480	piR-16227	1.78198	-0.369006	-0.591522	-0.433907	-0.387549	0.553519	0.553519	0.553519	-1.75281	0.0922531	-0.532676	-1.19852	-0.310728	1.24291	0.799014	cluster1
481	piR-16232	1.76128	-0.378531	-0.365524	-0.73625	-0.280972	1.31986	-0.232916	0.64052	-0.475538	-1.25193	1.63684	0.137839	-0.723654	-0.189528	-0.861493	cluster1
482	piR-16244	1.73816	-0.573482	-0.404337	-0.694299	-0.066047	1.37961	-0.429715	0.701113	-0.995129	-0.65588	1.35961	0.202495	0.202495	-1.38854	-0.376062	cluster1
483	piR-16248	1.72009	-0.462114	-0.648827	-0.637158	0.0280069	-0.310728	0.577066	1.24291	-0.0887794	-1.42047	0.860484	1.30338	-0.721288	-0.721288	-0.721288	cluster1
484	piR-16264	1.67224	-0.494258	-0.889665	-0.395407	0.107089	-0.63019	0.361776	1.41209	0.0700212	-1.2137	1.23006	0.283859	0.367348	-1.44156	-0.439704	cluster1
485	piR-16275	1.7654	-0.202605	-0.434756	-0.471689	-0.656354	1.69593	-0.203732	-0.836954	-0.038544	-0.616703	1.3872	0.72582	-0.749562	-0.512144	-0.851312	cluster1
486	piR-16288	1.72986	-0.503668	-0.0839447	-0.788481	-0.353767	1.63068	-0.172476	-1.11325	-0.0940779	-0.250874	0.962216	1.08249	-0.420969	-0.360831	-1.26291	cluster1
487	piR-16310	1.73123	-0.4691	-0.323924	-0.813894	-0.124307	1.63562	0.251951	-0.408904	-0.759984	-0.71868	1.48383	0.484447	-0.243917	-0.769017	-0.955342	cluster1
489	piR-1632	1.72538	-0.556806	0.0167281	-0.664343	-0.52096	0.597614	-0.83666	0.717137	0.83666	-1.31475	0.764908	0.0246744	-0.592187	-1.33242	1.13502	cluster1
490	piR-16327	1.6046	-0.911165	-0.462901	-0.536087	0.305551	-0.546661	-0.0742379	-0.61415	1.74797	-0.512917	0.906851	-1.44681	-0.443042	0.941464	0.0415352	cluster1
491	piR-16331	1.74831	-0.497225	-0.577422	-0.597472	-0.0761877	0.860165	-1.18273	-0.645124	1.18273	-0.215041	0.231273	-0.668123	1.58037	-0.154182	-0.989336	cluster1
493	piR-16361	1.77513	-0.420801	-0.48719	-0.604646	-0.26249	1.49939	-0.646913	-0.616683	-0.79806	0.56227	1.53582	0.50133	-0.712207	-0.612737	-0.712207	cluster1
494	piR-16380	1.74787	-0.374144	-0.374144	-0.787378	-0.212201	1.74363	-0.197054	-0.435908	-0.794189	-0.316481	1.60806	0.305329	-0.488526	-0.895631	-0.529236	cluster1
495	piR-16388	1.74378	-0.608491	-0.263398	-0.700047	-0.171842	-0.729935	-1.26403	0.872361	1.05039	0.0712132	1.25221	-0.379458	-1.25221	0.758916	-0.379458	cluster1
496	piR-1639	1.73141	-0.32026	-0.198733	-0.856409	-0.356003	0.490716	1.25217	-0.0169212	-0.27074	-1.45523	1.69861	0.085405	-0.531409	-0.768645	-0.483962	cluster1
497	piR-16429	1.43774	-1.24907	-0.150461	-0.437054	0.398842	0.0191341	-0.65056	-1.1608	0.338036	1.45419	-0.0763801	-0.749252	-1.18571	1.05113	0.960206	cluster1
498	piR-16455	1.64011	-0.782582	-0.0244012	-0.83487	0.00174294	1.69141	-0.416265	-0.811454	0.0843069	-0.547995	1.31779	0.840958	-0.697909	-0.762931	-0.697909	cluster1
499	piR-16456	1.75042	-0.359371	-0.238234	-0.783347	-0.369465	0.962874	0.582792	-0.810841	0.582792	-1.31762	1.04199	1.04199	-0.201293	-0.852534	-1.03015	cluster1
500	piR-16464	1.74139	-0.407684	-0.582405	-0.67559	-0.0757127	1.27793	-0.169724	0.529141	-0.219643	-1.4177	1.30748	0.692194	-0.153821	-1.12802	-0.717831	cluster1
502	piR-16490	1.76797	-0.542602	-0.459338	-0.577295	-0.188731	0.977054	-0.432158	-0.714001	1.16495	-0.995843	1.34811	0.140848	-1.46884	0.0402422	-0.0603633	cluster1
504	piR-16496	1.7033	-0.242319	-0.543006	-0.86138	-0.0565999	1.40752	-1.37658	0.0928032	-0.293877	0.170139	1.09067	0.356564	-0.220231	-1.58356	0.356564	cluster1
506	piR-16515	1.76374	-0.434828	-0.550864	-0.605828	-0.172221	1.39416	0.40839	-0.647791	0.0563296	-1.21109	0.0250588	1.40329	-0.601411	0.400941	-1.22788	cluster1
507	piR-16522	1.77764	-0.600128	-0.298581	-0.48643	-0.392506	1.58231	0.101539	0.038077	-0.892694	-0.829233	0.779141	1.1781	-0.183051	-0.4412	-1.33299	cluster1
508	piR-16534	1.71061	-0.675029	0.0704849	-0.525926	-0.580145	1.31356	0.609868	0.0234565	-1.03209	-0.914803	1.31807	0.644055	-0.554187	-1.2282	-0.179736	cluster1
509	piR-16539	1.76168	-0.515323	-0.145808	-0.595218	-0.505336	1.40329	-0.0584705	0.526235	-0.935529	-0.935529	1.65077	0.186377	-0.412692	-0.545818	-0.878634	cluster1
510	piR-16556	1.77775	-0.353823	-0.362453	-0.629978	-0.431492	1.0335	0.459335	0.650725	-1.07178	-1.07178	1.67244	0.165737	-0.738283	-0.436943	-0.662948	cluster1
511	piR-16569	1.76561	-0.283496	-0.401007	-0.709474	-0.371629	1.69733	-0.774509	-0.692114	-0.0329578	-0.197747	0.791241	1.3507	-0.607417	-0.807225	-0.727302	cluster1
513	piR-16579	1.70591	-0.412088	0.0598564	-0.688348	-0.665327	1.46385	-0.39036	0.29277	-1.26867	-0.09759	1.66767	-0.370593	0.0926482	-0.926482	-0.463241	cluster1
514	piR-16580	1.70861	-0.650694	0.0711023	-0.650694	-0.478324	1.53243	0.343476	-0.317055	-0.449161	-1.10969	1.72499	-0.280812	-0.882553	-0.347673	-0.213952	cluster1
515	piR-16598	1.78104	-0.47816	-0.401392	-0.576863	-0.324623	0.447214	-1.78885	0.447214	0.447214	0.447214	-0.461753	-0.461753	1.42724	0.587686	-1.09142	cluster1
516	piR-16604	1.12722	-0.144339	0.921022	-0.797303	-1.1066	-0.306839	-1.42798	-0.129817	0.696289	1.16835	1.34194	0.367348	0.0299876	-0.344857	-1.39442	cluster1
517	piR-16608	1.74114	-0.464697	-0.369111	-0.773515	-0.133821	-0.447214	1.78885	-0.447214	-0.447214	-0.447214	1.78885	-0.447214	-0.447214	-0.447214	-0.447214	cluster1
519	piR-16622	1.51327	-1.27433	-0.273071	-0.0568899	0.0910238	-0.166846	-0.925234	-0.975793	0.920178	1.14769	-0.132056	0.198083	-1.45261	0.0330139	1.35357	cluster1
521	piR-16632	1.6999	-0.373428	0.0561287	-0.76862	-0.613979	1.46644	0.278962	0.128172	-0.94621	-0.927361	0.953771	1.18703	-0.393949	-0.860468	-0.886385	cluster1
522	piR-16636	1.76618	-0.365995	-0.634616	-0.542277	-0.223291	0.535463	-0.861397	-0.861397	1.4667	-0.279372	-0.966092	0	-0.552052	1.65616	-0.138013	cluster1
524	piR-16660	1.75312	-0.478123	-0.201315	-0.738155	-0.335525	0.403034	-0.201517	1.51138	-0.70531	-1.00759	1.72497	-0.244903	-0.244903	-0.883779	-0.351382	cluster1
526	piR-16687	1.71627	-0.552274	-0.536629	-0.677435	0.0500645	-1.32944	0.436224	-0.706267	0.436224	1.16326	1.1606	1.02132	-0.789205	-0.789205	-0.60351	cluster1
527	piR-16695	1.73325	-0.786991	-0.196748	-0.543399	-0.206117	1.28392	-1.14774	0.505785	0.213986	-0.855944	-0.406524	1.50994	-1.1615	0.348449	-0.290374	cluster1
528	piR-16708	1.75243	-0.485842	-0.411587	-0.708608	-0.146389	-0.725319	0.923133	-0.725319	1.25282	-0.725319	0.679366	-0.226455	-0.905822	-0.905822	1.35873	cluster1
529	piR-16746	0.985284	-1.25055	-0.672646	-0.0663172	1.00423	-0.561954	-0.918123	-0.593614	0.625273	1.44842	0.717295	0.053133	1.18221	-0.677446	-1.27519	cluster1
530	piR-16747	1.78033	-0.39755	-0.509901	-0.561756	-0.311126	1.5727	-0.869379	-0.869379	0.107451	0.0586098	1.17601	-0.613572	-1.12488	0.920358	-0.357917	cluster1
531	piR-16748	1.76381	-0.341255	-0.511229	-0.674665	-0.236656	1.7554	-0.246373	-0.246373	-0.63133	-0.63133	1.5856	0.291233	-0.248088	-0.733476	-0.895272	cluster1
532	piR-1675	1.74885	-0.49967	-0.39608	-0.719038	-0.134058	1.76229	-0.670998	-0.486658	-0.412922	-0.191714	1.68218	-0.0677388	-0.0959633	-0.716902	-0.801576	cluster1
533	piR-16783	1.75433	-0.460846	-0.115768	-0.627819	-0.549898	0.528312	-0.289314	-0.792469	1.47173	-0.918257	1.10505	-0.494366	-1.36678	0.814249	-0.0581607	cluster1
534	piR-16793	1.25867	-1.31868	0.229098	-0.636838	0.467742	0.148855	-0.929061	-0.929061	1.48342	0.225849	-0.447214	-0.447214	-0.447214	-0.447214	1.78885	cluster1
535	piR-16799	1.78385	-0.397069	-0.50967	-0.52745	-0.349658	1.74416	-0.564288	-0.0512989	-0.564288	-0.564288	1.21084	0.70247	-1.00749	0.101673	-1.00749	cluster1
536	piR-16800	1.75418	-0.594092	-0.403421	-0.624198	-0.132466	1.78885	-0.447214	-0.447214	-0.447214	-0.447214	1.59668	0.381816	-0.6595	-0.6595	-0.6595	cluster1
537	piR-16819	1.77539	-0.594522	-0.308498	-0.533231	-0.339143	1.07547	-0.985844	-0.448111	1.07547	-0.716977	0.801927	0.481156	-1.1227	0.88212	-1.04251	cluster1
538	piR-16822	1.76698	-0.433828	-0.549937	-0.592159	-0.191053	1.78078	-0.393695	-0.347916	-0.599698	-0.439473	0.272831	1.59686	-0.810468	-0.810468	-0.248757	cluster1
539	piR-16847	1.69382	-0.67104	-0.466143	-0.67104	0.114401	1.78885	-0.447214	-0.447214	-0.447214	-0.447214	1.49797	0.572258	-0.690075	-0.690075	-0.690075	cluster1
540	piR-16855	1.77467	-0.426531	-0.289432	-0.639797	-0.418915	1.24665	-0.441521	0.857071	-1.09082	-0.57138	0.888954	0.361608	-1.06976	0.888954	-1.06976	cluster1
541	piR-16859	1.74672	-0.616568	-0.293101	-0.67598	-0.161073	0.254865	-1.60353	-0.116813	0.361059	1.10442	0.665427	0.388166	-1.7375	0.619217	0.0646943	cluster1
542	piR-16869	1.72669	-0.460557	-0.596015	-0.671712	0.00159362	1.04331	-0.551559	-0.584785	1.10976	-1.01673	1.20486	0.378586	-0.117181	0.0781209	-1.54439	cluster1
544	piR-16907	1.76621	-0.339094	-0.490676	-0.675943	-0.260496	0.525409	-1.36478	0.173001	1.23023	-0.563854	1.23427	0.312576	0.472871	-0.769417	-1.2503	cluster1
545	piR-16918	1.76278	-0.176849	-0.405041	-0.590447	-0.590447	1.2675	0.905357	-0.724286	-0.724286	-0.724286	1.0435	0.67082	0.422368	-1.06834	-1.06834	cluster1
546	piR-16927	1.774	-0.450421	-0.385812	-0.64425	-0.293512	-0.928828	-0.240807	0.103203	1.65125	-0.584818	1.65374	0.0870388	-0.261116	-0.957427	-0.522233	cluster1
547	piR-16958	1.77648	-0.29138	-0.416705	-0.448036	-0.620358	-0.447214	-0.447214	-0.447214	-0.447214	1.78885	-0.507972	0.986064	-0.507972	1.13547	-1.10559	cluster1
548	piR-16962	1.01713	-1.37382	-0.711833	0.518688	0.54984	-1.14921	-0.659026	-0.259616	1.17463	0.893225	-0.961548	-0.961548	-0.0988507	1.23114	0.790806	cluster1
549	piR-16964	1.72958	-0.596975	-0.63438	-0.499724	0.00149618	1.09261	-0.839441	-1.23917	0.692872	0.293138	-0.244729	0.340493	-1.62798	0.766109	0.766109	cluster1
551	piR-16968	1.77233	-0.285678	-0.332665	-0.59579	-0.558201	-0.44013	-0.133062	-1.36133	0.788139	1.14638	1.36574	-0.573273	0.6913	-0.404664	-1.0791	cluster1
552	piR-16974	1.66303	-0.26192	0.0536462	-0.956164	-0.498594	-0.414263	0.396252	1.29682	-1.40489	0.12608	1.65223	-0.744788	-0.145533	0.0684862	-0.830395	cluster1
553	piR-16982	1.64196	-0.346649	-0.732417	-0.775884	0.212988	0.0488824	-0.977647	-0.439941	1.662	-0.293294	1.65205	-0.692077	-0.692077	0.238134	-0.506034	cluster1
554	piR-16983	1.77389	-0.45442	-0.381441	-0.644167	-0.293865	1.30694	-0.618009	-0.769978	-0.769978	0.851028	1.62787	0.283108	-0.778548	-0.460051	-0.672382	cluster1
555	piR-170	1.77247	-0.431206	-0.633706	-0.45503	-0.25253	1.48088	0.423109	-0.899106	-0.899106	-0.105777	1.29202	-0.418006	-0.0380006	-1.36802	0.532008	cluster1
556	piR-17005	1.71901	-0.468077	-0.483407	-0.769567	0.002044	1.73949	-0.569568	-0.569568	-0.0307875	-0.569568	1.38338	0.672298	-0.879159	-0.297363	-0.879159	cluster1
557	piR-17008	1.71834	-0.380144	-0.479025	-0.819617	-0.0395526	1.76841	-0.181019	-0.529132	-0.529132	-0.529132	-0.119952	-0.959616	-0.959616	1.19952	0.839664	cluster1
558	piR-17010	1.72818	-0.372336	-0.213113	-0.868376	-0.274353	1.48237	-0.277945	-1.29707	0.185296	-0.0926482	1.25199	-1.10565	-0.45527	0.845501	-0.536568	cluster1
559	piR-17041	1.66723	-0.410971	-0.370107	-0.953872	0.0677168	0.671695	-1.65757	-0.140839	0.834201	0.292512	1.24854	0.674498	0.0287021	-0.774956	-1.17678	cluster1
560	piR-17055	1.74515	-0.365827	-0.164507	-0.774218	-0.440603	1.65361	-0.469604	0.12989	-0.944204	-0.369688	1.50391	0.367863	-0.119015	-0.714088	-1.03867	cluster1
561	piR-17066	1.72982	-0.480108	-0.760072	-0.444368	-0.0452707	-0.68913	-0.660296	-0.8333	1.17066	1.01207	0.964952	0.482476	-1.02171	0.709523	-1.13524	cluster1
562	piR-17073	1.44122	-1.06016	-0.517305	-0.442796	0.579041	-0.368597	-0.855729	-0.912561	0.979136	1.15775	1.13121	0.0623501	0.685851	-0.449812	-1.4296	cluster1
563	piR-1710	1.72914	-0.764011	-0.406997	-0.508151	-0.049982	-0.576172	-0.851732	-0.751528	1.12729	1.05214	1.20612	-0.995531	-1.02744	0.695595	0.121251	cluster1
564	piR-17111	1.25731	-1.17733	-0.833531	0.211891	0.541655	-0.855556	-0.657051	-0.537948	1.49673	0.553829	-0.668428	-1.15815	-0.221664	1.20455	0.843697	cluster1
565	piR-17112	1.76002	-0.390885	-0.282306	-0.742475	-0.344351	1.61481	-0.5253	-0.865773	0.301561	-0.5253	0.896579	1.10913	-0.26279	-0.436696	-1.30622	cluster1
566	piR-17113	1.75513	-0.513632	-0.540246	-0.593472	-0.107783	1.55814	-1.10991	-0.362854	-0.362854	0.277476	0.514024	-0.556859	-1.41356	0.299847	1.15655	cluster1
567	piR-17118	1.77944	-0.540036	-0.349684	-0.554136	-0.335583	1.52895	-0.950425	-0.847118	0.0826457	0.185953	1.65488	0.13835	-0.260736	-0.766245	-0.766245	cluster1
568	piR-17125	1.70987	-0.716909	-0.465579	-0.585064	0.0576823	0.283025	-1.02489	-0.939127	1.37653	0.304466	0.149122	-0.057992	-1.63206	0.521928	1.019	cluster1
569	piR-17136	1.75947	-0.532054	-0.251101	-0.69009	-0.286221	0.59061	-0.838285	0.78113	-1.31458	0.78113	1.47762	-0.16418	-1.25871	0.291876	-0.346602	cluster1
571	piR-17175	1.72842	-0.458046	-0.591457	-0.672986	-0.00592939	-1.66962	-0.0642161	0.256865	0.899026	0.577945	-0.239046	0.82338	-0.637455	-1.16867	1.22179	cluster1
573	piR-17178	1.73857	-0.213665	-0.557055	-0.760546	-0.207306	1.51218	-0.959651	0.348964	-0.087241	-0.814249	0.682372	0.931153	0.46913	-0.668155	-1.4145	cluster1
574	piR-17181	1.78174	-0.310368	-0.425319	-0.546018	-0.500037	0.269227	-0.478626	-0.478626	-0.927338	1.61536	-0.581705	-0.258536	0.387804	-1.06646	1.5189	cluster1
575	piR-17194	1.74412	-0.466521	-0.268326	-0.786682	-0.222588	-0.718016	-0.835448	-0.533479	0.640846	1.4461	1.01699	-0.923828	-0.807379	-0.419216	1.13344	cluster1
576	piR-17211	1.77011	-0.307646	-0.629067	-0.537232	-0.296167	1.71507	-0.696748	-0.294778	-0.026798	-0.696748	0.90755	1.15619	-0.335669	-0.522152	-1.20592	cluster1
577	piR-1722	1.74426	-0.520738	-0.0762056	-0.6795	-0.467818	-0.229095	-0.934002	1.09261	-0.934002	1.00449	1.34398	-0.335994	-0.335994	0.597323	-1.26931	cluster1
578	piR-17220	1.73991	-0.600414	-0.406732	-0.664975	-0.0677887	1.49558	-0.805313	0.345134	-0.997054	-0.0383482	1.76414	-0.187982	-0.404884	-0.549485	-0.621786	cluster1
580	piR-17229	1.77126	-0.201572	-0.533952	-0.501786	-0.533952	1.73036	-0.0720984	-0.324443	-0.720984	-0.612836	0.317505	0.864926	0.919668	-0.832081	-1.27002	cluster1
582	piR-17242	1.76344	-0.378509	-0.202458	-0.649921	-0.532554	0.18562	-0.510456	-1.09052	1.57777	-0.162418	1.53144	0.391007	-0.260671	-0.99381	-0.66797	cluster1
583	piR-17255	1.76052	-0.445537	-0.604142	-0.560886	-0.149954	-0.447214	1.07738	-0.142295	-1.36197	0.874099	1.59634	0.20271	-0.304066	-0.43076	-1.06423	cluster1
584	piR-17266	1.77493	-0.457401	-0.566739	-0.51207	-0.238723	-0.215041	0.752645	0.215041	0.860165	-1.61281	-0.3045	0.525955	0.249136	1.07959	-1.55018	cluster1
585	piR-17270	1.74628	-0.355524	-0.290687	-0.809385	-0.290687	1.29106	0.0944677	0.503828	-1.32255	-0.566806	0.839711	0.933012	0.139952	-0.419855	-1.49282	cluster1
586	piR-17273	1.70116	-0.312047	-0.0666874	-0.916008	-0.406416	1.65148	-0.442788	-0.801806	-0.622297	0.215411	1.38923	-0.372721	-0.982628	-0.711558	0.677674	cluster1
587	piR-17278	1.70962	-0.434044	-0.665484	-0.665484	0.0553938	1.52057	-0.684257	-0.684257	0.5322	-0.684257	0.0617998	1.44321	-1.37414	-0.156317	0.025447	cluster1
588	piR-17300	1.73663	-0.302997	-0.532897	-0.768692	-0.132045	1.30616	-0.626423	-1.12623	-0.293219	0.739712	-0.67082	-0.111803	1.75159	-0.484481	-0.484481	cluster1
589	piR-17327	1.75621	-0.495767	-0.208045	-0.717092	-0.335307	0.985666	0.677645	-1.10887	-1.04727	0.492833	1.3413	0.773556	-0.503876	-0.645812	-0.96517	cluster1
590	piR-17334	1.71226	-0.552725	-0.256924	-0.831623	-0.0709922	0.221243	-0.470141	-1.43808	1.18918	0.497796	0.239046	0.83666	-1.5538	0.83666	-0.358569	cluster1
592	piR-17340	1.73409	-0.309931	-0.195846	-0.842329	-0.385988	1.57828	0.336116	-0.321502	-0.906051	-0.686845	1.49474	0.510181	-0.340121	-0.877153	-0.787647	cluster1
593	piR-17360	1.73649	-0.620936	-0.46081	-0.620936	-0.0338046	1.14736	-0.980809	-0.980809	0.869774	-0.0555175	1.28601	0.11691	-0.394571	-1.41753	0.409184	cluster1
594	piR-17367	1.72297	-0.306036	-0.663303	-0.703748	-0.0498825	0.508001	-0.762001	-0.762001	-0.508001	1.524	1.34462	0.751408	-0.533895	-1.02824	-0.533895	cluster1
596	piR-17395	1.75233	-0.313484	-0.234029	-0.761317	-0.4435	-0.408844	-0.740811	-0.863114	0.499698	1.51307	1.68747	0.00932302	-0.643288	-0.829749	-0.223753	cluster1
597	piR-17406	1.75555	-0.530259	-0.338226	-0.697514	-0.189555	1.3928	-0.0633089	0.379853	-1.32949	-0.379853	1.03846	1.14973	-0.704671	-0.778847	-0.704671	cluster1
598	piR-17462	1.71824	-0.45667	-0.571139	-0.715731	0.0253036	0.890321	-1.22075	-0.119321	1.11978	-0.670035	0.385434	0.791155	0.385434	0.182574	-1.7446	cluster1
599	piR-17478	1.7812	-0.531537	-0.312023	-0.531537	-0.4061	1.64296	-0.208263	-0.786771	-0.786771	0.138842	0.0332411	0.531858	1.36289	-0.963993	-0.963993	cluster1
600	piR-17482	1.77778	-0.434391	-0.289594	-0.60332	-0.450479	0.152994	0.506057	1.21218	-1.43579	-0.435445	1.55678	-0.800315	-0.361786	-0.800315	0.405639	cluster1
602	piR-17488	1.7538	-0.344982	-0.209029	-0.744345	-0.455444	1.49419	0.459059	-0.216028	-0.891115	-0.846109	0.83318	0.238051	0.907571	-0.505859	-1.47294	cluster1
603	piR-17489	1.74443	-0.606827	-0.180031	-0.699947	-0.25763	1.54854	0.0737398	-1.12453	-0.571483	0.0737398	1.65776	0.106162	-0.792134	-0.751302	-0.220491	cluster1
604	piR-17502	1.77764	-0.375509	-0.44441	-0.625275	-0.332446	-0.159364	0.239046	-1.35459	-0.159364	1.43427	0.630848	-0.946272	0.405545	1.08145	-1.17158	cluster1
606	piR-17523	1.77409	-0.386924	-0.294309	-0.644188	-0.448667	1.31833	-0.544527	-1.26101	-0.114637	0.601845	1.19523	-0.478091	-0.956183	0.956183	-0.717137	cluster1
607	piR-17530	1.55968	-0.465318	-1.03979	-0.39351	0.338936	0.242812	-1.59469	-0.249375	0.636562	0.964687	1.39921	0.518587	-1.24265	-0.362032	-0.313109	cluster1
608	piR-17532	1.75926	-0.45133	-0.589492	-0.577978	-0.140465	-0.10613	0.135075	1.29286	0.183316	-1.50512	0.881529	-0.771338	1.02526	0.114982	-1.25043	cluster1
610	piR-17535	1.69839	-0.518237	-0.59192	-0.696305	0.108068	0.485035	-0.294485	-1.50707	1.17794	0.138581	1.4521	0.56046	-0.798231	-0.925609	-0.288722	cluster1
611	piR-17541	1.65722	-0.376572	-0.123763	-1.04067	-0.116217	1.59471	0.1344	-0.0336	-0.834832	-0.860678	1.31367	0.723255	-0.24539	-0.688199	-1.10333	cluster1
612	piR-17543	1.71635	-0.588729	-0.261657	-0.796394	-0.0695676	1.74726	-0.589501	-0.297406	-0.164635	-0.695717	0.815876	1.21779	-0.128611	-0.852048	-1.053	cluster1
613	piR-17555	1.71121	-0.504101	-0.151546	-0.872442	-0.183118	1.78273	-0.413386	-0.542569	-0.499508	-0.327264	1.30624	0.836934	-0.883865	-0.727429	-0.531883	cluster1
614	piR-17564	1.74014	-0.130449	-0.351967	-0.770389	-0.487339	0.717737	0.814728	-1.31908	0.620745	-0.834126	1.27933	-0.342356	0.828862	-0.882919	-0.882919	cluster1
618	piR-17652	1.65479	-0.355036	0.0734557	-0.992672	-0.380541	1.48112	-0.229413	0.213314	-0.169041	-1.29598	1.07872	1.07872	-0.529182	-0.630947	-0.997304	cluster1
619	piR-17660	1.74396	-0.492961	-0.462976	-0.702859	-0.0851587	0	-0.406371	-1.08366	1.62549	-0.135457	1.69834	0.0936094	-0.441301	-0.675325	-0.675325	cluster1
620	piR-17665	1.39822	-0.630372	-0.747729	-0.747729	0.727611	-0.360567	-0.79802	-0.599178	0.0636295	1.69413	-0.0749861	-0.731114	-0.281198	-0.637382	1.72468	cluster1
621	piR-17684	0.847222	-1.22512	-0.889888	0.329137	0.938649	-0.580558	-0.897226	-0.369446	0.211112	1.63612	0.169433	-0.783628	-0.889524	-0.0953062	1.59903	cluster1
622	piR-17688	1.72863	-0.529308	-0.288104	-0.797312	-0.113902	0.622305	-0.601561	-0.186691	1.34833	-1.18238	1.1628	-0.484502	-1.4535	0.387601	0.387601	cluster1
623	piR-17696	1.76904	-0.244753	-0.477114	-0.655257	-0.391915	0.980067	0.550213	-1.51309	0.464242	-0.481437	1.03412	1.1523	-0.768203	-0.768203	-0.650018	cluster1
625	piR-17750	1.76767	-0.585884	-0.585884	-0.373063	-0.222836	1.07728	0.94903	-1.10293	-0.846432	-0.0769484	1.66244	-0.232252	-0.598966	0.0733427	-0.90456	cluster1
626	piR-17769	1.63722	-0.46987	-0.588183	-0.830442	0.251273	1.45927	-1.27686	-0.394237	-0.0706096	0.282438	1.26041	0.6493	0.0763882	-1.06943	-0.916658	cluster1
627	piR-17776	1.7662	-0.479072	-0.437048	-0.647168	-0.202915	-0.400331	1.05542	-0.5823	-1.12821	1.05542	0.902335	1.14955	-0.828171	-1.07539	-0.148329	cluster1
628	piR-17817	1.75226	-0.407266	-0.233344	-0.769602	-0.342045	1.65714	-0.108665	0.0271663	-0.787822	-0.787822	1.66711	0.0122582	-0.232905	-0.478069	-0.968396	cluster1
630	piR-17838	0.728277	-1.16673	-1.0181	0.653963	0.802591	-1.02619	-0.973835	0.282726	1.32986	0.38744	-0.723708	-0.388658	-0.455668	-0.187628	1.75566	cluster1
631	piR-17851	1.63994	-0.542849	-0.718421	-0.651989	0.273323	0.319232	-1.3799	-0.401614	0.113276	1.34901	0.0675274	-0.732139	-0.412273	-0.625517	1.7024	cluster1
632	piR-17864	1.71281	-0.566381	-0.187552	-0.833425	-0.125448	1.7263	-0.251752	-0.341664	-0.881133	-0.251752	1.40527	0.401504	-0.760745	0.0845272	-1.13055	cluster1
633	piR-17865	1.74867	-0.44329	-0.492272	-0.700447	-0.112659	-1.56525	0.67082	-0.447214	0.67082	0.67082	-0.13484	0.53936	-0.13484	1.21356	-1.48324	cluster1
634	piR-17879	1.75347	-0.667989	-0.278329	-0.598407	-0.208746	0.717939	-0.179485	1.31622	-0.927338	-0.927338	1.74875	-0.300567	-0.163946	-0.642121	-0.642121	cluster1
635	piR-17900	1.76157	-0.355046	-0.484774	-0.696436	-0.225318	1.70743	-0.107555	-0.914215	-0.376441	-0.30922	1.77309	-0.644762	-0.465661	-0.376111	-0.286561	cluster1
636	piR-17916	1.60405	-0.780349	-0.219314	-0.844104	0.239715	-0.955409	-0.955409	-0.159235	0.978157	1.0919	1.41516	-0.914677	0.552258	-0.914677	-0.138064	cluster1
637	piR-17920	1.73985	-0.534415	-0.256699	-0.767095	-0.181641	0.162319	-1.16574	-0.206587	1.56416	-0.35415	1.48054	0.254615	-0.405498	-1.25421	-0.0754415	cluster1
638	piR-17953	1.72337	-0.593311	-0.557207	-0.605346	0.0324937	-0.595612	-0.180945	-0.972581	0.12063	1.62851	-0.0508001	0.1524	-1.2192	-0.4064	1.524	cluster1
639	piR-17961	1.69193	-0.544219	-0.705869	-0.571161	0.129319	-0.447214	-0.447214	-0.447214	-0.447214	1.78885	0.448949	-0.174591	-1.17226	1.44661	-0.548715	cluster1
640	piR-17971	0.790632	-0.535549	0.562199	-1.51273	0.695452	0.396216	-1.07571	-0.603582	-0.224029	1.5071	0.227485	0.090994	-0.432221	-1.31183	1.42557	cluster1
641	piR-17985	1.73541	-0.388168	-0.558307	-0.722144	-0.0667952	-0.0432464	0.659508	-0.962232	-0.962232	1.3082	1.5599	0.439281	-0.726158	-0.502035	-0.770983	cluster1
642	piR-18024	1.78184	-0.327738	-0.40308	-0.563182	-0.48784	1.24796	0.857975	-0.896974	-0.896974	-0.311991	1.75	-0.75	-0.5	-0.25	-0.25	cluster1
643	piR-18054	1.51918	-1.02496	-0.531956	-0.40414	0.441876	-0.296555	-0.980279	-0.840239	1.01323	1.10384	0.0726129	-0.448306	-1.11129	-0.108919	1.59591	cluster1
644	piR-18064	1.72117	-0.361993	-0.490056	-0.814484	-0.0546404	1.68964	-0.244285	-0.481785	-0.0407142	-0.922856	1.58544	0.175079	-0.748951	-0.943483	-0.0680864	cluster1
645	piR-1809	1.77702	-0.526961	-0.314286	-0.586037	-0.349732	1.78885	-0.447214	-0.447214	-0.447214	-0.447214	1.62221	0.324443	-0.648886	-0.648886	-0.648886	cluster1
646	piR-18091	1.77884	-0.448349	-0.404679	-0.608474	-0.317338	-0.579421	0.419581	1.21878	-1.37862	0.31968	0.732395	1.35837	-0.738655	-0.394367	-0.957748	cluster1
647	piR-18098	1.69637	-0.244898	-0.653062	-0.797413	-0.000995522	1.13666	0.743474	0.100083	-0.686284	-1.29393	1.07979	0.811336	0.0159086	-0.530948	-1.37609	cluster1
648	piR-18099	1.69932	-0.457776	0.013872	-0.867	-0.388416	1.28388	-1.0699	-0.813125	-0.128388	0.727533	1.1589	1.00506	-0.943528	-0.533298	-0.687134	cluster1
651	piR-18220	1.74573	-0.558701	-0.086209	-0.666462	-0.434361	0.87538	-1.16717	1.0838	0.0416848	-0.833695	1.4874	0.487961	-0.305711	-1.0112	-0.658453	cluster1
653	piR-18286	1.75812	-0.446292	-0.351624	-0.730297	-0.229908	-0.447214	-0.447214	-0.447214	1.78885	-0.447214	0.997054	0.230089	-1.68732	0.230089	0.230089	cluster1
654	piR-18304	1.77195	-0.522216	-0.405096	-0.604889	-0.239751	-1.06091	1.01478	0.322886	0.784152	-1.06091	0.985212	-0.7282	-0.7282	-0.7282	1.19939	cluster1
655	piR-18308	1.67365	-0.687573	-0.382601	-0.747644	0.144169	1.32782	-1.09888	-0.86995	0.503655	0.137361	0.530983	-1.77978	0.432653	0.285158	0.530983	cluster1
656	piR-1833	1.76274	-0.520869	-0.23221	-0.674821	-0.334845	1.71614	-0.453692	-0.848207	-0.0591772	-0.355063	1.27355	0.86273	-0.575154	-0.985978	-0.575154	cluster1
657	piR-18330	1.75128	-0.603663	-0.484257	-0.570494	-0.0928712	-0.474203	-0.9884	-0.617036	1.3969	0.682739	-0.833487	-1.13508	-0.0383843	0.976057	1.03089	cluster1
659	piR-18345	1.68159	-0.463021	-0.489941	-0.839899	0.111269	0.923133	0.923133	-1.05501	-1.05501	0.263752	1.39669	0.668353	-0.402726	-1.00253	-0.659785	cluster1
662	piR-18367	1.75068	-0.475563	-0.134522	-0.712398	-0.428197	1.37163	0.432158	-0.225474	-1.35284	-0.225474	0.0824261	1.62791	-0.432737	-0.226672	-1.05093	cluster1
663	piR-18378	1.7671	-0.386145	-0.222524	-0.641393	-0.517042	1.36709	-0.577956	0.589071	-0.188947	-1.18926	1.21709	0.784478	-0.051914	-0.974829	-0.974829	cluster1
664	piR-18382	1.76646	-0.387758	-0.415857	-0.696841	-0.265999	1.31885	0.757638	-0.645396	-0.364789	-1.06631	0.872402	1.24844	-1.00778	-0.406118	-0.706947	cluster1
665	piR-18388	1.7407	-0.568144	-0.120882	-0.725291	-0.326381	1.53719	0	0.184463	-0.614875	-1.10678	1.4082	0.598891	-0.210421	-0.898336	-0.898336	cluster1
666	piR-1841	0.117346	-1.39837	-0.567171	0.948545	0.899651	-0.03924	-1.67424	0.87636	0.61476	0.22236	-0.956967	-0.378581	0.0420645	1.67206	-0.378581	cluster1
667	piR-18437	1.73775	-0.497778	-0.236966	-0.795848	-0.207159	-0.26662	-0.809735	-0.896139	0.473991	1.4985	0.418993	-0.175524	-1.4778	-0.0339724	1.2683	cluster1
668	piR-18448	1.7786	-0.340712	-0.340712	-0.584078	-0.513096	0.461845	-0.967676	-0.0879705	1.45151	-0.857713	1.44414	-0.475287	0.438727	-0.201083	-1.2065	cluster1
670	piR-18489	1.74053	-0.44293	-0.247979	-0.809439	-0.24018	-0.0420572	-1.30377	-0.488915	0.483658	1.35109	1.10803	0.420288	-1.22266	-0.878785	0.573121	cluster1
671	piR-18491	1.75382	-0.511775	-0.357803	-0.70974	-0.174502	0.842857	-1.48227	-0.00830401	-0.340464	0.988177	1.4053	-0.481191	-0.781935	-0.836615	0.694445	cluster1
673	piR-18539	1.21961	-1.56921	0.0987431	0.0587121	0.192149	-0.284093	-0.767655	0.622587	1.40838	-0.979214	-1.19429	-0.0526894	-0.316136	1.5719	-0.00878156	cluster1
674	piR-18541	1.60313	-0.87568	-0.284004	-0.713748	0.270302	-0.296904	-1.09725	-0.68417	0.839076	1.23925	0.0140999	-0.761395	-0.972893	0.155099	1.56509	cluster1
675	piR-18544	1.51928	-0.637275	-1.09766	-0.061789	0.277445	-0.447214	1.78885	-0.447214	-0.447214	-0.447214	-0.0631186	-0.8784	-0.8784	0.278774	1.54115	cluster1
677	piR-18576	1.77872	-0.519748	-0.519748	-0.26315	-0.476071	1.1767	-1.04595	0.392232	-1.04595	0.522976	-0.868538	-0.122824	-0.298286	-0.429882	1.71953	cluster1
678	piR-18587	1.74169	-0.627346	-0.453416	-0.603355	-0.0575767	-0.217752	-0.920177	-0.323115	1.71392	-0.252873	-0.824148	-0.513149	-0.629774	1.5861	0.380974	cluster1
681	piR-18600	1.68568	-0.523302	0.0648339	-0.865996	-0.361218	1.37147	0.0638372	0.485986	-0.831943	-1.08935	1.14318	0.969972	-0.291981	-0.844601	-0.97657	cluster1
684	piR-18626	1.75616	-0.525909	-0.525909	-0.591647	-0.112695	-0.642243	0.614319	-0.502625	-0.921479	1.45203	0.331333	-1.52023	0.233882	-0.253372	1.20839	cluster1
685	piR-18629	1.753	-0.431953	-0.192679	-0.746787	-0.381579	1.70874	0.0847311	-0.621361	-0.586057	-0.586057	1.72176	-0.117209	-0.86492	-0.379918	-0.35971	cluster1
688	piR-18636	1.7492	-0.344483	-0.222758	-0.782696	-0.39926	1.74817	-0.138013	-0.460044	-0.73607	-0.414039	1.67459	-0.116415	-0.832817	-0.0268651	-0.698492	cluster1
689	piR-18640	1.76453	-0.503764	-0.551161	-0.551161	-0.158442	0.515514	-1.42459	-0.537687	1.15298	0.293788	0.798231	0.161345	-1.32472	1.05299	-0.687838	cluster1
690	piR-18662	1.68755	-0.364742	-0.0168954	-0.941173	-0.364742	1.6616	-0.319711	0.0630416	-0.972642	-0.432286	1.46835	0.584182	-0.473661	-0.915745	-0.663126	cluster1
691	piR-18690	1.77657	-0.463504	-0.511165	-0.552869	-0.249029	0.198329	-1.01225	-0.819075	1.49906	0.133937	1.34621	0.664306	-0.369548	-0.457535	-1.18343	cluster1
692	piR-18692	1.69164	-0.520274	-0.215699	-0.904738	-0.0509289	1.69685	-0.0725924	-0.299444	-0.390184	-0.934627	0.826593	1.2358	-0.728384	-0.237338	-1.09667	cluster1
693	piR-18696	1.59012	-0.612589	-0.156406	-1.01664	0.195507	-0.174636	-1.1272	-0.571537	0.381024	1.49235	1.42986	-0.980952	-0.89782	0.432284	0.0166263	cluster1
694	piR-18701	1.19879	-1.03352	-0.802773	-0.250062	0.887558	-0.951594	-0.598463	-0.499339	0.584834	1.46456	-0.991788	-0.445798	-0.445798	0.29157	1.59181	cluster1
695	piR-18705	1.68533	-0.301062	-0.409692	-0.948966	-0.0256058	-0.0113579	-0.69283	-1.26072	0.982455	0.982455	1.20751	-0.584888	-0.64778	0.955946	-0.93079	cluster1
696	piR-1871	-0.250907	1.25178	0.266072	0.231607	-1.49855	0.0665409	0.112326	0.490815	0.991398	-1.66108	-0.123769	0.446538	0.373733	0.956174	-1.65268	cluster1
697	piR-18711	1.75519	-0.249627	-0.631868	-0.631868	-0.241826	1.50294	-0.688847	-0.688847	-0.688847	0.563602	1.56525	-0.67082	0.447214	-0.67082	-0.67082	cluster1
698	piR-18723	1.65123	-0.478208	-0.551456	-0.833986	0.212421	0.737799	-0.951554	0.772276	-1.22737	0.668846	1.24317	0.657384	-0.15621	-1.36033	-0.384017	cluster1
699	piR-18724	1.72276	-0.550898	-0.708886	-0.475338	0.0123643	-0.107211	-0.964901	-0.964901	1.17932	0.85769	-0.161515	-0.699896	-0.699896	-0.161515	1.72282	cluster1
701	piR-1873	1.78109	-0.346154	-0.513893	-0.361403	-0.55964	0.661075	-0.991613	-0.991613	1.26205	0.0600977	-0.20226	-0.87646	-0.87646	0.47194	1.48324	cluster1
702	piR-18735	1.61845	-0.541572	-0.625051	-0.77114	0.319308	0.755777	-0.390278	-0.916844	-0.792946	1.34429	-0.541316	0.489762	-0.541316	-0.927971	1.52084	cluster1
703	piR-18743	1.75376	-0.452438	-0.402043	-0.726812	-0.172464	-0.404325	-1.04757	-0.680002	1.11189	1.02	0.460479	0.781744	-1.30648	0.888832	-0.824579	cluster1
704	piR-18762	1.71437	-0.413395	-0.666701	-0.666701	0.0324231	-0.240084	-0.828043	-0.926037	1.4503	0.543863	1.29802	0.552535	0.14325	-1.02614	-0.967667	cluster1
706	piR-18777	1.73042	-0.315184	-0.519127	-0.791051	-0.105061	1.70743	-0.040333	-0.241998	-0.779771	-0.645328	1.02524	1.12674	-0.649654	-1.00493	-0.497391	cluster1
707	piR-18780	0.689128	-1.17969	-1.00449	0.80593	0.689128	-1.44045	0.144045	-0.306095	1.31441	0.28809	-0.941533	-0.871531	-0.302761	0.948534	1.16729	cluster1
708	piR-18782	1.47244	-0.371559	-1.11192	-0.472726	0.483763	-0.31962	-0.905591	-0.783831	0.532701	1.47634	0.115879	0.0044569	-1.08748	-0.597224	1.56437	cluster1
709	piR-18786	1.77264	-0.358612	-0.275659	-0.620233	-0.518137	1.74134	-0.373647	-0.690895	-0.0916493	-0.585146	1.64519	0.159567	-0.253107	-0.775827	-0.775827	cluster1
710	piR-18788	1.77321	-0.45591	-0.546689	-0.546689	-0.223921	0.0482243	0.530467	1.01271	-1.63963	0.0482243	-0.699896	0.646058	-0.699896	1.45363	-0.699896	cluster1
711	piR-18806	1.65576	-0.670516	-0.685178	-0.533676	0.233606	-0.369995	-0.872457	-0.872457	0.829062	1.28585	0.832403	0.0858532	-1.72453	0.4218	0.384473	cluster1
712	piR-18808	1.71324	-0.352335	-0.893659	-0.361832	-0.105416	1.63327	0.200577	-0.290632	-0.679507	-0.86371	0.980096	0.788171	-0.286608	0.046062	-1.52772	cluster1
714	piR-18817	1.73973	-0.66446	-0.66446	-0.150943	-0.259871	0.339562	-0.509343	0.821373	-1.49591	0.844317	0.848823	-1.09243	-1.09243	0.658504	0.677536	cluster1
715	piR-18828	1.51344	-0.546632	-1.13814	0.31003	-0.138698	-1.22098	0.760435	-0.792567	0.117814	1.1353	-0.73898	-0.837075	-0.542791	1.38641	0.732441	cluster1
716	piR-18830	1.77893	-0.482423	-0.268189	-0.545899	-0.482423	1.18668	-1.23512	0.702321	-0.750757	0.0968719	1.69288	0.125399	-0.658343	-0.658343	-0.501595	cluster1
717	piR-18831	1.14898	-0.931766	-1.14492	0.276079	0.651627	0.963993	-0.975073	-0.476456	1.1856	-0.698064	-1.10839	-0.74198	-0.146564	1.31908	0.677859	cluster1
718	piR-18849	1.76413	-0.383506	-0.585718	-0.599664	-0.195239	1.61776	-0.563866	0.208094	-0.295359	-0.966628	1.26863	0.710114	-0.107714	-0.686177	-1.18485	cluster1
721	piR-1889	1.766	-0.470102	-0.511704	-0.605308	-0.178888	1.70912	-0.694328	-0.694328	0.0178033	-0.338263	1.6264	-0.0193619	-0.4066	-1.08427	-0.116171	cluster1
723	piR-18902	1.76019	-0.637992	-0.478114	-0.49334	-0.150743	-0.862662	0.862662	-0.646997	1.29399	-0.646997	-0.570492	-0.570492	-0.0271663	-0.570492	1.73864	cluster1
725	piR-18941	1.701	-0.483557	-0.553525	-0.747881	0.0839617	-0.595643	-1.06589	-0.438895	1.28534	0.815091	1.08842	-0.16745	-1.52798	0.669799	-0.0627937	cluster1
726	piR-18950	1.76627	-0.59991	-0.59991	-0.277249	-0.2892	0.257603	1.11628	-1.24508	-0.815744	0.686942	1.00977	0.52117	-1.43322	0.52117	-0.618889	cluster1
727	piR-18965	1.7782	-0.458854	-0.504625	-0.550396	-0.264327	-0.563003	-0.4777	-0.392396	-0.349745	1.78284	1.38059	0.711426	-0.6269	-0.979092	-0.486024	cluster1
728	piR-18967	1.65175	-0.586156	-0.665796	-0.649868	0.250072	0.184392	-0.64052	-1.36838	1.0093	0.815207	-0.456829	-0.99883	-0.689115	1.16917	0.975602	cluster1
730	piR-1899	1.77377	-0.535152	-0.535152	-0.481206	-0.222261	0.377798	-0.251865	-0.251865	-1.3013	1.42724	-0.54709	-1.15497	-0.39512	1.12457	0.972604	cluster1
732	piR-18997	1.70197	-0.600908	-0.411999	-0.753833	0.0647685	0.39736	-0.662266	-0.662266	1.58944	-0.662266	0.946272	0.270364	-0.405545	0.720969	-1.53206	cluster1
733	piR-18998	1.7297	-0.491019	-0.186329	-0.825006	-0.227345	0.151402	-1.36262	-0.605609	0.68131	1.13552	-0.628134	-0.467074	-0.950254	0.579816	1.46565	cluster1
734	piR-19039	1.73633	-0.532307	-0.532307	-0.646373	-0.025348	0.976573	0.0887794	0.976573	-1.02096	-1.02096	0.0600977	0.661075	-0.991613	1.26205	-0.991613	cluster1
735	piR-19040	1.76705	-0.295931	-0.480889	-0.680073	-0.310159	1.66641	-0.526235	-0.964764	-0.0877058	-0.0877058	0.559629	1.10829	-0.318221	0.17557	-1.52526	cluster1
736	piR-19054	1.72939	-0.638655	-0.596795	-0.495137	0.00119598	0.265393	-0.484631	-1.43658	1.1885	0.467323	1.58494	-0.673791	-0.55894	0.398149	-0.750358	cluster1
737	piR-19061	1.58229	-0.402561	-0.943036	-0.574954	0.338263	-0.340477	-0.907938	-0.75516	0.510715	1.49286	-0.0684645	-0.788522	-1.15445	1.10015	0.911286	cluster1
738	piR-19074	1.57486	-0.853049	-0.583282	-0.539535	0.401006	-0.697252	-0.959915	-0.398771	0.628004	1.42793	-0.153369	-0.84787	-0.84787	0.280694	1.56841	cluster1
740	piR-19113	1.12332	-0.553276	-0.972424	1.03949	-0.637105	-0.288185	-0.864556	1.23508	-0.946895	0.864556	0.0800641	0.0800641	-1.20096	-0.480384	1.52122	cluster1
741	piR-19124	1.74413	-0.240076	-0.334135	-0.813391	-0.35653	1.36965	-0.0463416	0.571546	-0.947428	-0.947428	1.32422	0.72867	-0.234716	-0.84778	-0.970393	cluster1
742	piR-19153	1.75442	-0.386801	-0.186493	-0.732158	-0.448965	1.42009	-0.903696	-0.387298	-0.774597	0.645497	1.62272	0.251408	-0.377112	-0.891356	-0.605665	cluster1
743	piR-19157	1.7516	-0.583867	-0.55671	-0.522764	-0.0882589	-0.326471	-1.04063	-0.581527	1.50993	0.438696	0.452481	-0.427343	-1.55855	0.70386	0.829549	cluster1
744	piR-19158	0.86814	-1.04853	-1.13309	0.642649	0.670835	-0.0678064	-0.463343	-1.14141	1.57085	0.10171	-0.673922	-0.866471	-0.545556	0.641831	1.44412	cluster1
745	piR-1917	0.525409	-1.52187	-0.289881	0.14494	1.14141	-0.694931	-0.770194	-0.682387	0.797791	1.34972	-0.764124	-0.764124	-0.585961	0.700777	1.41343	cluster1
746	piR-19172	1.7602	-0.373044	-0.504321	-0.684826	-0.198009	1.69424	-0.42356	-0.623352	-0.743227	0.0959003	1.58986	0.0345621	-0.903552	0.0839365	-0.804803	cluster1
747	piR-19189	0.857301	-1.07612	-0.311746	-0.701428	1.23199	0.950322	0.0481176	0.99042	-1.25507	-0.733793	-0.591238	-0.360286	-1.14552	1.11781	0.979238	cluster1
749	piR-19200	1.67531	-0.664425	-0.469447	-0.70942	0.167981	0.970777	0.824796	0.31386	-1.21895	-0.890487	1.68732	0.110784	-0.656181	-0.400526	-0.741399	cluster1
750	piR-19214	1.36824	0.641949	-0.201487	-0.763778	-1.04492	-0.407172	0.418176	1.40859	-0.132056	-1.28754	0.165036	0.390085	0.9152	0.240053	-1.71037	cluster1
751	piR-19248	1.78822	-0.415934	-0.437902	-0.489161	-0.445225	1.78885	-0.447214	-0.447214	-0.447214	-0.447214	-0.447214	-0.447214	-0.447214	1.78885	-0.447214	cluster1
752	piR-19255	1.75294	-0.606786	-0.420303	-0.606786	-0.119062	-0.142214	-1.0903	1.51695	0.331832	-0.616259	1.30476	0.724864	-0.434919	-1.192	-0.402702	cluster1
753	piR-19286	1.70257	-0.63041	-0.427943	-0.717839	0.0736245	0.128188	-1.03276	-0.996481	0.708662	1.19239	1.54129	0.238792	-1.17225	-0.238792	-0.369042	cluster1
754	piR-19291	1.71303	-0.789925	-0.368938	-0.552641	-0.00153086	0.345212	-1.33926	-0.50742	0.158049	1.34342	0.36917	-0.628587	-1.32702	1.26715	0.319282	cluster1
755	piR-19295	1.68558	-0.317394	-0.635816	-0.805298	0.0729288	-0.637776	-0.637776	-0.637776	0.267708	1.64562	-0.556338	-0.800883	-0.800883	1.27774	0.880359	cluster1
756	piR-19311	1.08977	-1.41066	-0.202118	-0.306303	0.829311	-0.807711	-0.649336	-0.708727	0.884919	1.28086	0.673927	0.236312	0.586404	0.258193	-1.75484	cluster1
758	piR-19333	1.77306	-0.48884	-0.596871	-0.45508	-0.232267	-0.0765559	-0.0765559	-1.0335	1.64595	-0.459335	1.10451	-0.0380866	-0.323736	0.723645	-1.46633	cluster1
760	piR-19357	1.72068	-0.799388	-0.576684	-0.107835	-0.236769	-0.187459	-0.760252	-0.551964	1.73921	-0.239531	1.05788	-1.06879	0.621644	0.458053	-1.06879	cluster1
761	piR-19360	1.7433	-0.664403	-0.532335	-0.48154	-0.065018	-1.17156	-0.45281	-0.416873	0.733121	1.30812	-0.478608	-0.389977	0.496334	-1.09902	1.47128	cluster1
762	piR-19368	1.64382	-0.699643	-0.631716	-0.580772	0.26831	-0.349795	-1.16182	-0.0999415	1.58657	0.0249854	-0.895409	0.435604	-1.01641	1.40361	0.0726007	cluster1
763	piR-19370	1.76134	-0.663339	-0.42817	-0.493044	-0.176782	1.61544	0.340092	-0.651843	-0.651843	-0.651843	1.52859	-0.851999	0.400941	-0.851999	-0.225529	cluster1
764	piR-19374	1.69473	-0.16232	-0.492462	-0.918896	-0.121052	-0.91281	-0.292454	-0.0708979	1.70155	-0.425387	0.0619512	-1.59008	-0.144553	0.681463	0.991219	cluster1
765	piR-19399	1.73773	-0.61666	-0.543768	-0.551058	-0.0262408	-0.354154	-0.676111	0.450741	-0.944409	1.52393	1.64312	0.0566593	-0.113319	-0.906548	-0.679911	cluster1
766	piR-19431	1.70152	-0.681247	-0.569305	-0.553313	0.102347	1.17794	-0.883452	-0.368105	0.957073	-0.883452	1.29726	0.707596	-0.429612	-0.345374	-1.22987	cluster1
767	piR-19439	1.60008	-0.541221	-0.715008	-0.708802	0.364952	-0.260049	-0.761348	-1.07466	1.07153	1.02453	-0.844111	-0.55753	-0.713847	0.719057	1.39643	cluster1
768	piR-19445	1.72073	-0.424907	-0.699267	-0.607814	0.0112558	-0.264552	-1.14639	-0.154322	1.60936	-0.044092	1.63587	0.200132	-0.626502	-0.887544	-0.321952	cluster1
769	piR-1945	0.796313	0.539438	-0.720856	-1.39515	0.780259	-0.546002	0.0782665	-0.396923	-0.825525	1.69018	-0.553944	-0.268621	-0.533066	-0.421721	1.77735	cluster1
770	piR-19453	1.77164	-0.281162	-0.345063	-0.632615	-0.512801	1.10661	0.0650945	-1.43208	0.716039	-0.455661	1.17671	0.973829	-0.994117	-0.507203	-0.649219	cluster1
771	piR-19473	1.71744	-0.354932	-0.0108258	-0.749301	-0.602379	1.63887	-0.927495	-0.477255	-0.432231	0.198106	1.05373	-0.803806	-0.83758	1.12128	-0.533619	cluster1
773	piR-19503	1.74677	-0.240474	-0.545241	-0.737286	-0.223774	1.4388	-0.172356	-1.33389	-0.209825	0.277268	0.743527	1.36966	-0.939193	-0.586995	-0.586995	cluster1
775	piR-19505	1.7675	-0.503936	-0.181218	-0.499798	-0.582546	1.65318	0.162608	-0.298115	-0.758838	-0.758838	1.55159	-0.675229	0.474097	-0.675229	-0.675229	cluster1
776	piR-19511	1.6801	-0.532378	-0.615346	-0.698314	0.165936	-0.546594	-0.67082	-0.919272	1.3168	0.819892	0.398421	-0.381099	-1.07401	1.5244	-0.467712	cluster1
777	piR-19518	1.76835	-0.375579	-0.563369	-0.602492	-0.226912	1.71439	0.065938	-0.593442	-0.593442	-0.593442	1.51425	0.543578	-0.685944	-0.685944	-0.685944	cluster1
778	piR-19521	1.70477	-0.481915	-0.650585	-0.656609	0.0843351	-0.615459	-0.746807	-0.821863	1.05454	1.12959	0.488313	-0.054257	-1.44944	-0.248032	1.26341	cluster1
779	piR-19524	1.73229	-0.52519	-0.464555	-0.711758	-0.0307838	1.55512	-1.00626	-0.365911	0.365911	-0.548867	1.38886	0.322508	-0.795866	-1.13398	0.218473	cluster1
781	piR-19554	-0.00102198	0.83445	0.617279	0.241699	-1.69241	0.342888	0.605222	0.568124	0.252794	-1.76903	0.198826	0.666011	0.573661	0.318338	-1.75684	cluster1
782	piR-19578	0.324434	-1.27285	-0.785209	0.58816	1.14547	-1.46354	-0.224441	-0.130924	1.17052	0.648385	-0.895945	-0.955874	-0.241715	0.91692	1.17661	cluster1
783	piR-19587	1.72313	-0.688695	-0.082253	-0.695666	-0.256518	1.14077	0.595184	-0.34719	-1.48796	0.0991973	1.10733	0.998235	-0.283652	-1.04733	-0.774587	cluster1
784	piR-19588	1.71495	-0.428739	-0.666927	-0.655017	0.0357282	0.788551	-0.814548	-0.727894	1.3518	-0.597913	0.299299	-1.69603	0.0498832	0.92284	0.424007	cluster1
785	piR-19590	1.71414	-0.405354	-0.352367	-0.875618	-0.0808059	1.4228	0.462974	-0.101628	-1.17437	-0.609771	1.03595	0.52966	0.52966	-0.755545	-1.33973	cluster1
786	piR-19596	1.66511	-0.478844	-0.654031	-0.729111	0.196877	-0.554433	-0.746218	0.108097	-0.502128	1.69468	0.0694048	-0.606379	-0.606379	-0.56985	1.7132	cluster1
788	piR-19649	1.76154	-0.312928	-0.233817	-0.664532	-0.550261	0.312984	-0.991117	1.35627	-0.991117	0.312984	-0.523536	0.065442	1.70149	-0.785304	-0.458094	cluster1
789	piR-19652	1.73176	-0.479438	-0.637873	-0.603431	-0.0110216	-0.941944	0.128447	-0.941944	0.29971	1.45573	-1.13564	0.638796	1.06466	-0.993683	0.425864	cluster1
792	piR-19742	1.63555	-0.658209	-0.688127	-0.578426	0.289213	0.314603	-0.774408	-1.13741	1.40361	0.193602	1.38332	-0.212819	-1.40993	0.00886746	0.230554	cluster1
793	piR-19753	1.74861	-0.564458	-0.538566	-0.573089	-0.0724992	1.66054	-0.629858	-0.629858	-0.629858	0.229039	-0.623035	1.67236	-0.623035	-0.623035	0.196748	cluster1
796	piR-19774	1.76272	-0.470151	-0.414676	-0.678183	-0.19971	-0.273971	-0.909973	-0.909973	1.24265	0.851265	-1.41618	-0.111803	-0.360255	1.13046	0.757779	cluster1
797	piR-19797	1.7267	-0.626992	-0.46876	-0.636881	0.00593368	1.31853	-0.66331	0.630954	-1.1891	-0.0970698	1.43946	0.635507	-0.895835	-0.474716	-0.704418	cluster1
799	piR-19860	1.62308	-0.74578	-0.671052	-0.514125	0.307877	0	-1.31056	-0.262111	1.4853	0.0873704	1.36139	-1.17311	0.564832	-0.666212	-0.0868972	cluster1
801	piR-19882	1.72537	-0.645219	-0.54073	-0.560321	0.0208978	1.31407	0.410342	0.239366	-0.737639	-1.22614	1.42035	0.364686	-0.882923	0.124761	-1.02688	cluster1
802	piR-19907	1.7533	-0.428628	-0.34135	-0.758341	-0.224981	1.58488	0.276263	-0.378044	-1.03235	-0.450745	1.71037	-0.0150033	-0.465102	-0.840184	-0.390085	cluster1
803	piR-19918	1.75817	-0.511644	-0.399488	-0.677207	-0.169836	1.40817	-0.333895	0.537135	-0.406481	-1.20492	1.13441	0.942133	-0.307635	-0.596044	-1.17286	cluster1
804	piR-19939	1.7495	-0.573968	-0.347692	-0.684347	-0.143492	1.67759	-0.875263	-0.23705	0.0364693	-0.601743	1.48812	-1.0848	0.0973538	0.236431	-0.737107	cluster1
805	piR-19940	1.70485	-0.593823	-0.498045	-0.696969	0.0839899	0.336005	-1.34402	-0.399006	1.38602	0.0210003	-0.40032	-0.880705	-0.480384	0.0800641	1.68135	cluster1
806	piR-19956	1.72782	-0.503424	-0.566178	-0.663794	0.0055781	0.0482243	-1.27794	1.37439	0.409906	-0.554579	0.608418	-1.32746	-0.35952	-0.221243	1.2998	cluster1
808	piR-19970	1.6772	-0.529103	-0.66189	-0.66189	0.175687	1.01141	-0.987894	1.01141	-0.987894	-0.0470425	0.319713	1.119	-1.05049	0.662263	-1.05049	cluster1
809	piR-19983	1.77438	-0.527447	-0.494563	-0.527447	-0.224921	0.57061	0.659768	0.838084	-1.48002	-0.588442	1.21338	0.563357	-1.38672	-0.520022	0.130005	cluster1
811	piR-19995	1.56073	-0.203301	0.0586847	-1.21631	-0.199807	1.66548	-0.401084	0.17364	-0.69456	-0.743473	1.24096	0.784054	-0.193729	-0.659775	-1.17151	cluster1
812	piR-19999	1.77265	-0.401946	-0.527555	-0.598209	-0.244936	1.75558	-0.549728	-0.106399	-0.549728	-0.549728	-0.949898	-0.17971	-0.949898	1.01836	1.06115	cluster1
813	piR-2	1.75298	-0.502245	-0.611959	-0.538816	-0.0999614	0.0394515	1.42025	-0.946836	-0.946836	0.433966	-0.679729	-1.34058	0.169932	0.925187	0.925187	cluster1
815	piR-2003	1.75945	-0.47664	-0.447217	-0.670826	-0.164764	-0.507495	-0.621539	-0.279408	-0.364941	1.77338	1.11311	-0.717978	0.269844	-1.32031	0.655336	cluster1
816	piR-20031	1.78025	-0.3905	-0.384601	-0.614654	-0.3905	1.62427	0.172108	-0.365729	-1.01113	-0.419513	1.32229	0.775133	-0.775133	-0.364769	-0.957518	cluster1
817	piR-20043	1.70063	-0.443873	-0.435066	-0.848996	0.0273017	1.47874	-1.26049	-0.0801724	0.253879	-0.391954	1.29299	0.869522	-0.76789	-0.626734	-0.76789	cluster1
818	piR-20046	1.7646	-0.429952	-0.597902	-0.558714	-0.178027	1.68001	-0.482604	0.154798	-0.61919	-0.733012	0.822782	1.07363	-0.180611	-0.28095	-1.43485	cluster1
819	piR-20072	1.75352	-0.428432	-0.554442	-0.647291	-0.123357	0.467074	0.950254	-0.821406	0.708664	-1.30459	1.69198	-0.69269	0.1022	-0.69269	-0.408801	cluster1
821	piR-20088	1.74609	-0.36214	-0.668173	-0.600166	-0.115613	1.68889	-0.349426	0.0873565	-0.713412	-0.713412	1.16014	-1.53304	-0.0828671	0.538636	-0.0828671	cluster1
822	piR-201	1.76867	-0.5002	-0.440296	-0.620008	-0.208167	1.58114	0.105409	-1.1595	-0.210819	-0.316228	1.33171	-1.20041	0.675231	-0.450154	-0.356372	cluster1
823	piR-2010	1.70798	-0.50989	-0.649889	-0.627784	0.0795782	0.938418	-1.32673	-0.679544	0.938418	0.129437	0.931849	0.673002	-1.26835	0.543578	-0.880079	cluster1
824	piR-20114	1.74405	-0.521651	-0.395445	-0.719975	-0.106975	1.01208	0.936549	0.0302113	-1.25377	-0.725071	0.985666	0.862458	0.246416	-0.924062	-1.17048	cluster1
825	piR-2012	1.78394	-0.360973	-0.39585	-0.552794	-0.474322	-0.709798	0.399261	0.288355	1.28651	-1.26433	0.0656532	1.51002	-0.656532	0.19696	-1.1161	cluster1
826	piR-20136	1.76678	-0.363451	-0.676423	-0.474505	-0.252397	0.821015	0.0288076	-1.62763	-0.0432113	0.821015	1.21604	-0.965408	-0.918994	0.844732	-0.176373	cluster1
827	piR-20140	1.7653	-0.497904	-0.353882	-0.672788	-0.240722	1.78885	-0.447214	-0.447214	-0.447214	-0.447214	-0.447214	1.78885	-0.447214	-0.447214	-0.447214	cluster1
828	piR-20141	1.72836	-0.806566	-0.512106	-0.115224	-0.294461	-0.354315	-0.6972	-0.868642	0.331456	1.5887	-0.196323	-0.553274	-1.04408	1.58843	0.205247	cluster1
829	piR-20153	1.72904	-0.691952	-0.37362	-0.624934	-0.0385348	-0.951702	-0.0349248	-0.951702	0.57626	1.36207	-0.757443	-0.387959	-0.942185	0.720495	1.36709	cluster1
830	piR-20157	1.73881	-0.685137	-0.450162	-0.549099	-0.0544152	1.46131	-0.814503	-0.694723	0.622855	-0.574943	1.34854	0.599351	-0.0428108	-0.899026	-1.00605	cluster1
831	piR-20163	1.72845	-0.746524	-0.464361	-0.488546	-0.0290225	-0.576551	-0.974172	-0.576551	0.815124	1.31215	-0.195035	-1.29211	0.0487587	-0.0731381	1.51152	cluster1
832	piR-20171	1.69259	-0.445782	-0.325067	-0.911395	-0.010347	1.50102	-0.331328	-0.808239	0.496992	-0.858441	1.44171	0.559724	-0.25442	-0.780222	-0.966796	cluster1
833	piR-20180	1.71644	-0.431913	-0.420695	-0.830171	-0.0336556	1.11803	-1.0435	0.968963	-0.819892	-0.223607	0.906944	1.10627	-1.03651	-0.936843	-0.0398657	cluster1
834	piR-20183	0.976994	-0.877912	-1.17746	0.930909	0.147471	-0.509597	-0.829174	-0.725528	0.587332	1.47697	-0.668054	-0.770047	-0.668054	0.668054	1.4381	cluster1
835	piR-20186	1.60207	-0.764326	-0.246472	-0.849543	0.258272	0.663209	-0.708948	-0.823294	-0.566015	1.43505	1.45606	0.542214	-0.523938	-0.402092	-1.07224	cluster1
836	piR-20187	1.37276	-1.36005	-0.343191	-0.0508431	0.381323	-0.733926	-0.321829	-0.930163	1.50317	0.482743	-0.354616	-1.32765	0.0562197	1.44009	0.185957	cluster1
837	piR-20218	1.65302	-0.657726	-0.831869	-0.33623	0.172804	0.0876559	-1.32832	-0.620334	0.694505	1.1665	1.37206	-0.775515	-0.23862	0.656205	-1.01413	cluster1
838	piR-20222	1.21316	-1.30261	-0.594468	-0.00745414	0.691372	-0.343564	-0.882489	-0.702847	0.352546	1.57635	-0.596257	-1.16958	-0.317785	0.992669	1.09095	cluster1
839	piR-20226	1.73853	-0.558956	-0.47939	-0.658415	-0.0417725	1.6797	0.102839	-0.411355	-0.514193	-0.856989	1.34783	0.614317	-0.852709	-0.0733513	-1.03609	cluster1
840	piR-20248	1.71694	-0.671691	-0.114942	-0.74353	-0.18678	0.181022	-0.970939	1.2507	-1.05322	0.592437	1.32048	0.618096	-0.0140476	-0.856906	-1.06762	cluster1
841	piR-20249	1.75875	-0.303681	-0.311801	-0.75027	-0.392999	1.17286	-0.942133	0.980588	-0.461453	-0.749861	1.73526	-0.0913294	-0.334874	-0.730635	-0.578419	cluster1
842	piR-20252	1.67878	-0.545809	-0.653317	-0.653317	0.173666	0.926834	-1.17166	-0.734472	1.10171	-0.122412	-0.0702457	-1.29955	-0.597089	1.07125	0.895633	cluster1
843	piR-20261	1.63444	-0.609593	-0.812325	-0.476769	0.26425	-0.727678	-0.939212	-0.389223	0.626141	1.42997	-0.244002	-0.60446	-1.0481	0.366004	1.53056	cluster1
844	piR-20266	1.53553	-0.63729	-0.874521	-0.497108	0.473384	-0.378723	-0.69685	-0.727148	1.68153	0.121191	-0.0315963	-1.21646	-0.229073	1.56796	-0.0908392	cluster1
845	piR-20268	1.78416	-0.353269	-0.397798	-0.509123	-0.523966	-0.64049	-0.30339	-0.97759	1.55066	0.37081	-0.685994	0.685994	-1.02899	-0.342997	1.37199	cluster1
846	piR-20272	1.72966	-0.444426	-0.732703	-0.522501	-0.0300288	-0.615199	0.0820265	-1.31242	0.615199	1.2304	0.639602	-1.066	-0.781736	1.35027	-0.142134	cluster1
847	piR-20275	1.69951	-0.517051	-0.710177	-0.574111	0.10183	1.01241	0.702488	-1.57027	-0.0206614	-0.123969	1.23315	-0.456098	-1.42742	0.219603	0.43076	cluster1
848	piR-20284	1.68273	-0.667117	-0.577504	-0.602396	0.16429	-0.291378	-1.12389	-0.231913	1.6115	0.0356789	0.39182	-1.19995	-0.832618	0.39182	1.24893	cluster1
849	piR-20304	0.633883	-1.19903	-0.855361	0.252026	1.16848	-0.259332	0.713162	-0.629805	1.31518	-1.13921	0	-1.28285	0.748331	-0.641427	1.17595	cluster1
850	piR-20315	1.76759	-0.485456	-0.401343	-0.653684	-0.227107	1.53923	-0.566319	-0.493714	-0.929344	0.450151	-0.693688	-0.780399	0.606977	-0.606977	1.47409	cluster1
852	piR-20345	1.54991	-0.446396	-0.84843	-0.695935	0.440851	0	1	-1	1	-1	0.57735	-1.25093	-0.866025	0.481125	1.05848	cluster1
853	piR-20363	1.77285	-0.246753	-0.545371	-0.584663	-0.396062	-0.447214	-0.447214	-0.447214	-0.447214	1.78885	0.0329858	-0.585499	-0.585499	1.72351	-0.585499	cluster1
854	piR-20365	1.66336	-0.639644	-0.581888	-0.661302	0.219471	-0.329582	-0.257934	-1.18936	1.53327	0.243604	0.805313	-1.20797	-0.824487	1.09293	0.134219	cluster1
855	piR-20366	1.68122	-0.818267	-0.469177	-0.51805	0.124276	-0.597896	-0.609135	-0.788953	0.424821	1.57116	-0.429161	-0.333366	-1.11888	0.356357	1.52506	cluster1
856	piR-20386	1.76436	-0.457867	-0.360925	-0.696495	-0.249068	1.26702	0.555939	0.168075	-1.18945	-0.801586	0.213502	1.1989	-1.18247	-0.85401	0.624084	cluster1
859	piR-20423	1.67128	-0.742653	-0.613335	-0.496333	0.181045	0.117516	-1.43538	-0.470066	1.1248	0.663128	0.363848	-0.0992312	-1.68693	0.727695	0.694618	cluster1
860	piR-20424	1.76954	-0.612867	-0.319381	-0.561075	-0.276222	-0.181071	0.603572	-1.2675	-0.482857	1.32786	1.69515	-0.611177	-0.20757	-0.84181	-0.0345949	cluster1
861	piR-20439	-0.0397534	-0.967333	-0.967333	0.689059	1.28536	-0.630223	-0.547299	-0.547299	1.73311	-0.0082924	-1.30614	-0.373182	-0.186591	1.36833	0.497576	cluster1
862	piR-20442	1.68496	-0.274116	-0.413497	-0.955533	-0.0418143	-0.654394	-0.71584	-0.700478	0.574515	1.4962	1.388	-0.668296	-1.11811	-0.186352	0.584759	cluster1
863	piR-20457	1.7503	-0.453314	-0.642195	-0.555625	-0.0991625	1.26451	-1.2758	0.304837	0.417739	-0.711286	1.35986	0.729463	-0.531338	-0.531338	-1.02665	cluster1
864	piR-20458	1.71217	-0.519819	-0.167399	-0.86245	-0.162505	1.21634	-1.27163	-0.639762	-0.00789829	0.702948	0.888531	0.484653	-1.66936	-0.121163	0.41734	cluster1
865	piR-20471	1.70768	-0.558842	-0.372896	-0.795043	0.0190971	1.77076	-0.203398	-0.532424	-0.562335	-0.472601	1.06678	0.91964	-1.21392	-0.0367856	-0.735712	cluster1
866	piR-20473	1.67763	-0.416989	-0.475038	-0.881385	0.0957817	1.30199	0.322618	0.207397	-0.426317	-1.40569	1.37344	0.437971	0.11906	-1.11406	-0.816412	cluster1
867	piR-20474	1.73134	-0.477191	-0.145679	-0.818043	-0.290424	1.63209	-0.862947	0	0	-0.769148	1.43495	-0.343406	-1.23258	0.453787	-0.312745	cluster1
868	piR-20475	1.66756	-0.514878	-0.835564	-0.479247	0.162124	1.42832	-0.754704	-0.754704	-0.598773	0.679857	1.17323	0.232854	-1.33443	-0.662738	0.591091	cluster1
869	piR-20499	1.27767	-1.29761	-0.458566	-0.184423	0.662927	-0.669328	-0.879688	-0.487653	0.535462	1.50121	-0.651423	-0.915156	-0.545929	0.73318	1.37933	cluster1
871	piR-20508	1.76227	-0.242596	-0.456281	-0.707675	-0.355723	1.20755	0.801162	-0.882439	-0.0696663	-1.0566	1.66221	0.0852415	-0.298345	-0.937657	-0.511449	cluster1
872	piR-20509	1.65874	-0.451877	-0.870282	-0.507664	0.171081	-0.342132	-1.33354	-0.303253	1.15469	0.824226	-0.820043	-0.022779	-0.782078	-0.022779	1.64768	cluster1
874	piR-2055	1.74585	-0.516548	-0.216229	-0.756803	-0.256272	1.73727	-0.564242	-0.0445454	-0.675605	-0.452878	1.09166	1.06134	-0.667126	-0.485183	-1.00069	cluster1
875	piR-20582	1.56246	-0.528675	-0.285691	-1.05146	0.303362	0.267152	-0.790323	-0.67901	-0.428556	1.63074	1.27661	0.331918	-0.331918	-1.45533	0.178725	cluster1
876	piR-20591	1.76573	-0.577636	-0.413535	-0.5842	-0.190357	1.47417	-0.657161	-0.124328	-1.10119	0.408506	1.14054	0.919508	-0.18567	-1.11402	-0.760363	cluster1
877	piR-2060	1.72289	-0.412211	-0.584994	-0.720752	-0.00493665	-0.878702	-0.878702	-0.219676	1.4645	0.512576	1.40631	0.246467	-1.27583	-0.550927	0.173977	cluster1
878	piR-20615	1.68138	-0.457018	-0.648853	-0.722202	0.146697	0.275556	-1.21308	-0.880512	0.798162	1.01987	1.3293	-0.26586	-1.4111	-0.0613524	0.409016	cluster1
879	piR-20624	1.7644	-0.395016	-0.33708	-0.721563	-0.310746	0.798956	-0.716305	1.34996	-0.716305	-0.716305	1.22601	0.891645	-0.891645	-0.891645	-0.334367	cluster1
880	piR-20652	1.71408	-0.555167	-0.0763355	-0.825812	-0.256765	0.351457	0.238084	1.37182	-0.895648	-1.06571	0.0542302	-0.729094	-1.24127	0.747171	1.16896	cluster1
881	piR-20656	1.75844	-0.212906	-0.304902	-0.620317	-0.620317	1.09545	-0.730297	-0.730297	1.09545	-0.730297	-0.201902	1.56474	-1.21141	0.0504754	-0.201902	cluster1
882	piR-20664	1.7532	-0.288453	-0.232261	-0.737991	-0.494491	0.254638	-1.01855	-0.750512	1.52783	-0.013402	-0.0362348	-1.50576	-0.25767	0.748853	1.05081	cluster1
885	piR-20707	1.76315	-0.216799	-0.4159	-0.69243	-0.438023	0.972604	-0.39512	1.12457	-1.15497	-0.54709	0.573539	1.26179	0.114708	-0.688247	-1.26179	cluster1
886	piR-20728	1.76247	-0.444024	-0.532556	-0.621088	-0.164806	0.275046	-1.16894	-0.825137	0.412568	1.30647	-0.0782461	1.61709	-1.12153	-0.0782461	-0.339066	cluster1
887	piR-20748	1.77851	-0.437555	-0.399835	-0.616726	-0.324394	0.856306	-0.501253	-1.4411	0.960734	0.125313	0.34446	1.61352	-0.65266	-0.65266	-0.65266	cluster1
888	piR-20775	1.71044	-0.37073	-0.169974	-0.919464	-0.250276	1.76919	-0.31712	-0.31712	-0.678747	-0.456207	1.49384	0.521031	-0.435292	-0.616663	-0.962918	cluster1
890	piR-20785	1.70462	-0.349856	-0.029775	-0.878362	-0.446625	0.621786	-1.07728	-1.00498	1.16404	0.296433	1.3092	0.782993	-0.332562	-0.795622	-0.964008	cluster1
891	piR-20802	1.73786	-0.679934	-0.390479	-0.600476	-0.0669718	1.46541	-0.366353	-0.237808	0.37278	-1.23403	1.21259	0.761395	-1.01519	0	-0.958793	cluster1
892	piR-20808	1.75897	-0.486069	-0.322145	-0.714137	-0.23662	0.774473	-0.794079	-1.18622	1.16661	0.0392138	1.72349	-0.594307	-0.772599	-0.267438	-0.0891461	cluster1
893	piR-20845	1.73025	-0.626809	-0.215465	-0.737806	-0.150173	1.35961	-1.2439	-0.66534	0.202495	0.347134	1.03586	1.03586	-0.706709	-1.14235	-0.222662	cluster1
894	piR-20855	1.7445	-0.75625	-0.417293	-0.439891	-0.131063	0.309221	-0.979199	-1.13381	1.03074	0.773052	1.52916	0.366642	-0.169907	-0.795881	-0.930018	cluster1
896	piR-20869	1.75739	-0.1259	-0.542097	-0.609729	-0.479667	-0.686902	-0.403058	-1.02751	1.24323	0.874238	-0.447214	1.39997	-1.22498	-0.252773	0.52499	cluster1
898	piR-20899	1.76034	-0.173878	-0.3828	-0.605202	-0.598462	-0.275444	-0.65105	-0.244144	1.75909	-0.588449	0.112215	-0.589129	0.252484	1.44477	-1.22034	cluster1
899	piR-20901	1.68115	-0.782484	-0.74049	-0.0615909	-0.0965857	-0.560514	-0.874401	-0.665143	1.41997	0.68009	-0.540085	-0.752982	-0.842623	0.79332	1.34237	cluster1
900	piR-20902	1.77254	-0.240522	-0.449671	-0.619605	-0.462743	0.426006	-0.994015	1.33888	-0.994015	0.223146	0.230089	1.57228	-0.345134	-1.1121	-0.345134	cluster1
901	piR-20932	1.76601	-0.185106	-0.435248	-0.597841	-0.547813	1.65276	-0.0306067	-0.795773	-0.795773	-0.0306067	0.87831	0.39036	0.87831	-1.07349	-1.07349	cluster1
903	piR-20941	1.75626	-0.48785	-0.327146	-0.723165	-0.218097	-0.736075	1.30858	-0.0817861	0.654289	-1.14501	1.56091	-0.685004	0.381806	-0.348117	-0.909596	cluster1
904	piR-20953	1.69027	-0.649713	-0.441602	-0.715699	0.116745	0.735477	-0.967474	-1.16492	1.00696	0.389951	1.60264	0.214335	-0.224077	-0.613777	-0.97912	cluster1
907	piR-2097	1.75898	-0.597017	-0.411991	-0.597017	-0.152955	-0.447214	-0.447214	-0.447214	-0.447214	1.78885	1.74036	-0.632859	-0.406838	-0.632859	-0.0678064	cluster1
909	piR-20984	1.70931	-0.339113	-0.430765	-0.87986	-0.0595738	1.4405	-0.717742	-1.14437	0.286093	0.135518	1.2668	0.83395	-0.565585	-0.45016	-1.085	cluster1
910	piR-20986	1.70906	-0.556786	-0.344558	-0.806466	-0.0012484	1.55737	-0.424736	-0.519122	-0.991051	0.377543	1.27506	0.621182	-1.12249	0.0762855	-0.850038	cluster1
911	piR-2099	1.58329	-0.695464	-0.720125	-0.572154	0.404454	-0.365009	-0.908639	-0.860101	1.17851	0.955236	-0.385635	-0.682277	-0.97892	0.615533	1.4313	cluster1
912	piR-20996	1.68977	-0.570648	-0.0790425	-0.888746	-0.151338	1.75725	-0.241066	-0.320365	-0.732715	-0.463101	1.42696	0.651439	-0.686338	-0.473069	-0.918995	cluster1
913	piR-21004	1.68408	-0.334634	-0.157314	-0.9939	-0.198234	1.38377	0.639808	-0.314944	-0.612529	-1.0961	1.30935	0.805755	-0.410247	-0.766449	-0.938409	cluster1
915	piR-21025	1.66813	-0.447863	-0.434882	-0.902217	0.116834	0.791257	-1.05501	0	-0.923133	1.18688	1.44279	0.104119	-1.23455	-0.565216	0.25286	cluster1
916	piR-21030	1.74243	-0.388052	-0.508526	-0.736792	-0.10906	1.7009	-0.661461	0.106306	-0.602402	-0.543343	1.45877	0.606933	-0.7773	-0.457862	-0.83054	cluster1
917	piR-21048	1.76438	-0.260881	-0.329534	-0.689962	-0.484003	1.30483	0.703921	-0.154519	-1.0988	-0.755427	1.3337	0.695228	-0.227013	-1.07831	-0.723604	cluster1
918	piR-21073	1.75715	-0.385071	-0.496149	-0.697148	-0.178783	1.76623	-0.353247	-0.706494	-0.412121	-0.294372	1.50488	0.520919	-0.926079	-0.578799	-0.520919	cluster1
919	piR-21074	1.61797	-1.02217	-0.330371	-0.443319	0.177892	-0.649619	-0.754397	-0.649619	0.537857	1.51578	-0.260497	-0.948601	-0.8503	1.33689	0.722509	cluster1
921	piR-21100	1.68891	-0.555419	-0.391814	-0.8239	0.0822222	1.47292	-0.920575	0.36823	0	-0.920575	1.18975	0.992004	-0.639365	-0.804149	-0.738235	cluster1
922	piR-21107	1.72031	-0.551447	-0.651031	-0.557671	0.0398336	0.0147013	-0.205818	-0.940884	1.6686	-0.536598	1.77957	-0.392815	-0.541609	-0.541609	-0.303539	cluster1
923	piR-21128	1.73634	-0.26713	-0.13176	-0.700314	-0.637141	1.4538	-0.573132	-1.20218	-0.0139788	0.335492	1.71965	-0.213684	-0.188246	-0.875089	-0.442632	cluster1
924	piR-21139	1.70591	-0.305023	-0.212778	-0.944586	-0.243526	1.62102	0.0638826	-0.0958238	-0.574943	-1.01414	1.2864	0.808778	-0.337521	-0.751463	-1.0062	cluster1
926	piR-21155	0.877495	-1.43419	-0.113225	-0.349111	1.01903	0.883966	0.357796	0.883966	-0.905012	-1.22071	0.991859	0.71937	0.283388	-1.46054	-0.534078	cluster1
928	piR-21199	1.75308	-0.419917	-0.405234	-0.74293	-0.184998	0.898881	-0.768398	-0.550927	-0.840889	1.26133	0.860632	1.26405	-1.022	-0.618579	-0.484105	cluster1
929	piR-212	1.70267	-0.530115	-0.626001	-0.646548	0.0999958	0.63438	-0.781647	-1.12149	1.31407	-0.0453129	0.0171373	0.0171373	-0.411294	-1.18247	1.55949	cluster1
930	piR-21209	1.77071	-0.459716	-0.211891	-0.596021	-0.503086	1.4314	-1.07917	0.15738	0.307265	-0.816875	1.15547	1.03042	-0.770313	-0.645262	-0.770313	cluster1
932	piR-21211	1.63786	-0.662037	-0.424322	-0.798723	0.247224	1.66683	-0.0427391	-0.99615	-0.437254	-0.190682	1.09062	0.912805	-0.608536	-1.26054	-0.134352	cluster1
933	piR-21221	1.67249	-0.562304	-0.526259	-0.760552	0.176621	0.442533	-1.30207	-0.451043	1.37866	-0.068082	0.153213	-0.275783	-1.0112	1.62406	-0.490281	cluster1
935	piR-21253	1.68476	-0.46535	-0.00243639	-0.928263	-0.288712	-0.468424	-0.960376	-0.725094	0.996737	1.15716	1.11632	0.512902	-1.46975	-0.478422	0.318948	cluster1
936	piR-21267	1.48955	-1.17319	0.0527275	-0.593185	0.224092	1.51168	-0.850319	-0.59595	0.530541	-0.59595	0.665477	0.286408	1.04455	-1.44046	-0.555968	cluster1
937	piR-21286	1.57796	-0.22381	-0.511272	-1.0708	0.227916	1.03835	0.933991	-1.2575	-0.031307	-0.683535	1.03321	0.93928	-0.415967	-0.201274	-1.35525	cluster1
938	piR-21288	1.54468	-0.60851	-0.877658	-0.514893	0.456382	0.966988	-0.268608	1.12815	-0.752101	-1.07443	0.293464	0.560249	-1.70743	0.0266785	0.827034	cluster1
939	piR-21289	1.75122	-0.472279	-0.472279	-0.687734	-0.118931	1.15851	-1.03327	0.688847	-1.03327	0.219179	1.03142	1.03142	-0.412568	-1.23771	-0.412568	cluster1
941	piR-21309	1.23593	0.657833	-0.438555	-1.35553	-0.0996716	1.04859	0.896619	-0.623074	-1.30694	-0.0151969	0.699896	0.699896	0.699896	-0.646058	-1.45363	cluster1
943	piR-21343	1.75455	-0.518763	-0.638019	-0.481496	-0.116275	1.57554	-0.487667	-0.487667	0.356372	-0.956577	1.42257	-0.711287	-0.355643	0.622376	-0.978019	cluster1
944	piR-21350	1.75966	-0.48586	-0.594977	-0.54329	-0.135535	0.634726	-1.02108	-0.607129	-0.423151	1.41663	0.997884	-0.0126314	-1.33893	-0.581046	0.934726	cluster1
945	piR-21364	1.7445	-0.406637	-0.12581	-0.749246	-0.462802	-0.252007	-0.882024	-0.863763	0.542363	1.45543	1.17344	0.176183	-1.36957	-0.588384	0.608329	cluster1
947	piR-21421	1.6095	-0.536054	-0.930408	-0.422426	0.27939	0.766272	-1.05709	-1.10325	0.466226	0.927835	-0.430282	0.956183	-0.382473	-1.24304	1.09961	cluster1
948	piR-21431	1.36206	-0.412051	0.675306	-0.497895	-1.12742	-0.76505	-0.877086	-0.220872	0.27529	1.58772	0.394416	-0.0780615	-1.68038	0.476586	0.887436	cluster1
950	piR-21440	1.6559	-0.474292	-0.803824	-0.586097	0.208312	-0.599645	1.70668	0.0922531	-0.599645	-0.599645	0.724039	-0.708955	-0.708955	1.40283	-0.708955	cluster1
951	piR-21444	1.40447	-0.352536	-1.06101	-0.618921	0.627989	-0.163367	-1.51115	-0.0816837	1.14357	0.612628	1.16859	0.330254	-1.52425	0.330254	-0.304849	cluster1
952	piR-21471	1.78807	-0.403533	-0.487022	-0.452235	-0.445277	-0.345349	-0.876656	-0.292219	1.72675	-0.212523	-1.31883	0.529997	-0.764181	1.08464	0.468369	cluster1
953	piR-21480	1.75392	-0.487199	-0.20184	-0.730798	-0.334079	1.29977	0.14244	-0.391711	-1.4155	0.365004	1.25826	0.875919	-0.514429	-0.618705	-1.00105	cluster1
956	piR-21520	1.63441	-0.718534	-0.718534	-0.470589	0.273245	-0.435322	-0.598882	-1.00149	0.583784	1.45191	1.34191	0.00702569	0.0655731	-1.48008	0.0655731	cluster1
957	piR-21536	1.76994	-0.346293	-0.583944	-0.583944	-0.255759	1.72616	-0.0995859	-0.265562	-0.763492	-0.597516	1.4164	0.626769	-0.335593	-0.730408	-0.977167	cluster1
958	piR-21549	1.7236	-0.528118	-0.666106	-0.553207	0.0238343	0.599941	-0.993653	-0.431208	-0.61869	1.44361	1.57219	-0.266628	-0.450509	-1.09409	0.239046	cluster1
959	piR-21550	1.73632	-0.405269	-0.0595419	-0.702979	-0.568529	1.31322	0.437741	-0.766046	0.21887	-1.20379	1.41915	0.591312	-0.9461	-0.236525	-0.827837	cluster1
960	piR-21563	1.77056	-0.241954	-0.547223	-0.603754	-0.377629	0.597108	-0.895662	-0.895662	1.41135	-0.21713	1.00939	-0.336463	-0.897235	-0.897235	1.12154	cluster1
961	piR-21574	1.72938	-0.584304	-0.571232	-0.584304	0.0104573	-0.447214	-0.447214	-0.447214	-0.447214	1.78885	1.78885	-0.447214	-0.447214	-0.447214	-0.447214	cluster1
962	piR-21575	0.026275	0.850353	1.12505	-1.06055	-0.941121	0.188215	0.688786	0.969105	-0.272311	-1.5738	0.408673	0.0447861	1.22042	-0.151153	-1.52273	cluster1
963	piR-21578	1.77902	-0.291573	-0.450037	-0.587372	-0.450037	-0.633434	1.65397	0.246335	-0.633434	-0.633434	0.589244	1.46794	-0.444517	-0.806333	-0.806333	cluster1
964	piR-21589	1.72813	-0.436807	-0.188477	-0.850691	-0.252151	1.62189	0.285167	-0.457455	-0.605979	-0.843618	1.31782	0.770901	-0.739649	-0.348989	-1.00009	cluster1
965	piR-21590	1.37408	-1.20579	-0.521523	-0.225623	0.578853	-0.897109	-0.258259	-0.883516	1.38644	0.652443	-0.0888402	-1.31039	-0.570058	0.910612	1.05868	cluster1
966	piR-216	0.972727	-0.892503	-0.742081	-0.53149	1.19335	-0.818504	-0.576582	-0.626982	0.481829	1.54024	-0.47078	-0.656239	-0.884497	0.485047	1.52647	cluster1
969	piR-21627	1.65314	-0.716104	-0.716104	-0.439934	0.218998	-0.120925	-0.545798	-0.545798	-0.545798	1.75832	-0.626577	-0.626577	-0.626577	0.2134	1.66633	cluster1
970	piR-21648	1.63792	-0.617055	-0.5127	-0.775855	0.267693	1.13324	-1.37608	-0.226648	0.809458	-0.339972	0.902408	1.23175	-0.596116	-0.51378	-1.02427	cluster1
971	piR-21666	1.71468	-0.421642	-0.440381	-0.829229	-0.0234245	1.73468	-0.687113	-0.0300377	-0.518151	-0.499378	1.38504	0.745972	-0.706466	-0.787802	-0.636749	cluster1
972	piR-21667	1.73044	-0.53627	-0.259842	-0.794269	-0.140057	1.77419	-0.516129	-0.612903	-0.354839	-0.290323	1.52053	0.431502	-0.328763	-0.616431	-1.00684	cluster1
973	piR-21679	1.65605	-0.433215	0.0122898	-1.0093	-0.225825	-0.0650103	-1.24702	-0.656013	0.791943	1.17609	1.03084	0.0340372	-1.37607	0.860654	-0.549457	cluster1
974	piR-21683	1.63786	-0.756072	-0.501967	-0.64908	0.269261	-0.552059	-1.03576	-0.526262	1.29244	0.82164	-0.397967	-0.696442	-0.970045	0.654987	1.40947	cluster1
975	piR-21685	1.56842	-0.676076	-0.757859	-0.567031	0.432543	-0.726722	-0.726722	0.950329	-0.726722	1.22984	-0.730297	1.09545	-0.730297	1.09545	-0.730297	cluster1
976	piR-21688	1.66733	-0.447482	-0.610946	-0.784626	0.175723	-0.0769161	-0.818607	-0.598847	-0.214266	1.70864	0.657708	-0.690055	-0.582234	-0.824831	1.43941	cluster1
978	piR-21726	1.60897	-0.759333	-0.805409	-0.326218	0.281985	0.0977088	-1.08875	-0.600211	0.0279168	1.56334	-0.528312	-0.654101	-0.0251577	1.73588	-0.528312	cluster1
979	piR-21728	1.72962	-0.141324	-0.631141	-0.735528	-0.221622	0.990637	-0.615801	0.990637	-1.28515	-0.0803219	1.59905	-0.0410014	0.112754	-0.963533	-0.707274	cluster1
980	piR-21734	1.54398	-0.583738	-0.401814	-0.971314	0.412888	1.71227	-0.733832	-0.302166	-0.661888	-0.0143889	0.0148782	1.27953	0.386834	-0.208295	-1.47294	cluster1
981	piR-2174	1.7536	-0.420052	-0.403115	-0.741866	-0.188572	1.47939	-0.739693	0.246564	0.10567	-1.09193	1.20229	0.769466	-0.360687	-1.32252	-0.28855	cluster1
983	piR-21766	1.58513	-0.483578	-0.898637	-0.562637	0.359718	0.166123	0.640762	-1.73243	0.205677	0.719868	1.36116	0.644762	-0.877592	-0.967143	-0.16119	cluster1
984	piR-21770	1.7726	-0.44315	-0.479137	-0.612801	-0.237512	0.765356	-0.908861	-1.20783	0.346802	1.00453	1.71387	-0.124898	-0.714692	-0.159591	-0.714692	cluster1
985	piR-21787	1.62726	-0.22693	-0.835767	-0.752744	0.188186	0	0	-0.929981	-0.697486	1.62747	0.440468	1.17458	0.195764	-0.293645	-1.51717	cluster1
986	piR-21803	1.63166	-0.338151	0.0831698	-1.05494	-0.321736	1.3755	0.216991	0.180213	-1.36447	-0.408237	1.22943	0.830458	-0.189144	-0.854101	-1.01665	cluster1
987	piR-21808	1.69395	-0.328203	0.0423488	-0.825801	-0.582296	1.64838	-0.483147	-0.814718	0.227363	-0.577881	1.19516	0.95025	-0.421245	-0.813101	-0.911064	cluster1
988	piR-21843	1.69598	-0.431162	-0.0756827	-0.92998	-0.259156	1.73175	-0.192417	-0.342743	-0.853851	-0.342743	1.04064	0.992689	-0.853616	-0.0863208	-1.0934	cluster1
989	piR-21856	1.66452	-0.52338	0.109395	-0.909481	-0.341055	1.77038	-0.419002	-0.230262	-0.626616	-0.494498	1.20707	0.828547	-0.117763	-1.00099	-0.916869	cluster1
990	piR-21857	1.7721	-0.408474	-0.285624	-0.66185	-0.416152	-0.296239	-0.658308	-1.08621	0.691223	1.34953	-0.535184	-0.144319	-1.01625	1.62961	0.0661463	cluster1
991	piR-21863	1.78104	-0.451556	-0.417983	-0.585848	-0.325657	1.23443	0	0	0.308607	-1.54303	1.68916	0.140763	-0.668625	-0.527862	-0.633434	cluster1
992	piR-21879	1.29351	-1.24832	-0.372801	0.700414	-0.372801	-0.595481	-0.689012	0.168356	1.68044	-0.564304	-0.61214	-0.387913	-0.19732	1.76467	-0.567295	cluster1
993	piR-2188	1.58646	-0.157387	0.220342	-0.982094	-0.66732	0.0202193	-0.961859	-0.976302	0.58347	1.33447	1.21924	0.709649	-1.3287	-0.47939	-0.120791	cluster1
994	piR-21886	1.74108	-0.463387	-0.446516	-0.738945	-0.0922276	0.925094	-1.45188	-0.616729	0.539638	0.603881	1.52802	0.0773683	-1.20404	0.0531907	-0.454539	cluster1
995	piR-21897	1.75379	-0.391947	-0.186009	-0.737391	-0.438449	0.498755	1.39651	0	-0.897758	-0.997509	1.44516	0.586922	-0.326683	-0.797328	-0.908068	cluster1
996	piR-21941	1.1501	-1.11572	-0.81882	-0.0843822	0.868824	-0.651533	-0.905789	-0.619751	1.11237	1.0647	-0.319284	-0.782762	-1.0145	1.14839	0.968153	cluster1
997	piR-21963	1.71048	-0.734035	-0.25058	-0.686371	-0.0394935	0.67002	-1.20444	-0.925265	1.02896	0.430727	-0.225137	0.400243	-1.64267	0.817163	0.650395	cluster1
998	piR-21975	1.50303	-0.959564	-0.836906	-0.0490633	0.342499	-0.767546	-0.617635	-0.242856	1.72098	-0.0929451	-0.773665	0.350463	-0.83979	1.57378	-0.310788	cluster1
1001	piR-21997	1.76653	-0.431395	-0.424569	-0.677126	-0.233445	-0.87831	0.42289	-0.55301	1.56144	-0.55301	1.60987	-0.695724	0.234604	-0.897969	-0.250784	cluster1
1002	piR-22007	1.72341	-0.530913	-0.578	-0.642746	0.0282526	0.206027	-0.0147162	-1.11843	1.53049	-0.603365	1.25899	0.91248	-0.733449	-0.646821	-0.791201	cluster1
1003	piR-22016	1.76665	-0.553529	-0.263506	-0.636393	-0.313225	1.51895	-0.211499	-0.596044	-1.07672	0.365317	0.447214	-0.67082	-0.67082	1.56525	-0.67082	cluster1
1005	piR-22029	1.73667	-0.403563	-0.509097	-0.745494	-0.0785175	1.70599	-0.286035	-0.0817242	-0.439267	-0.898966	1.62934	0.182359	-0.709614	-0.868187	-0.233895	cluster1
1006	piR-22032	1.68784	-0.868394	-0.415161	-0.469549	0.0652655	-0.937708	-0.855453	0.213863	0.0493531	1.52994	1.1551	0.416056	-1.14415	-0.952549	0.525544	cluster1
1007	piR-22067	1.612	-0.215176	-0.277176	-1.13059	0.0109411	1.45792	0.353071	0.0288221	-1.08803	-0.751776	1.25574	0.75376	-0.0988015	-0.855748	-1.05494	cluster1
1008	piR-22077	1.68547	-0.458915	-0.625794	-0.734265	0.133503	1.76269	-0.687257	-0.209995	-0.4009	-0.464535	1.19927	0.757433	-1.32551	-0.189358	-0.441836	cluster1
1010	piR-22082	1.76242	-0.362965	-0.624998	-0.576474	-0.197981	-0.447214	-0.447214	-0.447214	-0.447214	1.78885	-0.447214	-0.447214	-0.447214	-0.447214	1.78885	cluster1
1011	piR-22090	1.71207	-0.564241	-0.0397209	-0.81377	-0.294342	1.73335	-0.149522	-0.620239	-0.730996	-0.23259	1.65557	0.22551	-0.764533	-0.544523	-0.572025	cluster1
1012	piR-22092	1.67809	-0.395595	0.072313	-0.90604	-0.448766	-0.263554	0.511605	-0.302312	-1.31002	1.36428	-0.676464	-0.302085	-0.521549	-0.263356	1.76345	cluster1
1013	piR-22104	1.62432	-0.487951	-0.662609	-0.77177	0.29801	0.557659	-0.782867	-0.353899	1.46922	-0.890109	0.598243	0.832848	-1.45455	0.656894	-0.633434	cluster1
1014	piR-22120	1.69884	-0.410458	-0.923531	-0.296442	-0.0684097	-1.10111	0.411404	-0.738107	1.43991	-0.0121001	0.650401	0.340686	1.11497	-1.05303	-1.05303	cluster1
1015	piR-22122	1.76572	-0.505917	-0.264608	-0.672337	-0.322855	-0.895662	-0.352836	1.68276	0.0542825	-0.488543	1.44722	-0.620239	0.643211	-0.849957	-0.620239	cluster1
1016	piR-22142	1.60713	-0.571702	-0.687392	-0.701853	0.353819	-0.323762	-1.29505	-0.388514	0.841781	1.16554	-1.18177	0.0940042	-0.846038	0.899755	1.03405	cluster1
1017	piR-22145	1.5502	-0.845316	-0.556201	-0.604387	0.4557	0.145483	-1.1578	-0.869867	1.17599	0.706198	1.17287	0.933836	-0.882842	-0.277282	-0.946585	cluster1
1018	piR-22149	1.68584	-0.546425	-0.169816	-0.90934	-0.0602574	-0.472193	-0.885971	-0.780498	0.850272	1.28839	0.78009	-0.00307122	-1.4619	-0.371618	1.0565	cluster1
1020	piR-22153	1.75216	-0.601772	-0.440413	-0.601772	-0.108205	0	-1.23091	-0.492366	0.246183	1.4771	1.17601	-0.357917	-0.613572	0.920358	-1.12488	cluster1
1021	piR-22160	1.743	-0.302156	-0.440699	-0.796953	-0.203197	1.44314	0.369729	-0.942214	0.0715605	-0.942214	1.48913	-0.879939	-0.0338438	0.361	-0.936345	cluster1
1022	piR-22165	1.73824	-0.467249	-0.685182	-0.536988	-0.0488171	0.469103	1.15321	0.469103	-1.1923	-0.899113	0.15148	1.66628	-0.521764	-0.858386	-0.437609	cluster1
1023	piR-22176	1.77555	-0.443888	-0.363018	-0.641571	-0.327076	1.66054	-0.629858	0.229039	-0.629858	-0.629858	1.50814	0.19151	-0.646347	0.0718164	-1.12512	cluster1
1025	piR-22183	1.6994	-0.630609	-0.410359	-0.734937	0.0765077	-0.209849	-0.209849	-0.909347	1.71377	-0.384724	-0.363913	0.545869	-1.53363	0.285931	1.06574	cluster1
1026	piR-22185	1.63893	-0.725429	-0.644826	-0.544072	0.275394	-0.47356	-1.22633	-0.213512	0.511882	1.40152	0.827081	-0.431521	-0.903496	-0.791121	1.29906	cluster1
1027	piR-22196	1.77224	-0.432075	-0.417428	-0.651774	-0.270962	-0.864549	-0.864549	0.216137	-0.0540343	1.567	0.315958	0.118484	-0.967621	1.45143	-0.918253	cluster1
1029	piR-22209	1.64424	-0.720764	-0.518049	-0.664454	0.259024	1.34357	0.113542	0.492013	-1.11649	-0.832638	0.751287	1.09278	-0.102448	-1.46842	-0.273195	cluster1
1030	piR-22217	1.71696	-0.527849	-0.632259	-0.609057	0.0522048	0.83666	-1.72454	0.239046	0.153672	0.495166	1.10734	0.82876	-0.947155	-1.08644	0.0975012	cluster1
1031	piR-22236	1.69551	-0.427564	-0.641346	-0.722436	0.0958334	0.4102	-0.773069	0.173546	-1.16749	1.35681	-0.520205	0.130051	-0.58523	-0.715282	1.69067	cluster1
1032	piR-22238	1.75843	-0.323045	-0.314719	-0.755992	-0.364675	1.62912	0.280883	-0.589855	-0.50559	-0.814562	1.58721	0.38044	-0.601341	-0.826333	-0.53998	cluster1
1033	piR-22240	1.6891	-0.262153	-0.485578	-0.917535	-0.0238321	1.65139	-0.912881	-0.656453	0.0102571	-0.0923138	0.983078	-0.24577	-1.22885	-0.573462	1.065	cluster1
1034	piR-22242	1.74515	-0.427747	-0.284254	-0.79673	-0.236422	1.77242	-0.239222	-0.456697	-0.619803	-0.456697	1.14094	1.01769	-0.584556	-0.584556	-0.989519	cluster1
1035	piR-22243	1.69957	-0.550919	-0.18634	-0.87499	-0.0873189	1.34344	0.0099699	0.53339	-1.19888	-0.687923	1.38639	0.649718	-0.256023	-0.944385	-0.835696	cluster1
1036	piR-22244	1.71558	-0.437577	-0.541762	-0.75592	0.0196794	0.752392	-0.188098	1.22264	-1.28534	-0.501595	1.64711	0.209157	-0.50982	-0.869309	-0.477139	cluster1
1037	piR-22246	1.73185	-0.357883	-0.695745	-0.620665	-0.0575616	-0.629858	-0.629858	0.229039	1.66054	-0.629858	1.02855	0.561029	-1.54283	0.327267	-0.37402	cluster1
1038	piR-22247	1.76213	-0.452516	-0.510039	-0.634672	-0.1649	-1.39642	1.10998	-0.50128	0.751921	0.0358057	1.57249	0.184999	-0.971244	-0.0462497	-0.739996	cluster1
1039	piR-22257	1.68371	-0.340798	-0.551768	-0.86011	0.0689711	1.49946	-0.0589676	0.25693	-0.501225	-1.1962	1.26456	0.778192	-0.165938	-0.881188	-0.995628	cluster1
1040	piR-22277	1.76299	-0.405942	-0.17879	-0.611111	-0.567146	1.78885	-0.447214	-0.447214	-0.447214	-0.447214	1.74267	-0.0953021	-0.367594	-0.639885	-0.639885	cluster1
1043	piR-22286	1.74906	-0.628176	-0.369203	-0.628176	-0.12351	1.78885	-0.447214	-0.447214	-0.447214	-0.447214	0.890264	1.27975	-0.723339	-0.723339	-0.723339	cluster1
1044	piR-22308	1.76136	-0.319747	-0.237054	-0.684975	-0.519589	0.888714	0.68558	-1.52351	-0.482445	0.431661	0.335549	1.03461	0.533616	-0.35186	-1.55191	cluster1
1045	piR-22314	1.65924	-0.654996	-0.117223	-0.896692	0.00966784	1.69709	-0.30119	-0.967283	-0.185348	-0.243269	1.45159	0.489491	-0.253185	-0.557007	-1.13089	cluster1
1046	piR-2250	1.77772	-0.509112	-0.358882	-0.592573	-0.317152	0.423025	-0.413187	-0.413187	1.50518	-1.10183	0.998575	0.735792	0.407313	-1.03799	-1.10369	cluster1
1047	piR-226	1.70515	-0.771111	-0.198424	-0.674319	-0.0613017	1.09355	-0.776999	-0.63311	1.09355	-0.776999	0.258021	0.609868	-1.73578	0.727151	0.140739	cluster1
1048	piR-2269	1.4487	-1.1231	-0.55683	-0.273696	0.504922	-0.203367	-1.2654	-0.316349	1.46876	0.316349	-1.09752	-0.484825	1.16678	0.953667	-0.538103	cluster1
1049	piR-2270	1.72649	-0.352986	-0.50152	-0.798587	-0.0733931	-0.937652	1.10595	0.985736	-0.216381	-0.937652	0.489388	0.387433	1.20308	-1.03995	-1.03995	cluster1
1050	piR-2276	1.76182	-0.40791	-0.433947	-0.702994	-0.216973	1.59584	-1.1353	-0.385573	0.0428414	-0.117814	0.396758	0.465165	1.14923	-0.62934	-1.38181	cluster1
1052	piR-2296	1.68035	-0.679857	-0.115784	-0.83572	-0.0489853	1.23484	0.0190709	0.71039	-1.12518	-0.839119	1.63491	0.131301	-0.355784	-1.01229	-0.398139	cluster1
1054	piR-2311	1.36842	-1.42791	-0.178489	0.237986	0	-1.2582	-0.372799	-0.372799	1.2582	0.745599	-1.12633	-0.733422	-0.122237	0.663572	1.31841	cluster1
1055	piR-232	1.77629	-0.51239	-0.51239	-0.51239	-0.239115	1.78885	-0.447214	-0.447214	-0.447214	-0.447214	-0.447214	-0.447214	-0.447214	1.78885	-0.447214	cluster1
1056	piR-2338	1.77142	-0.521006	-0.266292	-0.625208	-0.358916	0.220885	-0.682736	1.42571	-1.18475	0.220885	0.554102	1.1797	-1.41207	-0.518353	0.196617	cluster1
1057	piR-2393	1.63624	-0.38274	-0.84723	-0.636661	0.230387	1.78885	-0.447214	-0.447214	-0.447214	-0.447214	-0.558654	-0.558654	-0.558654	-0.0728679	1.74883	cluster1
1058	piR-24	1.57417	-1.11266	-0.527883	0.0727024	-0.00632195	-0.630464	-0.85725	-0.528411	1.53534	0.480786	-0.952715	-0.715328	-0.493766	1.08882	1.07299	cluster1
1059	piR-2409	1.76907	-0.527068	-0.592299	-0.44879	-0.200912	-0.0772667	0.309067	0.309067	-1.6226	1.08173	0.882136	-1.16568	-0.535583	-0.378058	1.19718	cluster1
1060	piR-2445	1.77194	-0.551742	-0.466858	-0.541131	-0.212208	-0.212298	0.0530745	-1.53916	0.583819	1.11456	1.37803	0.604645	-0.168738	-1.08274	-0.731199	cluster1
1061	piR-2464	1.51425	-1.01604	0.435445	-0.623745	-0.309911	-0.38819	-0.745733	1.14414	0.990906	-1.00112	-0.548094	0.682321	-1.49887	0.850104	0.514537	cluster1
1062	piR-2487	1.62051	-0.601443	-0.681754	-0.663907	0.3266	-0.0550482	-0.330289	-0.0550482	1.5964	-1.15601	-0.663947	1.58491	-0.663947	0.406935	-0.663947	cluster1
1063	piR-2534	0.882221	-0.650236	-1.08203	-0.370838	1.22089	-0.577163	-0.674656	-0.694155	0.326279	1.6197	-0.742476	-0.465253	-0.441146	-0.0916042	1.74048	cluster1
1064	piR-254	1.7498	-0.448441	-0.635291	-0.569344	-0.0967226	0.561951	-0.374634	1.1239	0.187317	-1.49854	0.921383	0.721082	-1.18177	0.520782	-0.981473	cluster1
1065	piR-2540	1.77276	-0.476522	-0.273623	-0.638841	-0.383768	1.66226	-0.608588	-0.517754	-0.744839	0.208918	0.503462	1.20501	0.338393	-0.817094	-1.22977	cluster1
1066	piR-2548	1.7069	-0.368036	-0.155999	-0.92842	-0.254445	0.43974	-1.20929	-0.934448	0.75384	0.950153	0.230487	-0.633839	-1.16204	0.0864326	1.47896	cluster1
1068	piR-2558	1.77765	-0.305881	-0.409318	-0.616194	-0.44626	-0.447214	-0.447214	-0.447214	-0.447214	1.78885	-0.125656	-0.54451	-0.54451	1.75919	-0.54451	cluster1
1070	piR-261	1.74443	-0.471378	-0.620759	-0.587563	-0.0647315	1.16091	-0.313261	-1.23462	0.884502	-0.497532	1.76127	-0.177743	-0.420121	-0.662498	-0.500913	cluster1
1071	piR-2618	1.71672	-0.569099	-0.52786	-0.669252	0.0494869	0.058621	-0.996558	-0.703452	1.58277	0.058621	1.42113	0.20797	-0.961859	-0.961859	0.294624	cluster1
1072	piR-263	1.74689	-0.526079	-0.509325	-0.637773	-0.0737181	1.00635	-1.17158	-0.345465	-0.570767	1.08145	0.898704	0.352195	-1.7124	0.109302	0.352195	cluster1
1074	piR-2657	1.77835	-0.436704	-0.271166	-0.547062	-0.523414	0.703222	1.07334	-0.0370117	-0.22207	-1.51748	1.49382	0.514264	-0.832618	-0.342843	-0.832618	cluster1
1075	piR-266	0.810849	-1.36413	-0.772691	0.715455	0.610521	-1.11845	-0.359925	-0.374798	1.54381	0.309357	-0.665646	-1.05318	-0.266715	1.44299	0.542547	cluster1
1076	piR-2666	1.72231	-0.611459	-0.551618	-0.595139	0.0359042	-0.534803	-0.575319	-0.899442	1.53148	0.478082	0.912881	0.707739	-1.34368	0.502597	-0.779538	cluster1
1078	piR-2689	1.78278	-0.360503	-0.36947	-0.548825	-0.503986	1.04542	-0.940875	-0.940875	-0.209083	1.04542	0.596745	0.596745	-0.522152	-1.51673	0.845389	cluster1
1082	piR-2722	1.7587	-0.395293	-0.170426	-0.6675	-0.525479	1.10333	0.791066	-1.08251	0.16654	-0.978424	0.45194	1.30907	0.218178	-1.1844	-0.794792	cluster1
1083	piR-2742	1.73721	-0.51541	-0.61335	-0.582743	-0.0257093	0.0803219	-0.923702	0.281127	1.48596	-0.923702	0.440803	1.54281	-0.798956	-0.385703	-0.798956	cluster1
1085	piR-2755	1.5027	-0.692639	-0.769221	-0.599039	0.558196	-0.762706	-0.657359	-0.762706	1.19673	0.986039	-0.70668	-0.70668	-0.70668	0.703283	1.41676	cluster1
1086	piR-2758	1.67436	-0.75026	-0.530672	-0.56727	0.173841	-0.510838	-0.549538	0.10836	-0.743037	1.69505	-0.529682	0.123822	-1.1144	-0.0481529	1.56841	cluster1
1087	piR-2784	1.70883	-0.368055	-0.0131448	-0.841268	-0.486358	-0.244143	-0.577066	1.75339	-0.244143	-0.68804	0.0155371	0.559334	-0.761316	1.33619	-1.14974	cluster1
1088	piR-2793	1.67663	-0.752133	-0.517091	-0.573053	0.165648	0.183775	-0.620239	-0.620239	-0.620239	1.67694	-0.875617	0.298991	-0.768834	-0.234922	1.58038	cluster1
1089	piR-28	1.16494	-0.904807	-0.859567	-0.373233	0.972668	-0.77939	-0.573202	-0.593821	0.334024	1.61239	1.77989	-0.330289	-0.422036	-0.60553	-0.422036	cluster1
1090	piR-2813	1.78303	-0.392593	-0.376235	-0.58071	-0.433488	1.58702	-0.372263	-0.0783711	-1.15597	0.0195928	1.20824	-0.483298	-0.362473	-1.20824	0.845771	cluster1
1091	piR-2815	1.76971	-0.479093	-0.52798	-0.56709	-0.195548	1.33377	0.820783	-0.718185	-0.718185	-0.718185	1.4326	0.613973	-1.02329	-0.511645	-0.511645	cluster1
1092	piR-2832	1.74334	-0.515096	-0.28491	-0.762655	-0.180674	1.03648	-0.211134	0.89252	-1.41076	-0.307104	1.71499	-0.171499	-0.171499	-0.514496	-0.857493	cluster1
1093	piR-2835	1.71583	-0.487519	-0.114194	-0.860845	-0.253276	1.63254	-0.207778	0.11873	-0.979526	-0.56397	0.635856	1.19992	-0.389718	-0.0307672	-1.41529	cluster1
1094	piR-2837	1.74017	-0.546431	-0.680937	-0.453958	-0.0588464	0.143451	0.143451	-1.48668	1.31714	-0.117369	-0.879939	-0.597907	-0.315875	1.65835	0.135375	cluster1
1095	piR-2861	1.4106	-1.39444	-0.147755	0.198546	-0.0669517	-0.211275	0.704252	-1.61978	0.880314	0.246488	-0.293023	-1.15707	0.439534	1.47263	-0.462075	cluster1
1096	piR-2868	1.77588	-0.546911	-0.304074	-0.578585	-0.346307	0.501606	-0.363232	-1.14158	1.45293	-0.449715	0.572078	0	-0.190693	-1.52554	1.14416	cluster1
1097	piR-2870	1.77445	-0.463299	-0.482986	-0.587983	-0.240181	0.991807	0.716305	-1.07446	-1.07446	0.440803	1.27011	0.816497	-1.08866	-0.362887	-0.635053	cluster1
1098	piR-2871	1.76484	-0.297697	-0.531384	-0.663467	-0.272296	1.4887	0.339703	-0.0599476	-1.10903	-0.659423	0.967741	1.03141	-0.432937	-0.241935	-1.32428	cluster1
1099	piR-2872	1.76731	-0.414071	-0.485913	-0.649191	-0.218139	0.363027	-0.657987	-1.22522	0.136135	1.38404	0.963993	0.29917	-1.6953	0.29917	0.132964	cluster1
1100	piR-2874	1.78696	-0.480675	-0.480675	-0.36889	-0.456721	-0.736212	-1.0563	-0.320092	1.12032	0.992286	1.54579	-0.806498	0.313638	-0.918512	-0.134416	cluster1
1101	piR-288	1.52203	-1.21891	-0.251521	-0.283768	0.232174	-0.753823	-0.834302	-0.539211	0.761871	1.36547	0.843441	-1.2346	0.537847	0.782322	-0.929008	cluster1
1102	piR-2916	1.76158	-0.4644	-0.176332	-0.665174	-0.45567	1.28164	-0.275494	0.802525	-0.934282	-0.874393	1.46576	0.357917	-0.579485	-0.0681747	-1.17601	cluster1
1103	piR-2938	1.77074	-0.58537	-0.446345	-0.526833	-0.212197	0.424007	-0.0748248	-1.69603	0.798132	0.548715	0.151584	-1.36426	-0.606336	0.692956	1.12605	cluster1
1104	piR-2939	1.74639	-0.305991	-0.626909	-0.664225	-0.149264	1.34715	0	-0.96225	-0.96225	0.57735	1.54527	-0.013555	-1.16573	0.121995	-0.487981	cluster1
1105	piR-2965	1.77724	-0.381811	-0.290903	-0.574989	-0.529535	1.32417	-0.993127	-0.993127	0.496564	0.165521	0.747812	-0.498542	-1.43331	1.0594	0.124635	cluster1
1106	piR-2982	1.76301	-0.151571	-0.560413	-0.560413	-0.490611	-0.192897	-0.67514	1.73607	-0.67514	-0.192897	1.40775	0.505346	-0.9385	-0.0360961	-0.9385	cluster1
1107	piR-2986	1.67748	-0.600493	-0.586561	-0.670156	0.17973	1.36942	0.2883	-1.1532	0.2883	-0.792825	0.0556367	1.44655	-1.33528	0.148365	-0.315275	cluster1
1108	piR-3004	1.66674	-0.663449	-0.700932	-0.501023	0.19866	-0.517535	-0.806514	-0.648889	0.388808	1.58413	0.52117	1.49836	-0.456024	-0.94462	-0.618889	cluster1
1109	piR-3012	1.7683	-0.52423	-0.250379	-0.641595	-0.352095	0.855054	0.544125	-1.08825	-1.08825	0.777322	0.876501	0.239046	-0.796819	0.956183	-1.27491	cluster1
1110	piR-3015	1.75159	-0.608707	-0.339551	-0.650116	-0.153212	-0.589445	-0.853376	-0.193549	-0.0615838	1.69795	0.122833	-0.777944	-0.818888	-0.163778	1.63778	cluster1
1111	piR-3017	1.77986	-0.501159	-0.276387	-0.534458	-0.467859	0.277684	-0.347105	-0.971894	-0.555368	1.59668	0.192711	-0.821557	-1.07512	1.43519	0.268781	cluster1
1112	piR-3088	1.77512	-0.352592	-0.39312	-0.656551	-0.372856	1.74868	-0.615887	-0.670877	-0.175968	-0.285947	1.18049	0.852574	-0.568382	-0.240469	-1.22421	cluster1
1113	piR-31	1.76281	-0.414575	-0.240384	-0.7107	-0.397156	-0.286657	-0.683098	-1.07954	1.3296	0.719693	0.715431	-0.382508	-1.48045	1.0696	0.0779182	cluster1
1114	piR-3112	1.74201	-0.540965	-0.461557	-0.674965	-0.0645187	0.757023	-1.72288	0.234938	0.104417	0.626502	1.303	0.699761	-0.144778	-1.10997	-0.74802	cluster1
1115	piR-313	1.75304	-0.379937	-0.368827	-0.768761	-0.235516	1.05409	0.421637	0.632456	-1.26491	-0.843274	1.24064	-0.691506	-0.691506	0.935566	-0.793198	cluster1
1116	piR-314	1.7564	-0.560823	-0.317379	-0.678036	-0.200165	0.0171059	-0.5816	1.7277	-0.5816	-0.5816	1.72259	-0.280421	-0.180271	-0.380571	-0.881323	cluster1
1117	piR-315	1.68318	-0.486479	-0.706836	-0.639034	0.149164	-0.437168	0.357683	-1.43073	0.258326	1.25189	0.646791	-0.0943237	-1.64393	0.175173	0.916287	cluster1
1118	piR-3163	1.78056	-0.516425	-0.294648	-0.540187	-0.429298	-0.20226	-1.55066	0.13484	0.47194	1.14614	1.76883	-0.183775	-0.528352	-0.528352	-0.528352	cluster1
1119	piR-3169	1.73713	-0.620132	-0.442225	-0.63284	-0.0419352	0.903508	-0.813157	-0.722806	1.26491	-0.632456	1.42946	-0.694012	-0.901179	-0.486844	0.652578	cluster1
1120	piR-318	1.7382	-0.476192	-0.53988	-0.677055	-0.0450717	-0.301939	1.65178	-0.390745	0.0532834	-1.01238	1.4855	0.444704	-0.974565	-0.170312	-0.785329	cluster1
1121	piR-320	1.78431	-0.404664	-0.451993	-0.558484	-0.369167	-0.447214	-0.447214	1.78885	-0.447214	-0.447214	0.884177	-0.916925	-0.261978	1.21165	-0.916925	cluster1
1122	piR-3205	1.77662	-0.571684	-0.536504	-0.386986	-0.281444	0.444931	-0.29662	-1.45014	1.26888	0.0329578	-1.02855	-0.561029	-0.327267	0.37402	1.54283	cluster1
1123	piR-3212	1.75962	-0.535535	-0.399526	-0.654543	-0.170011	1.04845	0.737029	-0.923881	0.321801	-1.1834	0.91289	1.02796	0.0306854	-0.698092	-1.27344	cluster1
1124	piR-3215	1.74417	-0.520985	-0.535758	-0.629318	-0.0581061	0.548856	-0.979604	-1.15329	0.514118	1.06992	-0.324576	-0.933157	-0.121716	1.70403	-0.324576	cluster1
1125	piR-3238	1.73853	-0.284431	-0.269221	-0.839603	-0.345272	0.313638	0.98572	0.761693	-1.36657	-0.694484	1.25436	0.752618	-0.418121	-0.334497	-1.25436	cluster1
1127	piR-3246	1.71749	-0.216789	-0.193428	-0.889581	-0.417692	0.970172	0.156479	0.53203	0	-1.65868	0.215134	-0.567171	-1.39837	1.14412	0.606286	cluster1
1128	piR-3256	1.74512	-0.701234	-0.342649	-0.573737	-0.127497	0.219847	-0.814728	-1.23502	1.1251	0.704804	-1.08718	-0.236664	-0.754366	1.16853	0.909677	cluster1
1129	piR-3261	1.73995	-0.642379	-0.472212	-0.578566	-0.0467958	-0.613572	1.68732	-0.613572	-0.613572	0.153393	1.47687	-0.694996	0.608121	-0.694996	-0.694996	cluster1
1130	piR-3269	1.74952	-0.557845	-0.391048	-0.67831	-0.122318	0.922081	-0.0144075	1.06616	-0.806821	-1.16701	1.55066	0.37081	-0.64049	-0.97759	-0.30339	cluster1
1131	piR-3280	1.76298	-0.353569	-0.572523	-0.629289	-0.2076	1.56525	-0.67082	-0.67082	-0.67082	0.447214	1.54758	-0.339713	-0.434078	-1.09463	0.32084	cluster1
1133	piR-33	1.45657	-0.851031	-1.03106	0.196392	0.229124	-0.0161997	0.199796	1.06378	0.388792	-1.63617	0.573606	0.6481	-1.13976	0.946077	-1.02802	cluster1
1134	piR-3309	1.74221	-0.392677	-0.676541	-0.587833	-0.085159	1.24082	-0.340616	0.87587	-0.888034	-0.888034	-0.257664	1.76684	-0.441709	-0.687104	-0.380361	cluster1
1137	piR-334	1.68996	-0.134485	-0.584417	-0.881076	-0.0899864	0.819167	-0.665574	-0.819167	-0.665574	1.33115	1.55462	0.430002	-0.893081	-0.595387	-0.496156	cluster1
1138	piR-3346	1.75252	-0.549836	-0.475366	-0.624305	-0.103017	-0.0584705	-1.37406	0.964764	-0.497	0.964764	1.24926	0.844827	-0.278613	-0.907739	-0.907739	cluster1
1139	piR-3359	1.73762	-0.583174	-0.498164	-0.62568	-0.0306039	0.447214	-1.0435	1.19257	-1.0435	0.447214	0.266076	1.19734	-0.66519	-1.33038	0.532152	cluster1
1140	piR-3360	1.65391	-0.43595	-0.728081	-0.705609	0.215728	0.897235	-0.785081	0.672927	0.560772	-1.34585	-0.0828116	-0.341598	-1.32499	1.41815	0.331246	cluster1
1141	piR-3377	1.71906	-0.319538	-0.637179	-0.731998	-0.0303419	0.153393	-0.613572	-0.613572	-0.613572	1.68732	1.58491	0.406935	-0.663947	-0.663947	-0.663947	cluster1
1145	piR-3427	1.74049	-0.190088	-0.553927	-0.75441	-0.242065	-0.646184	-0.928498	-0.426607	0.48307	1.51822	1.16756	0.544104	-1.15622	0.374071	-0.92951	cluster1
1146	piR-3442	1.77139	-0.523798	-0.285708	-0.628557	-0.333326	0.996597	-1.06952	-1.06952	0.753524	0.388916	1.1797	-0.786467	-1.14395	0.822216	-0.071497	cluster1
1147	piR-3447	1.71994	-0.602925	-0.559234	-0.602925	0.0451465	1.54991	0.219179	-0.954992	-0.0156556	-0.798436	-0.751986	0.0181201	-1.15969	1.33183	0.561725	cluster1
1148	piR-3452	1.73417	-0.526181	-0.0537297	-0.729983	-0.42428	1.53897	-1.12858	-0.307794	0.307794	-0.410391	0.979594	-0.0222635	-1.46939	0.868276	-0.356216	cluster1
1149	piR-3455	1.75088	-0.554967	-0.203227	-0.711296	-0.281392	1.3985	-0.168785	-1.13327	-0.651028	0.554579	1.32499	0.703898	-0.900576	-0.952333	-0.175975	cluster1
1150	piR-3456	1.72111	-0.500715	-0.178712	-0.846868	-0.194812	1.60635	-0.157485	0.188982	-0.724432	-0.913414	1.15249	0.709224	0.17264	-0.830539	-1.20381	cluster1
1151	piR-3460	1.77584	-0.401701	-0.371872	-0.650278	-0.351985	1.64775	-0.394914	-0.735358	-0.735358	0.217884	-0.184115	1.2888	0.36823	0	-1.47292	cluster1
1152	piR-3493	1.78685	-0.418926	-0.478772	-0.504421	-0.384728	1.51677	0.112353	-1.15162	0.112353	-0.589855	1.75555	-0.177166	-0.660346	-0.579816	-0.338226	cluster1
1153	piR-3525	1.76287	-0.514314	-0.514314	-0.583582	-0.150658	0.352208	-0.654101	1.61009	-0.654101	-0.654101	1.06066	0.353553	-1.06066	-1.06066	0.707107	cluster1
1154	piR-3549	1.7622	-0.238365	-0.570373	-0.64699	-0.306469	1.54807	-0.505491	0.442304	-0.900405	-0.584474	1.30405	0.694683	-0.219374	-1.19437	-0.584996	cluster1
1155	piR-3551	1.75815	-0.326929	-0.530352	-0.690184	-0.210688	1.6873	0	-0.421825	-0.928014	-0.33746	1.2183	0.770903	-0.812201	-1.12194	-0.0550645	cluster1
1156	piR-3554	1.74744	-0.66145	-0.581948	-0.399096	-0.104942	0.285703	-1.18745	-0.919606	0.955319	0.866037	0.852574	0.0874434	-1.22421	-0.786991	1.07118	cluster1
1157	piR-3558	0.148289	-1.29929	-0.699075	0.713198	1.13688	-0.103975	-0.970434	0.935775	-0.970434	1.10907	0.568855	-1.0903	-1.0903	0.805877	0.805877	cluster1
1158	piR-3591	1.77061	-0.442654	-0.322367	-0.675207	-0.330386	-0.722897	1.28515	-0.722897	-0.722897	0.883541	1.33132	-1.27911	0.417668	-0.626502	0.156625	cluster1
1159	piR-3663	1.21951	-0.823647	0.772568	-0.0574637	-1.11097	-0.362451	0.331129	-0.138716	1.44981	-1.27977	0.294208	0.60943	1.08226	-0.546386	-1.43952	cluster1
1161	piR-3682	1.74482	-0.586494	-0.659806	-0.410546	-0.0879741	1.03047	-0.132964	1.03047	-0.963993	-0.963993	1.5561	0.149985	-0.881164	0.0562445	-0.881164	cluster1
1164	piR-3720	1.738	-0.505544	-0.385889	-0.752334	-0.0942287	0.167044	-1.15539	-0.633374	0.132243	1.48947	1.42224	0.429979	-1.22379	-0.534717	-0.0937134	cluster1
1165	piR-3745	1.76771	-0.260668	-0.321087	-0.614554	-0.571397	0.553031	-1.00237	0.164181	-1.00237	1.28752	0.249688	1.44819	0.19975	-0.948815	-0.948815	cluster1
1166	piR-3761	1.77693	-0.487409	-0.461823	-0.570563	-0.257137	1.71829	0.0170128	-0.493371	-0.748564	-0.493371	1.65466	-0.160128	-0.907393	-0.640513	0.0533761	cluster1
1171	piR-3807	1.67368	-0.377074	-0.105845	-1.00553	-0.18523	-0.137098	-1.05734	-0.850759	0.867661	1.17754	1.0515	-0.116834	-1.52415	-0.143387	0.732867	cluster1
1172	piR-3808	1.02664	0.369449	0.724688	-1.1936	-0.927174	-0.414863	1.65945	-0.299623	0.0460959	-0.991062	0.899468	0.668835	-1.52218	-0.484329	0.438202	cluster1
1173	piR-384	1.13071	-1.31282	-0.736514	0.329645	0.588981	-0.955463	-0.696493	-0.437523	1.38208	0.707397	-0.83722	-1.03875	-0.209593	1.06869	1.01687	cluster1
1174	piR-3853	1.75257	-0.529291	-0.409855	-0.680158	-0.133266	1.43407	0	0.358517	-0.573628	-1.21896	1.64492	0.208878	-0.63969	-0.378592	-0.835513	cluster1
1176	piR-3878	1.74704	-0.568455	-0.5453	-0.568455	-0.064834	-0.52117	-0.195439	-0.684035	-0.358304	1.75895	-0.258021	-0.844433	-0.258021	-0.375304	1.73578	cluster1
1177	piR-3896	1.764	-0.554906	-0.4325	-0.602508	-0.174088	-0.773927	-0.318676	0.819453	-1.00155	1.2747	1.05972	-0.623946	-1.41626	0.465483	0.515003	cluster1
1179	piR-3938	1.28713	-0.736449	-0.902316	-0.504235	0.855873	0.640077	-0.495544	1.20789	0.0206477	-1.37307	1.7717	-0.247516	-0.573196	-0.573196	-0.377788	cluster1
1180	piR-3949	1.77645	-0.558383	-0.336018	-0.56456	-0.317488	0.499637	0.212489	1.27494	-0.763813	-1.22325	0.794455	1.24492	-0.475035	-0.352181	-1.21216	cluster1
1181	piR-398	1.53575	-0.984754	-0.769827	-0.0566624	0.275497	-0.734727	-0.940086	-0.483733	0.999411	1.15913	-0.624356	-0.558864	-0.799001	0.401684	1.58054	cluster1
1182	piR-3989	0.859824	1.25789	-0.357123	-0.857549	-0.903043	0.871569	0.618941	0.682098	-0.959989	-1.21262	0.423551	1.33399	-0.0712515	-0.288964	-1.39732	cluster1
1184	piR-4006	1.66957	-0.404162	-0.688037	-0.740963	0.163589	-0.581419	-1.05517	-0.0430681	1.59352	0.0861361	-0.732601	-0.423052	-0.99056	1.07311	1.07311	cluster1
1189	piR-405	1.36634	-0.9439	-0.910896	-0.138615	0.627066	-1.02649	-0.387509	-0.717305	0.993508	1.13779	-0.64836	-1.05119	-0.437355	1.05886	1.07804	cluster1
1190	piR-4052	1.76177	-0.428276	-0.296178	-0.727235	-0.310083	-0.148287	-0.804173	-1.06082	0.707216	1.30607	1.3432	0.238036	-1.34887	-0.498742	0.266373	cluster1
1191	piR-408	1.77353	-0.454522	-0.421101	-0.632765	-0.265138	1.76851	-0.522514	-0.602901	-0.442127	-0.200967	1.63489	-0.476842	-0.681203	-0.749323	0.272481	cluster1
1192	piR-4088	1.6738	-0.526002	-0.282072	-0.916289	0.05056	0.887114	-0.986828	-1.02121	1.09342	0.0275074	1.54229	0.399853	-0.921091	-0.29632	-0.724734	cluster1
1193	piR-4098	1.77619	-0.383071	-0.497849	-0.605453	-0.289814	1.45528	-0.548365	-0.302304	0.506183	-1.11079	1.44757	0.633846	-0.865114	-0.693804	-0.522495	cluster1
1194	piR-412	1.77996	-0.343743	-0.412887	-0.610441	-0.412887	1.71396	-0.146911	-0.146911	-0.636613	-0.783523	1.31575	0.36393	0.307941	-0.811844	-1.17577	cluster1
1195	piR-4125	1.78126	-0.295589	-0.469466	-0.546744	-0.469466	0.327469	0.327469	1.29061	-1.30987	-0.635674	1.74304	-0.670402	-0.536321	-0.469281	-0.0670402	cluster1
1196	piR-413	1.78753	-0.401281	-0.427338	-0.50551	-0.453396	1.44467	0.114053	0.304142	-1.12152	-0.741346	1.59489	-0.262174	-0.808369	-0.808369	0.284022	cluster1
1197	piR-4132	1.77102	-0.591599	-0.421491	-0.534896	-0.223031	0.674919	-0.253095	-0.16873	-1.4342	1.18111	1.30657	-1.1735	-0.81056	0.45972	0.217762	cluster1
1198	piR-4138	1.64784	-0.672868	-0.233444	-0.871983	0.130454	0.203712	0.203712	1.39203	-0.475328	-1.32413	-0.22378	1.45457	-0.285941	0.335669	-1.28052	cluster1
1199	piR-4156	0.852211	0.794759	-0.727731	-1.37886	0.45962	-0.838861	-0.0957259	-0.272063	-0.511378	1.71803	-0.427595	0.0414965	-0.580952	-0.743329	1.71038	cluster1
1201	piR-4192	1.74896	-0.365013	-0.63983	-0.61869	-0.125429	1.44484	-0.0244888	0.0979551	-1.37137	-0.146933	1.39497	0.51149	-1.20898	-0.139497	-0.557989	cluster1
1202	piR-4203	1.69402	-0.378018	-0.236911	-0.957299	-0.121797	1.61196	-0.757621	0.241794	-0.838219	-0.257914	1.35554	0.483555	-0.130798	-0.37852	-1.32978	cluster1
1205	piR-4231	1.69196	0.0309035	-0.293583	-0.834394	-0.594892	0.956214	-0.206035	1.00904	-0.390938	-1.36828	0.84272	1.16684	-0.0486185	-0.939957	-1.02099	cluster1
1206	piR-4241	1.6465	-0.530275	-0.726504	-0.644361	0.254641	-0.62116	-0.633785	-0.861038	1.39887	0.717111	-0.776671	-0.942736	-0.380671	1.33107	0.769007	cluster1
1208	piR-427	1.73811	-0.615768	-0.078761	-0.678418	-0.365164	1.64165	-0.252562	0.168374	-0.778732	-0.778732	1.37864	0.759029	-0.712558	-0.712558	-0.712558	cluster1
1209	piR-4275	1.75272	-0.464325	-0.541016	-0.638621	-0.108761	0.755114	0.755114	0.658304	-0.890647	-1.27788	1.14225	0.598321	0.326357	-0.815892	-1.25104	cluster1
1211	piR-4289	1.73915	-0.0535654	-0.472585	-0.688575	-0.524423	1.62747	0.232495	-0.774984	-0.309994	-0.774984	1.64756	0.0960463	-0.16254	-0.790535	-0.790535	cluster1
1213	piR-4338	0.812229	-1.42898	-0.519018	0.129754	1.00602	-0.587577	-0.739383	-0.435772	0.0553644	1.70737	-0.487355	-0.634633	-0.627938	0.0281166	1.72181	cluster1
1214	piR-4344	1.78205	-0.416202	-0.452839	-0.577406	-0.335599	-0.353553	-0.883883	1.23744	0.883883	-0.883883	-0.42289	-1.56144	0.87831	0.55301	0.55301	cluster1
1215	piR-4358	1.77768	-0.460941	-0.427899	-0.601372	-0.287469	1	0	0.333333	0.333333	-1.66667	0.978269	0.978269	-1.16169	0.0611418	-0.855985	cluster1
1216	piR-44	1.67605	-0.5918	-0.555803	-0.706993	0.178548	0.382838	-1.69087	0.70187	-0.0957095	0.70187	-0.455525	-0.248468	-0.14494	-0.869638	1.71857	cluster1
1217	piR-4403	1.77924	-0.431651	-0.410595	-0.610628	-0.32637	0.47194	-1.38211	0.64049	0.97759	-0.70791	-0.625543	1.66812	0.208514	-0.625543	-0.625543	cluster1
1219	piR-443	1.73774	-0.293074	-0.651453	-0.675345	-0.117867	1.72774	-0.449212	-0.0345547	-0.483766	-0.760204	1.51468	0.332335	-0.0830836	-0.754144	-1.00979	cluster1
1220	piR-4433	0.894915	-1.02067	-1.12303	0.383117	0.865669	-0.875458	-0.703237	-0.473608	1.47823	0.574071	-0.851539	-0.50632	-0.592625	0.356726	1.59376	cluster1
1221	piR-4434	1.77155	-0.466698	-0.552419	-0.542894	-0.209538	-0.495666	-0.0450606	-1.17158	0.180242	1.53206	0.831099	0.441521	0.831099	-0.727211	-1.37651	cluster1
1222	piR-4451	1.74357	-0.430334	-0.697207	-0.530411	-0.0856219	0.00984941	-1.04896	-0.704233	1.53651	0.206838	1.35473	-1.10296	-0.38364	0.695347	-0.563471	cluster1
1223	piR-4454	1.76789	-0.573369	-0.420471	-0.573369	-0.200679	-0.447214	-0.447214	-0.447214	1.78885	-0.447214	1.1959	-0.822179	0.971666	-0.822179	-0.523205	cluster1
1224	piR-4466	1.781	-0.406533	-0.532365	-0.532365	-0.309739	0.845389	0.0994576	-1.01944	-1.01944	1.09403	1.47573	0.210819	-1.26491	-0.421637	0	cluster1
1225	piR-447	1.20391	-0.876018	-1.12072	0.0701467	0.722674	-1.16695	-0.135909	-0.510832	1.50438	0.309311	-0.293615	-1.02765	-0.752389	1.30292	0.77074	cluster1
1226	piR-4477	1.77491	-0.49842	-0.317695	-0.622073	-0.336719	-0.267294	-0.581758	-1.21069	1.06918	0.990561	0.592854	-0.128185	-1.65038	0.272393	0.913316	cluster1
1227	piR-4495	1.75263	-0.472836	-0.545209	-0.629644	-0.104941	1.42248	-0.531477	-1.00043	-0.531477	0.640899	1.36248	0.749726	-0.908322	-0.475788	-0.728099	cluster1
1228	piR-4511	1.77663	-0.627392	-0.385523	-0.451487	-0.31223	-0.696224	-0.696224	-0.696224	0.617406	1.47127	-0.868609	-0.35534	-0.868609	0.750162	1.3424	cluster1
1229	piR-4513	1.73172	-0.47142	-0.551051	-0.68908	-0.0201734	1.33833	-0.851662	0.60833	-0.0405554	-1.05444	1.58281	0.291281	-0.94529	-0.670497	-0.258306	cluster1
1231	piR-4549	1.77972	-0.463836	-0.3567	-0.602483	-0.3567	-0.508503	-1.01701	0.581146	1.45287	-0.508503	1.2907	0.163898	0.266334	-1.47508	-0.245847	cluster1
1234	piR-4576	-0.0316643	-1.04248	-0.871985	0.613799	1.33233	-0.986708	-0.557365	-0.580784	0.816532	1.30833	-0.770262	-0.663676	-0.500244	0.316916	1.61727	cluster1
1237	piR-4604	1.69782	-0.644676	-0.481549	-0.677301	0.105706	1.16152	-1.46573	-0.35952	0.608418	0.0553107	1.47127	-0.341669	-1.21327	-0.306805	0.390479	cluster1
1238	piR-4606	1.74531	-0.351996	-0.56466	-0.703991	-0.124665	0.777029	0.777029	-0.777029	0.582772	-1.3598	1.06341	1.06341	-0.386695	-1.06341	-0.676716	cluster1
1240	piR-4617	1.78479	-0.329437	-0.485116	-0.485116	-0.485116	-0.447214	-0.447214	-0.447214	-0.447214	1.78885	0.248509	1.44668	0.204132	-0.949658	-0.949658	cluster1
1241	piR-4624	1.77584	-0.507768	-0.380154	-0.601799	-0.286123	0.53835	-0.685172	1.51717	-0.685172	-0.685172	0.728617	-1.1888	-0.421831	1.30384	-0.421831	cluster1
1242	piR-4637	1.73421	-0.37862	-0.37862	-0.82654	-0.150434	1.47213	-0.529255	0.338012	-0.0845029	-1.19638	0.746862	1.31135	-0.324219	-0.628175	-1.10582	cluster1
1243	piR-4648	1.73786	-0.308013	-0.315562	-0.844015	-0.270266	1.74046	-0.369189	-0.105483	-0.527413	-0.738378	1.33375	0.101693	0.101693	-0.0547579	-1.48238	cluster1
1244	piR-4663	1.55492	-0.424947	0.357342	-1.03339	-0.453921	1.70478	-0.450688	-0.0587854	-0.303725	-0.891579	0.811001	0.948459	0.329899	-1.3196	-0.769764	cluster1
1246	piR-4682	1.73893	-0.562962	-0.100082	-0.725595	-0.350287	1.08916	-0.423562	0.181527	-1.48247	0.635343	-1.45916	-0.0561214	-0.336728	0.785699	1.06631	cluster1
1248	piR-4698	1.6416	-0.249916	-0.46553	-1.00946	0.0833053	1.68038	-0.374761	-0.435206	-0.918769	0.0483562	1.50076	0.0179732	-1.24015	0.152772	-0.431357	cluster1
1249	piR-4701	1.35018	-1.17239	-0.727942	0.521331	0.0288294	-0.585878	-0.167394	-1.16877	1.41687	0.50517	-0.252382	-0.883336	-0.0863411	1.7069	-0.484839	cluster1
1250	piR-4704	1.66306	-0.437456	-0.295899	-0.976284	0.0465767	-0.94509	0.451066	-0.94509	0.0214793	1.41763	1.15633	-0.529986	-1.19247	0.91543	-0.349309	cluster1
1251	piR-4707	1.77689	-0.482703	-0.439605	-0.587371	-0.267211	-0.728384	-0.728384	-0.728384	1.19488	0.990274	-0.717516	-0.717516	-0.717516	0.81285	1.3397	cluster1
1252	piR-4741	1.76088	-0.559445	-0.137568	-0.504417	-0.559445	0.409289	0.624704	0.947827	-1.52945	-0.452372	1.54722	0.0552579	0.110516	-0.607837	-1.10516	cluster1
1254	piR-4779	1.75823	-0.401169	-0.170833	-0.679492	-0.50674	0.279877	-1.3348	-0.688929	1.14104	0.602813	0.34593	-0.422803	-0.80717	1.59512	-0.711078	cluster1
1260	piR-4870	1.76162	-0.668202	-0.485965	-0.182237	-0.42522	-0.511854	0.341236	-0.417066	1.57348	-0.985793	0.239904	-0.39984	-0.719712	1.63934	-0.759696	cluster1
1261	piR-4871	1.77573	-0.47042	-0.42804	-0.608155	-0.269114	1.60221	0.369742	-0.657318	-0.657318	-0.657318	1.21735	0.377798	-0.251865	-1.51119	0.16791	cluster1
1262	piR-4873	1.73169	-0.3576	-0.42675	-0.821888	-0.125457	1.55212	-0.38071	-0.907846	0.409995	-0.673564	1.5125	0.493719	-0.956091	-0.485882	-0.564251	cluster1
1264	piR-4892	1.7397	-0.216375	-0.539973	-0.766973	-0.216375	1.65132	0.101101	-0.202203	-0.674008	-0.876211	1.20442	0.9551	-0.751805	-0.905235	-0.502482	cluster1
1265	piR-4893	1.69952	-0.642768	-0.642768	-0.52293	0.108944	-1.06287	-0.151838	0.151838	1.5943	-0.531433	1.50935	-1.14598	-0.586968	-0.0279508	0.251558	cluster1
1266	piR-4911	1.76789	-0.33771	-0.480118	-0.673386	-0.276678	-0.803195	0.069843	-0.803195	1.64131	-0.104765	0.597108	1.41135	-0.895662	-0.21713	-0.895662	cluster1
1267	piR-4912	1.6846	-0.342273	-0.0506717	-0.968499	-0.323152	1.55611	-0.115573	0.193998	-1.12684	-0.507697	1.58994	0.366909	-0.477564	-0.827001	-0.652283	cluster1
1268	piR-4919	1.73404	-0.205072	-0.212047	-0.797968	-0.518958	0.631708	0.0971859	1.26342	-0.923266	-1.06904	1.47962	0.59728	-0.760174	-0.726238	-0.590492	cluster1
1270	piR-497	1.77091	-0.319038	-0.583481	-0.583481	-0.284916	1.57447	-0.0828671	0.124301	-1.11871	-0.497202	1.13845	1.01734	-0.678228	-0.496559	-0.981008	cluster1
1272	piR-502	1.76176	-0.395496	-0.624296	-0.564372	-0.177592	-0.153393	-0.536875	-0.536875	-0.536875	1.76402	0.722016	-0.339772	-0.870667	1.35909	-0.870667	cluster1
1273	piR-5020	1.74962	-0.220409	-0.249666	-0.708038	-0.571502	0.541828	0.541828	1.0385	-0.857895	-1.26427	0.678314	0.678314	0.819629	-1.22944	-0.946813	cluster1
1274	piR-5037	1.75418	-0.445283	-0.396765	-0.730997	-0.181132	1.59472	-0.185101	-0.825837	-0.825837	0.242056	1.76627	-0.533017	-0.167221	-0.533017	-0.533017	cluster1
1275	piR-5048	1.77062	-0.286952	-0.369993	-0.443807	-0.669863	0.350823	1.46708	-0.36677	-1.24383	-0.207305	1.08983	0.594453	0.346764	-0.643991	-1.38706	cluster1
1276	piR-5062	1.73563	-0.562085	-0.536766	-0.619053	-0.0177234	-0.517748	-0.463816	0.830554	1.26201	-1.111	0.950782	1.14615	-0.612147	-0.351659	-1.13312	cluster1
1278	piR-5095	1.77246	-0.530671	-0.500991	-0.530671	-0.210131	0	-0.664619	1.32924	-1.21847	0.553849	1.32944	-0.436224	-1.37099	0.394679	0.0830903	cluster1
1279	piR-5100	1.66988	-0.872706	-0.0836287	-0.663634	-0.0499075	1.56741	-0.984185	0.359957	-0.48298	-0.460198	1.33883	-0.509554	-1.15899	0.689397	-0.359685	cluster1
1280	piR-5104	1.75897	-0.216548	-0.311525	-0.662939	-0.567962	1.4415	0.648675	-0.5766	-0.8649	-0.648675	1.47283	0.0971095	-1.11676	0.258959	-0.712136	cluster1
1281	piR-5106	1.78579	-0.42067	-0.430981	-0.544396	-0.389738	1.49945	-0.0957095	-0.893289	0.382838	-0.893289	-0.974104	1.35528	0.508228	-0.974104	0.0847047	cluster1
1282	piR-5119	1.76849	-0.551937	-0.294112	-0.62833	-0.294112	1.51717	0.53835	-0.685172	-0.685172	-0.685172	1.76424	-0.320771	-0.400963	-0.721734	-0.320771	cluster1
1285	piR-5157	1.78594	-0.376106	-0.477451	-0.522494	-0.409888	-0.56197	-0.0602111	-0.56197	1.74612	-0.56197	1.64242	-0.133169	-0.799014	-0.799014	0.0887794	cluster1
1286	piR-516	1.70989	-0.502969	-0.679998	-0.596691	0.0697701	0.25646	-1.45327	-0.537345	0.744956	0.989203	0.897942	0.336728	-1.66761	0.537162	-0.104225	cluster1
1288	piR-5225	1.76089	-0.186638	-0.683664	-0.460509	-0.430079	0.681463	-1.48683	-0.557561	0.887967	0.474959	-0.769777	-0.942761	-0.380564	0.743829	1.34927	cluster1
1289	piR-5278	1.12967	-1.21693	-0.308948	-0.532994	0.929203	-0.5057	-0.920533	-0.693363	0.768427	1.35117	0.0382529	-0.939321	-0.981824	0.505788	1.3771	cluster1
1292	piR-5299	1.41029	-0.573844	0.573844	-1.12824	-0.282059	0.36812	-1.04012	-0.793064	-0.0024706	1.46754	0.544735	-0.488383	-1.30236	-0.0813972	1.3274	cluster1
1293	piR-5311	1.76472	-0.4876	-0.4876	-0.616765	-0.172759	1.19423	-0.447836	0.597115	0.0746393	-1.41815	1.67298	-0.95321	-0.272346	-0.466878	0.0194533	cluster1
1295	piR-5323	1.75603	-0.545194	-0.316974	-0.691002	-0.202863	-0.0708091	-1.01493	-0.660885	1.5814	0.165221	0.48211	1.31842	0.0885508	-1.28891	-0.600177	cluster1
1296	piR-5352	1.78708	-0.415389	-0.518095	-0.449624	-0.403977	-0.322886	-0.0922531	1.52218	0.13838	-1.24542	1.74784	-0.377912	-0.496009	-0.141717	-0.732204	cluster1
1297	piR-5355	1.69189	-0.538007	-0.644192	-0.644192	0.134502	1.69965	-0.604959	0.11523	-0.604959	-0.604959	-1.14351	-0.0847047	-0.296466	1.60939	-0.0847047	cluster1
1298	piR-5429	1.70988	-0.723577	-0.213915	-0.70922	-0.0631694	-1.64023	-0.256904	0.484165	0.780592	0.632378	0.550581	0.656462	-1.46116	-0.614109	0.868223	cluster1
1299	piR-5437	1.67388	-0.369422	-0.685248	-0.757027	0.137815	1.57685	-0.555368	0.238015	-1.05123	-0.208263	1.18265	0.570935	-0.550544	0.188612	-1.39165	cluster1
1300	piR-5445	1.74424	-0.281176	-0.51946	-0.757744	-0.185862	1.41089	-0.221545	0.594674	-0.979463	-0.804559	1.6438	0.251212	-0.649876	-0.759098	-0.486041	cluster1
1301	piR-5446	1.7631	-0.668761	-0.246563	-0.533657	-0.314115	1.05501	0.395628	-0.263752	0.395628	-1.58251	1.35954	-0.984495	0.421927	-0.984495	0.187523	cluster1
1302	piR-5448	1.49015	-0.759831	-0.784421	-0.513931	0.568029	-0.465364	-0.660516	-0.705551	0.150117	1.68131	-0.658675	-0.411538	-0.594205	-0.0784393	1.74286	cluster1
1304	piR-5452	1.78192	-0.5444	-0.387493	-0.517112	-0.332916	0.679654	-0.453103	1.4005	-0.967993	-0.659059	0.9385	0.9385	0.216577	-1.04679	-1.04679	cluster1
1305	piR-5460	1.74919	-0.561423	-0.306809	-0.707825	-0.173137	-0.37025	-1.2405	-0.449364	1.03797	1.02214	0.526626	-0.302322	-1.52136	0.160913	1.13615	cluster1
1307	piR-5470	1.69978	-0.0322929	-0.443294	-0.325865	-0.898331	-0.340341	0.26026	1.06106	0.560561	-1.54154	-0.0897825	-0.179565	-0.418985	1.67594	-0.987608	cluster1
1308	piR-5478	1.77341	-0.531074	-0.237087	-0.578491	-0.426756	1.04862	-0.226728	-0.935253	1.04862	-0.935253	1.36717	0.546869	0	-0.95702	-0.95702	cluster1
1310	piR-5480	1.75979	-0.610298	-0.410322	-0.580672	-0.1585	0.805776	0.37411	0.949665	-1.20866	-0.920887	-0.181459	1.56334	-1.15855	-0.390835	0.167501	cluster1
1314	piR-5513	1.52868	-0.46291	-1.14471	-0.220689	0.299635	-0.429811	-0.429811	-1.20713	0.896202	1.17055	-0.74587	-0.74587	-0.632859	0.723268	1.40133	cluster1
1317	piR-5530	1.64978	-0.995435	-0.243638	-0.473354	0.0626497	-0.386851	-0.697062	-0.733557	1.67514	0.142332	0.408458	-0.499227	-0.453843	1.54307	-0.998454	cluster1
1318	piR-554	1.5997	-0.691761	-0.367498	-0.853892	0.313454	-0.406207	-0.801862	-0.801862	0.490613	1.51932	-1.03604	-0.544248	-0.544248	0.865551	1.25898	cluster1
1322	piR-5593	1.73371	-0.590123	-0.140731	-0.749775	-0.253079	1.57786	0.254493	-1.06887	-0.458088	-0.305392	1.03187	1.08398	-1.05271	-0.32311	-0.740025	cluster1
1323	piR-5604	1.75477	-0.546732	-0.697486	-0.305527	-0.205025	-0.4741	-1.15139	-0.4741	0.9482	1.15139	-0.888662	-0.888662	0.888662	-0.341793	1.23045	cluster1
1324	piR-5606	1.74876	-0.461831	-0.461831	-0.708235	-0.116866	1.56525	-0.67082	-0.67082	-0.67082	0.447214	1.51165	0.44877	-0.850301	-0.850301	-0.259814	cluster1
1325	piR-5608	1.76691	-0.349967	-0.512148	-0.657256	-0.247538	1.11181	0.510831	-0.54088	-1.44235	0.360586	1.54907	0.177036	0.0442591	-0.885181	-0.885181	cluster1
1326	piR-5633	1.67605	-0.354759	-0.687609	-0.759235	0.125556	0.691541	-0.192095	-1.57518	0.998892	0.0768379	1.50455	-0.0351942	-1.31098	-0.12318	-0.0351942	cluster1
1327	piR-5638	1.15838	0.73989	0.137265	-0.91733	-1.11821	0.932867	-0.823831	1.19536	-0.359416	-0.944982	0.414814	1.15935	-0.648812	0.441405	-1.36676	cluster1
1328	piR-5643	1.74839	-0.542184	-0.414253	-0.682299	-0.109655	-0.515723	-0.943333	-0.697133	0.948516	1.20767	-0.0511877	-0.190791	-1.40068	0.251285	1.39138	cluster1
1332	piR-567	1.77634	-0.641037	-0.328073	-0.414408	-0.392824	1.37056	0.473931	0.0896626	-1.06314	-0.871008	1.34832	-0.463939	0.768398	-0.898881	-0.7539	cluster1
1333	piR-5673	1.74321	-0.290974	-0.317307	-0.824207	-0.310723	1.61745	-0.66357	0.165892	-0.179717	-0.940057	1.02481	0.585605	-0.549005	0.402604	-1.46401	cluster1
1334	piR-5678	1.7766	-0.506603	-0.460125	-0.55889	-0.250977	0.821865	-1.59236	0.0513665	0.873231	-0.1541	0.294945	1.46455	-0.315286	-0.162728	-1.28148	cluster1
1336	piR-5706	1.51453	-0.592793	-0.729854	-0.729854	0.537968	0.626393	1.12974	-1.05144	-1.05144	0.346753	0.421175	-0.869522	1.50808	-0.190208	-0.869522	cluster1
1338	piR-5719	1.76517	-0.452927	-0.507216	-0.62355	-0.181481	1.78885	-0.447214	-0.447214	-0.447214	-0.447214	1.50738	0.502459	-0.376845	-0.816497	-0.816497	cluster1
1339	piR-5722	1.72366	-0.718932	-0.336757	-0.630312	-0.0376636	0.812159	-0.941994	-0.91437	-0.209946	1.25415	1.39472	-0.418416	-0.356429	0.573385	-1.19326	cluster1
1340	piR-5726	0.518334	-1.31743	-0.741506	0.410348	1.13026	-1.35942	-0.525814	0.115423	0.500164	1.26965	-0.994832	-0.497416	0.663221	1.40935	-0.580319	cluster1
1341	piR-5732	0.71772	-1.43265	-0.497098	0.131256	1.08077	-0.612337	-0.346873	-0.612337	-0.187594	1.75914	1.2046	-0.942214	-1.06148	0.727532	0.0715605	cluster1
1343	piR-5750	1.7674	-0.552211	-0.439842	-0.584316	-0.191026	1.13389	0.377964	-1.51186	-0.377964	0.377964	1.40286	0.544996	-0.565181	-0.211943	-1.17073	cluster1
1344	piR-5756	1.7463	-0.582099	-0.630607	-0.455978	-0.0776132	1.0136	-0.219158	-1.45192	0.87663	-0.219158	1.50437	0.263653	-1.2097	-0.434252	-0.124072	cluster1
1345	piR-5763	1.63941	-0.2272	0.00890981	-1.06472	-0.356393	1.6003	-0.788924	0.0609331	0.0288631	-0.901169	1.14321	1.00096	-0.628508	-0.486253	-1.02941	cluster1
1346	piR-5764	1.4935	-1.10148	-0.601527	-0.18887	0.398373	-0.55174	-0.842129	-0.784051	1.08896	1.08896	-0.182831	-0.968233	-0.929607	1.02746	1.05321	cluster1
1347	piR-5785	1.72779	-0.592316	-0.250595	-0.766174	-0.118703	0.717981	-1.18256	1.14032	0.190054	-0.8658	1.29626	0.1245	0.56391	-1.08388	-0.900791	cluster1
1348	piR-5787	1.73914	-0.513162	-0.620414	-0.570913	-0.0346508	-0.613572	-0.613572	1.68732	-0.613572	0.153393	1.43413	-0.875061	0.583374	-0.875061	-0.26738	cluster1
1349	piR-5791	1.66986	-0.433267	-0.255133	-0.97916	-0.0022985	-0.305862	-0.780474	0.537894	-0.9211	1.46954	-0.848729	-0.41472	-0.257994	-0.209771	1.73121	cluster1
1353	piR-5837	1.74974	-0.532531	-0.518699	-0.615523	-0.0829918	-0.707184	-0.549331	-0.865038	0.745069	1.37648	0.906827	-1.41062	-0.403034	-0.100759	1.00759	cluster1
1354	piR-585	1.50848	-0.871858	-0.461133	-0.6945	0.519008	-0.456612	-0.893794	-0.748067	0.709206	1.38927	0.180527	-0.791543	-1.03456	0.14581	1.49976	cluster1
1357	piR-5877	1.73074	-0.544149	-0.361753	-0.756945	-0.067892	1.27533	-0.572973	0.566812	0.043127	-1.31229	0.947283	1.09302	-0.315761	-0.461497	-1.26304	cluster1
1359	piR-5884	1.74072	-0.10621	-0.651359	-0.651359	-0.331789	-0.67082	0.447214	-0.67082	1.56525	-0.67082	0.851425	0.948177	-0.938502	-1.18038	0.319284	cluster1
1361	piR-5908	1.75541	-0.522131	-0.514384	-0.607345	-0.111553	1.00164	0.707039	-1.25696	-0.864158	0.412439	1.21367	0.160998	0.160998	-1.57282	0.0371533	cluster1
1363	piR-5931	1.75071	-0.586723	-0.511017	-0.567797	-0.0851695	1.6535	0.0493583	-0.444224	-0.259131	-0.999505	1.65454	0.0319938	-0.105123	-0.790705	-0.790705	cluster1
1365	piR-5962	1.77367	-0.44581	-0.47451	-0.608444	-0.244908	0.773453	-0.713957	-0.713957	-0.713957	1.36842	0.563602	-0.688847	-0.688847	1.50294	-0.688847	cluster1
1366	piR-5975	1.71014	-0.44425	-0.503681	-0.789695	0.027487	1.74981	-0.62229	-0.160193	-0.653097	-0.314226	1.29978	0.786711	-1.09455	-0.467466	-0.524474	cluster1
1368	piR-5981	0.801232	-1.1776	-0.983595	0.481127	0.878833	-1.0194	-0.660894	-0.458262	0.952374	1.18618	-0.865375	-0.577326	-0.589583	0.513587	1.5187	cluster1
1369	piR-5985	1.71279	-0.544303	-0.618611	-0.618611	0.0687345	-0.512203	-0.239754	-0.512203	1.77636	-0.512203	-1.11308	-0.577945	0.492324	-0.256865	1.45557	cluster1
1370	piR-599	1.68363	-0.730132	-0.495961	-0.60404	0.146507	-0.596377	-0.847483	-0.72193	0.910259	1.25553	1.22207	-0.047613	-1.55536	0.111097	0.269807	cluster1
1371	piR-600	1.7763	-0.550588	-0.50689	-0.474117	-0.244706	-0.718185	-0.718185	-0.718185	1.33377	0.820783	-1.45261	0.858362	-0.297125	-0.132056	1.02343	cluster1
1373	piR-6017	1.76897	-0.656874	-0.237593	-0.422276	-0.452225	1.06571	0.725588	-1.4285	0.158722	-0.521516	-0.949354	1.26035	-0.130945	-0.949354	0.769304	cluster1
1374	piR-6024	1.77492	-0.451797	-0.476	-0.597017	-0.250102	1.37354	-1.23364	-0.597745	-0.0254359	0.483283	1.76304	-0.204639	-0.558821	-0.637529	-0.362053	cluster1
1375	piR-6038	1.73153	-0.569581	-0.615147	-0.546798	0	1.35384	-0.874	-0.959687	-0.18851	0.668353	-0.0434372	1.25968	-1.34655	-0.477809	0.608121	cluster1
1376	piR-6049	0.826417	-1.35569	-0.0324995	-0.531599	1.09338	-0.489095	-1.08274	-0.542258	0.88427	1.22983	-0.360089	-0.649671	-0.977025	0.483476	1.50331	cluster1
1377	piR-6051	1.06764	-1.31751	-0.0113579	-0.607646	0.868877	-0.7456	-0.584679	-0.0214561	-0.370118	1.72185	0.417533	-0.695889	-1.18301	0.0695889	1.39178	cluster1
1379	piR-6134	1.69541	-0.487897	0.0710303	-0.81976	-0.458786	1.73829	-0.199294	-0.199294	-0.697529	-0.642169	1.09379	1.02995	-0.438367	-0.587327	-1.09805	cluster1
1380	piR-6141	1.7532	-0.298145	-0.572082	-0.686754	-0.196215	1.74022	-0.0751175	-0.638498	-0.638498	-0.388107	0.977816	1.16024	-0.445125	-1.0289	-0.664039	cluster1
1382	piR-6155	1.76014	-0.609279	-0.287302	-0.625791	-0.237767	1.78703	-0.382935	-0.446758	-0.510581	-0.446758	1.5538	0.249911	-0.184717	-1.1083	-0.510689	cluster1
1383	piR-6164	1.7827	-0.523	-0.326172	-0.523	-0.410527	1.65647	-0.571195	-0.571195	-0.742554	0.228478	1.31709	0.792353	-0.493253	-0.598201	-1.01799	cluster1
1387	piR-623	1.75252	-0.413789	-0.340767	-0.766726	-0.231235	-1.53741	-0.47305	0.47305	0.827837	0.709575	0.0335466	-0.553519	-0.763185	-0.427719	1.71088	cluster1
1388	piR-6244	0.501712	1.53465	-0.752568	-0.605005	-0.678787	-1.06904	0.534522	1.06904	0.534522	-1.06904	0.970143	1.21268	-0.727607	-0.727607	-0.727607	cluster1
1389	piR-6246	0.930645	-0.863793	-0.863793	-0.415184	1.21212	-0.50864	-0.496234	-0.607887	-0.14887	1.76163	-0.67217	-0.783273	-0.561068	0.466631	1.54988	cluster1
1390	piR-6281	1.66861	-0.676708	-0.781276	-0.355533	0.144902	-0.657722	-0.441366	-0.463002	1.76546	-0.203375	-0.118159	-0.886194	-1.00435	0.708955	1.29975	cluster1
1391	piR-6297	1.75321	-0.569747	-0.426354	-0.636664	-0.12045	0.562073	-0.686978	1.49886	-0.582891	-0.791066	1.07172	-0.0649527	0.503383	0.097429	-1.60758	cluster1
1392	piR-632	1.64487	-0.582291	-0.562924	-0.756591	0.256931	-0.37645	-0.875823	-0.875823	1.23691	0.891188	-1.38797	0.581449	0.0187564	-0.450154	1.23792	cluster1
1394	piR-6353	1.74884	-0.454541	-0.434735	-0.726869	-0.132698	1.45565	-0.62385	0.4159	-1.14373	-0.103975	1.11017	1.07611	-0.660652	-0.830923	-0.694706	cluster1
1396	piR-6376	1.77836	-0.439617	-0.519186	-0.549024	-0.270534	0.153393	1.68732	-0.613572	-0.613572	-0.613572	1.31882	0.803654	-0.432737	-0.844867	-0.844867	cluster1
1397	piR-6395	1.63495	-0.608123	-0.776353	-0.527123	0.276646	-0.779637	-0.935565	-0.433132	0.970215	1.17812	1.06375	0.198913	0.804298	-0.882134	-1.18483	cluster1
1398	piR-6398	0.347726	-1.10113	-0.989683	0.581773	1.16132	-1.68666	0.0581607	0.5913	0.882104	0.155095	-1.24187	-0.538923	-0.265556	1.06222	0.98412	cluster1
1399	piR-6405	1.74017	-0.389695	-0.307777	-0.822689	-0.220008	1.3293	-0.474013	0.55645	-0.113351	-1.29838	0.462993	1.52788	-0.370394	-0.787088	-0.833387	cluster1
1400	piR-641	1.77439	-0.489706	-0.496066	-0.559664	-0.228954	1.78699	-0.492335	-0.401162	-0.401162	-0.492335	0.413437	1.54547	-0.324843	-0.81703	-0.81703	cluster1
1403	piR-645	0.784649	-1.21956	-0.947029	0.540511	0.841425	-1.01138	-0.919439	-0.030648	1.30254	0.658931	-0.907894	-0.819319	-0.343228	1.38399	0.686457	cluster1
1406	piR-648	1.56572	-0.488372	-0.865655	-0.624613	0.412915	-0.241312	-0.697451	-0.19717	-0.609166	1.7451	-0.115647	-0.7153	-0.43689	-0.479722	1.74756	cluster1
1407	piR-6505	1.77067	-0.23235	-0.440663	-0.632953	-0.464699	1.10099	-1.2211	-0.800721	0.800721	0.120108	-0.691655	-0.0129281	-0.853257	1.66773	-0.109889	cluster1
1410	piR-6632	1.78493	-0.460367	-0.533056	-0.444213	-0.347294	1.64264	0.149331	-0.783986	-0.783986	-0.223996	-0.718185	0.820783	-0.718185	1.33377	-0.718185	cluster1
1411	piR-6633	1.73417	-0.311627	-0.638717	-0.692241	-0.0915851	1.41675	0.448033	-0.883956	-1.00505	0.024218	1.5134	0.519428	-0.474539	-0.763111	-0.795174	cluster1
1412	piR-664	0.814333	-1.39501	0.964707	-0.631571	0.247539	-1.08866	-0.816497	0.544331	0	1.36083	0.51105	0.06814	-0.20442	1.15838	-1.53315	cluster1
1414	piR-6667	1.6928	-0.565852	-0.480261	-0.756055	0.109366	0.646417	-0.334752	0.473269	0.819564	-1.6045	1.26085	0.54637	-0.357242	-0.0420285	-1.40795	cluster1
1417	piR-6693	1.78426	-0.459195	-0.369157	-0.556736	-0.399169	0.507707	-0.699945	-0.946404	-0.354902	1.49354	1.58298	-0.271209	-1.10144	-0.409581	0.199256	cluster1
1418	piR-6709	1.51	-0.160354	0.31848	-1.15143	-0.516695	0.340555	-1.17463	-0.88602	0.513719	1.20637	0.998402	0.16954	-1.5447	-0.320242	0.696998	cluster1
1419	piR-6714	1.76856	-0.420331	-0.420331	-0.674115	-0.253784	0.753778	-0.753778	-0.904534	-0.452267	1.3568	1.40992	0.20633	-1.34114	-0.395466	0.120359	cluster1
1422	piR-6738	1.27963	0.809177	-0.813881	-0.978539	-0.296384	0.553033	0.175965	-0.201103	1.05579	-1.58368	-0.352208	0.0251577	1.53462	-1.23273	0.0251577	cluster1
1424	piR-6754	1.77399	-0.630233	-0.47851	-0.385143	-0.280104	-1.2747	-0.591827	-0.136575	1.00155	1.00155	-0.526235	-0.584705	-0.701646	0.116941	1.69565	cluster1
1425	piR-676	1.74088	-0.468283	-0.644623	-0.576046	-0.0519226	1.63397	-0.757961	-0.820089	0.173958	-0.229874	1.05016	1.12518	-0.900141	-0.57509	-0.700109	cluster1
1426	piR-6761	1.75417	-0.393919	-0.400074	-0.750908	-0.209269	1.33316	-0.461479	-0.974234	0.777678	-0.675127	1.59138	0.10789	-0.83615	-0.869866	0.00674315	cluster1
1427	piR-677	1.75594	-0.547184	-0.392612	-0.663113	-0.153026	1.71677	-0.270233	-0.906076	-0.190753	-0.349713	1.63239	0.174898	-0.62672	-0.918217	-0.262348	cluster1
1428	piR-6793	0.934012	-1.21919	-0.84597	0.187568	0.943582	1.36366	-0.846962	0.724445	-0.367549	-0.873596	0.43836	0.0350688	1.33262	-0.455895	-1.35015	cluster1
1430	piR-6818	1.72729	-0.167609	-0.691905	-0.691905	-0.175866	-0.709699	-0.709699	-0.709699	1.39805	0.731044	-0.0380418	-0.152167	-1.55971	0.798878	0.951045	cluster1
1431	piR-6831	1.77473	-0.349105	-0.627857	-0.488481	-0.309283	-0.447214	-0.447214	1.78885	-0.447214	-0.447214	-0.447214	-0.447214	-0.447214	1.78885	-0.447214	cluster1
1432	piR-6832	1.67457	-0.621532	-0.641326	-0.601738	0.190023	0.914301	-1.14288	0.411435	0.822871	-1.00573	1.30954	0.681676	-0.125572	-0.753431	-1.11221	cluster1
1434	piR-685	1.40157	-1.32984	0.049662	-0.419368	0.297972	-0.697486	-1.16248	0.464991	1.39497	0	-0.912627	-0.35952	-0.77435	1.43808	0.608418	cluster1
1435	piR-687	1.77556	-0.53487	-0.467165	-0.53487	-0.23866	1.51717	-0.685172	0.53835	-0.685172	-0.685172	0.903062	0.637455	-1.08899	0.637455	-1.08899	cluster1
1436	piR-6900	1.76846	-0.357667	-0.370914	-0.702087	-0.337796	0.140411	-1.07648	-0.842465	1.40411	0.374429	1.11132	0.915209	-0.980581	-0.980581	-0.065372	cluster1
1437	piR-6901	1.74274	-0.240542	-0.758266	-0.535247	-0.208682	0.300188	-0.300188	0.450282	1.10069	-1.55097	1.13728	-1.01092	0.884554	-0.0631824	-0.947736	cluster1
1438	piR-6905	1.74742	-0.60266	-0.530571	-0.544989	-0.0692049	1.28657	0.736753	-0.142952	-0.857713	-1.02266	0.424049	0.977156	-0.267335	-1.60401	0.470141	cluster1
1439	piR-6923	1.74765	-0.259441	-0.550547	-0.729296	-0.20837	-0.6566	-0.524841	-0.843259	0.496293	1.52841	0.151855	-1.05405	0.285845	-0.830738	1.44709	cluster1
1440	piR-6926	1.23316	-1.33181	-0.575474	0.0657685	0.608358	-0.0742207	-1.02849	0.880045	1.14512	-0.922457	0.192669	-0.633054	-0.0825723	1.56887	-1.04592	cluster1
1442	piR-6940	1.64885	-0.657359	-0.811712	-0.384973	0.205198	0.41804	0.557386	-1.25412	1.11477	-0.83608	0.550983	-1.61359	0.0590338	-0.0393559	1.04293	cluster1
1443	piR-6958	1.78413	-0.423791	-0.456141	-0.553193	-0.351002	0.57886	1.37479	-0.0723575	-0.940647	-0.940647	1.69149	-0.0254359	-0.470565	-0.279795	-0.915694	cluster1
1444	piR-697	1.7827	-0.429797	-0.450969	-0.567417	-0.334522	0.970143	1.21268	-0.727607	-0.727607	-0.727607	-0.447214	1.78885	-0.447214	-0.447214	-0.447214	cluster1
1445	piR-6975	1.71666	-0.531183	-0.136946	-0.842424	-0.20611	1.3566	0.484502	0	-0.581402	-1.2597	1.60576	-0.509937	-1.05242	-0.184445	0.141046	cluster1
1446	piR-6990	1.727	-0.705657	-0.362114	-0.622093	-0.0371399	1.38537	-1.2788	-0.568356	0.142089	0.3197	0.984608	-0.373472	-0.882752	-0.882752	1.15437	cluster1
1447	piR-6991	1.5167	-0.661538	-0.822888	-0.55666	0.52439	0.677977	-0.903969	-1.26556	0.813572	0.677977	0.254353	-0.950476	-1.08435	1.25838	0.522093	cluster1
1448	piR-6992	1.77488	-0.296747	-0.642018	-0.418059	-0.418059	-0.168365	-0.679473	-0.709538	1.72574	-0.168365	1.44247	0.6411	-0.847168	-0.732686	-0.503721	cluster1
1449	piR-7014	1.68454	-0.446332	-0.431934	-0.878266	0.071989	0.0610545	-1.11643	-0.898373	0.846041	1.1077	1.43947	-0.586968	-1.21586	0.0419263	0.321435	cluster1
1450	piR-7028	1.72481	-0.683707	-0.105318	-0.700972	-0.234808	0.450559	-1.45565	-0.589192	0.970434	0.62385	0.0965187	-0.144778	-1.23061	-0.265427	1.5443	cluster1
1451	piR-703	1.68599	-0.713443	-0.603963	-0.51273	0.144148	-1.46269	-0.0622422	0.248969	1.33821	-0.0622422	-0.515636	-1.30892	1.36842	0.0793285	0.376811	cluster1
1452	piR-7034	1.45182	-0.882478	-0.540874	-0.654742	0.626275	-0.343449	-0.736984	-0.95164	0.586725	1.44535	-0.521085	-0.414741	-0.999632	0.382838	1.55262	cluster1
1453	piR-7077	1.74845	-0.628283	-0.373388	-0.628283	-0.118492	-0.164399	0.164399	1.47959	-1.31519	-0.164399	1.22984	-0.726722	0.950329	-0.726722	-0.726722	cluster1
1455	piR-7096	1.70316	-0.811871	-0.403729	-0.525068	0.0375049	0.694505	0.285972	-1.6886	0.762593	-0.0544709	-0.19781	-0.259626	-1.06323	1.65666	-0.135994	cluster1
1456	piR-7116	1.78515	-0.338598	-0.468828	-0.508899	-0.468828	1.78885	-0.447214	-0.447214	-0.447214	-0.447214	1.44296	-0.70198	0.662981	-0.70198	-0.70198	cluster1
1457	piR-7123	1.70408	-0.0656179	-0.701913	-0.751623	-0.184923	-0.477809	-1.12937	1.25968	0.825307	-0.477809	0.1828	-0.379661	-0.731199	1.65926	-0.731199	cluster1
1458	piR-7137	1.71907	-0.347646	-0.669287	-0.689817	-0.0123182	1.4265	-0.441535	-1.20573	0.492481	-0.271714	0.921406	1.14614	-1.21356	-0.426993	-0.426993	cluster1
1459	piR-7163	1.6229	-0.699749	-0.75294	-0.469258	0.299048	0.973169	-1.38127	-0.648779	0.240676	0.816206	0.361648	0.24423	-1.63446	1.06616	-0.0375738	cluster1
1460	piR-7195	1.75629	-0.554171	-0.562696	-0.528594	-0.110834	-0.434631	-1.09068	-0.106608	0.0164012	1.61551	0.778914	0.871642	0.408002	-1.44655	-0.612004	cluster1
1461	piR-7201	1.71319	-0.312176	-0.506611	-0.841472	-0.0529295	1.59937	0.229539	-0.233241	-0.97369	-0.621977	1.21279	0.738824	-0.0139401	-0.738824	-1.19885	cluster1
1462	piR-7224	1.72716	-0.54542	-0.503139	-0.682832	0.00422806	-0.263752	-0.703339	-0.703339	1.71439	-0.0439587	-1.00746	-0.797573	0.0419775	1.51119	0.251865	cluster1
1463	piR-7231	1.74492	-0.562351	-0.673634	-0.421392	-0.0875427	-0.506803	-0.439229	-1.14875	0.912245	1.18254	1.41947	0.600546	-0.982712	-0.272976	-0.764332	cluster1
1464	piR-7262	1.75899	-0.316998	-0.248085	-0.721859	-0.472051	0.0785865	-1.60031	-0.100019	1.04306	0.578682	1.19564	-0.263606	-1.48749	0.018829	0.536627	cluster1
1465	piR-727	1.63457	-0.928163	-0.421492	-0.494922	0.210012	-0.349221	-0.953137	-0.651179	0.412238	1.5413	0.446306	-0.834757	-1.22734	0.425643	1.19015	cluster1
1466	piR-729	1.76966	-0.294108	-0.553124	-0.619967	-0.302464	1.78885	-0.447214	-0.447214	-0.447214	-0.447214	1.65397	-0.633434	-0.633434	-0.633434	0.246335	cluster1
1467	piR-7318	1.68708	-0.472013	-0.760579	-0.580225	0.125733	1.53871	-0.865525	-0.865525	0.336593	-0.144254	1.71668	-0.706056	-0.706056	-0.221508	-0.0830654	cluster1
1468	piR-7323	1.72184	-0.381171	-0.821489	-0.460034	-0.0591472	-0.423788	0.293392	-0.35859	1.56476	-1.07577	0.615253	-0.85078	-0.92288	1.40835	-0.249947	cluster1
1469	piR-7327	1.69617	-0.374687	-0.731731	-0.664523	0.0747693	0.626002	-0.971607	-1.13463	0.365168	1.11507	0.915759	1.15362	-0.630327	-0.273538	-1.16551	cluster1
1471	piR-7361	1.71041	-0.427601	0.00541268	-0.468196	-0.82002	1.63203	-0.371183	-0.754149	0.247455	-0.754149	1.38658	-0.0750572	-1.39843	0.280477	-0.193569	cluster1
1472	piR-7370	1.7714	-0.520164	-0.388348	-0.616491	-0.246393	-0.487856	-0.947788	-0.726035	1.08905	1.07263	1.20759	0.545073	0.0481833	-0.343306	-1.45754	cluster1
1473	piR-738	1.53804	-1.16286	-0.394399	-0.241838	0.261049	0.205611	-1.62822	0.177826	1.12253	0.122255	1.14031	-1.42539	-0.249444	0.748331	-0.213809	cluster1
1474	piR-7390	1.71195	-0.577453	-0.212899	-0.82535	-0.0962422	0.866025	-0.57735	-1.44338	0.866025	0.288675	-0.464238	-0.464238	-0.649934	-0.185695	1.76411	cluster1
1475	piR-7392	-0.024688	-1.08936	-0.888769	0.908828	1.09399	-0.770865	-0.764936	-0.575184	1.41721	0.693779	-0.771092	-0.751287	-0.632454	0.833149	1.32168	cluster1
1476	piR-7394	1.70635	-0.545685	-0.493715	-0.736241	0.0692933	-0.361315	-0.0722629	-1.15621	0	1.58978	0.475733	-0.736919	-1.24996	0.24253	1.26862	cluster1
1478	piR-7442	1.76741	-0.539498	-0.344205	-0.637145	-0.246558	0.118125	-0.275625	1.29937	0.315	-1.45687	1.51838	0.303676	-0.075919	-0.683271	-1.06287	cluster1
1479	piR-7490	1.66704	-0.676768	-0.482695	-0.701649	0.194073	0.0645287	-1.62935	-0.0699061	0.817364	0.817364	1.48708	-0.384244	-0.359293	-1.15772	0.414185	cluster1
1480	piR-7496	1.77624	-0.325999	-0.546887	-0.577354	-0.325999	0.24367	-0.654061	-0.654061	-0.589938	1.65439	1.62345	-0.384941	-0.301258	-1.0544	0.117156	cluster1
1481	piR-7501	1.71829	-0.0339836	-0.533117	-0.798614	-0.35258	0.328167	0.859025	0.923372	-0.862242	-1.24832	1.23122	0.667303	-0.319554	-0.202071	-1.3769	cluster1
1483	piR-7507	1.74773	-0.127423	-0.424261	-0.728339	-0.467701	0.1922	-0.00800833	-0.728758	1.55362	-1.00905	1.04535	-0.0580748	0.929197	-0.638823	-1.27765	cluster1
1484	piR-754	1.73583	-0.316781	-0.553828	-0.753163	-0.112059	1.16929	0.637793	-0.744092	-1.27559	0.212598	1.52222	0.149237	-0.179085	-0.238779	-1.25359	cluster1
1485	piR-7542	1.7812	-0.500707	-0.377582	-0.566373	-0.336541	1.41687	0.289814	0.128806	-0.595729	-1.23976	1.44854	0.549811	-0.243185	-0.877582	-0.877582	cluster1
1486	piR-7543	1.28469	0.164587	0.507477	-0.704067	-1.25269	1.43027	-0.357567	0.608831	-0.695806	-0.985726	1.69123	-0.498308	-0.234054	-0.0453008	-0.913565	cluster1
1487	piR-7569	1.75684	-0.484364	-0.451526	-0.673184	-0.147772	-1.06913	0.64551	1.35154	-0.766544	-0.161378	0.703857	-0.557773	-0.0929622	1.23507	-1.28819	cluster1
1489	piR-7576	1.22698	-1.3879	-0.40229	-0.0704007	0.633606	-0.681846	-0.911599	-0.578087	1.16359	1.00795	-0.417071	-0.776215	-0.845727	0.556094	1.48292	cluster1
1490	piR-7579	1.55621	-0.727814	-0.86751	-0.364606	0.40372	0.674068	-1.43239	-0.677579	0.761837	0.674068	1.39229	0.719689	-0.877751	-0.541448	-0.692784	cluster1
1492	piR-7609	1.673	-0.799071	-0.64239	-0.363847	0.132308	1.14641	0.853962	-0.725283	-0.0818867	-1.19321	1.05057	-0.529557	-1.38368	0.837041	0.0256237	cluster1
1493	piR-7633	1.69219	-0.347991	0.0204701	-0.887036	-0.477635	0.317061	-0.681681	-1.22069	0.20609	1.37922	1.29471	0.0489409	-1.26356	-0.640681	0.560596	cluster1
1495	piR-766	1.60452	-0.615509	-0.586925	-0.758429	0.356347	1.09545	-0.730297	-0.730297	1.09545	-0.730297	0.798012	-0.152002	1.17802	-1.29202	-0.532008	cluster1
1496	piR-7664	1.74217	-0.607878	-0.472098	-0.607878	-0.0543121	0.944118	-1.0435	-1.0435	0.944118	0.198762	1.78885	-0.447214	-0.447214	-0.447214	-0.447214	cluster1
1497	piR-7673	1.71414	-0.493553	-0.568684	-0.701608	0.049702	0.384012	-0.480015	0.0960031	-1.34404	1.34404	1.45889	0.572274	-0.757658	-0.354648	-0.918862	cluster1
1498	piR-774	1.77207	-0.424176	-0.402644	-0.661026	-0.28422	1.71203	-0.146424	-0.202741	-0.484325	-0.878542	0.994153	0.994153	0.020498	-1.05565	-0.953157	cluster1
1499	piR-7747	1.72249	-0.821565	-0.168047	-0.541486	-0.191387	-0.424264	-0.848528	-0.707107	0.424264	1.55563	1.59601	-1.09726	-0.498755	0	0	cluster1
1500	piR-777	1.69218	-0.790205	-0.497777	-0.504276	0.100075	-0.392968	-0.993335	-0.720441	0.807767	1.29898	-0.980575	1.16667	-0.980575	0.844583	-0.0501024	cluster1
1501	piR-778	1.68302	-0.513591	-0.463239	-0.821997	0.11581	0.15162	-0.657018	-1.11188	1.5162	0.10108	1.4553	-0.0446803	-0.299997	-1.32126	0.210636	cluster1
1502	piR-7787	1.7787	-0.610714	-0.396964	-0.450401	-0.320625	0.730297	-0.999353	-0.999353	1.21076	0.057655	0.977864	-0.283896	-1.38794	0.977864	-0.283896	cluster1
1504	piR-780	1.75582	-0.15962	-0.454304	-0.699874	-0.442026	0.646058	-0.699896	-0.699896	-0.699896	1.45363	-0.447214	-0.447214	-0.447214	1.78885	-0.447214	cluster1
1505	piR-7805	0.935372	-0.270961	1.15808	-1.069	-0.753494	0.139544	0.0814009	0.430262	1.0117	-1.6629	0.227528	1.63285	-0.508592	-0.910111	-0.441672	cluster1
1506	piR-783	1.74809	-0.400885	-0.555071	-0.680348	-0.111785	0.319597	-0.593538	-0.821822	1.61321	-0.517443	-1.00746	-1.00746	0.881529	1.09142	0.0419775	cluster1
1507	piR-7882	1.71647	-0.424817	-0.7258	-0.588208	0.0223588	0.594169	-0.862128	-1.26989	1.00193	0.535917	-0.786939	-0.33726	-0.955569	0.730729	1.34904	cluster1
1508	piR-7894	0	1.57271	0.0982946	-0.589768	-1.08124	-1.49589	-0.357712	0.86176	0.0487789	0.943058	-0.050655	0.962445	-1.65473	0.20262	0.54032	cluster1
1509	piR-7913	1.7185	-0.582422	-0.537482	-0.645338	0.0467375	-0.870388	0	0.174078	1.5667	-0.870388	0.890734	1.12514	-0.0468807	-0.984495	-0.984495	cluster1
1510	piR-7920	1.66752	-0.602988	-0.7984	-0.435491	0.169358	-0.307305	-0.325171	-1.3257	1.22922	0.728955	-1.06561	0.338681	0.95822	-1.06561	0.834312	cluster1
1511	piR-794	1.48083	-0.849589	-0.940566	-0.12177	0.431093	-1.05554	0.0212321	-0.737058	1.50748	0.263885	-0.823614	-0.894129	-0.386422	1.33414	0.770023	cluster1
1512	piR-7944	1.54101	-0.867784	-0.867784	-0.126616	0.321173	-1.26797	-0.342695	-0.308425	0.548312	1.37078	-0.399898	-1.15646	-0.129697	0.113485	1.57257	cluster1
1513	piR-8006	1.73819	-0.644303	-0.501828	-0.557235	-0.0348272	-0.67082	-0.67082	-0.67082	0.447214	1.56525	-0.295433	1.76205	-0.717481	-0.295433	-0.453701	cluster1
1514	piR-8021	1.75329	-0.531346	-0.516463	-0.605765	-0.0997205	-1.23627	0.309067	-0.0772667	1.46807	-0.4636	0.944981	0.171815	-0.859074	-1.2027	0.944981	cluster1
1516	piR-8126	1.76962	-0.469174	-0.459441	-0.624917	-0.216093	1.35459	0.690577	-0.239046	-0.903062	-0.903062	1.43455	0.258689	-1.21114	0.141103	-0.623206	cluster1
1517	piR-8147	1.75448	-0.525996	-0.141547	-0.674533	-0.412409	0.911673	1.26232	-0.724663	-0.724663	-0.724663	0.157712	1.05892	0.383015	0.0450606	-1.64471	cluster1
1519	piR-8189	1.74993	-0.608182	-0.671535	-0.291421	-0.178794	-0.0974469	-1.45088	-0.313996	0.768748	1.09357	-0.536442	0.911951	-1.39475	0.0536442	0.965595	cluster1
1520	piR-8211	1.77436	-0.431688	-0.534848	-0.56659	-0.241237	1.48088	0.423109	-0.899106	-0.899106	-0.105777	1.58114	0.316228	-0.632456	-0.316228	-0.948683	cluster1
1521	piR-8228	1.5799	-0.937778	-0.6914	-0.244839	0.294114	-0.512094	-0.987232	-0.564887	0.636157	1.42805	-0.269952	-0.544478	-1.07066	0.347734	1.53735	cluster1
1522	piR-8236	1.75572	-0.482985	-0.450351	-0.67879	-0.14359	0.024218	-0.460142	-1.42886	0.992937	0.871847	1.62552	-1.03573	-0.460324	0.115081	-0.244547	cluster1
1524	piR-8246	1.70641	-0.479611	-0.212039	-0.893592	-0.121165	0.665332	-1.00963	-0.893313	-0.0790954	1.31671	1.31041	0.770033	-1.0875	-0.412035	-0.580902	cluster1
1525	piR-825	1.76206	-0.490772	-0.227363	-0.691794	-0.352136	0.536662	0.536662	0.97348	-0.586584	-1.46022	1.63158	0.0193468	-0.206366	-0.367589	-1.07697	cluster1
1526	piR-8257	1.64891	-0.577654	-0.711785	-0.613422	0.253953	-0.512111	-0.694242	-0.554965	0.0449972	1.71632	-0.444893	-0.595472	-0.650228	-0.0479115	1.7385	cluster1
1528	piR-8270	1.71892	-0.341698	-0.446033	-0.850332	-0.0808598	0.531239	-0.38469	0.897611	-1.5754	0.531239	0.472377	-1.10221	-0.262432	1.46962	-0.57735	cluster1
1529	piR-8302	0.0678844	0.543075	1.2898	-1.2898	-0.61096	1.65912	-0.518476	-0.933257	-0.311086	0.103695	-0.650306	-0.521956	-0.864223	0.526235	1.51025	cluster1
1530	piR-8303	1.7536	-0.443533	-0.577004	-0.618072	-0.11499	1.46261	0.631581	-0.698064	-0.698064	-0.698064	1.61624	-0.202031	0.202031	-0.808122	-0.808122	cluster1
1531	piR-8305	1.78872	-0.452595	-0.463422	-0.441767	-0.430939	0.707107	-1.41421	-0.707107	0.707107	0.707107	-0.477146	0.914529	1.11334	-1.27239	-0.278335	cluster1
1532	piR-8307	1.76104	-0.500238	-0.357313	-0.689103	-0.214388	1.67317	0.0127723	-0.945152	-0.242674	-0.49812	1.50589	0.405809	-0.914292	-0.156456	-0.840953	cluster1
1535	piR-843	1.7819	-0.342125	-0.441911	-0.584463	-0.413401	1.28608	-0.826767	0.826767	-0.367452	-0.91863	-0.163165	0.471366	-0.97899	-0.797696	1.46849	cluster1
1536	piR-8439	1.75705	-0.467505	-0.337159	-0.728195	-0.224194	0.934966	-1.31138	0.995678	-0.643548	0.0242848	1.18668	-0.024218	-1.35621	0.702321	-0.508577	cluster1
1537	piR-844	1.696	-0.481805	-0.583974	-0.734538	0.104319	-0.880652	1.15988	-1.20284	0.515504	0.408107	1.2456	0.700649	-1.32345	-0.389249	-0.23355	cluster1
1538	piR-849	1.66145	-0.366039	-0.433202	-0.953716	0.0915097	1.55046	-1.19094	-0.269646	0.179764	-0.269646	1.5211	0.449656	-0.340755	-0.674484	-0.955519	cluster1
1539	piR-8492	1.76473	-0.519038	-0.351349	-0.662771	-0.231571	1.72557	-0.660856	-0.0183571	-0.3855	-0.660856	1.44039	0.530669	-0.454859	-1.13715	-0.379049	cluster1
1540	piR-8505	1.73263	-0.563457	-0.41555	-0.711365	-0.0422593	0.331864	0.0553107	-0.636073	1.43808	-1.18918	0.45442	1.40113	-0.776301	-1.10765	0.0284013	cluster1
1541	piR-8517	1.74827	-0.394821	-0.125974	-0.709756	-0.517722	-0.0302545	-1.08916	-0.332799	1.63374	-0.181527	0.329874	0.243065	1.37158	-0.798642	-1.14588	cluster1
1542	piR-8543	1.68941	-0.60104	-0.592918	-0.641651	0.146199	-0.258777	-0.582249	-1.13677	0.573007	1.40479	0.875602	-0.72178	-1.37256	0.402303	0.816439	cluster1
1543	piR-8561	1.75352	-0.414233	-0.61813	-0.596668	-0.124485	0.649995	1.19166	-0.0722217	-1.42638	-0.343053	1.42257	0.355643	0.0889108	-1.15584	-0.711287	cluster1
1544	piR-857	1.76301	-0.209953	-0.388637	-0.678997	-0.485424	1.58212	0.403947	-0.718127	-0.549816	-0.718127	1.695	0	-0.732974	-0.229054	-0.732974	cluster1
1546	piR-8587	1.65019	-0.848463	-0.668704	-0.29121	0.158188	-0.228784	-1.1668	-0.503326	1.46422	0.43469	-0.148514	-0.758485	-1.07673	1.36315	0.620578	cluster1
1547	piR-8597	1.74958	-0.465554	-0.623242	-0.570679	-0.0901072	1.71971	-0.445851	0	-0.764316	-0.509544	-0.384185	0.797923	0.797923	0.354632	-1.56629	cluster1
1548	piR-8607	1.70641	-0.557736	-0.165993	-0.856524	-0.126155	1.57712	-0.346197	-1.17963	-0.0256442	-0.0256442	1.48634	0.309041	-0.206027	-1.23616	-0.35319	cluster1
1549	piR-862	1.52532	0.433115	-0.282466	-0.86623	-0.809737	-0.509681	-0.327652	-0.436869	1.78388	-0.509681	1.03709	0.0471405	0.424264	0.141421	-1.64992	cluster1
1550	piR-863	1.75766	-0.444903	-0.547348	-0.62784	-0.137569	-0.606339	0.727607	-0.363803	1.33395	-1.09141	1.09317	-0.273293	0.546585	0.182195	-1.54866	cluster1
1553	piR-865	1.75676	-0.435906	-0.416212	-0.718195	-0.186442	1.6655	0.202089	-0.529614	-0.738671	-0.599299	1.65077	0.186377	-0.678945	-0.812071	-0.346129	cluster1
1554	piR-8676	1.70518	-0.458735	-0.306077	-0.886174	-0.0541933	1.60837	-0.307482	0.236525	-0.969752	-0.56766	1.34465	0.770864	-0.76338	-0.900588	-0.451541	cluster1
1555	piR-868	1.76474	-0.54827	-0.398352	-0.623229	-0.194893	1.29095	0.618579	-0.0537895	-1.26405	-0.591684	-1.0435	0.0745356	0.0745356	1.56525	-0.67082	cluster1
1558	piR-8693	1.73661	-0.179698	-0.449947	-0.814959	-0.292009	1.62221	0.324443	-0.648886	-0.648886	-0.648886	0.672518	-0.386928	-0.525117	-1.12393	1.36346	cluster1
1559	piR-8706	1.72688	-0.435434	-0.636061	-0.650923	-0.00445837	1.36371	-0.977596	-0.977596	0.460045	0.131442	1.33195	0.734279	-0.54644	-1.10142	-0.418368	cluster1
1560	piR-8709	1.60573	-0.398415	-0.700245	-0.820977	0.313903	0.899468	-1.21467	-0.176818	1.1301	-0.638084	1.0921	0.667986	-0.975472	0.349898	-1.13452	cluster1
1561	piR-8720	1.01651	1.16312	-0.596222	-0.840576	-0.742835	-0.0671833	-0.739016	0.331718	1.50743	-1.03294	0.996697	0.326649	0.201015	0.159137	-1.6835	cluster1
1562	piR-8735	1.74452	-0.523605	-0.636074	-0.523605	-0.061233	-0.530291	-0.838049	-0.198859	1.71871	-0.151512	1.29401	-1.45355	-0.212714	-0.0354524	0.407703	cluster1
1563	piR-8747	1.76292	-0.483566	-0.585103	-0.540681	-0.153574	1.73742	-0.0219926	-0.571808	-0.571808	-0.571808	1.7532	-0.438299	-0.438299	-0.71926	-0.157338	cluster1
1564	piR-8785	1.69542	-0.672678	-0.415276	-0.701278	0.0938088	1.69376	-0.918956	-0.378394	-0.378394	-0.0180187	1.77457	-0.599308	-0.249063	-0.443644	-0.48256	cluster1
1565	piR-8798	1.68829	-0.54621	-0.589658	-0.695176	0.142759	-0.135784	-0.993364	-0.671771	1.57938	0.221542	-0.944797	-0.612947	-0.612947	1.08535	1.08535	cluster1
1566	piR-880	1.59823	-0.423435	-0.885074	-0.614458	0.32474	-0.608121	0.477809	0.0434372	-1.25968	1.34655	-0.566626	-0.617217	-0.768992	0.344023	1.60881	cluster1
1567	piR-8802	0.968948	-1.57993	0.687822	-0.249265	0.172424	0.768797	-0.244346	0.649604	0.470814	-1.64487	0.37481	-0.663514	1.10923	0.552085	-1.37261	cluster1
1569	piR-8813	1.76824	-0.509821	-0.180696	-0.542088	-0.535634	-0.00619259	-0.780266	-1.01249	1.51099	0.287955	0.633453	0.996369	0.0725832	-0.0923786	-1.61003	cluster1
1570	piR-8820	1.72398	-0.684686	-0.0602167	-0.684686	-0.294393	0.848117	-1.16058	-0.714204	1.1829	-0.156232	1.28394	0.332872	0.0158511	-1.49	-0.14266	cluster1
1571	piR-8830	1.77716	-0.512996	-0.412229	-0.57712	-0.274819	0.565216	-0.624712	1.16018	-1.36842	0.267734	-0.47305	1.77394	-0.591312	-0.47305	-0.236525	cluster1
1574	piR-8856	1.6932	-0.150204	-0.207974	-0.964244	-0.370782	1.415	0.235833	-1.38006	-0.157222	-0.113549	1.56511	0.279484	-0.223587	-0.577601	-1.04341	cluster1
1575	piR-886	1.76401	-0.574518	-0.323672	-0.63116	-0.234662	1.32116	0.550482	-1.32116	-0.440386	-0.110096	-0.312919	0.382456	-0.602658	1.54141	-1.00829	cluster1
1576	piR-889	1.75518	-0.430303	-0.639793	-0.554865	-0.130223	-0.676309	-0.579138	-0.773479	1.53918	0.489741	-0.694137	-0.717747	-0.694137	0.663444	1.44258	cluster1
1580	piR-8928	1.76728	-0.569693	-0.569693	-0.437411	-0.190486	-0.430499	-0.804846	-0.804846	0.552162	1.48803	-0.447214	1.78885	-0.447214	-0.447214	-0.447214	cluster1
1581	piR-8936	1.65473	-0.70917	-0.70917	-0.455895	0.219505	0.262613	-1.05045	-1.05045	1.05045	0.787839	1.12488	-0.920358	-1.17601	0.357917	0.613572	cluster1
1583	piR-8966	1.76944	-0.638998	-0.34023	-0.523149	-0.267062	0.945459	0.246352	0.912169	-1.05199	-1.05199	0.0984069	1.00047	-0.0656046	-1.62371	0.590442	cluster1
1584	piR-897	1.75125	-0.376437	-0.640124	-0.603754	-0.130935	1.25194	-0.834625	-0.0521641	-1.09545	0.730297	-1.73607	0.67514	0.192897	0.67514	0.192897	cluster1
1586	piR-8982	1.76079	-0.424179	-0.276805	-0.73174	-0.328066	1.53422	-0.872402	-0.872402	-0.120331	0.330911	1.50637	0.337634	-0.960958	-0.0519437	-0.831099	cluster1
1587	piR-8983	1.78661	-0.412664	-0.428659	-0.532624	-0.412664	0.995185	-0.821422	0.916202	-1.21634	0.126373	1.52326	0.143495	0.143495	-0.905125	-0.905125	cluster1
1588	piR-9001	1.77867	-0.385915	-0.546713	-0.546713	-0.299332	-0.447214	1.78885	-0.447214	-0.447214	-0.447214	1.78885	-0.447214	-0.447214	-0.447214	-0.447214	cluster1
1589	piR-9007	1.64473	-0.637224	-0.489605	-0.766391	0.248493	0.273608	-1.51537	-0.252562	0.273608	1.22071	0.698302	0.353461	-1.58627	0.870722	-0.336219	cluster1
1591	piR-906	1.72959	-0.571817	-0.414725	-0.713201	-0.0298476	1.30281	-1.15176	-0.302102	-0.585323	0.736374	0.237999	-0.819773	-1.04014	1.47207	0.149851	cluster1
1592	piR-9068	1.73143	-0.508035	-0.365595	-0.777087	-0.0807158	-0.287191	-0.627287	-1.04296	0.468576	1.48886	1.20687	-0.460077	-1.09352	-0.560093	0.906818	cluster1
1593	piR-907	1.74056	-0.41187	-0.248984	-0.819087	-0.260618	1.24047	0.740278	-0.110041	-0.660248	-1.21045	1.60253	-0.241385	-0.241385	0.0268206	-1.14658	cluster1
1595	piR-911	1.06555	-1.21163	-0.91087	0.592925	0.464028	1.0594	0.592018	-1.5891	-0.0311588	-0.0311588	-0.168939	-1.1343	-0.410279	1.58078	0.132737	cluster1
1596	piR-912	1.73149	-0.411743	-0.57475	-0.70757	-0.0374312	0.512237	0.0629063	0.197705	-1.68948	0.916634	1.47806	0.0194482	-0.95296	-0.888132	0.343584	cluster1
1598	piR-9146	0.90412	-0.0294822	1.10067	-0.889379	-1.08593	0.352429	0.939812	0.751849	-0.610878	-1.43321	0.32991	0.102386	0.415232	0.870281	-1.71781	cluster1
1599	piR-9156	1.72191	-0.514935	-0.632663	-0.60707	0.0327593	1.78885	-0.447214	-0.447214	-0.447214	-0.447214	-0.569568	1.73949	-0.0307875	-0.569568	-0.569568	cluster1
1601	piR-9182	1.71325	-0.629569	-0.464436	-0.670852	0.051604	1.59469	0.132891	-0.996683	-0.0664455	-0.664455	0.687552	0.951995	-0.634663	0.423109	-1.42799	cluster1
1603	piR-9207	0.990192	-1.48529	-0.355178	0.0215259	0.828748	-0.442228	-0.652812	-1.03888	1.17225	0.96167	-0.995834	-0.530491	0.958606	-0.623559	1.19128	cluster1
1604	piR-921	-0.113985	-1.12231	-0.771589	0.76282	1.24506	-0.801339	-0.719151	-0.616415	1.36639	0.770519	-0.651516	-0.807702	-0.450707	0.285596	1.62433	cluster1
1607	piR-9224	1.60567	-0.885027	-0.320469	-0.677469	0.277297	-0.0910503	-0.819453	-0.864978	1.59338	0.182101	-0.450741	1.10539	-1.36295	0.83709	-0.128783	cluster1
1608	piR-9252	1.64573	-0.453895	-0.602061	-0.81889	0.229116	1.54934	-0.360805	-1.20976	-0.0424476	0.0636715	1.35539	0.614741	-0.107395	-0.792497	-1.07024	cluster1
1609	piR-9253	1.71224	-0.470961	-0.699768	-0.594898	0.0533883	-0.446778	-0.158534	-1.13136	1.57093	0.16574	-0.15514	-0.0182517	-0.930838	-0.565803	1.67003	cluster1
1610	piR-9269	1.61192	-0.165293	0.151622	-0.991758	-0.606489	0.144335	-1.15974	-0.716611	0.308928	1.42309	1.23352	0.232402	-1.55531	0.0715084	0.0178771	cluster1
1611	piR-9283	1.77864	-0.62459	-0.38677	-0.34922	-0.418062	0.986472	0.566697	-0.0629663	0.146921	-1.63712	-1.08173	0.4636	-1.08173	0.849934	0.849934	cluster1
1612	piR-9299	1.77412	-0.462229	-0.484667	-0.589379	-0.237846	1.73692	-0.568726	-0.030742	-0.491871	-0.645581	0.998249	1.15926	-0.450822	-0.853342	-0.853342	cluster1
1613	piR-9310	1.75267	-0.170223	-0.338344	-0.695602	-0.548496	1.62221	-0.811107	-0.811107	0.162221	-0.162221	1.4946	0.175835	0.175835	-0.923133	-0.923133	cluster1
1614	piR-9311	1.76338	-0.54373	-0.213252	-0.649733	-0.356667	0.108503	-1.47117	-0.354229	0.523365	1.19353	1.34562	0.565968	-1.25322	-0.531317	-0.127054	cluster1
1615	piR-9322	1.74914	-0.142058	-0.342508	-0.590891	-0.673686	1.48202	-0.734678	-0.924681	0.532008	-0.354672	-0.880393	0.842115	0.459335	-1.26317	0.842115	cluster1
1617	piR-9341	1.68915	-0.375366	-0.0862328	-0.963778	-0.263771	-0.91193	-0.754096	-0.263057	0.385817	1.54327	1.09911	0.223713	-1.62435	-0.0194533	0.320979	cluster1
1618	piR-9344	1.7481	-0.611298	-0.381487	-0.641939	-0.113374	-0.36439	-1.18427	0.182195	1.54866	-0.182195	1.73563	-0.751737	-0.585913	-0.198989	-0.198989	cluster1
1619	piR-9360	1.77139	-0.414257	-0.528622	-0.598512	-0.230001	0.303457	-0.644847	-0.644847	-0.644847	1.63108	1.78885	-0.447214	-0.447214	-0.447214	-0.447214	cluster1
1620	piR-9361	1.77855	-0.550504	-0.362298	-0.550504	-0.315246	1.07446	-0.578554	0.936707	-0.165301	-1.26731	0.978157	1.0919	-0.159235	-0.955409	-0.955409	cluster1
1621	piR-9366	1.71593	-0.299713	-0.610916	-0.768911	-0.0363868	1.32087	-0.307601	0.189989	0.235224	-1.43849	0.934086	1.18317	-0.311362	-0.902949	-0.902949	cluster1
1623	piR-9372	1.73866	-0.481057	-0.045679	-0.673765	-0.538156	0.835419	-0.0288076	-1.61322	-0.0288076	0.835419	0.831099	-0.207775	-1.11679	-0.727211	1.22068	cluster1
1624	piR-9374	1.62096	-0.366608	-0.659681	-0.856839	0.262167	1.6187	-0.941788	-0.647479	-0.206016	0.176585	1.064	0.991778	-1.07844	-0.139619	-0.837716	cluster1
1625	piR-9379	1.77419	-0.283745	-0.486421	-0.626734	-0.377288	0.644161	-0.834241	-0.781441	1.43616	-0.46464	-0.990148	1.18818	0.792118	-0.990148	0	cluster1
1626	piR-9380	1.71542	-0.52006	-0.279435	-0.838306	-0.0776209	1.28757	0.21968	0.494279	-0.848208	-1.15332	1.31749	0.208712	0.469601	-1.06313	-0.93268	cluster1
1627	piR-9388	1.70693	-0.538709	-0.483488	-0.747321	0.0625835	1.34637	0.625101	-0.81744	-1.05786	-0.0961694	1.1761	0.951371	-0.47194	-0.584307	-1.07123	cluster1
1628	piR-9391	1.76431	-0.505085	-0.167586	-0.481809	-0.609826	-0.350823	0.902117	-1.22788	-0.476117	1.1527	1.38706	-0.0990755	-1.33752	-0.346764	0.396302	cluster1
1629	piR-940	1.71376	-0.567983	-0.653855	-0.555715	0.0637907	0.725715	-1.41537	-0.356096	-0.108181	1.15393	-0.0172931	-0.593731	-0.881951	-0.190225	1.6832	cluster1
1630	piR-9400	1.75034	-0.366257	-0.406067	-0.770997	-0.207015	1.72842	-0.688951	-0.145042	-0.688951	-0.205477	1.28515	-0.722897	-0.722897	0.883541	-0.722897	cluster1
1631	piR-9413	1.77343	-0.48508	-0.273692	-0.629713	-0.384949	1.78885	-0.447214	-0.447214	-0.447214	-0.447214	1.53474	-0.0134626	0.255789	-0.888531	-0.888531	cluster1
1632	piR-9416	0.570603	1.42651	-0.234954	-1.00695	-0.75521	1.14432	0.243697	0.190719	0.0317865	-1.61052	0.721149	0.602928	-0.520173	0.721149	-1.52505	cluster1
1633	piR-9417	1.74074	-0.548326	-0.213821	-0.758211	-0.22038	1.47332	-1.19952	-0.156459	0.365071	-0.482415	1.48575	0.4245	-0.821315	-0.129196	-0.959739	cluster1
1636	piR-9448	1.76894	-0.490254	-0.52684	-0.563426	-0.188418	0.738549	1.23091	-0.984732	-0.984732	0	1.66976	-0.141772	0.0157524	-0.771869	-0.771869	cluster1
1637	piR-9461	1.74376	-0.419163	-0.424325	-0.765024	-0.135247	0.208627	-0.550016	-1.40349	0.587949	1.15693	0.909282	-0.227321	-1.6165	0.277836	0.656704	cluster1
1638	piR-9462	1.74546	-0.477578	-0.702379	-0.472582	-0.0929178	0.6657	0.162555	1.20755	-1.0179	-1.0179	1.27371	0.85408	-0.404824	-0.861486	-0.861486	cluster1
1640	piR-9488	1.77127	-0.51778	-0.49584	-0.554346	-0.203309	-0.0487587	-0.0487587	-0.170656	1.5359	-1.26773	-0.43901	-0.601606	0.617866	1.43085	-1.0081	cluster1
1641	piR-9502	1.71895	-0.428203	-0.213488	-0.882172	-0.195084	0.927002	0.204111	0.898654	-1.35507	-0.674699	0.454118	1.50884	-0.805693	-0.893587	-0.263681	cluster1
1643	piR-9506	1.70078	-0.604123	-0.604123	-0.604123	0.11159	0.828901	-0.379913	-1.53117	0.195713	0.886464	0.977453	0.195491	0.912289	-1.04262	-1.04262	cluster1
1644	piR-9512	1.71031	-0.296817	-0.415883	-0.896403	-0.101207	1.73328	-0.265136	-0.205777	-0.838938	-0.423426	1.30331	0.223644	-0.296907	0.223644	-1.45369	cluster1
1645	piR-9513	1.76376	-0.57044	-0.397774	-0.608811	-0.186736	1.32968	-0.588127	-0.779907	-0.779907	0.818263	1.72114	-0.160268	-0.857086	-0.473836	-0.22995	cluster1
1646	piR-952	1.73269	-0.47905	-0.459733	-0.744652	-0.0492571	1.36632	-0.303627	0.657859	-0.607254	-1.1133	1.50431	0.514077	-0.602566	-0.476154	-0.939666	cluster1
1647	piR-953	1.68493	-0.314561	-0.483252	-0.909943	0.022823	1.77251	-0.2573	-0.571779	-0.571779	-0.371656	1.6048	0.285785	-0.730951	-0.840869	-0.318761	cluster1
1648	piR-9547	1.76038	-0.674895	-0.541911	-0.3175	-0.226073	-0.282686	-0.814622	-0.905811	1.4651	0.538015	-0.457214	-1.36101	-0.138227	0.925061	1.03139	cluster1
1650	piR-963	1.70995	-0.646282	-0.156674	-0.787044	-0.119954	1.52353	-0.683451	0.526827	-0.683451	-0.683451	1.74659	-0.561405	-0.0623783	-0.561405	-0.561405	cluster1
1651	piR-9638	1.7861	-0.534822	-0.444003	-0.423821	-0.383457	-0.341743	-0.768922	-0.768922	1.62328	0.256307	1.78885	-0.447214	-0.447214	-0.447214	-0.447214	cluster1
1652	piR-9668	1.62462	-0.52581	-0.633669	-0.768492	0.303352	0.722806	-0.451754	1.26491	-1.26491	-0.271052	1.29604	0.868773	-0.697867	-0.697867	-0.769078	cluster1
1653	piR-9701	1.484	-1.17099	-0.542176	-0.115981	0.345148	-0.827476	-0.845905	-0.422031	1.38404	0.711371	-0.697101	-1.13611	-0.244783	1.08556	0.992437	cluster1
1654	piR-9727	1.7493	-0.466794	-0.561096	-0.631822	-0.0895868	1.03775	0	-0.592999	-1.33425	0.889499	0.129626	-0.0864171	-1.49069	0.129626	1.31786	cluster1
1656	piR-9731	1.72651	-0.404387	-0.549675	-0.743394	-0.0290577	-0.202031	1.61624	-0.808122	-0.808122	0.202031	1.68732	-0.613572	0.153393	-0.613572	-0.613572	cluster1
1660	piR-9784	1.64641	-0.473643	-0.0623961	-1.0267	-0.0836675	1.61878	-0.347427	0.110718	-1.07282	-0.309248	1.46191	0.496766	-0.184513	-0.823213	-0.950953	cluster1
1661	piR-9793	1.73429	-0.467873	-0.17974	-0.81775	-0.268924	0.106865	-1.33028	-0.574858	0.530638	1.26763	1.02191	0.367639	-1.06553	-1.06553	0.741509	cluster1
1662	piR-9841	1.77642	-0.28753	-0.465456	-0.614915	-0.40852	0.16254	0.16254	-0.724041	1.49241	-1.09345	1.55722	-0.0606711	0.242684	-0.869619	-0.869619	cluster1
1663	piR-9850	1.68227	-0.756874	-0.0842613	-0.764265	-0.07687	0.108465	-1.68121	0.0542326	0.813489	0.705024	1.24235	-0.193255	-1.51843	0.193255	0.276079	cluster1
1664	piR-9862	1.71705	-0.564173	-0.498762	-0.694996	0.0408821	1.28103	-0.26688	0.800641	-0.907393	-0.907393	1.17659	0.62934	0.150494	-0.601978	-1.35445	cluster1
1666	piR-9877	1.72016	-0.543523	-0.489768	-0.710761	0.0238911	0.824475	-1.37412	-0.714545	0.384755	0.87944	1.45713	-0.0184447	-0.617899	-1.17124	0.35045	cluster1
1667	piR-9885	1.26766	-1.03029	-0.146463	-0.853524	0.762617	-0.555758	-0.220727	-1.1667	0.528167	1.41502	0.0786367	-0.600498	-0.814962	-0.350291	1.68711	cluster1
1668	piR-9893	1.68164	-0.571093	-0.74438	-0.518354	0.152191	0.182366	-0.881435	-0.54372	-0.408635	1.65142	0.105414	-0.0496067	-0.266636	-1.28978	1.5006	cluster1
1669	piR-9897	1.71065	-0.517445	-0.414835	-0.795956	0.0175902	1.00639	0.082154	0.1335	-1.66362	0.441578	1.65664	0.21475	-0.460179	-0.736286	-0.674929	cluster1
1670	piR-990	1.71831	-0.0854411	-0.583847	-0.79745	-0.251576	-0.95751	-0.49119	-0.708806	1.00103	1.15647	-0.65452	-0.935758	-0.577818	1.00735	1.16075	cluster1
1673	piR-9926	1.63656	-0.591558	-0.617618	-0.713171	0.285789	-0.438854	-0.987422	-0.667424	1.35923	0.734471	-0.627687	-0.785927	-0.759553	0.928343	1.24482	cluster1
1674	piR-9939	1.78561	-0.458382	-0.378525	-0.410468	-0.53824	1.01447	-0.729149	1.17298	-0.729149	-0.729149	-0.617914	1.73605	-0.0294245	-0.617914	-0.470792	cluster1
1675	piR-9946	1.69364	-0.184738	-0.135144	-0.947248	-0.42651	-0.11999	-0.954294	-0.935546	0.70494	1.30489	1.25449	0.344891	-1.49327	-0.242561	0.13644	cluster1
1677	piR-9967	1.76491	-0.23479	-0.374073	-0.682484	-0.47356	1.63475	0.231176	-0.346764	-0.759579	-0.759579	1.36083	-0.816497	-1.08866	0	0.544331	cluster1
1679	piR-9986	1.66569	-0.590513	-0.446599	-0.804063	0.175483	1.16159	-0.983693	-0.460452	-0.704631	0.987181	-0.616236	0.657318	0.16433	-1.35572	1.15031	cluster1
1681	piR-9998	1.57587	-0.218061	0.257363	-1.02945	-0.585722	-0.152104	-0.930521	-0.948415	0.742627	1.28841	1.28829	0.161829	-1.4882	0.241157	-0.20308	cluster1
1	piR-10011	0.846528	-0.679998	1.05469	-1.30449	0.0832651	1.77775	-0.482973	-0.431593	-0.585733	-0.277453	-0.369012	-1.00769	-0.652868	0.589001	1.44057	cluster2
13	piR-1017	-1.6283	1.05361	0	0.478913	0.0957826	0	-1.26491	-0.632456	0.632456	1.26491	0.718185	0.46169	-1.07728	0.974679	-1.07728	cluster2
62	piR-10790	-0.650604	0.333503	1.61831	-0.650604	-0.650604	-0.208514	-0.521286	1.77237	-0.521286	-0.521286	1.67419	0.139516	-0.488306	-0.837096	-0.488306	cluster2
69	piR-10897	-0.992581	1.58846	0.243996	-0.619118	-0.220758	-0.56875	1.49671	0.508882	-0.449013	-0.987829	-0.296362	0.159579	0.349555	1.26144	-1.47421	cluster2
74	piR-10991	-0.9184	-1.25676	0.725052	0.725052	0.725052	-0.499561	-0.668332	-0.972119	0.884358	1.25565	-0.563496	-0.920138	-0.59916	0.64909	1.4337	cluster2
93	piR-1131	-0.92256	1.71083	-0.163933	-0.303451	-0.320891	-0.431706	1.44218	0.600119	-1.00099	-0.609607	1.33968	0.749668	-0.343598	-0.846847	-0.898907	cluster2
105	piR-1146	-0.669387	1.03376	1.10225	-0.422819	-1.04381	0.786677	0.613893	0.451272	-0.189046	-1.6628	0.273217	0.402441	0.596277	0.503974	-1.77591	cluster2
107	piR-11467	-0.00870739	1.34094	0.579041	-0.814141	-1.09713	0.74943	0.66797	0.74943	-0.879766	-1.28706	0.435869	1.39884	0.081092	-0.881875	-1.03392	cluster2
111	piR-11510	0.0219429	-0.636345	1.72252	-0.471773	-0.636345	1.25459	0.399186	-1.02648	-1.02648	0.399186	0.6595	0.6595	-0.381816	0.6595	-1.59668	cluster2
138	piR-11877	-1.12519	0.0655787	1.6015	-0.176027	-0.36586	-0.643232	-0.734085	-0.752255	1.39185	0.737719	0.581318	-1.2872	-0.871978	0.788932	0.788932	cluster2
163	piR-12225	-1.07062	0.396526	0.991314	0.753399	-1.07062	-0.655751	-0.457039	0.63588	-0.95382	1.43073	-1.24756	1.35152	0.595427	-0.255183	-0.444207	cluster2
168	piR-12256	-0.775636	0.108861	1.6057	-0.0408229	-0.898105	-0.0188932	0.529009	0.264504	0.906872	-1.68149	0.118227	0.260915	0.95397	0.362835	-1.69595	cluster2
173	piR-12307	-0.775989	1.29495	0.550068	0.116235	-1.18527	0.187835	0.83264	0.678448	-0.022428	-1.67649	0.483665	0.416177	0.596146	0.281201	-1.77719	cluster2
174	piR-12323	-0.970203	-0.57474	1.63985	-0.179277	0.0843655	-0.547344	-0.259268	-0.931444	0.0768202	1.66124	-0.409461	0.614192	-1.31937	1.29663	-0.181983	cluster2
186	piR-12547	-0.667523	0.838658	1.07885	0.0480377	-1.29802	0.704056	0.60502	0.532994	-0.160258	-1.68181	0.665551	0.404135	0.4112	0.29109	-1.77198	cluster2
188	piR-1258	-0.645712	0.309942	1.6272	-0.697369	-0.594055	-0.88944	0.48396	1.53036	-0.56244	-0.56244	-0.37081	1.20232	0.696673	-0.146077	-1.38211	cluster2
189	piR-12589	-1.55611	-0.409177	0.89275	0.396778	0.675762	0.275407	-1.0599	0.0667653	-0.767801	1.48553	-1.14921	0.64643	-0.174434	-0.661821	1.33903	cluster2
204	piR-12692	-0.947974	0.950489	1.15165	-0.256481	-0.897684	0.723882	0.429279	0.744925	-0.265143	-1.63294	0.820857	0.78022	0.150355	-0.113782	-1.63765	cluster2
206	piR-1271	-0.602984	1.18273	0.931996	-0.41952	-1.09222	0.366768	0.49848	0.640324	0.265451	-1.77102	0.16479	0.373525	0.604231	0.615217	-1.75776	cluster2
216	piR-12878	-0.754364	-0.12989	1.74353	-0.479596	-0.37968	1.22262	-0.0983011	0.792553	-0.83556	-1.08131	-1.60995	0.662919	0.189405	0.947027	-0.189405	cluster2
220	piR-12911	-0.788557	1.09177	0.968554	-0.16714	-1.10462	0.63605	0.541118	0.816423	-0.427198	-1.56639	0.69852	0.652261	0.459512	-0.118733	-1.69156	cluster2
221	piR-1295	-0.0473713	1.72905	-0.718465	-0.36318	-0.600036	0.0717593	1.18801	0.749486	-1.0445	-0.964764	-1.07165	-0.255155	0.357217	1.53093	-0.561341	cluster2
230	piR-13076	-1.62422	0.910688	0.300433	-0.215936	0.629032	-0.162938	-1.57506	0.21725	0.380188	1.14056	1.55273	-0.936098	-0.378897	-0.638924	0.401185	cluster2
282	piR-1369	-0.687444	0.874929	1.29156	-0.739523	-0.739523	-0.566593	-0.113319	1.75644	-0.509933	-0.566593	0.14815	-0.063493	1.52383	-0.380958	-1.22753	cluster2
284	piR-13736	-1.00156	0.476935	1.50234	-0.620015	-0.357701	1.71397	-0.581527	0.0306067	-0.428493	-0.73456	1.13685	1.03223	-0.81602	-0.850892	-0.502166	cluster2
286	piR-1374	-1.09395	-1.04707	1.04707	0.468836	0.625114	-0.430009	-1.31846	-0.0390917	1.38243	0.405133	0.885058	0.0290712	-0.261641	0.885058	-1.53755	cluster2
300	piR-13966	-0.344442	0.588422	1.44953	-0.846754	-0.846754	-0.269953	1.07981	0.899843	-0.359937	-1.34976	0.295656	0.532181	0.827837	0.0591312	-1.71481	cluster2
301	piR-13972	-0.721922	1.05679	0.93347	-0.0483811	-1.21996	0.751611	0.615391	0.615391	-0.394235	-1.58816	0.684148	0.492331	0.380437	0.204605	-1.76152	cluster2
307	piR-14034	-1.27843	0.139377	1.50912	-0.19705	-0.17302	0.124412	0.400883	1.33397	-1.32706	-0.532207	0.943448	-0.439191	-1.17118	-0.479857	1.14678	cluster2
327	piR-1429	-0.546635	1.32443	0.699163	-0.309792	-1.16717	0.696967	0.626888	0.646	-0.366959	-1.6029	0.731969	0.8343	0.304586	-0.255226	-1.61563	cluster2
335	piR-14473	-0.993859	0.180702	0.993859	0.903508	-1.08421	-0.492277	0.307361	0.232395	1.3194	-1.36688	-0.250669	0.0337034	0.202221	1.40291	-1.38816	cluster2
346	piR-14536	-0.888009	0.617091	1.40727	-0.248342	-0.888009	1.56937	-0.493231	0.403553	-0.605329	-0.874365	1.7095	0.0150617	-0.36148	-0.775676	-0.587405	cluster2
362	piR-1474	-0.888914	1.17905	0.96299	-0.395073	-0.858049	-0.194629	0.11268	1.03461	0.624861	-1.57752	0.0958376	0.335432	0.0958376	1.10213	-1.62924	cluster2
383	piR-14944	-1.5398	1.08581	0.636006	0.0292898	-0.211305	-0.875103	-0.658493	1.65923	0.0779795	-0.203613	-1.19541	-0.694107	0.385615	0.115684	1.38821	cluster2
402	piR-15167	-0.683749	0.775471	1.35916	-0.600365	-0.850517	-0.307148	0.430007	-0.430007	1.47431	-1.16716	0.948772	-0.545869	1.07874	-0.220947	-1.2607	cluster2
406	piR-15235	-0.135193	1.09603	0.902897	-0.593884	-1.26985	-0.100291	0.720268	0.629095	0.446749	-1.69582	0.579459	-0.270834	0.45349	0.86289	-1.62501	cluster2
411	piR-15326	-0.996751	0.882836	1.11066	0	-0.996751	-0.18941	-0.750623	0.371804	1.52931	-0.961078	1.66135	0.184594	-0.448301	-0.580154	-0.81749	cluster2
428	piR-15591	-0.579561	0.314823	1.62062	-0.579561	-0.776326	0.583843	0.908201	0.616279	-1.39474	-0.713586	1.13544	0.00359315	0.470703	-0.0323383	-1.57739	cluster2
429	piR-1563	-0.48243	-0.0380866	1.70755	-0.323736	-0.863296	0.111562	0.948273	0.762337	-0.26031	-1.56186	-0.286598	0.044092	1.14639	0.595242	-1.49913	cluster2
437	piR-15770	-0.953622	1.68561	-0.39953	-0.29746	-0.0349953	0.75229	-0.974906	0.637143	0.790672	-1.2052	-0.220688	-1.40901	0.118832	0.118832	1.39203	cluster2
440	piR-15808	-0.656593	0.365762	1.60402	-0.656593	-0.656593	1.47544	0.370763	-0.0101579	-0.91802	-0.91802	-0.138682	0.397459	1.50548	-0.882131	-0.882131	cluster2
470	piR-1608	-0.463231	1.48069	0.550087	-0.607991	-0.959551	1.08299	0.674312	0.265638	-0.653879	-1.36906	0.496217	1.2051	0.0708881	-0.283552	-1.48865	cluster2
472	piR-16112	-0.500521	1.3449	0.64789	-0.294737	-1.19753	0.292856	1.01045	0.76802	-0.754444	-1.31688	0.487417	0.767352	0.577984	-0.154788	-1.67797	cluster2
477	piR-16178	-0.897409	1.27374	0.839511	-0.354621	-0.861223	-0.587378	0.440534	0.807645	0.807645	-1.46845	0.0265314	0.424503	1.41943	-0.769411	-1.10105	cluster2
503	piR-16491	-0.785475	1.25472	0.83393	-0.288178	-1.015	1.02713	0.374294	0.287249	-0.0391703	-1.6495	0.892352	0.364333	0.232328	0.232328	-1.72134	cluster2
505	piR-16509	-0.701619	1.00039	0.9759	-0.0281627	-1.24651	0.650727	0.640365	0.536746	-0.136777	-1.69106	0.660425	0.168619	0.38943	0.539983	-1.75846	cluster2
512	piR-1657	-0.647946	0.794959	1.25778	-0.266801	-1.13799	-0.0778761	0.882596	1.01239	-0.389381	-1.42773	-0.0276405	1.11253	0.317866	0.214214	-1.61697	cluster2
520	piR-16624	-0.834464	1.09634	1.07415	-0.501566	-0.834464	0.658665	1.05386	0.395199	-0.856264	-1.25146	-0.306597	0.879296	1.22639	-0.827232	-0.971854	cluster2
523	piR-16651	-1.05985	0.547144	0.795846	0.834108	-1.11725	-0.198463	0.014176	-0.157961	1.56341	-1.22116	-0.556839	-0.0627157	-0.0437109	1.64771	-0.984446	cluster2
525	piR-16680	-1.57492	0.131244	1.0937	-0.174991	0.524974	0.223876	0.928669	0.887211	-1.35155	-0.68821	1.25409	0.887394	-0.616042	-0.542704	-0.982734	cluster2
550	piR-16967	-0.337225	1.18883	0.932705	-0.817451	-0.966855	0.821957	0.624371	0.690233	-0.771902	-1.36466	0.939421	0.635991	0.441795	-0.517046	-1.50016	cluster2
579	piR-17228	-1.07911	0.701423	0.971201	-1.07911	0.485601	1.78885	-0.447214	-0.447214	-0.447214	-0.447214	1.73228	-0.0926972	-0.295472	-0.672055	-0.672055	cluster2
581	piR-17235	-0.602009	0.31631	1.54074	-0.193867	-1.06117	0.414263	0.864549	0.864549	-0.936595	-1.20677	0.225478	0.635438	0.942908	-0.184482	-1.61934	cluster2
591	piR-17338	-1.14375	0.65541	1.29797	-0.758219	-0.0514047	1.18574	-0.415008	0.889304	-1.18574	-0.474295	0.646171	1.42158	-0.969256	-0.452319	-0.646171	cluster2
595	piR-17382	-0.658624	-0.658624	1.59892	0.376948	-0.658624	1.06435	0.135155	0.853168	-0.941864	-1.11081	-0.93684	1.44129	0.408366	0.0240215	-0.93684	cluster2
601	piR-17486	-0.723046	1.17347	0.99567	-0.545248	-0.900845	0.334525	0.137746	1.41681	-1.14132	-0.747762	0.820783	0.307794	0.991779	-1.06018	-1.06018	cluster2
609	piR-17533	-1.63481	0.664853	0.93808	0.0652709	-0.0333944	0.382125	0.703239	0.992242	-0.709661	-1.36794	0.98907	0.778331	0.230408	-0.570401	-1.42741	cluster2
615	piR-17625	-0.845006	1.1681	0.963058	-0.354157	-0.931992	0.612995	0.495111	0.709445	-0.126457	-1.69109	0.887056	0.728985	0.291966	-0.331019	-1.57699	cluster2
617	piR-17644	-1.04128	1.16749	0.299761	0.6153	-1.04128	-0.727552	-0.294485	1.17794	0.918102	-1.07401	-0.982529	1.20087	-0.0272925	0.791482	-0.982529	cluster2
624	piR-17705	-0.696697	0.492786	1.39161	-0.0326437	-1.15505	0.0909226	0.687174	0.892778	-0.0210173	-1.64986	0.526464	0.514232	1.00596	-0.60377	-1.44288	cluster2
629	piR-1783	-0.804703	1.01088	1.11089	-0.320035	-0.997032	0.628073	0.643934	0.691515	-0.355274	-1.60825	0.328203	0.799104	0.670676	-0.128427	-1.66956	cluster2
649	piR-18133	-0.640156	1.56728	-0.419413	-0.89769	0.38998	-0.518476	-0.933257	0.103695	-0.311086	1.65912	-0.296469	-0.661685	-0.898001	0.240613	1.61554	cluster2
650	piR-18210	-0.801468	0.21085	1.61851	-0.226424	-0.801468	0.676358	0.652133	0.855622	-1.09206	-1.09206	0.178019	0.126042	1.40596	-0.348241	-1.36178	cluster2
652	piR-18254	0.420972	-0.121189	1.21827	-1.52443	0.00637836	-0.484849	-0.983959	-0.627452	0.727274	1.36899	1.53876	-0.295915	-0.828562	-0.828562	0.414281	cluster2
658	piR-18336	-1.14844	0.403507	0.442306	1.21828	-0.915651	-0.68279	-0.544853	0.248287	1.65065	-0.671295	-0.712587	-0.283318	-0.0257562	1.71279	-0.691124	cluster2
660	piR-1835	-0.441554	1.70614	0.0690867	-0.666837	-0.666837	0.725896	0	1.23671	-1.0754	-0.887206	0.548282	1.25322	0.234978	-1.01824	-1.01824	cluster2
672	piR-1850	-1.05189	1.00258	1.12585	-0.682083	-0.394458	-0.116742	1.16742	0.291854	0.233483	-1.57601	-0.259182	-0.407893	-0.0254933	1.67406	-0.981491	cluster2
676	piR-18558	-0.830144	-1.05983	0.662803	-0.0918737	1.31904	-0.148401	-0.365573	-1.03519	-0.112205	1.66136	-1.313	-0.783567	0.345899	0.945928	0.804745	cluster2
679	piR-18592	-0.544085	0.621811	1.35589	-0.241815	-1.1918	0.489707	1.10184	-0.428493	0.336673	-1.49973	1.59259	-0.585953	-0.13522	0.165269	-1.03669	cluster2
680	piR-1860	-0.554987	0.924106	1.04191	-0.0903163	-1.32071	0.736268	0.415488	0.782094	-0.333001	-1.60085	0.881499	0.423036	0.0896086	0.31884	-1.71298	cluster2
682	piR-18610	-0.795704	1.53319	-0.795704	0.465778	-0.407556	1.5667	-0.870388	0.174078	4.83163e-16	-0.870388	0.417405	1.38065	0.0963242	-0.706377	-1.188	cluster2
683	piR-18616	-0.662167	1.11149	1.07208	-0.662167	-0.85924	-0.349334	-0.647062	0.305667	1.59582	-0.905093	1.0549	0.497732	-0.245152	0.274867	-1.58234	cluster2
686	piR-1863	-0.416683	1.05907	1.05907	-1.11115	-0.590301	-0.275922	-1.52414	0.183948	1.16938	0.446731	-0.84232	0.342192	-0.403612	1.59251	-0.688772	cluster2
713	piR-18816	-1.31495	1.03669	0.150209	-0.699335	0.827382	0.649809	0.197206	-1.07978	1.1994	-0.966631	0.672958	0.802373	0.55972	-0.507954	-1.5271	cluster2
724	piR-18922	-1.39111	0.169574	0.972423	0.852371	-0.603263	0.162788	0.906963	0.589138	0.0155036	-1.67439	1.22377	0.749442	-0.0230389	-1.114	-0.836177	cluster2
729	piR-1897	-0.980863	1.08484	0.670778	0.357932	-1.13269	0.471976	0.471976	0.673891	0.137555	-1.7554	0.45791	0.61581	0.634029	0.0267215	-1.73447	cluster2
739	piR-19080	-1.02416	1.19849	0.65372	0.196116	-1.02416	0.162112	-0.805329	0.371288	1.39102	-1.11909	0.280586	-0.549317	-0.944509	1.60448	-0.39124	cluster2
748	piR-1920	-0.46842	1.08954	0.996682	-0.427149	-1.19065	0.629973	0.366264	0.835081	-0.175806	-1.65551	0.307709	0.226733	1.00179	0.145757	-1.68199	cluster2
772	piR-1949	-1.03084	1.22978	0.325529	0.506378	-1.03084	0.0681747	1.09079	0.153393	0.32383	-1.63619	-0.175599	1.28773	-0.614598	0.702397	-1.19993	cluster2
787	piR-1962	-0.591152	0.581769	1.47319	-0.544235	-0.91957	0.770299	1.0556	-0.0142648	-0.335223	-1.47641	1.03387	-0.465636	0.639263	0.284117	-1.49161	cluster2
790	piR-19683	-0.458563	1.62026	0.275138	-0.550276	-0.886556	-0.314174	-0.139633	1.34397	0.471261	-1.36142	1.53861	0.355063	-0.631224	-0.236709	-1.02574	cluster2
791	piR-19686	-0.652196	0.899079	1.21594	-0.401351	-1.06147	0.609906	0.393627	0.72886	-0.0173023	-1.71509	0.787713	0.393857	0.665482	-0.190138	-1.65691	cluster2
795	piR-1977	-0.588334	1.7477	-0.213415	-0.242255	-0.703693	0.881439	0.716169	0.44072	-0.550899	-1.48743	-0.394669	1.26294	0.0789337	0.473602	-1.42081	cluster2
807	piR-19968	-0.782025	0.554347	1.49476	-0.485053	-0.782025	-0.990148	0	1.18818	0.792118	-0.990148	0.610692	-0.129541	-1.14736	1.35093	-0.684716	cluster2
851	piR-20329	-0.844235	-1.28343	0.997954	0.619756	0.509957	0.367853	-1.70313	0.078205	0.338889	0.918185	0.251681	0.813123	-0.251681	-1.60689	0.793763	cluster2
857	piR-20392	-1.00009	1.19435	0.151093	0.69071	-1.03607	0.791811	-0.303999	0.402975	0.721114	-1.6119	0.46271	0.199806	0.778193	0.304968	-1.74568	cluster2
883	piR-20683	-0.92747	0.625872	0.807284	0.739255	-1.24494	-0.629006	0.0108449	0.260278	1.4966	-1.13872	-0.432095	-0.0482089	0.201763	1.50519	-1.22665	cluster2
889	piR-20779	-0.812291	1.29011	0.860073	-0.5256	-0.812291	0.719712	0.479808	0.959616	-1.07957	-1.07957	1.55066	0.20226	-0.13484	-0.47194	-1.14614	cluster2
895	piR-20861	-0.934112	0.249974	0.228046	1.43406	-0.977967	-0.749585	-0.0670159	0.206012	1.57115	-0.960561	-0.654278	-0.308852	0.209288	1.63163	-0.877789	cluster2
902	piR-20937	-0.577737	0.258877	1.64797	-0.672448	-0.656663	0.640015	-0.313854	1.40926	-0.867713	-0.867713	0.658733	0.462096	0.757052	-0.226132	-1.65175	cluster2
905	piR-2096	-0.85585	0.157657	1.58407	-0.0300298	-0.85585	0.507457	-0.427332	-1.16181	1.44225	-0.360561	-0.71303	1.64626	-0.136314	0.0734001	-0.870316	cluster2
908	piR-20980	-1.40103	0.606816	1.053	-0.642511	0.383722	1.76141	-0.480384	-0.160128	-0.480384	-0.640513	0.0749532	1.68645	-0.412242	-0.861961	-0.487196	cluster2
920	piR-2110	-0.0338015	1.20922	0.707652	-0.578988	-1.30409	0.384817	0.844617	0.582885	-0.145721	-1.6666	0.593809	0.522988	0.168882	0.479406	-1.76508	cluster2
925	piR-2114	-0.902812	1.32053	0.781539	-0.36382	-0.835438	0.335673	1.17485	0.335673	-1.51053	-0.335673	-1.5538	0.039841	1.23507	0.039841	0.239046	cluster2
927	piR-21168	-0.610813	1.08415	1.06853	-0.524893	-1.01698	0.521158	0.953399	0.47176	-0.380372	-1.56595	0.999698	0.274642	0.296614	0.109857	-1.68081	cluster2
931	piR-21210	-1.03006	1.20273	0.250073	0.60732	-1.03006	-0.687672	-0.687672	1.50759	0.555427	-0.687672	-0.085426	-0.939686	1.51631	0.341704	-0.832904	cluster2
934	piR-21242	-1.05249	-0.193314	0.558462	1.41763	-0.730297	0.380608	1.05227	0.268664	-0.067166	-1.63437	-0.430835	-0.137084	1.33167	0.548335	-1.31209	cluster2
942	piR-21337	-0.770778	1.32691	0.692724	-0.185377	-1.06348	-0.950185	-0.406271	0.459552	1.52518	-0.628276	-0.615581	-0.391519	0.280667	1.61325	-0.886813	cluster2
949	piR-2144	-1.26002	1.49014	0.227309	-0.362011	-0.0954138	-0.458459	1.17162	0.865979	-1.24803	-0.331109	0.689818	0.65389	0.617962	-0.352095	-1.60958	cluster2
955	piR-21519	-1.49614	0.227575	1.26405	0.238841	-0.234334	0.143626	-0.164144	1.33074	0.158282	-1.4685	-1.15106	-0.438714	-0.461328	1.31388	0.73722	cluster2
967	piR-21618	-0.0906689	-0.962485	1.68784	-0.404523	-0.230159	-0.526586	-0.734448	1.48275	-0.803736	0.582016	0.535646	0.0573907	-1.56868	1.10955	-0.133912	cluster2
968	piR-21626	-1.48051	1.1826	-0.374641	0.189577	0.48297	0.138553	-0.870903	0.475038	1.34594	-1.08863	1.51698	0.132663	0.161503	-0.819053	-0.992092	cluster2
1000	piR-21989	-0.696493	-1.38573	0.827085	0.379685	0.875453	-0.173596	-0.847422	-0.927367	0.477389	1.471	-0.728193	-0.779717	-0.659496	1.28121	0.886198	cluster2
1009	piR-22080	-1.38292	0.441767	1.25808	-0.518596	0.201676	-0.831375	-0.304447	0.105386	1.67153	-0.641095	-0.552771	-0.318262	-0.0167506	1.70856	-0.820781	cluster2
1019	piR-2215	-0.641991	1.74896	-0.536313	-0.483474	-0.0871839	1.05584	0.365104	0.611796	-0.621663	-1.41108	-0.50733	0.104965	-0.857212	1.67944	-0.419859	cluster2
1028	piR-2220	-0.980809	1.23989	0.314599	0.499657	-1.07334	1.23443	0	-1.54303	0.308607	0	-0.447214	-0.447214	1.78885	-0.447214	-0.447214	cluster2
1041	piR-22278	-1.01319	-0.938692	0.439546	0.141549	1.37079	-0.49177	-0.393416	-0.639301	-0.245885	1.77037	-0.566261	-0.268229	-0.615933	-0.317901	1.76832	cluster2
1042	piR-2228	-0.611942	1.50341	0.559058	-0.744152	-0.706377	0.238384	1.23165	0.55623	-0.834346	-1.19192	0.139515	-0.0214638	1.05173	0.461473	-1.63125	cluster2
1053	piR-2309	-1.35842	0.244211	1.31263	0.320527	-0.518948	-0.538741	-0.390916	0.446761	1.51439	-1.03149	-0.652663	-0.331276	0.0889995	1.68357	-0.788635	cluster2
1069	piR-2608	-0.736626	0.418572	1.53626	-0.309053	-0.909155	0.663583	0.769635	0.739335	-0.912048	-1.2605	1.38465	0.228586	0.241723	-0.572778	-1.28218	cluster2
1073	piR-2651	-0.686303	1.10299	0.784347	0.0980433	-1.29907	-0.746956	1.28282	0.876861	-0.584574	-0.828147	0.0982237	-0.211956	-0.134411	1.51988	-1.27174	cluster2
1079	piR-2695	-0.736128	1.61382	-0.11325	0.141563	-0.906003	1.27278	0.102945	0.617673	-0.973302	-1.0201	-0.311925	1.6636	-0.20795	-0.103975	-1.03975	cluster2
1136	piR-3322	-0.894172	0.39599	1.49454	-0.102191	-0.894172	-0.25539	0.368574	1.46414	-0.335199	-1.24212	0.376706	-0.918221	1.47365	-0.0139124	-0.918221	cluster2
1160	piR-3671	-0.408901	0.793748	1.31854	-0.769695	-0.933693	0.561759	0.561759	1.02712	-1.10025	-1.05039	0.342747	1.233	0.476285	-1.14843	-0.903607	cluster2
1162	piR-3688	-1.01054	1.22653	0.300847	0.532267	-1.04911	1.16185	0.697109	-0.883005	0.185896	-1.16185	1.50465	-0.0244659	-0.146795	-0.0244659	-1.30892	cluster2
1163	piR-371	-1.36171	0.821181	0.873154	-0.738023	0.405393	-0.704169	1.72689	-0.620339	-0.36885	-0.0335319	-0.352208	0.150946	1.66041	-0.855363	-0.603786	cluster2
1167	piR-3780	-0.42531	-0.506709	0.9076	-1.1579	1.18232	-0.227493	0.599754	0.0597457	-1.5373	1.10529	-0.295834	0.260551	1.11549	-1.54431	0.464107	cluster2
1169	piR-3800	-0.720916	1.2542	0.883863	-0.461683	-0.955461	0.496979	1.06056	0.189569	-0.143458	-1.60365	0.929291	0.652716	-0.0387205	0.0995669	-1.64285	cluster2
1185	piR-4015	-0.459279	0.544975	1.46889	-0.526229	-1.02836	0.748037	0.505617	0.875018	-0.787285	-1.34139	0.352806	0.523518	0.55197	0.352806	-1.7811	cluster2
1186	piR-4020	-0.846458	1.53169	-0.846458	0.403075	-0.241845	-1.06197	-0.499338	1.50505	0.450107	-0.393844	-0.800613	-0.800613	0.55757	1.48685	-0.443196	cluster2
1187	piR-4022	-0.599855	1.37335	0.636688	-0.284142	-1.12604	0.164145	-0.10943	1.37569	0.00781644	-1.43822	-0.673189	1.16278	0.734388	0.061199	-1.28518	cluster2
1200	piR-4170	-1.18316	-0.817232	0.504163	0.219555	1.27667	-0.984092	-0.0149105	-0.890902	0.46968	1.42022	0.418408	-0.965038	-1.10001	1.22823	0.418408	cluster2
1203	piR-4221	-0.600122	1.48602	0.342927	-0.0857318	-1.14309	-0.949506	1.08931	0.914554	-0.0174756	-1.03688	-0.325695	1.57419	-0.732814	0.352836	-0.86852	cluster2
1204	piR-4228	-1.22003	-0.572838	0.928107	-0.256124	1.12089	-0.736394	-0.0955448	-0.316929	-0.58492	1.73379	-0.84493	-0.472167	-0.84493	1.00335	1.15867	cluster2
1207	piR-4248	-0.913928	1.22985	0.496455	0.327209	-1.13959	1.45765	0.332259	-0.310823	-0.203643	-1.27545	0.363007	0.502625	0.781861	0.0837708	-1.73126	cluster2
1218	piR-4416	-0.74512	0.88141	1.17488	-0.192995	-1.11818	0.74505	0.444627	0.542264	-0.0135191	-1.71842	0.897319	0.591415	0.351062	-0.202479	-1.63732	cluster2
1247	piR-4692	-1.10995	0.92007	0.746399	0.499401	-1.05592	0.534498	0.601033	0.606578	-0.0144159	-1.72769	0.557742	0.480781	0.539633	0.191045	-1.7692	cluster2
1253	piR-4746	-0.907783	0.891573	1.26441	-0.583575	-0.664627	0.941531	-0.861401	-0.210342	-1.01165	1.14186	-0.56184	0.156792	1.52873	-1.14981	0.0261321	cluster2
1255	piR-4784	-0.775117	0.79934	1.34434	-0.593449	-0.775117	0.667635	0.985556	-0.52457	0.349713	-1.47833	-0.435477	1.03952	0.196667	0.688334	-1.48905	cluster2
1256	piR-4814	-1.35632	-0.105432	1.42244	0.269834	-0.230521	-0.362327	0.264401	0.460254	1.14574	-1.50807	-0.380964	-0.249597	0.563236	1.35144	-1.28411	cluster2
1257	piR-4836	-0.701185	0.445613	1.23199	0.322742	-1.29916	-0.0946922	0.395986	0.576762	0.809188	-1.68724	0.328597	0.433024	0.265941	0.732382	-1.75994	cluster2
1258	piR-4841	-0.867918	0.055399	1.07105	0.886385	-1.14491	-0.58992	1.45211	-0.136135	0.431095	-1.15715	1.33752	0.346764	0.0990755	-0.396302	-1.38706	cluster2
1259	piR-4850	-0.454865	0.947636	1.19781	-0.720203	-0.970379	0.779501	0.687795	0.619015	-0.619015	-1.4673	0.233176	0.421775	0.558937	0.558937	-1.77283	cluster2
1269	piR-4941	-0.328289	0.608804	0.593492	0.743549	-1.61756	0.370592	0.53656	0.481938	0.395802	-1.78489	0.115171	0.147163	0.460683	0.959756	-1.68277	cluster2
1271	piR-4991	-0.794452	0.425665	1.56322	-0.473369	-0.721061	-0.214207	1.37787	0.596307	-0.604991	-1.15498	0.421501	0.941159	0.536981	-0.300247	-1.59939	cluster2
1277	piR-5067	-0.450479	1.0873	0.729993	0.0741753	-1.44099	0.613051	0.443484	0.645661	0.0326091	-1.73481	0.51672	0.506088	0.484824	0.272182	-1.77981	cluster2
1287	piR-5219	-0.75896	0.781601	1.08184	0.166361	-1.27084	0.531843	0.491182	0.767675	-0.094333	-1.69637	0.660194	0.523944	0.579683	-0.0458296	-1.71799	cluster2
1290	piR-5283	-0.193234	0.33816	1.54588	-0.724629	-0.966172	0.0407877	0.907526	1.06048	-1.13186	-0.876935	0.616659	-0.539576	1.38748	-0.325459	-1.13911	cluster2
1294	piR-5316	-0.499124	1.48127	-0.756737	0.579628	-0.805039	0.356561	0.272992	1.19225	-0.311991	-1.50981	0.298424	1.29317	-0.51869	0.298424	-1.37133	cluster2
1311	piR-5487	-0.592996	1.2399	0.781677	-0.22462	-1.20396	0.777011	0.176085	0.832911	-0.159315	-1.62669	0.816172	0.712672	0.2691	-0.1449	-1.65304	cluster2
1313	piR-5507	-0.335956	0.083989	1.21461	0.503934	-1.46658	0.095482	0.214834	0.453539	0.930949	-1.69481	0.169858	-1.20208	1.21514	0.62717	-0.810094	cluster2
1321	piR-5590	-1.71775	0.246797	0.117873	0.848441	0.504644	-1.16321	-0.328371	-0.564909	1.25783	0.798664	-0.38149	-0.342825	0.288695	1.55173	-1.11611	cluster2
1329	piR-5645	-1.08309	1.16077	0.470348	0.470348	-1.01837	0.144883	-0.285239	1.11832	0.552367	-1.53033	0.464574	0.105082	0.85172	0.298655	-1.72003	cluster2
1330	piR-5649	-0.58623	1.31204	0.828167	-0.632757	-0.921219	0.90783	0.214073	0.669971	-0.162537	-1.62934	0.689996	0.590858	0.293446	0.174482	-1.74878	cluster2
1337	piR-5716	-0.222056	1.40313	0.582494	-0.672603	-1.09097	-0.328054	1.27016	0.744431	-1.23231	-0.454229	0.972531	0.786528	0.228518	-0.542066	-1.44551	cluster2
1350	piR-5822	-0.59937	1.33248	0.812369	-0.698439	-0.847043	-0.624056	0.838576	0.741067	0.497295	-1.45288	-0.49301	0.56344	1.03297	0.387365	-1.49077	cluster2
1352	piR-5832	-0.723625	1.21911	0.835912	-0.215662	-1.11574	0.38557	0.79058	0.0291607	0.515173	-1.72048	0.314426	0.860533	0.430267	0.115841	-1.72107	cluster2
1356	piR-5876	-1.08611	0.932943	0.654453	0.58483	-1.08611	1.7288	-0.70543	-0.506717	-0.506717	-0.00993563	1.57245	-0.734949	-0.734949	0.41875	-0.521301	cluster2
1364	piR-5958	-1.05825	0.942738	0.861065	0.324358	-1.06991	0.338312	0.840115	0.767273	-0.382018	-1.56368	0.694525	0.377426	0.686791	-0.0556858	-1.70306	cluster2
1372	piR-6016	-0.631072	1.19202	0.981668	-0.654445	-0.888175	0.705066	0.399723	0.705066	-0.127689	-1.68217	0.761462	0.503825	0.417945	0.0458022	-1.72903	cluster2
1381	piR-6152	-1.534	1.19475	0.457251	-0.0180278	-0.0999725	-0.410649	0.571337	1.0534	0.303523	-1.51762	-0.690693	0.145409	0.739163	1.1148	-1.30868	cluster2
1385	piR-6193	-0.968618	1.2223	0.789885	-0.0749525	-0.968618	0.296495	-0.115303	-0.650641	1.53189	-1.06244	-0.781177	-0.356624	1.59632	0.32266	-0.781177	cluster2
1386	piR-62	-0.97662	0.97662	0.845433	0.291528	-1.13696	0.0353968	-0.0707937	0.973413	0.67254	-1.61056	0	0.386981	0.588211	0.743004	-1.7182	cluster2
1402	piR-6422	-0.880053	-0.494065	1.59027	-0.571263	0.355109	1.51844	0.400208	-0.894582	-0.188333	-0.835728	-0.505751	0.183909	1.33334	0.337167	-1.34867	cluster2
1416	piR-6674	-1.51682	0.890543	0.600935	0.534567	-0.509226	0.62213	0.408828	0.728781	-0.0533254	-1.70641	1.0424	0.693923	0.118179	-0.336356	-1.51815	cluster2
1420	piR-6718	-1.04141	0.941088	0.988859	0.128982	-1.01752	0.28398	0.575242	1.02124	-0.316747	-1.56371	0.669614	0.821436	0.62167	-0.696782	-1.41594	cluster2
1429	piR-6817	-1.44797	-0.466611	0.625851	0.162943	1.12579	1.51219	0.27269	-0.264427	-1.21471	-0.305743	1.64559	-0.585718	-0.0976197	0.00697283	-0.969224	cluster2
1454	piR-7079	-0.478329	1.71401	0.0199304	-0.478329	-0.777284	-0.909282	-0.277836	1.23763	0.858767	-0.909282	-0.2883	-0.408425	-0.2883	1.75382	-0.7688	cluster2
1488	piR-7570	-0.479067	1.62592	0.246792	-0.914582	-0.479067	-0.475315	1.52992	0.490168	-0.772386	-0.772386	0.934374	-1.08302	0.722016	0.509659	-1.08302	cluster2
1491	piR-7596	-0.907172	0.448121	0.666716	1.01647	-1.22414	-0.543514	-0.149663	0.0669546	1.63251	-1.00629	-0.724499	-0.165425	0.217503	1.59604	-0.923621	cluster2
1494	piR-7646	-1.13915	0.511793	0.897014	0.759435	-1.02909	-0.868372	-0.073708	-0.200394	1.69989	-0.557417	-0.427823	-0.63625	-0.0767887	1.7442	-0.60334	cluster2
1503	piR-7797	-0.657267	0.146059	1.67968	-0.438178	-0.730297	0.244143	-0.366215	-0.810112	1.63132	-0.699137	1.7013	-0.51468	0.0571866	-0.800613	-0.443196	cluster2
1523	piR-8242	-0.456143	1.16856	0.788441	-0.167988	-1.33287	0.640192	0.513002	0.481204	0.120831	-1.75523	0.583893	0.583893	0.565589	-0.00183038	-1.73154	cluster2
1534	piR-8423	-0.862963	-0.0215741	1.57491	0.172593	-0.862963	0.547675	-0.220094	-0.885493	1.4434	-0.885493	1.39319	-0.928791	0.568273	-0.103878	-0.928791	cluster2
1545	piR-8584	-0.424001	0.603881	1.43903	-0.616729	-1.00218	0.113542	-0.548784	1.05972	0.775867	-1.40035	1.61016	-0.316894	-0.573835	0.239812	-0.959247	cluster2
1551	piR-8640	-0.447214	1.78885	-0.447214	-0.447214	-0.447214	-0.262162	1.18292	0.869609	-1.18932	-0.601053	-0.730293	1.09086	-0.730293	1.10002	-0.730293	cluster2
1552	piR-8641	-0.213197	0.0432807	1.67031	-0.613944	-0.886452	0.201163	0.556157	0.902699	0.0236663	-1.68369	0.762088	0.712762	0.688099	-0.859507	-1.30344	cluster2
1568	piR-8812	-1.04207	0.639284	0.528426	0.990337	-1.11598	-0.582751	-0.0133966	0.109405	1.57187	-1.08512	-0.480571	0.204406	-0.39359	1.62872	-0.958968	cluster2
1573	piR-8855	-0.822223	1.02707	1.09819	-0.324337	-0.978701	0.907222	1.13984	-0.139573	-0.814174	-1.09332	1.08518	-0.181947	0.792768	-0.246928	-1.44908	cluster2
1578	piR-8920	-1.18347	-0.889632	0.549181	0.346531	1.1774	-0.320772	-0.681059	-0.878636	0.271959	1.60851	-0.663406	-0.953103	-0.489588	0.741624	1.36447	cluster2
1585	piR-8973	-1.17709	0.865111	0.917862	0.34514	-0.95102	0.744981	0.212852	0.802508	-0.103549	-1.65679	0.713698	0.43345	0.237276	0.3774	-1.76182	cluster2
1594	piR-9092	-1.07424	-1.07424	1.01456	0.666428	0.467494	-0.990112	1.04017	-0.906676	1.04017	-0.18356	-0.595714	0.075513	-0.595714	1.71163	-0.595714	cluster2
1605	piR-9217	-1.27682	0.276832	1.29376	0.389824	-0.683605	1.5268	0.481669	-0.42714	-0.836105	-0.745224	0.787501	0.521454	0.840711	-1.28767	-0.861995	cluster2
1606	piR-9222	-1.4522	0.862679	0.955274	0.106485	-0.472236	0.269106	0.592715	1.15477	-0.684688	-1.33191	0.957203	0.974863	-0.0671102	-0.490964	-1.37399	cluster2
1616	piR-9326	-1.4821	1.0704	0.741048	0	-0.329355	-1.05342	0.976608	0.537683	0.647414	-1.10829	-1.04934	0.227817	0.538476	1.26335	-0.980302	cluster2
1622	piR-9370	-0.967628	1.40664	0.197109	-0.967628	0.331502	1.78885	-0.447214	-0.447214	-0.447214	-0.447214	-0.0169821	0.32266	-1.29064	1.4265	-0.441535	cluster2
1635	piR-944	-0.644485	1.53539	-0.407542	0.445453	-0.928816	-0.598309	-0.097632	0.46563	1.41692	-1.1866	-0.738421	-0.719191	0.338443	1.6076	-0.488434	cluster2
1642	piR-9505	-1.02048	0.804468	1.12104	0.115456	-1.02048	0.892128	-0.959458	0.892128	0.345068	-1.16987	-0.672569	-0.0825962	-1.20355	1.27434	0.684369	cluster2
1649	piR-9612	-1.03769	0.853424	1.24134	-0.746746	-0.310336	1.32229	-0.522768	0.553519	-0.0615021	-1.29154	1.65635	-0.131078	-0.786467	0.0476647	-0.786467	cluster2
1655	piR-9730	-0.564987	-0.564987	1.74356	-0.048601	-0.564987	0.855071	-0.868862	-0.868862	1.26881	-0.386161	1.40239	0.669799	-0.586074	-1.0047	-0.481418	cluster2
1659	piR-9783	-0.377912	1.55101	0.212575	-0.220449	-1.16523	-0.24643	0.873706	-0.134416	0.98572	-1.47858	1.00401	-0.713373	0.475582	0.607688	-1.3739	cluster2
1665	piR-9873	-0.671761	0.11653	1.69311	-0.46612	-0.671761	1.62389	-1.08259	0.0246043	-0.159928	-0.405971	1.5051	-0.691785	-0.458074	-0.878754	0.523513	cluster2
1671	piR-9902	-1.23528	1.03507	1.0089	-0.234231	-0.574455	0.588503	0.862991	0.720258	-1.21214	-0.959611	1.15556	0.657476	0.230543	-1.23526	-0.808325	cluster2
1678	piR-9984	-0.911726	0.0991836	0.213626	1.51064	-0.911726	-0.985266	0.428025	0.185747	1.35676	-0.985266	1.1246	0.554527	-0.196935	0.0621899	-1.54438	cluster2
1680	piR-9987	-1.03462	1.03462	0.411931	0.689746	-1.10168	-0.636505	0.172169	0.328687	1.38083	-1.24518	-0.623418	-0.0339165	0.426379	1.41965	-1.18869	cluster2
6	piR-10089	-0.433896	0.784058	-0.0913466	1.12661	-1.38542	-0.278641	-0.391603	0.700368	1.26518	-1.2953	-0.526059	-0.233804	-0.489527	1.77545	-0.526059	cluster3
44	piR-10577	-0.726515	-0.726515	0.946038	1.23351	-0.726515	-0.728426	-0.728426	-0.728426	0.991468	1.19381	-0.447214	-0.447214	-0.447214	-0.447214	1.78885	cluster3
50	piR-10627	-0.959246	0.697633	-0.523225	1.39527	-0.610429	-0.902445	-0.174667	1.71756	-0.320222	-0.320222	-0.563391	0.442664	1.24751	0.241453	-1.36823	cluster3
83	piR-11110	-0.156551	-0.156551	-1.20023	1.58291	-0.0695784	-0.0969154	-0.512267	-0.373817	1.73755	-0.754556	-0.27819	-0.655398	-0.183889	1.7493	-0.631822	cluster3
90	piR-11212	-1.22385	-0.906281	0.376192	0.852539	0.901395	-0.221361	-1.00579	-0.780136	0.606056	1.40124	-0.540897	-0.657469	-0.960558	0.974547	1.18438	cluster3
115	piR-11570	-1.06731	-1.06731	0.412128	1.04617	0.676312	-0.760398	-0.498192	-0.41953	1.73056	-0.0524413	-1.03173	-0.364138	-0.728277	0.971035	1.1531	cluster3
118	piR-11610	-0.890057	-0.956645	0.0754662	0.286328	1.48491	-0.361458	-0.822894	-0.656265	0.189702	1.65092	-0.546329	-0.605712	-0.635404	0.0771986	1.71025	cluster3
135	piR-11840	0.480727	0.587555	-1.06828	1.06828	-1.06828	-0.321677	-0.281467	1.04545	0.924822	-1.36713	0.838083	1.04249	-0.97606	0.1993	-1.10382	cluster3
183	piR-12482	-0.851892	-1.11357	0.107577	0.543699	1.31418	-0.377956	-0.792787	-0.746694	0.313427	1.60401	-0.497945	-0.865992	-0.736093	0.692793	1.40724	cluster3
312	piR-14115	-0.504443	-1.11325	0.0173946	1.58291	0.0173946	-0.801384	-0.801384	-0.117276	0.0781838	1.64186	-0.260915	-0.863026	-0.963378	0.842956	1.24436	cluster3
401	piR-15163	-1.08815	-1.08815	0.544073	0.772584	0.859636	-0.333204	-0.664127	-0.972227	0.454162	1.5154	-0.465238	-0.730506	-0.954963	0.963125	1.18758	cluster3
403	piR-152	-1.34544	-0.224239	-0.364389	1.22822	0.705844	-0.84951	-0.784163	-0.457428	1.41149	0.679608	-0.913869	-1.00712	0.0393731	1.37598	0.505633	cluster3
419	piR-15429	-0.770542	-0.560871	-0.770542	0.670948	1.43101	-0.73008	-0.73008	1.12956	-0.73008	1.06068	1.72231	-0.586584	0.0374415	-0.586584	-0.586584	cluster3
432	piR-15655	-1.35746	0.590822	0.0681108	1.23233	-0.533799	-0.698763	-0.176323	0.950187	1.09712	-1.17222	-1.70104	0.482727	0.0996103	0.904155	0.214545	cluster3
455	piR-15925	-1.21493	0.579855	0.165673	1.24715	-0.777741	-0.591619	-0.200681	0.529069	1.4152	-1.15196	-0.985138	-0.16419	0.528819	1.43506	-0.814552	cluster3
462	piR-15991	-0.117568	-0.537455	0.722205	1.22607	-1.29325	-0.985404	-0.0869474	-0.23186	1.68098	-0.376772	-0.760364	-0.39636	0.270981	1.62589	-0.740142	cluster3
492	piR-1636	-0.844255	-0.239554	0.923331	1.16754	-1.00706	0.0144687	0.798187	0.231498	0.653501	-1.69766	0.377001	-0.339832	1.33278	0.0318593	-1.40181	cluster3
543	piR-16895	-0.668713	-0.702486	-0.702486	0.580902	1.49278	-0.735158	-0.735158	0.0306316	1.68984	-0.250158	-0.645396	-0.645396	-0.364789	1.73976	-0.084182	cluster3
572	piR-17177	-0.857649	0.857649	-0.311872	1.24749	-0.935617	0.487741	0.616094	-1.56591	0.8728	-0.410729	-1.12397	0.26856	0.417761	1.31296	-0.875308	cluster3
616	piR-17640	0.135302	0.947114	-0.541208	0.879463	-1.42067	0.102331	0.567473	1.07913	-0.176754	-1.57218	-0.850501	0.377026	-0.0175361	1.47303	-0.982022	cluster3
661	piR-1836	-0.889804	-0.985763	-0.0261707	0.48852	1.41322	-1.05214	0.614386	0.084478	-0.929258	1.28253	-0.499859	-0.42678	-0.558322	-0.295238	1.7802	cluster3
722	piR-18897	-0.664992	-1.11431	-0.0134796	0.301044	1.49174	-0.565568	-0.4193	-0.248655	-0.54119	1.77471	-0.482111	-0.980846	-0.419769	0.286773	1.59595	cluster3
731	piR-18992	-0.361892	-1.18369	-0.539068	0.995203	1.08945	-1.20781	-0.18957	-0.611881	1.24159	0.767667	-0.856489	-1.23207	0.253926	0.93977	0.894864	cluster3
780	piR-19527	-0.910965	-0.298886	1.02861	1.0922	-0.910965	-0.0864045	-0.324017	-1.10166	1.63088	-0.118806	-0.657516	1.60172	0.370826	-0.657516	-0.657516	cluster3
794	piR-19762	-1.2306	-0.728315	0.433222	1.31222	0.213472	0.139052	-1.63386	0.173814	1.11241	0.208577	0.754624	-1.13194	-0.466092	1.3095	-0.466092	cluster3
800	piR-19877	0.59419	-1.10577	0.212892	1.22969	-0.931004	0.249228	-1.75628	0.249228	0.638647	0.619176	0.0576135	1.08985	-0.68656	-1.2867	0.825793	cluster3
814	piR-20019	-0.232566	-0.486935	-0.37792	1.76605	-0.668627	-0.375304	-0.648963	-0.648963	1.73578	-0.0625506	-0.735767	-0.613139	0.286132	1.63504	-0.572263	cluster3
858	piR-20415	-0.756012	-1.01596	-0.181963	0.500398	1.45354	-0.67788	-0.659803	-0.723072	0.551342	1.50941	1.00353	-1.39296	0.928637	-0.119824	-0.419384	cluster3
870	piR-20502	-0.972336	-0.798705	-0.339092	0.861008	1.24913	-1.0938	-0.525592	-0.302367	1.50372	0.418038	-1.02802	-1.1465	0.79471	0.539528	0.840278	cluster3
884	piR-20695	-0.939177	1.2656	-0.939177	0.778829	-0.166074	-0.400712	-0.975991	1.42431	0.630823	-0.678433	-1.14378	-0.296534	0.853293	1.2164	-0.629379	cluster3
940	piR-21306	-0.839855	-0.224444	-0.0977418	1.71229	-0.55025	-0.314382	-0.302992	-0.177694	1.71316	-0.918087	-0.525244	-0.0733296	-0.218283	1.70022	-0.883366	cluster3
954	piR-21489	-0.761893	-1.07644	-0.167756	1.33506	0.671025	-0.776502	-0.776502	-0.197023	0.0927166	1.65731	-0.400195	-0.772469	-0.446729	-0.120989	1.74038	cluster3
982	piR-21744	-1.12206	-0.839779	0.183481	1.34788	0.430475	0.21793	1.30758	0.334678	-1.37763	-0.48256	-0.123645	0.49458	1.44569	-0.908315	-0.908315	cluster3
999	piR-21988	-1.06101	1.19722	-0.34411	0.910459	-0.702559	-0.468541	0.0260301	0.247286	1.45768	-1.26246	-0.388691	-0.0979379	0.238724	1.49355	-1.24565	cluster3
1067	piR-2554	-0.806649	-1.07044	-0.00138838	1.40782	0.470661	0.225883	0.225883	-0.531825	1.38389	-1.30383	-0.775045	-0.624258	0.363397	1.59985	-0.563943	cluster3
1080	piR-27	-0.938775	-0.849792	-0.293645	0.774156	1.30806	-0.783431	-1.0543	-0.179189	1.33142	0.685502	-0.79626	-1.26818	0.216226	0.96272	0.885496	cluster3
1084	piR-275	-0.933564	-0.821087	-0.286818	0.641123	1.40035	-0.976424	-0.680538	0.20712	1.58792	-0.13808	-1.16681	-0.791134	0.313802	1.35244	0.291703	cluster3
1144	piR-3400	-1.20048	-0.642118	0.586281	1.34007	-0.0837545	-1.18317	0.237482	0.555539	1.23406	-0.84391	-1.63686	-0.145329	0.734291	0.849024	0.198871	cluster3
1168	piR-379	-0.806932	-0.79563	-0.343568	0.379733	1.5664	-0.859355	-0.341835	-0.818498	1.47629	0.543396	-1.19236	-0.874764	0.867504	1.01269	0.186931	cluster3
1175	piR-3857	-0.756376	-0.96266	-0.412568	1.23771	0.893898	0.982861	-1.23339	-0.366164	-0.462523	1.07922	-1.03377	0.314627	1.21356	0.53936	-1.03377	cluster3
1183	piR-399	-0.757331	-0.643569	-0.749205	0.810961	1.33914	-0.775923	-0.98178	-0.364209	1.21931	0.902604	-0.933517	-1.02839	-0.0607166	1.11567	0.906954	cluster3
1210	piR-4288	-0.978542	-0.978542	0.00635417	1.27719	0.673542	0.893921	-0.170271	1.00034	-1.4473	-0.27669	-0.694996	0.608121	-0.694996	1.47687	-0.694996	cluster3
1212	piR-4292	-0.447214	-0.447214	-1.19257	1.0435	1.0435	-0.807005	0.201751	-0.397198	1.65184	-0.649387	-0.445891	-0.469609	-0.327303	1.78356	-0.540761	cluster3
1230	piR-454	-0.845228	-0.776174	-0.555199	1.03306	1.14354	-1.36469	-0.31756	-0.262808	1.16758	0.777475	-1.08695	-1.01985	0.650082	0.344424	1.1123	cluster3
1232	piR-455	-0.808871	-0.73899	-0.634169	1.18273	0.999296	-0.865089	-0.347691	-0.120036	1.7219	-0.389083	-0.703177	-0.869163	-0.341026	1.59045	0.322918	cluster3
1233	piR-457	-0.881249	-0.834151	-0.441671	1.02359	1.13348	-1.04601	-0.159139	-0.7642	1.40739	0.56196	-1.04094	-1.06442	0.273931	1.04094	0.790487	cluster3
1236	piR-4597	0.0673244	1.07719	-1.44748	0.740569	-0.437609	-0.131876	1.05501	-1.31876	-0.527504	0.923133	1.11649	0.832638	-1.05972	0.0756943	-0.965103	cluster3
1263	piR-4889	-0.43586	-0.653789	0.799076	1.30758	-1.01701	-0.68106	0.419643	0.0068794	1.41716	-1.16262	-0.673114	-0.416304	0.0162196	1.71928	-0.646082	cluster3
1283	piR-5134	-1.54604	0.0257941	-0.224086	0.735133	1.0092	-0.105934	-0.226736	-0.830746	-0.551972	1.71539	-0.453487	-1.37159	0.13076	1.32708	0.367241	cluster3
1303	piR-545	-0.767219	-0.742837	-0.661563	0.907008	1.26461	-1.32095	-0.00302971	-0.0787725	1.49668	-0.0939211	-0.710833	-1.36447	0.800708	0.936883	0.337714	cluster3
1306	piR-547	-0.968963	0.372678	-0.521749	1.56525	-0.447214	-1.10723	1.06769	0.593159	0.474527	-1.02814	-0.615547	-0.456901	-0.171338	1.76415	-0.52036	cluster3
1309	piR-548	-0.744447	-0.616094	-0.744447	0.667435	1.43755	-0.684532	-0.378937	-0.195581	1.76023	-0.501175	-1.47892	-0.40551	1.14497	0.548631	0.190828	cluster3
1316	piR-553	-0.852444	-0.686691	-0.63144	1.2392	0.931374	-0.780571	-0.741543	0	1.67823	-0.156114	-1.23359	-0.903431	0.552264	1.01749	0.567271	cluster3
1319	piR-555	-0.838478	-0.821436	-0.497634	0.925394	1.23215	-0.903533	-0.454262	-0.604019	1.56745	0.39436	-0.892626	-0.814781	-0.438529	1.22217	0.923764	cluster3
1320	piR-5569	-1.01798	0.950759	-0.489785	1.19085	-0.633839	0.496475	-0.628351	0.923133	0.651623	-1.44288	-0.703741	0.0551954	-0.462261	1.71106	-0.60025	cluster3
1335	piR-5705	-0.797782	-0.542492	1.34027	0.797782	-0.797782	-1.03793	-0.611916	1.59563	0.00774577	0.0464746	1.48896	0.48576	-0.25344	-0.887041	-0.834241	cluster3
1351	piR-583	-1.14559	-0.60522	-0.34584	1.09156	1.0051	-1.01742	-0.640974	-0.244181	1.5363	0.366271	-1.0643	-0.934245	0.322976	1.33092	0.344652	cluster3
1358	piR-588	-0.920364	-0.75724	-0.486797	1.09293	1.07147	-1.25458	-0.325545	-0.294833	1.42503	0.449927	-1.06799	-1.0224	0.311164	1.14891	0.630306	cluster3
1360	piR-589	-1.02827	-0.740868	-0.349677	0.943648	1.17517	-0.813448	-0.842091	0.0315068	1.62117	0.00286425	-1.01301	-1.02337	0.312811	1.27611	0.447465	cluster3
1362	piR-593	-0.918849	-0.819871	-0.374468	0.82152	1.29167	-1.04148	-0.977581	0.587826	1.25872	0.172514	-0.984844	-0.997154	0.160037	1.32954	0.492422	cluster3
1393	piR-6327	-0.0768648	-0.0419263	-1.47441	1.32068	0.272521	-0.475287	-0.383886	-1.2065	0.895734	1.16994	-0.50733	-1.06131	-0.419859	1.47534	0.513161	cluster3
1401	piR-6416	-1.10314	0.431891	-0.868985	1.3425	0.197733	-0.565179	-0.0678215	-0.28259	1.71814	-0.802555	-0.754237	-0.220121	-0.381974	1.75449	-0.398159	cluster3
1405	piR-6478	-0.701377	-0.701377	-0.701377	0.658034	1.4461	0.164794	-1.70584	0.0979855	0.643586	0.799472	-0.3093	-0.667636	-1.12027	1.00145	1.09575	cluster3
1408	piR-6578	-1.01185	-0.787709	-0.307399	0.909388	1.19757	-0.28181	-0.541372	0.126073	1.64637	-0.949256	-0.730784	-0.730784	-0.704113	0.869472	1.29621	cluster3
1409	piR-6582	-0.91516	-0.62732	-0.606156	1.2902	0.858439	-1.72479	0.471878	0.0198876	0.761151	0.471878	-0.99142	-1.05374	0.187929	1.19948	0.65775	cluster3
1413	piR-666	-1.05807	-0.837635	-0.172408	1.10687	0.961233	-1.14064	-0.585981	0.0861354	1.52825	0.112237	-0.908253	-1.02005	0.747472	1.25324	-0.0724047	cluster3
1415	piR-667	-0.885074	-0.885074	-0.365226	0.967716	1.16766	-1.23562	-0.368285	-0.435003	1.20627	0.832644	-0.959253	-1.02407	-0.00324072	1.16342	0.823143	cluster3
1421	piR-673	-0.939025	-0.773133	-0.437491	1.17127	0.978376	-1.07016	-0.561437	-0.175296	1.5654	0.241492	-1.01299	-1.00812	0.477274	1.29059	0.253248	cluster3
1423	piR-675	-0.362186	-0.948967	-0.817447	0.93278	1.19582	-1.23352	-0.311923	-0.127605	1.53126	0.141783	-0.816461	-1.06614	-0.179771	1.16851	0.893862	cluster3
1441	piR-693	-1.38797	0.112538	-0.543936	0.675231	1.14414	1.09142	0.461753	0.461753	-1.42724	-0.587686	0.765092	1.27515	-1.14764	-0.255031	-0.637577	cluster3
1470	piR-736	-0.940947	-0.786186	-0.414759	0.947137	1.19475	-0.475536	0.438956	0.667579	0.896202	-1.5272	-1.03406	-0.710916	0.0789907	1.55109	0.114896	cluster3
1477	piR-742	-0.885429	-0.885429	-0.128154	0.396113	1.5029	-0.860788	-0.376595	1.34498	0.753189	-0.860788	-0.455085	-0.792185	-0.37081	1.73606	-0.117985	cluster3
1518	piR-817	-0.781815	-0.781815	-0.617568	0.997526	1.18367	-1.16238	-0.211341	-0.598799	1.37372	0.598799	-1.02349	-1.03938	0.247926	1.19354	0.621405	cluster3
1527	piR-827	-0.994298	-0.929733	-0.102497	0.809481	1.21705	-1.10542	-0.708704	-0.278371	1.11349	0.979006	-0.93643	-1.21246	0.448945	0.907265	0.792685	cluster3
1533	piR-8331	-0.0180187	-1.18924	0.702731	1.24329	-0.738769	-1.18113	-0.637664	-0.239124	1.13765	0.920266	-0.738835	-0.798419	-0.64946	1.04867	1.13804	cluster3
1577	piR-8891	-0.325342	-0.859299	-0.921387	0.841915	1.26411	-1.18187	-0.074802	-0.583456	1.45116	0.388971	-0.870746	-0.916455	-0.310818	0.820467	1.27755	cluster3
1579	piR-8921	-1.29955	0.0175614	-0.597089	0.632212	1.24686	-1.28729	-0.491773	0.593021	-0.130175	1.31622	0.455525	1.18022	-0.993872	-1.0974	0.455525	cluster3
1590	piR-9023	-0.60441	-1.36705	0.108338	1.02778	0.83534	-0.562439	-0.634087	-0.866944	1.47954	0.583933	-0.946039	-0.974838	0.191512	1.42266	0.306707	cluster3
1597	piR-914	-0.898343	-0.656215	-0.587036	1.32034	0.821257	-1.26737	-0.628431	-0.0770222	1.13958	0.83324	-0.951124	-0.990233	-0.03598	1.27025	0.707086	cluster3
1600	piR-918	-0.944325	-0.716916	-0.50107	1.02912	1.13319	-1.22517	-0.451706	-0.273808	1.37368	0.577008	-0.972313	-0.912894	-0.183659	1.18838	0.880483	cluster3
1602	piR-920	-0.866486	-0.642692	-0.671383	1.02716	1.1534	-1.00893	-0.467657	-0.597562	1.39431	0.679835	-1.04698	-0.966167	0.0305295	1.03621	0.946413	cluster3
1658	piR-9759	-1.16994	0.0139279	-0.821746	0.988881	0.988881	-0.252262	-0.342356	0.0180187	1.63971	-1.06311	0.538053	-0.204089	-0.0185535	1.18743	-1.50284	cluster3
1676	piR-9965	-0.684376	-1.04346	-0.09294	0.287269	1.53351	-0.87663	0.0821841	0.904025	-1.15058	1.041	-0.850887	-1.10115	0.0667362	1.31804	0.567258	cluster3
7	piR-10092	-0.644916	-0.352927	-0.644916	-0.0990226	1.74178	1.78885	-0.447214	-0.447214	-0.447214	-0.447214	1.19995	0.984577	-0.728176	-0.728176	-0.728176	cluster4
17	piR-10211	-0.686255	-0.942925	-0.0378251	0.0432286	1.62378	-0.330064	-0.616483	-0.752873	-0.0163668	1.71579	-0.623725	-0.798601	-0.623725	0.527543	1.51851	cluster4
26	piR-1034	-0.512825	-1.40823	0.463984	0.240132	1.21694	-0.194688	-1.02211	-0.754416	0.535392	1.43582	-0.00919407	-0.652779	-1.20442	0.49648	1.36992	cluster4
40	piR-1052	0.0606685	-1.05691	-0.657774	0.0925993	1.56142	-0.578881	-0.96116	-0.524269	0.62257	1.44174	-0.886525	0.12089	-0.55072	-0.349237	1.66559	cluster4
102	piR-11415	0.181294	-1.45035	-0.152669	0.0667925	1.35493	-0.758182	-0.741912	-0.587347	0.624768	1.46267	-0.340599	-1.55443	0.384079	0.456547	1.05441	cluster4
117	piR-116	0.30817	-1.32898	-0.365952	-0.0288909	1.41566	-0.884353	-0.77241	-0.380608	1.46646	0.570911	-0.465661	-0.286561	-0.644762	-0.376111	1.77309	cluster4
184	piR-12502	0.848101	-0.620253	-0.873418	-0.658228	1.3038	-0.937657	-0.519155	-0.61451	0.630402	1.44092	-0.906974	-0.508455	-0.357293	0.105356	1.66737	cluster4
185	piR-12504	-0.0579754	-1.26864	0.0272825	-0.228491	1.52782	-0.658592	-0.781057	-0.536126	0.389168	1.58661	-1.06719	-0.74831	0.017007	0.31463	1.48386	cluster4
219	piR-12889	-0.281036	1.30388	-0.754876	-1.03264	0.764679	-0.157405	0.378442	-0.375093	-1.27934	1.43339	-0.472807	-0.158997	-0.347283	-0.765697	1.74479	cluster4
229	piR-13065	0.488069	-0.602692	-0.676642	-0.750592	1.54186	-0.990867	-0.495434	-0.385337	0.275241	1.5964	-0.618165	-0.476058	-1.00896	0.767377	1.3358	cluster4
247	piR-13234	-0.22944	1.2529	-1.20907	-0.577466	0.763081	-0.302257	-0.453386	-0.949951	0.0323847	1.67321	-0.632013	-0.639555	-0.692348	0.355979	1.60794	cluster4
287	piR-13781	-0.253628	-0.924997	-0.626611	0.175302	1.62993	-0.941795	-0.247841	-0.594818	0.148704	1.63575	-0.117331	-1.31731	-0.490658	1.24264	0.682655	cluster4
290	piR-1383	0.336292	-0.030572	-1.43077	-0.214004	1.33906	-0.633257	-0.743893	-0.696478	0.583735	1.48989	-0.807398	-0.463727	-0.504967	0.0815646	1.69453	cluster4
358	piR-14699	0.207599	0.878163	-0.940626	-1.14271	0.997578	-0.726861	-0.620165	-0.566818	0.273406	1.64044	-0.693075	-0.312804	-0.686942	-0.0245336	1.71736	cluster4
398	piR-15153	-0.267689	-0.663138	-0.906491	0.219018	1.6183	0.364811	-0.912027	-0.547216	-0.486414	1.58085	0.832845	-1.18617	-0.933796	0.32809	0.959033	cluster4
410	piR-15315	-0.530922	-1.04933	-0.271718	0.282444	1.56953	-0.85324	-0.667386	-0.498427	0.48998	1.52907	-0.614929	-0.974605	-0.498905	0.696147	1.39229	cluster4
488	piR-16312	-0.916565	-0.0336354	-0.0336354	-0.6643	1.64814	1.12439	-0.198422	-0.942503	-0.942503	0.959038	-0.662581	1.61504	-0.0414113	0.062117	-0.973166	cluster4
501	piR-16475	-0.289637	-1.14151	0.1363	-0.289637	1.58449	-0.410939	-0.0736009	-0.748276	-0.50294	1.73576	0.510944	-1.12865	-0.632961	-0.175399	1.42607	cluster4
518	piR-16616	0.500724	-1.12663	-0.901304	0.26288	1.26433	0.969526	0.969526	-0.764586	0.0630586	-1.23753	1.34047	-0.228164	0.698753	-1.01248	-0.798575	cluster4
570	piR-17168	-0.418242	-1.32127	0.389726	-0.038022	1.3878	-0.229541	0.123599	-0.494396	-1.02411	1.62444	-0.644055	-0.569165	-0.644055	1.67754	0.179736	cluster4
605	piR-17514	-1.02162	-0.489528	0.0425676	-0.170271	1.63885	-1.11474	-0.943242	0.600245	0.257248	1.20049	-0.128861	-0.773166	-0.902027	0.214768	1.58929	cluster4
669	piR-18452	0.272771	-1.23465	-0.696285	0.308662	1.3495	-1.38072	0.00942469	-0.273316	1.39957	0.245042	-1.48516	-0.429531	0.298488	1.13571	0.480493	cluster4
687	piR-18634	-0.808197	1.11025	-0.808197	-0.563289	1.06943	0.209325	1.58302	-0.313987	-1.09896	-0.379401	0.2083	-1.23378	0.849224	1.00945	-0.833201	cluster4
700	piR-18725	0.0249232	-1.62001	0.186924	0.286617	1.12154	-0.229707	-0.850538	-0.912621	0.546331	1.44654	-0.613098	-0.399227	-1.09787	1.18342	0.926776	cluster4
705	piR-18770	-0.788342	-0.535917	-0.0116504	-0.380579	1.71649	1.4933	-0.583846	0.426657	-1.0891	-0.247012	1.65488	0.226207	-0.666714	-0.48813	-0.726242	cluster4
719	piR-18880	0.513584	-0.635531	-0.952123	-0.424469	1.49854	-0.353827	-0.699961	-0.79611	0.203835	1.64606	-0.503876	-0.379681	-0.379681	-0.521618	1.78486	cluster4
720	piR-18888	0.644356	-0.144817	-1.16993	-0.657373	1.32776	-0.676648	-0.199816	-0.79018	-0.0295182	1.69616	-0.543883	-0.442117	-0.634342	-0.136819	1.75716	cluster4
757	piR-1933	0.485043	-0.584539	-0.360673	-1.03227	1.49244	-0.961659	0.180311	-0.48083	-0.372643	1.63482	-0.519221	-0.842579	-0.103475	-0.251296	1.71657	cluster4
759	piR-19341	-0.66495	-0.510822	-0.598895	0.061651	1.71302	0.0436021	-0.784837	-1.00285	0.21801	1.52607	0.6799	-0.498144	-1.37326	0.00673168	1.18478	cluster4
774	piR-19504	-0.981885	0.706707	0.00312702	-0.981885	1.25394	-0.722897	-0.722897	1.28515	-0.722897	0.883541	1.76078	-0.534522	-0.157212	-0.440195	-0.62885	cluster4
798	piR-1980	0.14533	-0.529415	-1.25606	0.197233	1.44292	0.363007	0.0837708	-1.73126	0.502625	0.781861	0.0734285	-1.48693	0.807713	-0.3855	0.991285	cluster4
810	piR-19986	-0.588482	-0.588482	-0.588482	0.0452679	1.72018	-0.189989	-0.936374	-0.936374	0.827809	1.23493	-0.842927	0.187317	-0.842927	-0.0936586	1.5922	cluster4
820	piR-2008	-0.834605	-0.140431	0.58566	-1.00216	1.39154	-0.702965	0.892116	0.21456	-1.33817	0.934464	-0.87156	-0.445369	0.630762	-0.754358	1.44052	cluster4
873	piR-20519	0.706232	-0.864181	-0.373994	-0.846026	1.37797	-0.359064	-0.426388	-0.437609	-0.561037	1.7841	-0.528047	-0.0710832	-0.369379	-0.762876	1.73138	cluster4
897	piR-20874	-0.893767	-0.747248	0.534795	-0.38095	1.48717	-0.818732	-0.499746	-0.712403	0.510378	1.5205	-0.859064	-0.0660819	-0.7269	1.65205	0	cluster4
906	piR-20960	0.55646	-0.941702	-0.139115	-0.888196	1.41255	0.778868	0.389434	0.681509	-1.65509	-0.194717	1.5561	-0.193731	-1.06865	0.274973	-0.568694	cluster4
914	piR-21006	-0.0591719	-1.38506	-0.267369	0.335307	1.37629	-0.574776	-0.994207	-0.567008	0.869931	1.26606	-0.964126	-0.885422	-0.255789	1.10186	1.00348	cluster4
946	piR-21372	-1.15983	1.17489	-0.858576	0.120502	0.723011	1.38872	0.0941502	-0.96504	-0.96504	0.447214	0.597662	0.022987	-0.0919479	-1.5861	1.0574	cluster4
977	piR-21696	0.789847	-0.621727	-0.796191	-0.72482	1.35289	-0.513788	-0.576228	-0.799226	0.244406	1.64484	-0.702913	-0.165655	-0.199233	-0.663738	1.73154	cluster4
1004	piR-22022	0	-1.6577	0.255031	0.382546	1.02012	-0.990164	-0.206284	-0.66011	0.288798	1.56776	-1.0213	-0.879455	0.964563	1.10641	-0.170217	cluster4
1024	piR-2218	-0.225823	-0.630601	-0.630601	-0.268432	1.75546	0.17721	-0.0886049	-0.841747	-0.841747	1.59489	-0.575751	-0.646831	-0.895613	0.739236	1.37896	cluster4
1051	piR-2280	0.626668	-0.156667	-1.42959	-0.254584	1.21417	0.329293	0.329293	0.76835	0.329293	-1.75623	-0.679654	-1.19454	0.967993	1.07097	-0.164765	cluster4
1077	piR-2671	0.19134	-0.323806	-0.526185	-0.967739	1.62639	-0.407578	-0.680253	-0.493686	-0.177956	1.75947	-0.660194	-0.967261	-0.378716	0.516896	1.48928	cluster4
1081	piR-2702	0.536415	-0.173546	-1.67235	0.536415	0.773069	-0.721847	-0.479764	-0.853893	0.576598	1.47891	0.0430269	-0.978863	-0.225891	-0.49481	1.65654	cluster4
1126	piR-3242	0.92607	-0.375797	-0.523431	-1.18108	1.15423	-0.729926	-0.754923	-0.142486	-0.0674931	1.69483	-0.92036	-0.260543	-0.522778	0.0270694	1.67661	cluster4
1132	piR-3299	-0.355352	0.434319	-1.21083	-0.322449	1.45431	-0.437066	-1.18296	-0.149178	1.52581	0.243396	-0.784194	-0.809409	-0.582472	0.980873	1.1952	cluster4
1135	piR-3317	-0.55265	-0.009447	-0.67861	-0.48967	1.73038	-0.842132	-0.288373	-0.309269	-0.298821	1.7386	-0.773686	-0.636045	-0.259344	-0.0420166	1.71109	cluster4
1142	piR-3398	-0.507388	-0.767586	0.175634	-0.572437	1.67178	0.335134	-0.453417	-1.29125	1.41939	-0.00985688	-0.0400624	0.560873	-0.0400624	-1.57579	1.09504	cluster4
1143	piR-340	0.149776	-0.677933	-0.599103	-0.559689	1.68695	-0.221567	-1.09201	-0.696354	1.36106	0.648876	-0.657318	1.60221	-0.657318	-0.657318	0.369742	cluster4
1170	piR-3802	0.398001	0.364499	-0.573551	-1.39099	1.20204	-0.0559907	-0.303642	-0.454386	-0.890467	1.70448	-0.549534	0.0888513	-0.168743	-1.00126	1.63068	cluster4
1178	piR-3904	0.423933	-0.724219	-0.724219	-0.54758	1.57208	-0.806252	-0.763137	-0.396659	0.40097	1.56508	-0.411887	-0.606174	-0.839318	0.209829	1.64755	cluster4
1188	piR-4031	-0.274701	-1.00127	-0.503618	0.153275	1.62631	-0.799981	-0.509832	-0.685994	0.43315	1.56266	-0.984608	-0.814848	-0.305568	0.882752	1.22227	cluster4
1235	piR-4596	-0.804178	-0.907943	-0.0259412	0.155647	1.58242	-0.240696	-0.971381	-0.326659	-0.154733	1.69347	0.0389841	0.0389841	-0.701713	-0.974601	1.59835	cluster4
1239	piR-4616	-0.783302	-0.783302	-0.0101398	-0.0861886	1.66293	0.988345	0.357486	-1.19337	0.778059	-0.930516	1.54797	-0.8582	-0.737891	-0.376966	0.42509	cluster4
1245	piR-4670	-0.632262	0.155171	-0.609103	-0.600418	1.68661	-0.301665	1.10411	-0.835773	-0.981051	1.01438	1.77934	-0.322079	-0.546785	-0.546785	-0.363691	cluster4
1284	piR-5154	-0.276473	-1.43921	0.356573	0.0465095	1.3126	-0.498661	-0.874635	-0.666859	0.540216	1.49994	1.20976	0.360805	0.0424476	-0.0636715	-1.54934	cluster4
1291	piR-5298	0.102038	1.00647	-0.164653	-1.59087	0.647016	-0.711929	-0.675791	0.516781	-0.657722	1.52866	-0.825634	0.181237	-0.342336	-0.664534	1.65127	cluster4
1312	piR-550	-0.507762	-0.568938	-0.110117	-0.568938	1.75575	-0.798882	-0.706526	-0.429457	0.332483	1.60238	-0.518502	-0.482495	-0.410481	-0.374474	1.78595	cluster4
1315	piR-5521	-1.05663	0.647913	-0.896531	0.0169512	1.28829	-0.0889636	1.4262	-0.283571	-1.34001	0.286351	-0.201106	-0.992341	0.524193	1.4473	-0.778048	cluster4
1331	piR-5663	-0.227615	-1.31621	-0.0791706	0.143497	1.4795	-0.872807	-0.337861	-0.872807	0.732031	1.35144	-0.810521	-0.956561	-0.372402	1.088	1.05149	cluster4
1342	piR-5746	-0.180956	-0.859539	-0.0678584	-0.588106	1.69646	-0.647658	-0.374385	-0.907268	0.34979	1.57952	-0.836868	-0.89751	-0.230442	0.477055	1.48776	cluster4
1355	piR-5873	-0.272103	0.394549	-0.299313	-1.26528	1.44214	0.147665	0.585655	-0.0901007	-1.62932	0.986102	-0.529781	-1.44401	0.314118	1.11113	0.548535	cluster4
1367	piR-598	0.43012	-0.63474	-1.36553	0.388361	1.18179	-1.48431	-0.197908	1.0885	0.742156	-0.148431	-0.864718	-0.565063	0.291093	-0.479447	1.61814	cluster4
1378	piR-6095	0.339328	-0.912954	0.137347	-0.993747	1.43003	-0.799301	-0.799301	-0.350714	1.56598	0.383338	-0.584681	-0.80123	-0.54859	1.6169	0.317605	cluster4
1384	piR-6189	0.702846	-0.323679	-0.379167	-1.27622	1.27622	-0.234577	-0.327875	-0.581111	-0.621096	1.76466	-0.325951	-0.0320608	-0.53969	-0.815769	1.71347	cluster4
1395	piR-6355	-0.711256	-0.975436	-0.0609648	0.162573	1.58508	-0.0222522	-0.673925	-0.737503	-0.276564	1.71024	-0.221866	-1.06496	-0.798719	0.998399	1.08715	cluster4
1404	piR-6477	-0.942959	0.151547	0.277836	-0.942959	1.45654	-0.578218	1.50651	-0.833893	-0.63722	0.542817	-0.101367	1.26489	-1.48966	-0.079331	0.405469	cluster4
1433	piR-6835	-0.952999	0.543326	-1.15638	0.441634	1.12442	-0.637373	-0.960816	-0.123669	1.62673	0.0951303	-1.12114	-0.27631	-0.544669	0.47907	1.46305	cluster4
1482	piR-7503	-0.168465	-0.92839	-0.726964	0.234386	1.58943	0.383223	-0.0705937	1.3917	-1.3312	-0.373138	0.410088	0.24473	0.509303	-1.77264	0.608518	cluster4
1515	piR-8051	0.0731986	-1.55344	-0.130131	0.439191	1.17118	-0.0952561	-0.968437	-0.968437	0.857305	1.17483	-0.885776	-0.483151	-0.78512	0.926039	1.22801	cluster4
1556	piR-8680	-0.558821	-0.991711	0.346312	-0.362053	1.56627	0.68973	-0.0985329	-1.67506	0.295599	0.788263	-0.577392	-1.25668	-0.152839	0.781177	1.20573	cluster4
1557	piR-8692	-0.734097	-0.449668	-0.734097	0.295264	1.6226	-0.432499	-0.432499	-0.644508	1.7724	-0.262891	-0.737937	-0.407965	-0.437963	1.75185	-0.167986	cluster4
1572	piR-884	0.242634	-1.3091	-0.321631	-0.0677118	1.4558	-0.793299	-0.368318	-0.687054	0.198325	1.65035	-0.445433	-1.07576	-0.487455	0.563095	1.44556	cluster4
1582	piR-8965	-0.927595	1.34134	-0.460461	-0.727394	0.774108	-0.495434	-0.495434	0.0550482	-0.770675	1.70649	0.925557	-0.718524	0.621097	0.560205	-1.38834	cluster4
1634	piR-9422	0.388718	-0.574553	-0.276195	-1.06045	1.52248	0.277174	-1.00476	-0.577447	-0.277174	1.5822	-0.223575	-0.0273069	-0.607578	-0.83798	1.69644	cluster4
1639	piR-9471	-0.892338	-0.526626	-0.477864	0.277941	1.61889	-0.529682	-0.839237	0.811721	1.32764	-0.770447	-0.928273	-0.982242	0.717793	1.28447	-0.0917479	cluster4
1657	piR-9741	-0.889945	0.830117	0.0448712	-1.1143	1.12926	-0.364297	-0.596827	-0.868113	0.178273	1.65096	-0.672093	-0.54031	-0.836822	0.5469	1.50233	cluster4
1672	piR-9914	0.301933	-1.09754	-0.601662	-0.127826	1.52509	-0.838353	-0.69718	-0.458271	0.443068	1.55074	-0.81298	-0.75231	-0.418624	0.430758	1.55316	cluster4
