# Supplementary material for: Distinct and Coordinated Regulation of Small Non-coding RNAs by E2f1 and p53 During Drosophila Development and in Response to DNA Damage
Source: Front Cell Dev Biol. 2021 Jul 22;9:695311. doi: 10.3389/fcell.2021.695311 (PMC8339594; doi:10.3389/fcell.2021.695311)
Supplement: Supplementary file 2 [file Data_Sheet.ZIP › Supplementary Tables/Table S3-miRNA developmental clusters.xlsx]

## Sheet: annotated miRNA 
	w1118_E	w1118_L1	w1118_L2	w1118_L3	w1118_P	p53_E	p53_L1	p53_L2	p53_L3	p53_P	e2f1_E	e2f1_L1	e2f1_L2	e2f1_L3	e2f1_P	p53_e2f1_E	p53_e2f1_L1	p53_e2f1_L2	p53_e2f1_L3	p53_e2f1_P	cluster
miR-2b-3p	1.33967	-0.748127	0.361015	-1.20483	0.252275	1.50983	0.0823542	-0.549028	-1.18041	0.137257	0.230315	0.176335	-0.741326	-1.11919	1.45386	0.540343	0.0550049	-0.68918	-1.22305	1.31688	cluster1
miR-9375-3p	1.5743	-0.838326	0.355801	-0.765217	-0.326557	1.60046	0.315023	-0.372958	-0.698844	-0.843683	1.4419	-0.394061	-1.24487	-0.214942	0.411972	1.52154	0.264616	-0.198462	-0.396925	-1.19077	cluster1
miR-309-3p	1.68972	-0.185688	-0.762202	-0.727472	-0.014355	1.4935	0.483579	-0.267038	-0.822039	-0.888003	0.843656	1.08998	0.104687	-0.942185	-1.09614	0.754212	0.180834	1.10706	-1.23056	-0.81155	cluster1
miR-286-5p	1.7043	-0.0248677	-0.577161	-0.828729	-0.273544	1.49508	0.518328	-0.364002	-0.784004	-0.8654	1.5268	0.467192	-0.809157	-0.809157	-0.37568	1.06875	1.06875	-0.365356	-0.809246	-0.9629	cluster1
miR-3-3p	1.68718	-0.0560037	-0.6337	-0.853174	-0.144298	1.48239	0.479059	-0.214383	-0.851944	-0.895125	0.825849	1.18388	-0.200495	-1.25071	-0.558522	1.11221	0.642476	0.354574	-1.05463	-1.05463	cluster1
miR-4957-3p	1.70859	-0.0799341	-0.67944	-0.759374	-0.189843	1.61533	-0.865733	-0.46102	-0.584194	0.295616	-0.146204	0.990937	0.990937	-1.32396	-0.511713	-0.688835	-0.233944	-1.07874	0.610853	1.39067	cluster1
miR-316-3p	1.64769	0.138088	-0.84491	-0.704482	-0.236387	1.06074	0.57246	-0.168371	0.117859	-1.58268	0.632848	0.143829	0	0.89174	-1.66842	-0.491871	0.276678	1.58321	-0.338162	-1.02986	cluster1
miR-9c-3p	1.65682	0.0509792	-0.739198	-0.828412	-0.140193	0.51074	-1.11268	-0.948517	0.328333	1.22213	-0.912039	1.133	-0.782755	-0.465422	1.02722	0.394688	-0.409306	-0.896575	-0.65294	1.56413	cluster1
miR-313-3p	1.75973	-0.188929	-0.550592	-0.658551	-0.361663	1.44816	0.560399	-0.327362	-1.02555	-0.655648	-1.35344	-0.128701	-0.315525	1.36589	0.431771	-0.593307	-1.39573	0.500907	1.15744	0.330696	cluster1
miR-4948-3p	1.77761	-0.300327	-0.576303	-0.527602	-0.37338	1.4577	-0.52287	-0.186173	-1.17646	0.427802	1.50425	-0.916385	0.121032	-0.916385	0.207483	0.27008	-0.560935	-1.34001	1.30885	0.322018	cluster1
miR-6-1-5p	1.77824	-0.277115	-0.527643	-0.553207	-0.420274	1.69108	0.135122	-0.683801	-0.540489	-0.601908	0.126002	0.651011	1.17602	-1.34402	-0.60901	-0.63208	0.239754	1.65649	-0.63208	-0.63208	cluster1
miR-1000-3p	1.72781	-0.00821092	-0.69441	-0.571246	-0.453947	1.62536	0.199765	-0.79906	-0.789979	-0.236086	-0.625821	-0.21137	-0.936659	0.140913	1.63294	0.126578	-0.461107	-1.45565	0.736867	1.05331	cluster1
miR-9382-3p	1.72799	-0.121618	-0.831059	-0.451002	-0.324316	-0.0989862	-0.914167	1.70606	-0.302781	-0.390122	-0.300692	0.240554	-1.5636	1.02235	0.601385	-0.13298	1.25726	0.169247	0.229692	-1.52322	cluster1
miR-310-5p	1.74253	-0.104503	-0.724233	-0.529808	-0.383989	1.09671	0.428843	0.428843	-1.48689	-0.467509	-0.140915	0.591843	-0.338196	1.26823	-1.38097	-0.201327	0.275501	0.134218	1.28214	-1.49053	cluster1
miR-4948-5p	1.75174	-0.152325	-0.699742	-0.533137	-0.366532	1.22527	0.792825	-0.72075	-1.1532	-0.14415	-0.71028	-0.71028	0.736587	-0.71028	1.39425	0.407128	-1.07334	-1.07334	0.962303	0.777245	cluster1
miR-311-3p	1.75795	-0.358699	-0.347927	-0.757253	-0.294068	1.41316	0.590908	-0.235992	-1.01644	-0.751642	-1.17074	0.799815	1.0896	0.162281	-0.880956	-0.116404	-1.49208	1.04763	0.78308	-0.222225	cluster1
miR-311-5p	1.75352	-0.365017	-0.257659	-0.772978	-0.35786	1.49289	0.408887	-0.152771	-0.71443	-1.03458	0.518545	0.267129	0.848528	0.0785674	-1.71277	-0.248983	-0.269062	0.995932	0.935694	-1.41358	cluster1
miR-310-3p	1.74849	-0.194875	-0.345608	-0.770888	-0.437124	1.47724	0.482943	-0.211485	-0.947998	-0.800696	-0.209796	1.11523	0.811579	-0.320215	-1.3968	0.947618	-0.329113	0.919246	-0.0737667	-1.46398	cluster1
miR-312-3p	1.73766	-0.177799	-0.411504	-0.819342	-0.32902	1.37655	0.650986	-0.220508	-0.901489	-0.905543	0.891178	0.352554	0.817729	-0.651245	-1.41022	1.03727	0.464862	0.603627	-1.30439	-0.801366	cluster1
miR-315-5p	1.76107	-0.396321	-0.62005	-0.572108	-0.172591	1.70888	0.0808814	-0.644977	-0.541283	-0.603499	-0.116805	0.879471	-1.55969	0.879471	-0.0824504	0.903521	-0.0514199	-1.63074	0.0587656	0.719878	cluster1
miR-193-3p	1.77046	-0.573528	-0.448848	-0.54028	-0.2078	1.69149	-0.0417842	-0.320346	-0.939371	-0.389986	-0.304173	-0.616873	-0.730583	-0.0767538	1.72838	0.202189	-0.381719	-1.13121	-0.259708	1.57045	cluster1
miR-968-3p	1.77465	-0.496089	-0.538686	-0.512472	-0.227401	1.68836	0.148637	-0.571681	-0.63266	-0.63266	1.78885	-0.447214	-0.447214	-0.447214	-0.447214	-0.713957	0.773453	1.36842	-0.713957	-0.713957	cluster1
miR-283-3p	1.75267	-0.190394	-0.30776	-0.555533	-0.69898	1.73503	-0.101847	-0.774763	-0.501959	-0.356464	1.4401	-1.04407	0.576039	-0.360024	-0.612042	-0.407734	-0.791484	1.73887	-0.131914	-0.407734	cluster1
miR-12-3p	1.75332	-0.136833	-0.473119	-0.449927	-0.693443	1.7219	-0.354764	-0.859509	-0.109602	-0.398028	0.223658	-1.40295	-0.589644	1.07085	0.698085	-0.446697	-0.995915	1.57931	-0.458902	0.322208	cluster1
miR-7-3p	1.73582	-0.0980617	-0.486488	-0.378238	-0.773032	1.66956	0.137493	-0.353553	-0.648181	-0.805316	-0.674003	-0.532851	-0.8328	0.525793	1.51386	-1.11766	-1.00214	0.311906	0.817308	0.990589	cluster1
miR-92b-3p	1.77266	-0.455684	-0.305459	-0.355534	-0.655985	1.11812	0.427923	0.410668	-1.47012	-0.48659	0.456304	0.807307	-1.53271	0.748807	-0.479704	0.666119	-0.104392	-0.62635	1.2875	-1.22287	cluster1
miR-4911-3p	1.76542	-0.337371	-0.660877	-0.24494	-0.522231	1.42194	-0.138726	0.439299	-1.23697	-0.485541	-0.262408	-0.148317	-1.46036	0.82145	1.04963	0.894155	-0.792425	-0.578256	1.26895	-0.792425	cluster1
miR-92a-3p	1.77492	-0.363416	-0.544121	-0.283103	-0.584277	1.46954	-0.00283149	0.0962706	-1.33363	-0.22935	-0.204652	0.218766	-1.61605	0.889178	0.712754	0.679142	-0.378538	-0.489873	1.34715	-1.15788	cluster1
miR-315-3p	1.78503	-0.516833	-0.440828	-0.343108	-0.484259	1.78789	-0.454514	-0.434402	-0.404236	-0.494736	-0.858357	1.70685	-0.0443978	-0.291052	-0.513041	-0.627877	-0.627877	-0.316165	-0.182574	1.75449	cluster1
miR-2500-3p	1.78552	-0.347989	-0.513699	-0.451558	-0.472271	1.5565	-0.677709	-0.90113	-0.379815	0.402157	-1.31101	0.993501	-0.696475	0.122907	0.891078	-0.346171	-0.124267	-1.18941	1.56221	0.0976381	cluster1
miR-4941-5p	1.78834	-0.418867	-0.481571	-0.45649	-0.431408	1.57937	0.390269	-0.707363	-0.463445	-0.798832	1.78885	-0.447214	-0.447214	-0.447214	-0.447214	1.31507	-0.720158	0.845403	-0.720158	-0.720158	cluster1
miR-988-3p	1.51296	-0.118876	0.34582	-0.691639	-1.04827	1.21577	-0.298894	0.81186	-1.23799	-0.490751	0.348351	1.09021	-0.458017	-1.49017	0.509624	1.64463	0.156889	-0.816903	-0.248858	-0.735753	cluster1
bantam-5p	1.58609	-0.255478	0.266123	-0.989978	-0.606761	1.67361	0.191915	-0.640658	-0.584212	-0.640658	1.08816	0.62069	0.348002	-1.34007	-0.71678	0.793288	0.637741	0.715515	-0.801065	-1.34548	cluster1
miR-9377-3p	1.5255	-0.521882	0.481737	-0.92333	-0.562027	1.73658	-0.572701	-0.0184742	-0.572701	-0.572701	0.899106	-1.08422	-1.08422	0.766885	0.502442	0.601506	1.40351	-0.902258	-0.902258	-0.200502	cluster1
miR-4-3p	1.50509	0.283388	-0.290487	-1.22229	-0.275697	1.29892	0.632983	0.021969	-0.939176	-1.01469	1.38286	0.366052	0.20035	-0.891782	-1.05748	1.06832	1.00289	-0.174782	-1.05804	-0.838393	cluster1
miR-5-5p	1.52248	0.272873	-0.240358	-1.19031	-0.36468	1.32998	0.629472	-0.0537715	-0.862811	-1.04287	1.38981	0.399248	0.142156	-0.855964	-1.07525	1.04859	0.968986	-0.108255	-0.702594	-1.20672	cluster1
miR-309-5p	1.48513	0.423743	-0.190318	-1.08498	-0.633581	1.02992	0.675438	0.431131	-0.98202	-1.15447	1.39018	0.474793	0.0523077	-0.983787	-0.933491	0.956403	1.00689	0.0403911	-0.825132	-1.17855	cluster1
miR-5-3p	1.4428	0.404839	-0.157246	-1.23314	-0.457254	1.38604	0.619804	-0.18333	-0.898489	-0.92403	1.26417	0.702475	-0.0156421	-1.02527	-0.925731	1.26097	0.773686	-0.180991	-0.752803	-1.10086	cluster1
miR-286-3p	1.39783	0.458357	-0.0682659	-1.23529	-0.552629	1.14673	0.705255	0.214428	-0.975622	-1.09079	1.20058	0.422757	0.458383	-1.07946	-1.00227	0.933219	0.972022	0.0310426	-0.575259	-1.36103	cluster1
miR-6-3p	1.39897	0.452944	-0.0953189	-1.25635	-0.500245	1.24599	0.682462	0.0594677	-0.959978	-1.02794	1.38583	0.414155	0.135397	-0.876098	-1.05928	1.1016	0.897424	-0.0379862	-0.811955	-1.14908	cluster1
miR-184-5p	1.5425	0.259011	-0.0416267	-0.839472	-0.920413	0.642039	-0.142675	-0.856052	-0.998727	1.35542	1.17925	0.609445	-1.05043	-1.02565	0.287381	0.582734	-0.68691	1.42916	-0.29625	-1.02874	cluster1
miR-263b-3p	1.55372	0.155476	0.00939117	-1.06538	-0.653208	1.26288	0.542534	0.224541	-1.01498	-1.01498	0.928371	0.785788	-0.988573	-1.16284	0.437253	0.963468	-0.436922	-1.16512	-0.492937	1.13152	cluster1
miR-4-5p	1.61042	0.128862	-0.222579	-1.06673	-0.449982	1.22658	0.817307	-0.142783	-0.945934	-0.955166	1.7848	-0.364435	-0.426731	-0.551324	-0.442305	1.23902	0.83389	-0.221133	-0.871027	-0.98075	cluster1
miR-190-3p	1.65192	0.00925446	-0.164267	-0.997168	-0.499741	1.49521	0.0144465	-0.373804	-1.26768	0.131824	0.724057	1.03886	-0.797512	-1.28721	0.321803	0.57122	0.0243072	0.57122	-1.73797	0.57122	cluster1
miR-313-5p	1.64799	-0.084468	-0.110326	-1.04982	-0.403378	1.37374	0.0289643	0.46343	-0.653767	-1.21236	-0.121857	0.853001	0.4265	0.517893	-1.67554	-0.291429	1.02599	1.06591	-0.670687	-1.12979	cluster1
miR-193-5p	1.63956	0.174887	-0.349774	-0.940017	-0.524661	1.5032	0.516938	-0.730062	-0.877435	-0.412644	0.213349	-0.182871	-1.21914	-0.335263	1.52392	0.768442	-0.796903	-0.512295	-0.817232	1.35799	cluster1
miR-312-5p	1.66889	0.118268	-0.486211	-0.893577	-0.407366	1.05625	1.12121	-0.56775	-0.736646	-0.873062	0.796845	0.216229	0.0560595	0.636675	-1.70581	1.28558	0.359036	-1.20451	-0.799144	0.359036	cluster1
miR-6-2-5p	1.7131	-0.0792785	-0.255932	-0.837594	-0.5403	1.5193	0.308723	-0.0454627	-0.944144	-0.838417	1.62579	0.171638	-0.20978	-0.686552	-0.901099	1.37009	0.602369	-0.121064	-0.800206	-1.05119	cluster1
miR-6-3-5p	1.71467	0.028238	-0.442395	-0.744384	-0.556131	1.41335	0.64401	-0.342479	-0.85744	-0.85744	1.36974	0.703893	-0.437555	-1.03999	-0.59609	1.10565	0.71476	0.212194	-1.2955	-0.737097	cluster1
miR-4977-3p	0.888889	0.174603	1	-0.873016	-1.19048	1.03297	0.819985	0.181036	-1.2992	-0.734791	1.1692	-0.0693592	0.797631	-0.639096	-1.25837	1.00217	0.61672	0.393565	-0.53963	-1.47283	cluster1
miR-10-5p	0.866645	0.590056	0.617715	-0.608495	-1.46592	0.824764	0.407748	0.917434	-1.05644	-1.09351	0.81458	0.670264	0.670264	-0.837029	-1.31808	0.876629	0.533302	0.361638	-0.0961316	-1.67544	cluster1
miR-958-5p	0.945738	0.789159	0.382053	-0.839264	-1.27769	0.541145	0.738824	0.491725	-0.0642455	-1.70745	0.680815	0.397984	0.882837	-0.400004	-1.56163	0.291696	0.31854	0.998568	0.0680029	-1.67681	cluster1
miR-iab-8-5p	0.923481	0.650634	0.398776	-1.54263	-0.430258	1.57994	-1.01915	-0.53262	-0.314963	0.286796	0.443844	1.39654	-0.116565	-1.28222	-0.441602	1.51856	0.442262	-0.281796	-0.771024	-0.908008	cluster1
miR-13a-3p	1.34013	0.299958	0.227387	-1.33288	-0.534602	1.27048	0.772786	-0.304047	-1.17275	-0.566468	1.34062	-0.00870533	-0.639841	-1.22745	0.535378	1.05345	0.804849	-0.655688	-1.33934	0.136731	cluster1
miR-iab-4-3p	1.26568	0.451702	0.279734	-1.24505	-0.752073	1.23336	-1.52301	0.1822	-0.191544	0.298995	0.485163	1.32794	0.166277	-1.0751	-0.904272	1.35044	0.609347	-0.0905785	-0.77678	-1.09243	cluster1
miR-iab-4-5p	1.31386	0.455601	0.190903	-1.2128	-0.747571	1.45852	0.253049	0.123536	-1.15167	-0.683432	0.740934	1.05747	0.271989	-0.794863	-1.27553	1.30659	0.672961	-0.441357	-1.24978	-0.288412	cluster1
miR-981-5p	0.728764	1.11458	0.171474	-1.29677	-0.718047	-0.486484	1.21288	0.729726	-1.31951	-0.136615	0.704949	-0.302121	-1.21594	-0.488616	1.30173	-0.522865	0.0885497	-1.30295	0.362632	1.37463	cluster1
miR-1000-5p	0.79731	0.952227	0.332557	-1.34055	-0.741539	0.915223	0.60297	0.559901	-1.44282	-0.635272	1.24827	0.586935	-0.715068	-1.2524	0.132267	1.32659	0.782421	-0.761831	-0.938316	-0.408859	cluster1
miR-14-5p	0.818881	1.02262	0.233966	-1.23161	-0.843855	0.865389	-0.4763	1.0331	-0.0234796	-1.39871	1.07707	0.359023	0.678155	-1.14688	-0.967368	0.579318	0.460605	1.07	-1.25677	-0.853149	cluster1
miR-263b-5p	0.781094	0.717487	0.685683	-1.19072	-0.993541	0.817804	0.846399	0.453224	-1.34823	-0.769194	1.02572	0.407272	-0.286599	-1.58383	0.43744	1.17228	0.838845	-0.0649315	-1.08278	-0.863414	cluster1
miR-87-5p	0.664683	0.708799	0.738209	-1.43083	-0.680858	0.609161	0.819436	0.755716	-1.11127	-1.07304	1.06679	0.473271	0.558059	-0.798548	-1.29957	1.01412	0.822171	0.0943737	-0.505459	-1.4252	cluster1
miR-4956-5p	1.08445	0.976008	-0.244002	-0.62356	-1.1929	0.265034	1.10601	0.545358	-1.49336	-0.423035	0.925333	0.31487	0.732555	-0.45624	-1.51652	1.32153	-0.0587347	0.646081	-0.88102	-1.02786	cluster1
miR-4963-3p	1.35226	0.597581	-0.049285	-1.00418	-0.896372	0.99595	0.402618	0.678094	-1.37738	-0.699284	-0.605071	-0.821168	-0.728555	0.845864	1.30893	1.46025	-0.16225	-1.04404	-0.726596	0.47264	cluster1
miR-1-5p	1.24279	0.776276	-0.100767	-0.99647	-0.921828	1.02345	0.526453	-0.74366	0.54486	-1.35111	0.257328	1.61877	-0.341109	-0.864741	-0.670249	-0.234487	-0.234487	1.58754	0.0506998	-1.16927	cluster1
miR-9388-3p	1.30525	0.704742	-0.122367	-0.983466	-0.904154	1.50256	0.538818	-0.567292	-0.884888	-0.589195	0.186729	0.303435	-1.54052	-0.163388	1.21374	0.509328	0.299296	-1.74852	0.19428	0.745615	cluster1
miR-304-3p	1.52003	0.159878	-0.472474	-0.0071587	-1.20028	0.982151	-1.01505	-1.08553	0.876417	0.242013	-0.0517938	1.11357	-0.213649	0.660371	-1.50849	-0.737454	-1.08008	0.763559	1.28565	-0.231678	cluster1
miR-2279-5p	1.5202	0.500908	-0.591188	-0.532943	-0.896974	1.52727	0.267084	-0.466457	-1.16238	-0.165517	0.169697	1.42398	-0.199209	-0.0147562	-1.37971	1.36176	0.664613	-0.450822	-0.427583	-1.14797	cluster1
miR-995-3p	1.68116	0.0226166	-0.806657	-0.203549	-0.693575	1.65435	-0.169082	0.029838	-0.550345	-0.964762	-0.855398	-0.102407	-0.975877	0.499986	1.4337	0.471298	-0.431187	-0.932568	-0.63174	1.5242	cluster1
miR-13b-2-5p	1.5439	0.327131	-1.06916	-0.251332	-0.550538	0.943103	0.799814	-1.41466	0.291789	-0.620051	0.194707	-1.21967	-0.723722	0.41513	1.33356	-1.63688	0.0578032	0.241723	1.09563	0.241723	cluster1
miR-263a-3p	1.46622	0.503092	-0.935933	-0.210755	-0.822624	1.71962	-0.054988	-0.72984	-0.279939	-0.654857	0.631819	-1.14648	-0.769898	-0.0167369	1.3013	-0.940087	-0.92618	1.10418	-0.23085	0.992932	cluster1
miR-4951-3p	0	0.209953	-1.2788	-0.400819	1.46967	0.103566	-0.835	-1.19101	0.847945	1.0745	-0.10177	-0.921588	-0.751971	0.180925	1.5944	-0.85754	-1.17752	0.102393	0.966332	0.966332	cluster1
miR-4969-5p	0.76597	-0.108667	-1.57965	-0.0291545	0.951498	1.4981	0.516464	-0.969255	-0.482859	-0.562451	-0.284079	-0.00692876	-1.11553	-0.214791	1.62133	0.263437	-0.694515	-1.33315	0.642626	1.1216	cluster1
miR-79-3p	0.500478	-0.228695	-1.50475	0.0364586	1.19651	0.70104	-0.593333	-1.4531	0.408152	0.937239	-0.82756	0.479782	-1.06872	0.0228468	1.39365	0.161353	-0.959916	-0.659088	-0.153149	1.6108	cluster1
miR-9372-5p	0.708224	-0.280916	-1.42832	-0.162219	1.16323	1.57711	-0.241747	-1.04757	-0.541053	0.253259	-0.208278	-0.562954	-0.804436	-0.147907	1.72357	-0.298119	-1.40975	-0.171797	1.19247	0.687189	cluster1
miR-306-5p	0.847305	-0.750267	-1.31829	0.267445	0.953809	0.872336	-0.473102	-1.4492	0.0984896	0.95148	-0.903974	0.124195	-0.985413	0.317613	1.44758	0.498417	-0.563551	-1.20073	-0.138764	1.40463	cluster1
miR-998-5p	0.678292	-0.944503	-1.11772	0.222451	1.16148	-0.0916662	-0.795931	-1.09776	0.69085	1.29451	-0.712851	-0.605169	-0.637474	0.342427	1.61307	-0.92744	-0.847685	-0.164068	0.462581	1.47661	cluster1
miR-9370-5p	0.750085	-0.767428	-1.15765	-0.052029	1.22702	-0.536056	0.257307	-1.43663	0.621825	1.09355	-0.83327	-0.610073	-0.703072	0.812811	1.3336	-0.454287	-0.873479	-0.79549	0.79354	1.32972	cluster1
miR-9c-5p	0.857342	-0.801207	-1.20947	0.0791	1.07423	0.977655	-0.09311	-1.24147	-0.667288	1.02421	-0.768571	-0.525132	-0.716405	0.457317	1.55279	-0.511427	-0.725952	-0.640142	0.217957	1.65956	cluster1
miR-964-5p	1.18164	-0.707504	-1.28166	0.663054	0.144464	-0.841367	-1.21455	0.261231	1.16027	0.634418	-1.42475	-0.266417	-0.0463334	1.30892	0.428584	-1.27855	-0.776838	0.202302	0.882035	0.971047	cluster1
miR-9b-3p	1.11522	-0.631859	-1.38892	0.35815	0.547417	1.27409	-0.63248	-1.16906	-0.221482	0.74893	-0.738934	0.166856	-1.07265	0.143019	1.5017	-0.49817	-0.643975	-0.704728	0.170107	1.67677	cluster1
miR-2b-2-5p	1.34592	-1.01213	-0.893688	-0.0430693	0.60297	1.26818	-0.28787	-1.2604	-0.443476	0.723566	-0.162574	-0.61723	-0.713672	-0.245239	1.73871	-0.75074	-0.358308	-0.392432	-0.255934	1.75741	cluster1
miR-998-3p	1.49829	-0.790765	-1.01778	0.306469	0.00378357	1.63126	-0.999807	0.0323824	-0.574788	-0.0890517	-0.592493	-0.592493	-0.96687	0.921294	1.23056	-0.567477	-0.567477	-0.98474	0.795581	1.32411	cluster1
miR-1013-3p	1.38837	-0.404942	-0.937152	-0.740466	0.694187	1.61806	-0.695644	-0.664998	-0.588386	0.330967	-0.444502	-0.783817	-0.512365	0.0305383	1.71015	-1.00598	-0.582674	-0.184264	0.164344	1.60858	cluster1
miR-92a-5p	1.41649	-0.595217	-0.854457	-0.657434	0.690617	0.924349	-1.34864	-0.666743	0.166686	0.924349	-0.566957	-0.136545	-1.05674	0.175133	1.5851	-0.880052	-0.770502	-0.46011	0.74494	1.36572	cluster1
miR-1008-3p	1.65359	-0.696546	-0.668231	-0.526657	0.237845	1.65939	-0.322296	-1.04093	-0.0609748	-0.235189	-0.369644	0.458869	-1.26189	-0.242181	1.41485	0.957038	0.0598149	-0.657963	-1.31593	0.957038	cluster1
miR-2a-1-5p	1.67601	-0.787992	-0.666012	-0.336665	0.114661	1.42222	-0.966241	-0.658636	-0.441503	0.644161	-0.128938	-0.38342	-0.875419	-0.332524	1.7203	-0.376131	-0.445145	0.106973	-0.945502	1.65981	cluster1
miR-1002-3p	1.71095	-0.435848	-0.760227	-0.550855	0.0359766	1.64698	0.26225	-0.591194	-0.675973	-0.642061	-1.69054	0.582455	0.0142062	0.227299	0.866579	-1.47005	0.579538	0.155486	-0.409917	1.14494	cluster1
miR-124-5p	1.73152	-0.431557	-0.801765	-0.405114	-0.0930809	1.69099	0.0609043	-0.739211	-0.703384	-0.309298	-0.522449	-0.709826	-0.798003	0.502609	1.52767	-1.2478	-0.645864	-0.0683281	0.761371	1.20062	cluster1
miR-13a-5p	1.75206	-0.4814	-0.700219	-0.436128	-0.134309	1.77681	-0.447936	-0.537523	-0.537523	-0.25383	0.20781	-0.103905	-1.40272	-0.103905	1.40272	-0.275174	-0.616299	-0.343399	-0.536703	1.77158	cluster1
miR-1010-5p	1.69344	-0.388417	-0.947502	-0.278071	-0.0794489	1.70976	-0.450198	-0.789501	-0.499852	0.0297925	-0.485974	-0.399961	-1.14182	0.664451	1.36331	-0.763481	-0.475375	-0.598849	0.162574	1.67513	cluster1
miR-7-5p	1.69579	-0.179362	-0.940293	-0.433006	-0.143127	1.62877	0.248723	-0.354719	-0.764009	-0.758762	-0.0581625	-0.863489	-1.06482	0.724794	1.26168	0.12653	0.12653	-1.54547	1.25626	0.0361514	cluster1
miR-1002-5p	1.61087	-0.373124	-0.92123	-0.586705	0.270193	1.4949	0.569752	-0.599071	-0.670389	-0.795196	0.721479	-0.227836	-0.417699	-1.31277	1.23682	1.22548	0.0479014	-0.191606	-1.50889	0.427121	cluster1
miR-968-5p	1.63917	-0.278098	-0.863707	-0.676526	0.179159	1.50489	0.553821	-0.621497	-0.649529	-0.787684	0.820095	0.55184	-0.272088	-1.63253	0.532678	0.571935	1.08703	-0.0319715	-1.57726	-0.0497335	cluster1
miR-2489-3p	1.55008	-0.408012	-1.03642	-0.471764	0.366118	1.36496	0.150547	-1.41514	-0.281021	0.180656	-0.0646187	-0.693801	-0.914865	0.0374109	1.63587	-0.218816	-0.735464	-0.644291	-0.127642	1.72621	cluster1
miR-2b-1-5p	1.5872	-0.552913	-0.977298	-0.358909	0.30192	1.35762	0.142829	-1.31491	-0.534506	0.348975	-0.012898	-1.02631	-0.731501	0.235849	1.53486	-0.943687	-0.508721	-0.527633	0.436857	1.54318	cluster1
miR-2c-5p	1.42933	0.0169009	-1.33517	-0.345261	0.234198	1.45023	0.589925	-0.994133	-0.604947	-0.441078	-0.0345407	-0.360759	-1.14752	-0.05373	1.59655	1.17891	-0.0512568	-1.5377	0.486939	-0.0768852	cluster1
miR-995-5p	1.43803	0.27206	-1.25018	-0.537642	0.0777314	0.45462	0.261985	-1.62585	-0.123287	1.03253	-0.594736	-0.127443	-1.23195	0.658458	1.29567	-0.259631	-0.389446	-0.415409	-0.701003	1.76549	cluster1
miR-375-5p	1.35022	0.0962846	-1.47114	-0.0268701	0.0515011	1.54128	0.364303	-1.06489	-0.373644	-0.467055	0.468019	0.228009	0.468019	0.608024	-1.77207	-0.15172	0.279302	0.693083	0.83101	-1.65168	cluster1
miR-13b-1-5p	1.35739	-0.324255	-1.40223	0.0896875	0.279411	1.6035	0.362167	-0.718995	-0.665604	-0.581069	-0.283803	-0.870329	-0.737888	0.302723	1.5893	-0.975538	-0.169913	-0.916947	0.870074	1.19232	cluster1
miR-965-5p	1.41125	-0.279691	-1.33996	0.341844	-0.133447	1.59574	-0.322326	-1.10544	-0.322326	0.154353	-0.0163922	-1.5034	-0.250566	0.651003	1.11935	-1.51697	-0.51131	0.676093	0.494348	0.857838	cluster1
miR-92b-5p	1.63075	-0.427554	-1.07127	-0.0937758	-0.0381461	1.31103	-0.567581	-1.07387	-0.44767	0.778093	-0.648581	-0.634663	-0.80168	0.617961	1.46696	-0.993997	-0.980153	-0.0110752	0.791875	1.19335	cluster1
miR-996-5p	1.55824	-0.332424	-1.19465	-0.145435	0.114271	1.06442	-0.0367043	-1.39194	-0.474332	0.838552	-0.418021	-0.893045	-0.524901	0.187634	1.64833	-0.430307	-0.763447	-0.374783	-0.180451	1.74899	cluster1
miR-283-5p	1.6398	-0.0179213	-1.0708	-0.197134	-0.353945	1.60106	0.0932867	-0.991442	-0.666024	-0.0368808	0.429246	1.41981	-0.231132	-0.341195	-1.27673	0.945691	0.308523	-0.261574	0.61034	-1.60298	cluster1
miR-1008-5p	1.59177	-0.0486035	-1.18269	-0.190364	-0.170112	1.18664	-0.779032	-1.02022	-0.308718	0.921332	-0.981748	-0.21227	-0.742945	0.437807	1.49916	-0.98198	-0.763128	-0.239786	0.530954	1.45394	cluster1
miR-4969-3p	1.53627	0.0692013	-1.24562	-0.276805	-0.0830415	1.403	-0.962524	-0.942131	0.0367064	0.464948	-0.160268	-0.605456	-0.534226	-0.462996	1.76295	-0.578044	-0.820241	-0.626483	0.487623	1.53714	cluster1
miR-10404-3p	0.395334	0.500158	-1.76852	0.642418	0.230612	0.600826	-0.0149273	-1.71291	0.750099	0.376916	-0.38947	0.609171	-1.10516	1.40808	-0.522622	-0.547865	-0.265236	-0.504384	1.77839	-0.460902	cluster1
miR-79-5p	0.50912	0.097556	-1.74686	0.448148	0.692038	-0.0471433	-0.597148	-1.08168	0.162382	1.56359	-0.681374	-0.515362	-0.746336	0.329139	1.61393	-0.960407	-0.937209	0.0371172	0.446953	1.41355	cluster1
miR-279-5p	0.995466	0.129042	-1.50242	0.765034	-0.387126	1.19695	0.806268	-1.28867	-0.382751	-0.331793	0.250585	-0.654304	-1.15895	0.0939692	1.4687	-0.978732	-0.444131	0.892373	-0.711431	1.24192	cluster1
miR-2497-5p	1.36337	0.0629248	-1.06972	0.503398	-0.859972	1.57374	0.337818	-0.815706	-0.280142	-0.815706	-0.172476	-0.250874	-1.34845	0.376311	1.39549	-0.930726	-0.930726	1.34025	0.670123	-0.148916	cluster1
miR-980-5p	1.32311	0.106225	-1.17117	0.516336	-0.774504	1.04038	0.437261	-0.919756	0.649724	-1.20761	-0.18704	-0.602683	-0.18704	1.73132	-0.754553	-1.28112	-0.284694	0.126531	1.50255	-0.0632653	cluster1
miR-987-5p	-1.71019	0.876985	0.459057	0.299846	0.0742982	-1.10183	1.58275	0.199285	-0.4101	-0.270106	1.42313	0.497517	-0.196693	-0.543798	-1.18016	0.818505	1.20278	-0.949158	-0.0845404	-0.987585	cluster2
miR-31b-5p	-1.7173	0.904925	0.352201	0.262222	0.197952	-1.6409	1.04743	0.413394	0.197821	-0.0177531	0.0875796	0.175159	0.744426	0.700637	-1.7078	0.174408	0.261612	0.610429	0.697633	-1.74408	cluster2
miR-989-3p	-1.70918	0.938037	0.276232	0.247458	0.247458	-1.61402	0.603978	0.757531	0.586916	-0.334406	-0.77679	-0.726019	-0.548322	0.543245	1.50789	-0.497557	-1.51932	0.746335	0.435362	0.835184	cluster2
miR-1009-3p	-1.72319	0.486795	0.51666	-0.00597294	0.725713	-1.62765	1.02844	0.0297482	0.539717	0.0297482	0.998304	0.522921	-0.190153	-1.6163	0.28523	0.451197	1.12799	0.535796	-1.04339	-1.07159	cluster2
miR-284-3p	-1.76031	0.578245	0.623614	0.384397	0.174051	-1.75937	0.349239	0.74931	0.368065	0.292758	0.56824	1.26122	0.194033	-0.984025	-1.03946	0.978947	0.333488	0.247426	0.129092	-1.68895	cluster2
miR-9369-3p	-1.7775	0.584279	0.299727	0.517883	0.375608	-1.25382	-0.743291	0.629107	0.162492	1.20551	-1.66777	0.228072	-0.0712724	0.655706	0.855269	-1.13762	-0.874893	0.202303	1.26636	0.543852	cluster2
miR-1014-3p	-1.78012	0.326931	0.454404	0.596874	0.401915	-1.68962	0.248337	-0.0301718	0.735729	0.735729	0.631303	1.29953	-0.0193435	-0.749123	-1.16237	0.643478	0.498984	0.431554	0.190731	-1.76475	cluster2
miR-281-1-5p	-1.78247	0.393068	0.582246	0.361539	0.445618	-1.64081	-0.119041	0.801381	0.789109	0.169358	-0.584872	1.22029	-0.00722064	0.67874	-1.30694	0.069758	0.174395	1.22077	0.104637	-1.56956	cluster2
miR-33-3p	-1.57404	0.146139	1.21173	0.0395793	0.176584	-0.94749	-0.795649	-0.355309	0.783502	1.31495	0.565039	1.31843	-0.0289764	-1.26047	-0.594016	1.15585	-0.672004	0.994566	-0.483843	-0.994566	cluster2
miR-9373-3p	-1.67696	0.24548	0.98488	0.0532367	0.39336	-1.57435	0.767659	0.741637	-0.403346	0.468402	-0.951306	-0.153627	0.289528	-0.744501	1.55991	0.518265	1.02868	-1.17002	0.59679	-0.97371	cluster2
miR-984-3p	-1.71231	0.0884588	0.878269	0.299075	0.446506	-1.08031	-0.92314	0.0446681	0.80568	1.1531	-1.0986	0.979834	-1.05619	0.704123	0.47083	-0.182163	-1.56736	0.387096	1.14611	0.216318	cluster2
miR-4981-3p	-1.37718	0.464845	1.33281	-0.104156	-0.316326	-1.01103	-0.597425	0.32169	1.5625	-0.275735	0.582772	1.27186	0.0511894	-0.618211	-1.28761	0.518867	0.352829	1.20377	-1.07924	-0.996224	cluster2
miR-1001-3p	-1.26316	0.379678	1.18284	-0.788563	0.489201	-1.25031	0.65641	-0.250061	-0.468864	1.31282	-0.802462	0.212701	-0.874973	-0.125687	1.59042	0.10067	-0.458609	-0.178969	-1.07382	1.61072	cluster2
miR-1001-5p	-1.41461	0.541152	1.11807	-0.583844	0.339229	-1.62549	0.952087	0.539436	-0.20812	0.342082	0.527573	0.290165	-0.725413	-1.29255	1.20023	1.14374	0.460083	-0.768652	-1.29525	0.460083	cluster2
miR-955-3p	-0.771533	1.63145	-0.40326	-0.716292	0.259633	-0.884845	0.803346	-0.12807	-1.02068	1.23024	1.06852	0.0756473	0.122927	-1.64218	0.375085	1.09739	0.520863	0.0437366	-1.58645	-0.0755451	cluster2
miR-1004-3p	-1.50519	1.04503	0.770676	-0.145905	-0.16461	-1.71906	0.697466	0.386355	-0.00434107	0.639585	0.988973	0.103781	-0.659315	-1.33084	0.897401	1.58738	0.197867	-1.0916	-0.280126	-0.41352	cluster2
miR-1015-3p	-1.60553	0.841782	0.829959	-0.139509	0.0733012	-1.64251	-0.17523	0.574247	0.331459	0.912039	0.991742	0.759755	0.237786	-0.545168	-1.44412	1.42833	0.365679	-0.228158	-0.259413	-1.30644	cluster2
miR-990-5p	-1.62076	0.893773	0.753723	-0.0674786	0.0407418	-1.56268	0.893867	0.851603	-0.183845	0.00105658	1.22304	-0.313075	-1.11771	-0.649558	0.857299	1.14814	0.875774	-0.695591	-1.18795	-0.140375	cluster2
miR-957-3p	-1.54368	0.800877	0.917888	-0.330232	0.155148	-1.63709	0.95986	0.469265	-0.175974	0.383944	0.763006	0.803271	-0.0926076	-1.65285	0.179176	1.49122	0.159773	-0.698268	-1.11249	0.159773	cluster2
miR-1017-3p	-1.37604	1.09782	0.834645	-0.436121	-0.120309	-1.40618	1.26768	0.50784	-0.396269	0.0269309	0.460863	1.06799	-0.546412	-1.4571	0.474661	1.45432	0.472977	-0.138354	-1.03926	-0.749685	cluster2
miR-932-5p	-1.48245	0.926212	0.90052	-0.364833	0.020554	-1.31103	1.27614	0.629351	-0.497086	-0.0973823	0.744573	0.0455197	-0.523477	-1.3851	1.11848	0.89858	0.645629	-0.703446	-1.40207	0.561311	cluster2
miR-971-5p	-1.48411	0.918737	0.936405	-0.247352	-0.123676	-1.29386	1.40376	0.429621	-0.382163	-0.157361	1.43109	-0.140303	-0.364789	-1.29079	0.364789	0.445006	1.50133	-0.319145	-1.06082	-0.566371	cluster2
miR-4952-5p	-1.22863	1.08991	0.812479	-0.792662	0.118899	-0.45675	-0.0415227	1.73802	-0.634705	-0.605046	0.876936	0.478329	-1.71401	0.179373	0.179373	1.19278	0.857729	-1.21958	-0.482472	-0.348452	cluster2
miR-999-3p	-1.14485	1.25161	0.820021	-0.56561	-0.361172	-1.48785	1.1209	0.690888	-0.154805	-0.169138	1.20246	0.711658	-0.351739	-1.37424	-0.188139	1.20806	0.599466	-0.648153	-1.31761	0.158235	cluster2
miR-137-3p	-1.19663	1.09258	0.988522	-0.387316	-0.497151	-1.0975	1.31863	0.758966	-0.476401	-0.503702	0.955937	0.754495	0.443174	-1.04933	-1.10427	1.17863	0.849196	-0.0878479	-0.980968	-0.959006	cluster2
miR-927-5p	-1.18966	1.07118	1.01677	-0.452166	-0.446121	-1.07609	1.23425	0.87762	-0.595417	-0.44036	1.06231	0.962922	-0.163432	-1.23457	-0.627224	1.28808	0.853063	-0.536878	-0.940067	-0.664201	cluster2
miR-219-5p	-1.32096	1.09069	0.91176	-0.371861	-0.309625	-0.804319	1.40296	0.717365	-0.703988	-0.612018	1.22024	0.492463	0.128574	-1.44828	-0.393	0.900139	0.936001	-0.175724	-1.50262	-0.157793	cluster2
miR-927-3p	-1.23105	1.19563	0.850224	-0.416255	-0.398542	-1.24236	1.51844	0.160304	-0.0957372	-0.340646	1.1858	0.738822	-0.286589	-1.37773	-0.260297	1.19874	0.853894	-0.361263	-1.21516	-0.47621	cluster2
miR-4952-3p	-1.62738	0.723279	0.614787	-0.307393	0.596705	-0.662268	1.58354	0.38687	-0.498341	-0.809803	1.32198	-0.79319	0.81963	-0.528793	-0.81963	1.13774	0.968293	-0.774634	-1.04092	-0.290488	cluster2
miR-970-3p	-1.56366	0.976879	0.550723	-0.367149	0.403208	-1.48445	0.311257	1.20911	-0.362135	0.326221	-1.10164	-0.0557793	-0.683296	0.362565	1.47815	0.859127	0.897481	-0.636675	-1.40375	0.283819	cluster2
miR-955-5p	-1.19406	1.04722	0.293685	-0.90424	0.757398	-0.955954	0.972296	0.784373	-1.17656	0.375845	0.790441	-0.298432	1.00553	-1.50829	0.0107543	0.885574	0.572872	0.135088	-1.6911	0.0975633	cluster2
miR-957-5p	-1.42513	1.18953	-0.160902	-0.275832	0.672342	-1.27169	1.084	-0.122573	-0.601371	0.911633	-0.145948	-0.199343	-0.911283	-0.448522	1.7051	-0.964946	0.101746	-0.751608	0.0361034	1.5787	cluster2
miR-2280-5p	-0.937804	0.204221	1.60152	-0.695964	-0.171976	-1.60636	0.942351	0.724369	0.0201214	-0.0804855	-0.54402	-0.415106	-1.11125	0.758019	1.31235	-0.563612	-0.37898	-0.942592	0.281806	1.60338	cluster2
miR-3645-3p	-0.830539	-0.270625	1.57242	-0.807209	0.335948	-0.943678	-0.850245	1.53231	0.177524	0.0840901	0.555445	-1.43846	1.05392	-0.583929	0.413023	1.64351	0.0880451	-0.557619	-0.968496	-0.205439	cluster2
miR-124-3p	0.166512	0.254458	1.18669	-1.58069	-0.0269702	-0.23993	-0.777705	1.67675	-0.722549	0.0634299	0.567087	1.00465	-1.04316	-1.11317	0.58459	-0.00851317	0.871181	0.800238	-1.61183	-0.051079	cluster2
miR-929-3p	-0.743191	0.573604	1.41655	-1.03249	-0.214478	-1.36018	-0.411782	1.36342	0.0664688	0.342071	0.618606	1.1238	0.329923	-1.25783	-0.814498	0.63159	0.673006	0.528051	-1.68769	-0.144955	cluster2
miR-929-5p	-0.694844	0.749763	1.27508	-1.13658	-0.19341	-1.5125	-0.33432	1.12581	0.169174	0.551829	0.580847	1.25756	0.0733107	-1.30831	-0.603404	0.757607	0.0857668	1.12926	-0.67184	-1.3008	cluster2
miR-1011-3p	0.257989	1.50345	-0.246127	-1.23953	-0.275781	0.574924	1.46035	-0.371153	-0.916967	-0.747158	0.655004	-0.755524	-0.496117	-0.836589	1.43323	0.894986	0.763852	-1.20315	-0.957274	0.501585	cluster2
miR-133-5p	0.181955	1.33845	0.459512	-1.03622	-0.943696	-0.399096	1.34521	0.752143	-0.74098	-0.957273	1.20787	0.698344	-0.260755	-1.3847	-0.260755	1.12011	0.858863	0.00979691	-1.11685	-0.871925	cluster2
miR-219-3p	0.26717	1.32277	0.285853	-1.34893	-0.526866	-1.20327	0.346396	0.502666	-0.851666	1.20588	-2.6851e-16	0.749741	-0.943223	-1.02787	1.22135	0.0925229	-0.227749	-0.512434	-0.992842	1.6405	cluster2
miR-2491-3p	-0.702362	1.44875	0.608313	-0.432223	-0.922475	-1.05525	0.877131	0.994754	0.221803	-1.03844	-0.0176184	1.53028	0.246657	-0.722353	-1.03697	0.730672	0.391097	0.976571	-0.768143	-1.3302	cluster2
miR-958-3p	-0.921218	1.27533	0.702895	-0.0425997	-1.01441	-0.273772	1.22756	0.403299	0.138358	-1.49544	0.523721	1.15829	0.258647	-0.504443	-1.43622	0.930876	0.438059	0.410681	-0.118641	-1.66098	cluster2
miR-986-3p	-0.325121	1.5493	0.305216	-0.424648	-1.10475	-0.453669	-0.540913	1.16907	0.942235	-1.11672	0.241439	-0.0667809	-0.375001	1.47432	-1.27397	0.401636	-0.224101	1.10013	0.299772	-1.57744	cluster2
miR-956-5p	-0.585733	1.55181	0.0228208	0.121711	-1.11061	-0.461729	1.21807	0.580607	0.0637462	-1.40069	0.694945	0.621406	0.740907	-0.546028	-1.51123	-0.0397037	0.158815	0.9987	0.52531	-1.64312	cluster2
miR-31b-3p	-0.933867	1.59536	0.201041	-0.139432	-0.723099	-1.61037	0.265162	0.99274	0.556193	-0.203722	0.497125	0.916993	0.0100768	0.261998	-1.68619	0.889363	0.197636	0.914068	-0.592909	-1.40816	cluster2
miR-4909-3p	-0.829161	1.49125	0.408393	-0.117568	-0.952917	-1.18909	0.498894	1.39915	-0.607676	-0.101279	-0.424102	0.585664	-1.18143	1.39348	-0.373614	-0.79955	-0.739207	-0.0452576	1.67453	-0.0905151	cluster2
miR-277-5p	-0.409308	0.845714	1.26643	-0.673148	-1.02969	-1.41897	0.339976	1.0685	0.609069	-0.598568	0.953094	0.412276	0.678766	-0.590981	-1.45315	0.720668	0.315559	1.04049	-1.30488	-0.771839	cluster2
miR-316-5p	-0.500846	1.01487	1.04123	-0.316324	-1.23894	-0.904565	0.0634197	1.3485	0.530723	-1.03808	0.661849	1.0379	0.342206	-0.644927	-1.39703	1.00717	0.39558	0.460642	-0.268057	-1.59533	cluster2
miR-969-3p	-0.31043	1.24944	0.855612	-0.88959	-0.905034	-0.117492	0.654271	1.32236	-0.727992	-1.13115	0.411357	-0.130741	0.586742	0.809959	-1.67732	0.790044	0.359571	0.0810302	0.498842	-1.72949	cluster2
miR-137-5p	-0.412416	1.29139	0.821647	-0.99362	-0.706999	-0.270984	1.58832	0.302632	-0.814931	-0.805041	1.39884	0.52034	-0.932558	-0.949452	-0.0371671	1.08556	0.785301	-0.230971	-1.45512	-0.184777	cluster2
miR-31a-5p	-0.547717	1.25533	0.89812	-0.921934	-0.683796	-0.905762	0.727845	1.34247	-0.291138	-0.873414	0.831281	0.149543	1.0512	-0.774103	-1.25792	0.909463	0.909463	0.27173	-0.837372	-1.25329	cluster2
miR-971-3p	-0.865056	1.11716	1.06424	-0.610062	-0.706286	-1.10685	1.46021	0.499868	-0.306569	-0.546654	1.05072	0.908918	0.0723164	-1.02661	-1.00534	1.21475	0.69297	-0.045729	-0.538195	-1.32379	cluster2
miR-981-3p	-0.765197	0.987447	1.19627	-0.6757	-0.742822	-1.35669	0.442676	1.35828	-0.122612	-0.321657	0.958752	0.902881	0.154205	-1.33197	-0.683865	1.17601	0.872804	-0.166764	-1.10887	-0.773178	cluster2
miR-969-5p	-0.629827	1.06025	1.12104	-0.873004	-0.678463	-0.658853	1.05128	1.09629	-1.01888	-0.469838	1.14033	0.466718	-0.206896	0.153969	-1.55412	0.776451	1.24862	-1.16468	-0.666279	-0.194113	cluster2
miR-133-3p	-0.720308	1.16961	1.01806	-0.742594	-0.724765	-0.766243	1.22261	0.957803	-0.726804	-0.687365	0.998439	0.90961	-0.0941588	-1.41771	-0.396178	1.33908	0.664546	-0.151563	-0.809447	-1.04262	cluster2
miR-987-3p	-0.750537	1.09738	1.09027	-0.793181	-0.643926	-0.770418	1.01648	1.17027	-0.726478	-0.689861	1.38612	-0.130766	0.470759	-0.444606	-1.28151	1.07941	1.07941	-0.607168	-0.996378	-0.555273	cluster2
miR-87-3p	-0.845839	1.3322	0.81412	-0.676671	-0.623806	-0.229113	1.55866	0.343669	-0.82793	-0.845287	1.12031	0.636583	0.346347	-0.988735	-1.1145	0.901666	0.837146	0.200012	-0.437122	-1.5017	cluster2
miR-1004-5p	-0.772264	1.2983	0.839418	-0.481266	-0.884187	-0.725319	1.25282	-0.725319	-0.725319	0.923133	0.896796	0.896796	0.277881	-0.745225	-1.32625	1.10195	0.371879	0.542989	-0.609151	-1.40766	cluster2
miR-4919-3p	-0.810777	1.1562	1.00428	-0.466956	-0.88274	-1.54002	0.713353	0.893622	0.36569	-0.432647	0.642365	0.963548	0.411515	-0.531959	-1.48547	0.910399	0.279044	0.442728	0.0685917	-1.70076	cluster2
miR-932-3p	-0.756712	1.17604	0.991647	-0.524508	-0.886473	-1.21258	1.1029	0.965797	-0.344275	-0.511842	1.3257	0.582852	-0.407615	-1.30285	-0.198093	0.864853	0.976303	-1.14125	-0.962929	0.263022	cluster2
miR-284-5p	-1.4132	0.51743	-0.255933	1.28523	-0.13353	-1.36031	1.41829	0.117366	0.145647	-0.320988	-0.178849	0.383248	-0.0766495	1.31582	-1.44357	-0.0653903	0.404602	-0.371907	1.37524	-1.34254	cluster3
miR-2494-3p	-1.58377	0.823989	-0.192621	0.877495	0.0749081	-0.620067	-0.955238	0.00837928	1.64234	-0.0754136	-0.4159	0.103975	-1.45565	1.14373	0.62385	-0.158148	-0.948889	0.434908	-0.817099	1.48923	cluster3
miR-278-5p	-1.69176	0.561404	0.0201401	0.876092	0.234128	-1.5256	-0.232719	-0.0387864	0.930875	0.86623	0.886175	0.240006	-1.66773	-0.0676939	0.609245	-0.869284	-1.23463	1.02046	0.755899	0.327556	cluster3
miR-281-2-5p	-1.67347	0.0786674	0.245538	1.00837	0.340892	-1.70886	0.506329	0.427215	0.800181	-0.0248644	0.182971	0.0944368	0.596132	0.832224	-1.70576	-0.360686	0.318024	0.667075	0.938559	-1.56297	cluster3
miR-984-5p	-1.66102	-0.0580391	0.315069	0.978373	0.42562	-1.15025	-0.793368	0.400802	1.36163	0.181184	0.115105	-0.140684	0.578722	1.04234	-1.59548	-1.45878	-0.474205	0.470187	1.15336	0.309439	cluster3
miR-275-5p	-1.60172	0.145237	0.0356242	1.15916	0.261701	-1.75204	0.559523	0.113035	0.644299	0.435185	-0.198835	-1.40389	-0.289214	0.70496	1.18698	-1.39868	-0.589526	0.17339	0.809154	1.00566	cluster3
miR-305-3p	-1.69532	0.305427	0.208773	0.972342	0.208773	-1.74471	0.06887	0.459134	0.61983	0.596874	-0.636708	-1.07751	0.783641	1.29791	-0.367332	-0.911229	-0.73733	0.862537	1.27989	-0.493872	cluster3
miR-983-3p	-1.72108	-0.00258421	0.449652	0.746836	0.527178	-0.924284	-1.16691	0.392821	0.543017	1.15536	-1.27194	1.39705	0.125109	0.312772	-0.562989	-0.991061	-1.08635	0.362118	1.20071	0.514589	cluster3
miR-281-3p	-1.76355	0.247375	0.582529	0.630408	0.303234	-1.66846	-0.00958883	0.239721	0.968471	0.469852	0.410813	1.33627	0.0270866	-0.401784	-1.37239	0.808933	0.0267101	0.57999	0.293811	-1.70944	cluster3
miR-317-3p	-1.73582	0.0917364	0.650755	0.672255	0.321077	-1.68463	-0.103168	0.582357	0.809734	0.395704	0.116283	1.18483	-0.150853	0.399132	-1.54939	0.0655265	-0.474104	0.701519	1.12551	-1.41846	cluster3
miR-34-5p	-1.63717	0.204646	0.777654	0.806304	-0.151438	-1.54964	-0.0166628	0.579033	1.11641	-0.129137	0.419866	0.650985	0.208007	0.487276	-1.76613	0.0834514	0.0199558	0.645841	0.908894	-1.65814	cluster3
miR-375-3p	-1.67638	0.277471	0.462451	0.948024	-0.0115613	-1.50572	0.0739415	0.622901	1.11584	-0.306969	0.16917	0.133926	0.257279	1.08551	-1.64588	0.694043	0.268839	0.11796	0.652895	-1.73374	cluster3
miR-4975-5p	-1.72069	0.249259	0.611088	0.7719	0.0884469	-1.25553	-0.906772	0.805315	0.551673	0.805315	-0.726813	-1.27049	0.475004	1.2476	0.274701	-1.29991	1.3094	0.550326	-0.0189767	-0.540837	cluster3
miR-317-5p	-1.48794	0.278146	1.0866	0.571691	-0.448499	-1.38891	-0.331461	1.12204	0.810579	-0.212258	0.679438	0.875807	-1.34317	0.581253	-0.793332	-0.291047	-0.0328601	0.882528	0.941207	-1.49983	cluster3
miR-34-3p	-1.08905	0.0496676	1.16416	0.788625	-0.913399	-1.40178	0.0696395	1.09738	0.749186	-0.514434	0.551705	1.15138	-1.3073	0.341817	-0.737605	0.00232996	0.0722289	0.584821	0.980915	-1.64029	cluster3
miR-314-3p	-1.63246	0.653828	0.662265	0.615864	-0.299495	-1.628	0.1368	0.764118	0.854814	-0.127731	0.336914	0.65077	0.497045	0.285673	-1.7704	0.285411	0.249556	0.701338	0.522059	-1.75836	cluster3
miR-277-3p	-1.60192	0.717383	0.919364	0.174122	-0.208946	-1.76416	0.647359	0.400848	0.518744	0.197209	0.560154	1.23313	0.253356	-1.0827	-0.963941	0.972066	0.252017	0.408028	0.0480033	-1.68011	cluster3
miR-33-5p	-1.64683	0.68798	0.870776	0.206062	-0.117987	-1.6744	0.0382096	0.932042	0.549946	0.154203	0.928659	0.679226	0.372231	-0.452817	-1.5273	0.44466	0.310495	0.732156	0.272163	-1.75947	cluster3
miR-992-3p	-1.34867	0.768807	0.605924	0.768807	-0.794868	-0.969939	-1.12843	0.329652	1.12209	0.646626	0.675413	0.233178	-1.41515	1.07744	-0.570885	0.663372	-1.65152	0.732473	0.490619	-0.234944	cluster3
miR-263a-5p	-1.53178	0.990282	0.656479	0.285587	-0.400564	-0.460756	1.25848	0.88025	-0.942143	-0.735834	-1.37477	0.612848	0.115944	1.19257	-0.546594	0.846793	0.328713	0.0250108	0.507361	-1.70788	cluster3
miR-14-3p	-1.34155	1.01639	0.811819	0.19811	-0.68477	-1.25402	0.149396	1.15669	0.703974	-0.756036	0.424478	0.696579	0.544202	0.0761883	-1.74145	0.86713	0.684069	0.356487	-0.308313	-1.59937	cluster3
miR-956-3p	-1.3465	0.945783	0.709049	0.454992	-0.763324	-1.46958	0.632754	0.975153	0.420466	-0.558795	0.565389	0.728482	0.714891	-0.447146	-1.56161	0.411575	0.452325	0.605137	0.3097	-1.77874	cluster3
miR-314-5p	-0.664689	1.09666	-0.234315	0.969138	-1.16679	-0.431471	1.46566	-0.0369353	0.265263	-1.26252	0.681826	0.063132	0.656573	0.328286	-1.72982	-0.419801	0.0199115	1.01549	0.832964	-1.44856	cluster3
miR-1007-3p	-0.917135	-0.614307	0.0562394	1.6569	-0.181696	-0.413398	1.33063	-0.897849	-0.800959	0.781581	-0.724869	0.429252	-1.21081	1.3404	0.166031	1.61237	-0.0977192	-0.210472	-0.154096	-1.15008	cluster3
miR-2535b-3p	-0.723356	-0.194487	-0.535693	1.75038	-0.296849	-0.138129	1.50215	0.379854	-0.699277	-1.0446	0.287869	-0.169066	-0.328994	1.4759	-1.26571	0.743174	0.116401	0.519326	0.362633	-1.74153	cluster3
miR-976-5p	-1.27975	-0.783818	0.933808	0.220146	0.909616	-0.980324	-1.04472	0.322004	0.407872	1.29517	-1.01573	-0.886751	0.0806137	0.403069	1.4188	-0.804711	-0.434445	-0.34805	-0.150575	1.73778	cluster4
miR-974-5p	-1.22386	-0.559888	-0.218931	0.741134	1.26154	-1.2785	-0.658272	0.0446566	0.681427	1.21069	-1.33296	-0.440522	-0.212666	1.06903	0.917122	-0.924461	-1.14457	0.229218	0.707387	1.13243	cluster4
miR-303-3p	-1.4267	-0.558826	0.309047	0.563059	1.11342	-1.25501	0.334233	-0.697957	1.31727	0.301465	-0.446603	1.59102	-0.725731	0.362865	-0.781556	-0.528974	-1.37052	0.553018	1.23427	0.112207	cluster4
miR-4945-5p	-1.4375	-0.397607	0.0917556	0.519948	1.22341	-0.908445	-0.908445	-0.277153	1.24719	0.846856	-0.855367	0.33565	1.09357	-1.23433	0.660473	-1.0336	0.341756	-0.283407	-0.57515	1.5504	cluster4
miR-973-3p	-1.37896	-0.461716	0.115429	0.424614	1.30064	-1.04636	-0.773868	-0.283388	0.97006	1.13355	-0.894048	-0.610437	-0.610437	1.38834	0.726583	-1.33487	-0.748829	0.455809	0.564335	1.06355	cluster4
miR-972-3p	-1.15848	-0.847407	0.117993	0.675781	1.21211	-1.10763	-0.760965	0.126828	0.295931	1.44583	-1.5957	0.492914	-0.286837	0.980258	0.409369	-0.839175	-1.22997	0.703426	1.1045	0.261214	cluster4
miR-3641-3p	-1.19466	-0.725244	0.213583	0.330937	1.37538	-0.851334	-1.05039	0.0826835	0.404231	1.41481	-1.24728	-0.292522	-0.00812562	0.0121884	1.53574	-1.07483	-0.542737	-0.117061	0.148987	1.58564	cluster4
miR-991-3p	-1.08581	-0.847511	0.126401	0.426864	1.38006	-1.01385	-0.931871	0.434509	0.133905	1.37731	-1.52548	-0.224485	0.719374	1.051	-0.0204078	-0.9283	-1.13284	0.393347	0.440549	1.22724	cluster4
miR-975-5p	-1.35588	-0.701606	0.272847	0.927122	0.857518	-0.957188	-0.903654	-0.154178	0.680952	1.33407	-1.18411	0.688202	-0.728685	-0.0371089	1.2617	-0.847386	-1.29189	0.476655	0.78875	0.873867	cluster4
miR-978-3p	-1.59476	-0.172973	0.0825554	0.836038	0.849142	-1.28881	-0.858873	0.552349	0.688919	0.906419	-1.51085	-0.216955	0.240481	1.24684	0.240481	-1.37369	-0.765634	0.698834	0.698834	0.741654	cluster4
miR-978-5p	-1.50952	-0.31029	0.0251586	0.813462	0.981186	-1.36631	-0.661789	0.418094	0.470067	1.13994	-1.23304	-0.366059	-0.462391	0.971876	1.08961	-1.39854	-0.690846	0.438098	0.749821	0.90147	cluster4
miR-977-3p	-1.54306	-0.218129	0.0484731	0.63015	1.08257	-1.18423	-0.978101	0.58851	0.61943	0.954396	-1.63544	0.0599737	0.429043	1.06338	0.0830405	-0.944053	-1.12989	0.236013	0.709898	1.12803	cluster4
miR-4966-5p	-1.59444	-0.237091	0.237091	0.604583	0.989857	-1.44107	-0.580349	0.463597	0.497685	1.06014	-1.37948	-0.269253	-0.312963	0.945882	1.01582	-1.25823	-0.850611	0.349166	0.772164	0.987508	cluster4
miR-976-3p	-1.55624	-0.324042	0.216028	0.687933	0.976319	-1.34503	-0.729812	0.397311	0.622736	1.0548	-1.66476	-0.0403801	0.16152	0.840639	0.70298	-1.14835	-0.96251	0.389618	0.613905	1.10734	cluster4
miR-278-3p	-1.68939	0.0736518	0.616834	0.138097	0.860806	-1.58975	-0.382183	0.552398	0.626265	0.79327	-1.43608	0.387158	-0.558227	0.499704	1.10745	-0.161114	0.346506	0.898267	-1.65087	0.56721	cluster4
miR-983-5p	-1.65373	-0.125402	0.39384	0.433028	0.952269	-1.29683	-0.859589	0.712603	0.600968	0.842844	-1.53657	0.629741	0.377845	0.957206	-0.428224	-0.953579	-1.06867	0.049323	0.986461	0.986461	cluster4
miR-252-3p	-1.75756	0.205671	0.369274	0.462761	0.71985	-0.865544	-0.691167	0.481915	-0.45338	1.52818	-0.235748	0.550079	-0.388548	-1.28352	1.35774	1.38519	-0.695848	-0.435718	-0.955978	0.702351	cluster4
miR-307a-3p	-1.75332	0.224784	0.430301	0.340388	0.757844	-1.14673	-0.208597	-0.545223	0.431543	1.46901	-0.271897	0.797565	-1.21447	-0.543794	1.2326	1.45277	0.137124	-1.32677	-0.326133	0.0630029	cluster4
miR-210-3p	-1.54585	-0.0464462	0.0292813	0.342288	1.22073	-1.24375	-0.0859201	-0.295481	0.0922069	1.53294	-0.54394	-0.43239	-0.7936	0.0722421	1.69769	-0.312986	-0.465812	-0.86927	-0.0623527	1.71042	cluster4
miR-3641-5p	-1.48047	0.0740233	-0.0740233	0.148047	1.33242	-1.04139	-1.13234	0.527518	0.82311	0.82311	-1.77435	0.290145	0.569131	0.569131	0.345943	-1.27711	-0.493428	0.725629	1.24808	-0.203176	cluster4
miR-285-3p	-1.54062	0.346896	0.244868	-0.231264	1.18013	-1.09785	-0.286395	-0.19093	-0.0596656	1.63484	-0.190974	0.101333	-0.853536	-0.707383	1.65056	-0.712754	-0.324621	-0.501045	-0.218766	1.75719	cluster4
miR-252-5p	-1.50348	-0.102978	0.535485	-0.123574	1.19454	-1.22069	1.13592	0.0508621	-0.762931	0.796839	0.0246927	-0.242812	-0.942439	-0.510316	1.67087	0.822684	-0.241754	-0.945365	-0.891241	1.25568	cluster4
miR-979-5p	-1.45148	-0.153138	0.246352	0.0133163	1.34495	-0.724956	-0.781241	-0.589871	0.648408	1.44766	-0.799627	-0.532146	-0.799627	0.777103	1.3543	-0.759133	-0.644978	-0.759133	1.29566	0.86758	cluster4
miR-2498-3p	-1.61805	0.492451	-0.1407	0.2345	1.0318	-1.5354	-0.501958	0.679119	0.620066	0.738173	-0.967964	-0.856448	0.637875	1.37388	-0.187348	-1.1108	-0.642588	-0.319679	1.26257	0.8105	cluster4
miR-274-5p	-1.64998	0.715727	-0.126305	0.224542	0.836017	-1.08532	-0.496028	-0.516525	0.815781	1.28209	-0.626517	0.175731	-1.01809	-0.120337	1.58922	-0.54216	-1.03618	-0.548494	0.876576	1.25026	cluster4
miR-305-5p	-1.48303	0.121741	-0.42471	0.820367	0.965626	-1.2939	-0.0576491	-0.531653	0.576491	1.30671	-1.02638	0.719371	-0.936085	-0.00300992	1.24611	-0.68226	-0.948768	-0.522356	1.22327	0.930113	cluster4
miR-977-5p	-1.55149	0.298613	-0.383004	0.720567	0.915314	-0.949858	-0.441005	-0.638892	0.54843	1.48133	-0.724347	1.03165	-1.27309	0.885313	0.080483	-1.01232	-0.858161	0.632059	1.35148	-0.113051	cluster4
miR-11182	-1.6453	0.212921	-0.135495	0.774258	0.793614	-1.57419	0.146107	0.640986	-0.230943	1.01804	-0.771096	-0.065518	-1.17428	0.99285	1.01805	0.120119	-0.367865	-0.480477	-0.930924	1.65915	cluster4
miR-990-3p	-1.56535	0.0842339	-0.231643	0.751085	0.96167	-1.29441	1.32388	-0.444317	-0.172286	0.587133	-0.38616	-0.427831	-0.955675	0.113903	1.65576	0.0796011	-0.254723	-1.20994	-0.175122	1.56018	cluster4
miR-8-3p	-1.35122	-0.209344	-0.247406	1.37025	0.437718	-1.4514	0.692715	-0.60318	0.928332	0.433536	0.238403	-0.538998	1.27494	0.393883	-1.36822	-1.27098	0.574966	0.938103	0.635489	-0.87758	cluster4
miR-973-5p	-1.22257	-0.325704	-0.514517	1.0904	0.972391	-1.1846	-0.870317	0.26593	1.1846	0.604387	-1.33069	-0.282267	0.201619	1.45166	-0.0403239	-0.927551	-0.909037	-0.270304	0.951619	1.15527	cluster4
miR-986-5p	-1.3405	0.0697546	-0.627792	0.918942	0.979598	-1.10284	-0.67969	-0.256537	0.722005	1.31706	-0.568601	-0.719557	-0.870513	1.26803	0.89064	1.05005	0.113959	0.765151	-0.496534	-1.43262	cluster4
miR-318-3p	-0.859647	0.615594	-1.29676	0.688446	0.852361	-0.745504	1.74841	-0.312941	-0.184774	-0.505191	-0.91153	-0.879835	-0.341031	1.11691	1.01549	-0.94181	-0.667116	-0.333558	0.392421	1.55006	cluster4
miR-975-3p	-1.09334	0.695761	-1.09334	0.828287	0.66263	-1.11664	-0.260127	0.0571012	-0.29185	1.61152	-1.33519	0.0419117	-0.6167	0.880145	1.02983	-1.23664	-0.492067	1.48267	0.123017	0.123017	cluster4
miR-4966-3p	-1.0092	0.221531	-0.984583	0.443062	1.32919	-0.888058	-0.547951	-0.359002	0.132264	1.66275	-1.07702	-0.050094	-0.826551	0.626175	1.32749	-1.32592	-0.679639	0.154274	0.779708	1.07158	cluster4
miR-276a-3p	-1.03041	-0.30634	-0.738	0.765849	1.30891	-1.19703	-0.273235	-0.117101	0.0130112	1.57435	-0.796689	-0.717247	-0.524317	0.519777	1.51848	-0.483041	-0.605848	-0.755945	0.17193	1.6729	cluster4
miR-965-3p	-0.880972	-0.206759	-0.963376	0.752122	1.29898	-0.875916	-0.702195	-0.423329	1.52874	0.472702	-0.979442	0.229097	-0.411954	1.61629	-0.45399	-0.127136	-0.311688	0.57006	-1.39849	1.26726	cluster4
miR-307a-5p	-0.591591	-0.468855	-0.444307	-0.272476	1.77723	-0.537351	-0.330678	-0.90577	0.109627	1.66417	-0.370731	0.0200999	-0.929061	-0.404231	1.68392	0.318533	-0.978718	-0.657617	-0.246606	1.56441	cluster4
miR-9371-5p	-0.696165	-0.549604	-0.549604	0.0916006	1.70377	-0.877441	-0.201277	-0.877441	0.474887	1.48127	-0.666506	-0.156987	-0.404861	-0.528798	1.75715	-0.408796	-0.835366	-0.56876	0.14219	1.67073	cluster4
miR-285-5p	-0.112336	-1.14928	-0.515591	0.247714	1.52949	-0.678091	-0.725676	-0.737573	0.773262	1.36808	-0.598403	-0.586265	-0.525575	-0.0279174	1.73816	-0.652653	-0.41286	-0.522331	-0.173068	1.76091	cluster4
miR-210-5p	-0.318933	-0.990372	-0.752571	0.695219	1.36666	-0.509614	-0.325662	-0.9729	0.178501	1.62968	-0.5644	-0.763027	-0.688073	0.462463	1.55304	-0.481101	-0.585295	-0.784621	0.18483	1.66619	cluster4
miR-960-5p	-0.102373	-1.09411	-0.790193	0.681421	1.30526	-1.17861	-0.998514	0.592305	0.732377	0.852439	-1.75842	0.243741	0.380534	0.741171	0.39297	-1.09852	-1.01243	0.287543	0.804089	1.01932	cluster4
miR-275-3p	-0.0668187	-0.646569	-1.26563	1.08286	0.896157	-0.863755	-0.435548	-0.74141	0.555446	1.48527	-0.613046	-0.715791	-0.835661	0.893883	1.27062	-0.949976	-0.40131	-0.683481	0.570613	1.46415	cluster4
miR-961-3p	0.192108	-1.17214	-0.893721	0.804627	1.06912	-1.31842	-0.836071	0.789623	0.744961	0.619907	-1.64388	-0.22248	0.627271	0.828121	0.410971	-1.25504	-0.797147	0.222702	0.732626	1.09686	cluster4
miR-1012-3p	-0.508267	-0.977798	-0.643257	1.29356	0.835765	-0.218825	-0.789673	-1.0751	1.01008	1.07351	-1.14676	-0.172717	-0.725008	1.16282	0.881658	-1.00281	-1.02674	0.0622266	1.00759	0.959726	cluster4
miR-982-5p	-0.677551	-0.629836	-0.86841	1.19526	0.98054	-0.596118	-1.28203	-0.109746	0.912884	1.07501	-1.15053	-0.473748	-0.166119	1.53609	0.254306	-1.28504	-0.790796	0.268306	0.99791	0.809625	cluster4
miR-985-5p	-0.724113	-0.724113	-0.724113	1.26982	0.902517	-0.802052	-0.802052	-0.543326	0.836549	1.31088	-1.02951	-0.595118	-0.508239	1.22933	0.903537	-1.05677	-1.05677	0.292299	1.0168	0.804447	cluster4
miR-964-3p	-0.857251	-0.971247	-0.28727	1.03508	1.08068	-1.34686	-0.590472	1.14191	0.0683191	0.72711	-0.822051	-1.04683	1.13674	0.944074	-0.211935	-0.957563	-0.995561	-0.0645975	0.847367	1.17035	cluster4
miR-282-5p	-0.676841	-0.956601	-0.374518	0.518911	1.48905	-1.1269	-0.857384	0.00507328	0.854847	1.12436	-1.27808	-0.0715726	-0.623704	0.874209	1.09915	-1.17173	-0.730968	0.46255	0.071314	1.36883	cluster4
miR-959-5p	-0.543624	-1.22315	-0.259457	0.803081	1.22315	-1.17849	-0.99296	0.565497	0.892031	0.713922	-1.66474	0.0578385	0.246442	1.02601	0.334458	-1.22797	-0.927931	0.491774	0.784497	0.879632	cluster4
miR-961-5p	-0.355682	-1.1753	-0.525791	0.80415	1.25262	-0.903671	-1.20435	0.388448	0.632245	1.08733	-1.72773	0.168896	0.376556	0.861095	0.32118	-1.08411	-1.07591	0.523193	0.654402	0.982423	cluster4
let-7-5p	-0.760016	-0.60949	-0.700374	0.577681	1.4922	-0.77389	-0.402887	-0.797078	0.414481	1.55937	-0.950705	-0.537905	-0.51258	0.480164	1.52103	-0.74798	-0.611124	-0.481733	0.165223	1.67562	cluster4
miR-100-5p	-0.603853	-0.661607	-0.815619	0.612195	1.46888	-0.706505	-0.553522	-0.67869	0.315702	1.62301	-0.736917	-0.660915	-0.572752	0.372714	1.59787	-0.790887	-0.45454	-0.45454	-0.0207466	1.72071	cluster4
miR-125-5p	-0.915617	-0.551937	-0.632161	0.6942	1.40551	-0.789207	-0.391649	-0.802638	0.438389	1.54511	-0.943536	-0.428777	-0.612619	0.453666	1.53127	-0.732213	-0.637554	-0.470509	0.164261	1.67602	cluster4
miR-276b-3p	-0.923663	-0.618935	-0.497044	0.552572	1.48707	-0.727927	-0.537797	-0.653233	0.283837	1.63512	-0.681812	-0.516943	-0.793497	0.424404	1.56785	-0.447603	-0.556079	-0.773029	0.0776455	1.69907	cluster4
miR-125-3p	-0.707755	-0.70432	-0.766162	0.941383	1.23685	-0.582336	-0.630917	-0.776663	0.411975	1.57794	-0.864802	-0.602142	-0.554129	0.490864	1.53021	-0.743166	-0.673888	-0.500692	0.28656	1.63119	cluster4
miR-959-3p	-0.681127	-0.624367	-0.870329	0.98385	1.19197	-1.09949	-1.06147	0.732994	0.945897	0.482073	-1.65074	0.343905	0.302636	1.03171	-0.0275124	-1.28774	-0.854819	0.506909	0.908343	0.727304	cluster4
let-7-3p	-0.583719	-0.81953	-0.778519	1.06354	1.11822	-0.60562	-0.642223	-0.788636	0.505792	1.53069	-0.848908	-0.672774	-0.49664	0.487978	1.53034	-0.725961	-0.70694	-0.427968	0.202889	1.65798	cluster4
miR-100-3p	-0.66159	-0.829034	-0.676474	0.8975	1.2696	-0.575873	-0.651096	-0.734677	0.356055	1.60559	-0.719348	-0.633086	-0.580579	0.304542	1.62847	-0.672549	-0.630753	-0.471165	0.0645951	1.70987	cluster4
miR-963-5p	-0.606628	-0.900464	-0.654021	0.909942	1.25117	-0.98693	-0.852571	-0.180774	0.674239	1.34604	-1.63503	0.0977464	-0.0577592	0.94192	0.653124	-0.810726	-1.17386	0.109786	0.624934	1.24987	cluster4
miR-9369-5p	-1.01998	-0.523293	-0.594248	0.913546	1.22397	-1.26923	-0.814772	0.353825	0.63786	1.09231	-1.37726	-0.498706	0.173126	1.28423	0.418603	-1.30474	-0.823484	0.452229	0.910569	0.765428	cluster4
miR-282-3p	-0.783752	-0.811945	-0.586405	1.06084	1.12126	-0.806523	-0.729282	-0.629513	0.886338	1.27898	-1.13454	-0.141818	-0.703836	0.646059	1.33414	-0.776483	-1.08141	-0.140866	0.675128	1.32363	cluster4
miR-974-3p	-0.813323	-0.813323	-0.526942	0.876327	1.27726	-0.899002	-0.899002	-0.332964	1.03219	1.09878	-1.07056	-0.310053	-0.719557	0.918459	1.18171	0.069843	-1.40462	0.186248	-0.24057	1.3891	cluster4
miR-985-3p	-0.820898	-0.691377	-0.664579	0.952206	1.22465	-0.814413	-0.730217	-0.642193	1.0915	1.09532	-1.52586	0.0815	-0.286382	1.07195	0.658792	-1.03633	-1.10414	0.376849	0.812224	0.951401	cluster4

## Sheet: novel miRNA 
	w1118_E	w1118_L1	w1118_L2	w1118_L3	w1118_P	p53_E	p53_L1	p53_L2	p53_L3	p53_P	e2f1_E	e2f1_L1	e2f1_L2	e2f1_L3	e2f1_P	p53_e2f1_E	p53_e2f1_L1	p53_e2f1_L2	p53_e2f1_L3	p53_e2f1_P	cluster
novel-miR-104	0.848413	-1.64802	0.745177	-0.0337864	0.0882199	1.71276	0.0405387	-0.511237	-0.747713	-0.494346	-0.0197822	-0.71216	-0.201119	1.69468	-0.761615	-0.379787	-1.4565	0.227089	1.24507	0.364125	cluster1
novel-miR-342	0.572805	-1.77201	0.212708	0.489062	0.497436	0.515846	-1.67421	-0.170931	0.569262	0.760033	-0.916581	-0.536854	-0.707076	1.21774	0.942769	-0.859904	-0.934787	-0.323244	0.918562	1.19937	cluster1
novel-miR-343	0.572805	-1.77201	0.212708	0.489062	0.497436	0.515846	-1.67421	-0.170931	0.569262	0.760033	-0.916581	-0.536854	-0.707076	1.21774	0.942769	-0.859904	-0.934787	-0.323244	0.918562	1.19937	cluster1
novel-miR-1392	0.564313	-0.62244	-1.39746	1.1032	0.352393	0.798625	-1.15702	-0.944276	0.274936	1.02774	-0.93096	-0.719378	-0.514019	1.01373	1.15063	-0.903067	-0.631176	-0.587479	0.752556	1.36917	cluster1
novel-miR-404	0.358517	-0.555582	-1.46968	0.750273	0.916473	0.0436047	-0.948401	-0.970204	1.38445	0.490552	-1.00635	-0.554582	-0.531215	1.36932	0.722826	-0.95568	-0.783175	-0.395038	1.20926	0.924629	cluster1
novel-miR-1611	0.71146	-0.603033	-1.10432	-0.343105	1.339	1.32206	0.634802	-0.0573119	-0.805281	-1.09427	-1.09436	0.790498	-1.09436	0.733381	0.664841	-0.803134	-0.0703475	0.0322426	-0.803134	1.64437	cluster1
novel-miR-1615	0.657937	-0.89015	-1.11884	0.123143	1.22791	1.27508	0.608608	0.0339224	-0.672462	-1.24515	-0.723109	-0.723109	0.886732	1.28259	-0.723109	1.78885	-0.447214	-0.447214	-0.447214	-0.447214	cluster1
novel-miR-1332	1.20548	-0.88638	-0.88638	-0.354552	0.921835	1.53917	-0.88634	-0.0106887	-0.88634	0.244196	-0.0953368	-0.552696	-0.552696	-0.552696	1.75342	1.04096	0.55301	-1.07349	-1.07349	0.55301	cluster1
novel-miR-220	1.11622	-0.995717	-0.640557	-0.520056	1.04011	1.43113	-0.885709	-1.02448	0.278745	0.20031	1.10132	-0.234513	0.448247	-1.57035	0.255293	1.24046	0.17239	0.253588	-0.133664	-1.53277	cluster1
novel-miR-1605	1.27754	-0.860527	-1.09465	0.0229709	0.654672	1.49002	0.488158	-0.581816	-1.03592	-0.360442	-0.651843	-0.651843	-0.651843	1.61544	0.340092	-0.67082	-0.67082	-0.67082	0.447214	1.56525	cluster1
novel-miR-472	1.17312	-0.68399	-1.15722	-0.210764	0.878847	1.48815	-0.0998697	-1.14355	-0.590221	0.345495	-0.167601	-1.20558	-0.638977	0.79896	1.2132	0.425517	-0.343087	-1.35675	-0.0868858	1.36121	cluster1
novel-miR-473	1.16767	-0.684957	-1.15502	-0.214888	0.887205	1.49035	-0.10133	-1.14153	-0.590044	0.342548	-0.13203	-1.21487	-0.649702	0.784582	1.21202	0.610181	-0.381633	-1.36267	-0.133679	1.2678	cluster1
novel-miR-853	0.899536	0.814852	-0.803561	-1.31167	0.400839	-1.34979	1.42358	0.208639	0.0432545	-0.325681	-0.720529	-0.727807	-0.727807	0.924315	1.25183	-0.833009	-0.535168	-0.374429	0.0463308	1.69627	cluster1
novel-miR-852	0.899536	0.814852	-0.803561	-1.31167	0.400839	-1.34979	1.42358	0.208639	0.0432545	-0.325681	-0.720529	-0.727807	-0.727807	0.924315	1.25183	-0.833009	-0.535168	-0.374429	0.0463308	1.69627	cluster1
novel-miR-851	0.899536	0.814852	-0.803561	-1.31167	0.400839	-1.34979	1.42358	0.208639	0.0432545	-0.325681	-0.720529	-0.727807	-0.727807	0.924315	1.25183	-0.833009	-0.535168	-0.374429	0.0463308	1.69627	cluster1
novel-miR-850	0.899536	0.814852	-0.803561	-1.31167	0.400839	-1.34979	1.42358	0.208639	0.0432545	-0.325681	-0.720529	-0.727807	-0.727807	0.924315	1.25183	-0.833009	-0.535168	-0.374429	0.0463308	1.69627	cluster1
novel-miR-849	0.899536	0.814852	-0.803561	-1.31167	0.400839	-1.34979	1.42358	0.208639	0.0432545	-0.325681	-0.720529	-0.727807	-0.727807	0.924315	1.25183	-0.833009	-0.535168	-0.374429	0.0463308	1.69627	cluster1
novel-miR-848	0.899536	0.814852	-0.803561	-1.31167	0.400839	-1.34979	1.42358	0.208639	0.0432545	-0.325681	-0.720529	-0.727807	-0.727807	0.924315	1.25183	-0.833009	-0.535168	-0.374429	0.0463308	1.69627	cluster1
novel-miR-847	0.899536	0.814852	-0.803561	-1.31167	0.400839	-1.34979	1.42358	0.208639	0.0432545	-0.325681	-0.720529	-0.727807	-0.727807	0.924315	1.25183	-0.833009	-0.535168	-0.374429	0.0463308	1.69627	cluster1
novel-miR-630	0.899536	0.814852	-0.803561	-1.31167	0.400839	-1.34979	1.42358	0.208639	0.0432545	-0.325681	-0.720529	-0.727807	-0.727807	0.924315	1.25183	-0.833009	-0.535168	-0.374429	0.0463308	1.69627	cluster1
novel-miR-17	0.899536	0.814852	-0.803561	-1.31167	0.400839	-1.34979	1.42358	0.208639	0.0432545	-0.325681	-0.720529	-0.727807	-0.727807	0.924315	1.25183	-0.833009	-0.535168	-0.374429	0.0463308	1.69627	cluster1
novel-miR-16	0.899536	0.814852	-0.803561	-1.31167	0.400839	-1.34979	1.42358	0.208639	0.0432545	-0.325681	-0.720529	-0.727807	-0.727807	0.924315	1.25183	-0.833009	-0.535168	-0.374429	0.0463308	1.69627	cluster1
novel-miR-15	0.899536	0.814852	-0.803561	-1.31167	0.400839	-1.34979	1.42358	0.208639	0.0432545	-0.325681	-0.720529	-0.727807	-0.727807	0.924315	1.25183	-0.833009	-0.535168	-0.374429	0.0463308	1.69627	cluster1
novel-miR-14	0.899536	0.814852	-0.803561	-1.31167	0.400839	-1.34979	1.42358	0.208639	0.0432545	-0.325681	-0.720529	-0.727807	-0.727807	0.924315	1.25183	-0.833009	-0.535168	-0.374429	0.0463308	1.69627	cluster1
novel-miR-1378	0.899536	0.814852	-0.803561	-1.31167	0.400839	-1.34979	1.42358	0.208639	0.0432545	-0.325681	-0.720529	-0.727807	-0.727807	0.924315	1.25183	-0.833009	-0.535168	-0.374429	0.0463308	1.69627	cluster1
novel-miR-1377	0.899536	0.814852	-0.803561	-1.31167	0.400839	-1.34979	1.42358	0.208639	0.0432545	-0.325681	-0.720529	-0.727807	-0.727807	0.924315	1.25183	-0.833009	-0.535168	-0.374429	0.0463308	1.69627	cluster1
novel-miR-1376	0.899536	0.814852	-0.803561	-1.31167	0.400839	-1.34979	1.42358	0.208639	0.0432545	-0.325681	-0.720529	-0.727807	-0.727807	0.924315	1.25183	-0.833009	-0.535168	-0.374429	0.0463308	1.69627	cluster1
novel-miR-1375	0.899536	0.814852	-0.803561	-1.31167	0.400839	-1.34979	1.42358	0.208639	0.0432545	-0.325681	-0.720529	-0.727807	-0.727807	0.924315	1.25183	-0.833009	-0.535168	-0.374429	0.0463308	1.69627	cluster1
novel-miR-1374	0.899536	0.814852	-0.803561	-1.31167	0.400839	-1.34979	1.42358	0.208639	0.0432545	-0.325681	-0.720529	-0.727807	-0.727807	0.924315	1.25183	-0.833009	-0.535168	-0.374429	0.0463308	1.69627	cluster1
novel-miR-1373	0.899536	0.814852	-0.803561	-1.31167	0.400839	-1.34979	1.42358	0.208639	0.0432545	-0.325681	-0.720529	-0.727807	-0.727807	0.924315	1.25183	-0.833009	-0.535168	-0.374429	0.0463308	1.69627	cluster1
novel-miR-13	0.899536	0.814852	-0.803561	-1.31167	0.400839	-1.34979	1.42358	0.208639	0.0432545	-0.325681	-0.720529	-0.727807	-0.727807	0.924315	1.25183	-0.833009	-0.535168	-0.374429	0.0463308	1.69627	cluster1
novel-miR-11	0.899536	0.814852	-0.803561	-1.31167	0.400839	-1.34979	1.42358	0.208639	0.0432545	-0.325681	-0.720529	-0.727807	-0.727807	0.924315	1.25183	-0.833009	-0.535168	-0.374429	0.0463308	1.69627	cluster1
novel-miR-12	0.899536	0.814852	-0.803561	-1.31167	0.400839	-1.34979	1.42358	0.208639	0.0432545	-0.325681	-0.720529	-0.727807	-0.727807	0.924315	1.25183	-0.833009	-0.535168	-0.374429	0.0463308	1.69627	cluster1
novel-miR-1372	1.02803	0.369504	-0.481087	-1.49631	0.579865	-1.63471	0.999893	0.51061	0.234605	-0.110402	-0.68457	-0.817293	-0.670599	0.922074	1.25039	-0.839673	-0.53097	-0.246013	-0.0987851	1.71544	cluster1
novel-miR-18	1.02803	0.369504	-0.481087	-1.49631	0.579865	-1.63471	0.999893	0.51061	0.234605	-0.110402	-0.68457	-0.817293	-0.670599	0.922074	1.25039	-0.839673	-0.53097	-0.246013	-0.0987851	1.71544	cluster1
novel-miR-1491	0.986984	0.368334	-1.42099	-0.626263	0.691935	1.57475	-1.1468	-0.409849	-0.144805	0.126704	-1.28701	-0.758102	0.299715	1.15185	0.593553	1.30239	-0.582062	-0.437104	-1.07269	0.789464	cluster1
novel-miR-1379	0.291173	0.876305	-1.20649	-0.899989	0.938998	-1.09501	1.58619	-0.494183	-0.141195	0.144199	-0.569213	-0.562372	-0.924971	0.587001	1.46956	-0.735557	-0.320864	-0.576382	-0.103045	1.73585	cluster1
novel-miR-1380	0.291173	0.876305	-1.20649	-0.899989	0.938998	-1.09501	1.58619	-0.494183	-0.141195	0.144199	-0.569213	-0.562372	-0.924971	0.587001	1.46956	-0.735557	-0.320864	-0.576382	-0.103045	1.73585	cluster1
novel-miR-1276	1.32876	0.173316	0.349842	-1.35443	-0.497481	1.27744	0.435106	0.286973	-0.779009	-1.22051	1.10288	0.19888	0.771413	-1.03659	-1.03659	-0.177608	-0.949814	-0.949814	1.09653	0.980702	cluster1
novel-miR-536	1.13502	0.385391	0.26122	-1.56456	-0.21707	1.28053	0.887629	-0.664615	-0.739322	-0.764225	1.07906	0.702647	-1.49312	0.0439154	-0.332502	1.60161	0.127973	-0.0465358	-0.841522	-0.841522	cluster1
novel-miR-838	1.54043	0.406283	-0.699151	-0.936029	-0.311531	1.45566	0.399775	-0.0385166	-0.722518	-1.0944	1.68598	-0.220022	0.0230255	-0.744491	-0.744491	0.885976	1.00854	0.1856	-1.04006	-1.04006	cluster1
novel-miR-840	1.54043	0.406283	-0.699151	-0.936029	-0.311531	1.45566	0.399775	-0.0385166	-0.722518	-1.0944	1.68598	-0.220022	0.0230255	-0.744491	-0.744491	0.885976	1.00854	0.1856	-1.04006	-1.04006	cluster1
novel-miR-1537	1.44331	0.336356	-0.0478069	-1.25436	-0.4775	1.46395	0.47511	-0.16473	-1.00932	-0.765016	1.3325	-1.3171	-0.503534	0.00219884	0.485943	1.27926	0.690258	-0.409871	-1.28121	-0.27844	cluster1
novel-miR-529	1.61729	0.0849532	-0.157203	-1.05437	-0.490664	1.4158	0.586085	-0.246272	-1.03635	-0.719263	1.58737	-0.817145	0.375339	-0.484814	-0.660754	1.42983	0.198142	0.0107104	-0.283825	-1.35486	cluster1
novel-miR-5	1.5346	-0.499775	0.276346	-1.13478	-0.176391	1.67665	-0.378438	-0.998725	-0.10902	-0.190472	0.557157	0.22664	-0.764911	1.22606	-1.24495	0.892065	-0.0898332	0.578693	0.286213	-1.66714	cluster1
novel-miR-6	1.56837	-0.500779	0.225626	-1.09511	-0.19811	1.45898	0.439932	-1.19428	-0.311929	-0.392708	0.557157	0.22664	-0.764911	1.22606	-1.24495	0.892065	-0.0898332	0.578693	0.286213	-1.66714	cluster1
novel-miR-1589	1.5854	-0.625511	-0.0154925	-1.04187	0.0974738	1.36804	0.568002	-0.0560854	-0.80664	-1.07332	-0.447214	-0.447214	-0.447214	1.78885	-0.447214	-0.447214	-0.447214	-0.447214	1.78885	-0.447214	cluster1
novel-miR-23	1.55817	-0.550137	0.0790617	-1.12333	0.0362366	1.24062	0.48645	0.311128	-0.860472	-1.17772	0.328022	-0.406355	-0.993857	1.57646	-0.504272	0.0156466	0.152555	-1.45122	-0.0821448	1.36517	cluster1
novel-miR-674	1.73702	-0.438345	-0.107133	-0.781825	-0.409722	1.368	0.505944	0.0415634	-1.09245	-0.823057	1.78885	-0.447214	-0.447214	-0.447214	-0.447214	1.51402	0.544005	-0.686007	-0.686007	-0.686007	cluster1
novel-miR-668	1.73702	-0.438345	-0.107133	-0.781825	-0.409722	1.368	0.505944	0.0415634	-1.09245	-0.823057	1.78885	-0.447214	-0.447214	-0.447214	-0.447214	1.51402	0.544005	-0.686007	-0.686007	-0.686007	cluster1
novel-miR-670	1.73702	-0.438345	-0.107133	-0.781825	-0.409722	1.368	0.505944	0.0415634	-1.09245	-0.823057	1.78885	-0.447214	-0.447214	-0.447214	-0.447214	1.51402	0.544005	-0.686007	-0.686007	-0.686007	cluster1
novel-miR-672	1.72707	-0.453002	-0.0566252	-0.792753	-0.424689	1.36864	0.506846	0.0388701	-1.09143	-0.822922	1.65122	-0.634885	-0.634885	-0.634885	0.253431	1.29841	0.866829	-0.721745	-0.721745	-0.721745	cluster1
novel-miR-676	1.72707	-0.453002	-0.0566252	-0.792753	-0.424689	1.36864	0.506846	0.0388701	-1.09143	-0.822922	1.65122	-0.634885	-0.634885	-0.634885	0.253431	1.29841	0.866829	-0.721745	-0.721745	-0.721745	cluster1
novel-miR-633	1.76247	-0.400798	-0.304488	-0.730475	-0.326713	1.53196	0.365882	-0.252068	-1.04807	-0.597701	1.42628	0.68883	-0.705037	-0.705037	-0.705037	1.33314	0.783165	-0.426781	-0.844762	-0.844762	cluster1
novel-miR-20	1.72998	-0.478094	-0.280181	-0.82347	-0.14824	1.42276	0.289441	0.180405	-0.76127	-1.13133	1.78885	-0.447214	-0.447214	-0.447214	-0.447214	-0.724286	1.2675	0.905357	-0.724286	-0.724286	cluster1
novel-miR-285	1.74431	-0.510208	-0.199565	-0.76437	-0.270165	1.59475	0.118262	-0.0895925	-0.569808	-1.05361	0.670277	-1.02011	-0.726133	1.37583	-0.299861	1.4091	0.054196	-0.91359	0.441311	-0.991013	cluster1
novel-miR-194	1.74431	-0.510208	-0.199565	-0.76437	-0.270165	1.59475	0.118262	-0.0895925	-0.569808	-1.05361	0.670277	-1.02011	-0.726133	1.37583	-0.299861	1.4091	0.054196	-0.91359	0.441311	-0.991013	cluster1
novel-miR-193	1.74431	-0.510208	-0.199565	-0.76437	-0.270165	1.59475	0.118262	-0.0895925	-0.569808	-1.05361	0.670277	-1.02011	-0.726133	1.37583	-0.299861	1.4091	0.054196	-0.91359	0.441311	-0.991013	cluster1
novel-miR-1270	1.74431	-0.510208	-0.199565	-0.76437	-0.270165	1.59475	0.118262	-0.0895925	-0.569808	-1.05361	0.670277	-1.02011	-0.726133	1.37583	-0.299861	1.4091	0.054196	-0.91359	0.441311	-0.991013	cluster1
novel-miR-192	1.74431	-0.510208	-0.199565	-0.76437	-0.270165	1.59475	0.118262	-0.0895925	-0.569808	-1.05361	0.670277	-1.02011	-0.726133	1.37583	-0.299861	1.4091	0.054196	-0.91359	0.441311	-0.991013	cluster1
novel-miR-846	1.68734	-0.130691	-0.150101	-0.952363	-0.454184	1.63139	0.142247	-0.235596	-0.568987	-0.969056	-0.245635	-0.726011	-1.11229	1.08654	0.997399	0.290412	-0.544105	-1.44538	0.640909	1.05817	cluster1
novel-miR-1203	1.6772	-0.14891	-0.192016	-1.01102	-0.325251	1.44606	0.616352	-0.416169	-0.842875	-0.803365	1.60798	-0.988814	0.240273	-0.360409	-0.499028	0.795362	1.23146	-0.502552	-0.294886	-1.22938	cluster1
novel-miR-1279	1.71148	-0.230547	-0.234218	-0.92806	-0.318653	1.43955	0.546939	-0.422428	-1.11889	-0.44517	0.585809	0.273972	-0.672678	-1.3409	1.1538	-0.447214	-0.447214	-0.447214	-0.447214	1.78885	cluster1
novel-miR-862	1.67792	-0.383338	-0.0755483	-0.98959	-0.229443	1.52409	0.492952	-0.52821	-0.591409	-0.897425	-0.330707	0.79318	-1.20915	-0.498644	1.24532	1.40109	-0.62515	-0.0596877	-1.19061	0.47436	cluster1
novel-miR-863	1.67792	-0.383338	-0.0755483	-0.98959	-0.229443	1.52409	0.492952	-0.52821	-0.591409	-0.897425	-0.330707	0.79318	-1.20915	-0.498644	1.24532	1.40109	-0.62515	-0.0596877	-1.19061	0.47436	cluster1
novel-miR-516	1.67621	-0.283109	-0.291741	-1.00814	-0.0932189	1.66959	0.13898	-0.534491	-0.418164	-0.85592	0.167542	-0.616698	-0.616698	-0.616698	1.68255	0.661161	-0.121793	-0.353779	1.21213	-1.39772	cluster1
novel-miR-1212	1.70409	-0.293761	-0.318125	-0.941148	-0.151057	1.50728	0.511907	-0.410975	-0.759496	-0.848717	1.55502	-0.491058	-0.918873	-0.56546	0.420375	1.18089	0.39412	-0.216178	0.180883	-1.53971	cluster1
novel-miR-1209	1.70409	-0.293761	-0.318125	-0.941148	-0.151057	1.50728	0.511907	-0.410975	-0.759496	-0.848717	1.55502	-0.491058	-0.918873	-0.56546	0.420375	1.18089	0.39412	-0.216178	0.180883	-1.53971	cluster1
novel-miR-1206	1.70409	-0.293761	-0.318125	-0.941148	-0.151057	1.50728	0.511907	-0.410975	-0.759496	-0.848717	1.55502	-0.491058	-0.918873	-0.56546	0.420375	1.18089	0.39412	-0.216178	0.180883	-1.53971	cluster1
novel-miR-1059	1.70409	-0.293761	-0.318125	-0.941148	-0.151057	1.50728	0.511907	-0.410975	-0.759496	-0.848717	1.55502	-0.491058	-0.918873	-0.56546	0.420375	1.18089	0.39412	-0.216178	0.180883	-1.53971	cluster1
novel-miR-1060	1.70409	-0.293761	-0.318125	-0.941148	-0.151057	1.50728	0.511907	-0.410975	-0.759496	-0.848717	1.55502	-0.491058	-0.918873	-0.56546	0.420375	1.18089	0.39412	-0.216178	0.180883	-1.53971	cluster1
novel-miR-632	1.42009	-0.0316403	0.46778	-1.07081	-0.785424	1.1887	0.61054	0.232807	-0.797608	-1.23444	1.30422	0.345427	0.299457	-1.2832	-0.665899	1.07132	0.699221	0.318943	-0.846426	-1.24306	cluster1
novel-miR-664	1.4714	-0.0683313	0.400877	-1.04775	-0.756199	1.61193	0.305952	-0.405487	-0.756196	-0.756196	1.69311	0.135768	-0.609627	-0.609627	-0.609627	0.571056	1.49866	-0.689906	-0.689906	-0.689906	cluster1
novel-miR-665	1.4714	-0.0683313	0.400877	-1.04775	-0.756199	1.61193	0.305952	-0.405487	-0.756196	-0.756196	1.69311	0.135768	-0.609627	-0.609627	-0.609627	0.571056	1.49866	-0.689906	-0.689906	-0.689906	cluster1
novel-miR-1612	1.63122	-0.0838479	0.0463704	-0.969967	-0.623777	1.18962	0.99614	-0.728586	-0.728586	-0.728586	1.46882	-0.69675	-0.69675	-0.69675	0.621426	1.36398	-0.987712	0.278585	-0.987712	0.332855	cluster1
novel-miR-29	1.63122	-0.0838479	0.0463704	-0.969967	-0.623777	1.18962	0.99614	-0.728586	-0.728586	-0.728586	1.46882	-0.69675	-0.69675	-0.69675	0.621426	1.36398	-0.987712	0.278585	-0.987712	0.332855	cluster1
novel-miR-1359	1.64761	-0.19957	0.111388	-0.872538	-0.686891	1.34209	0.686262	-0.331899	-1.14715	-0.5493	0.179764	0.516821	1.30329	-1.03364	-0.966231	0.639526	-0.461013	-0.738314	-0.876965	1.43677	cluster1
novel-miR-1360	1.64761	-0.19957	0.111388	-0.872538	-0.686891	1.34209	0.686262	-0.331899	-1.14715	-0.5493	0.179764	0.516821	1.30329	-1.03364	-0.966231	0.639526	-0.461013	-0.738314	-0.876965	1.43677	cluster1
novel-miR-1544	1.6785	-0.204111	0.0123704	-0.87675	-0.610014	1.27267	0.52008	0.195795	-0.77706	-1.21148	1.05164	-0.658552	0.70705	-1.37326	0.273121	1.50671	0.314	-0.903053	-0.903053	-0.0146046	cluster1
novel-miR-1558	1.6785	-0.204111	0.0123704	-0.87675	-0.610014	1.27267	0.52008	0.195795	-0.77706	-1.21148	1.05164	-0.658552	0.70705	-1.37326	0.273121	1.50671	0.314	-0.903053	-0.903053	-0.0146046	cluster1
novel-miR-332	1.74862	-0.165312	-0.297723	-0.642792	-0.642792	1.7511	-0.289735	-0.638687	-0.638687	-0.183993	1.28259	-0.723109	0.886732	-0.723109	-0.723109	-0.142952	1.72642	-0.197934	-0.692768	-0.692768	cluster1
novel-miR-292	1.6828	-0.27008	0.0311631	-0.560935	-0.882953	1.25469	0.105521	0.625898	-1.15206	-0.834049	-0.240758	-0.842653	-0.699344	1.65091	0.131844	0.342863	-1.06532	-0.927567	0.31225	1.33778	cluster1
novel-miR-290	1.6828	-0.27008	0.0311631	-0.560935	-0.882953	1.25469	0.105521	0.625898	-1.15206	-0.834049	-0.240758	-0.842653	-0.699344	1.65091	0.131844	0.342863	-1.06532	-0.927567	0.31225	1.33778	cluster1
novel-miR-291-0	1.6828	-0.27008	0.0311631	-0.560935	-0.882953	1.25469	0.105521	0.625898	-1.15206	-0.834049	-0.240758	-0.842653	-0.699344	1.65091	0.131844	0.342863	-1.06532	-0.927567	0.31225	1.33778	cluster1
novel-miR-344	1.33659	-0.650674	-0.154883	-1.16695	0.635923	1.68579	-0.381263	0.106596	-0.651983	-0.759142	1.69748	-0.153051	-0.93222	-0.44524	-0.166965	-0.278641	-0.92267	0.457392	-0.764949	1.50887	cluster1
novel-miR-722	1.37271	-1.1185	-0.0231095	-0.762615	0.53152	1.33377	0.820783	-0.718185	-0.718185	-0.718185	-0.0622269	-1.53761	-0.182666	0.820994	0.961506	-0.0669566	-0.40174	-0.848117	-0.40174	1.71855	cluster1
novel-miR-685	1.48347	-1.04244	-0.365299	-0.574677	0.498945	1.63292	0.299042	-0.643986	-0.643986	-0.643986	0.284128	0.633467	-0.204945	0.912937	-1.62559	1.1334	0.640096	0.0505339	-1.47751	-0.346518	cluster1
novel-miR-1362	1.45772	-0.896119	-0.664666	-0.507452	0.610514	1.67411	0.176996	-0.557572	-0.742963	-0.550576	-0.116107	-1.08738	-0.841773	1.06729	0.977975	-0.290223	-1.05919	-0.749124	0.925242	1.1733	cluster1
novel-miR-1363	1.45772	-0.896119	-0.664666	-0.507452	0.610514	1.67411	0.176996	-0.557572	-0.742963	-0.550576	-0.116107	-1.08738	-0.841773	1.06729	0.977975	-0.290223	-1.05919	-0.749124	0.925242	1.1733	cluster1
novel-miR-35	1.54792	-0.899559	-0.702675	-0.359824	0.414137	1.5076	-0.966466	-0.776963	0.402168	-0.166342	-0.93607	-0.516684	-0.704569	0.949491	1.20783	-0.780542	-0.888253	-0.382013	0.605333	1.44548	cluster1
novel-miR-1285	1.55796	-0.992941	-0.65739	-0.22803	0.320397	1.67696	0.146312	-0.540229	-0.481142	-0.801903	1.78885	-0.447214	-0.447214	-0.447214	-0.447214	0.842043	1.06363	0.160227	-1.03295	-1.03295	cluster1
novel-miR-28	1.55796	-0.992941	-0.65739	-0.22803	0.320397	1.67696	0.146312	-0.540229	-0.481142	-0.801903	1.78885	-0.447214	-0.447214	-0.447214	-0.447214	0.842043	1.06363	0.160227	-1.03295	-1.03295	cluster1
novel-miR-1443	1.62374	-0.902077	-0.532655	-0.446743	0.257736	-0.447214	1.78885	-0.447214	-0.447214	-0.447214	0.69473	-0.705714	-0.705714	-0.705714	1.42241	-0.121722	-0.234952	-1.28233	1.50596	0.133045	cluster1
novel-miR-25	1.5838	-1.00559	-0.372906	-0.502795	0.297487	1.54128	0.42684	-0.373823	-0.671367	-0.922927	-0.487967	-0.701156	-0.290569	1.76237	-0.282673	-0.544953	1.1858	0.542614	-1.39863	0.215175	cluster1
novel-miR-813	1.62484	-1.10898	-0.143343	-0.327887	-0.0446338	1.65186	-0.242404	0.0815637	-0.528259	-0.962757	0.710345	-1.60275	-0.28951	0.322341	0.859577	0.677056	-1.05589	1.32187	-0.128963	-0.814079	cluster1
novel-miR-827	1.68406	-0.945392	-0.435071	-0.283704	-0.0198939	1.64907	0.253653	-0.554906	-0.672278	-0.675538	0.770496	-0.127799	0.0759383	0.890886	-1.60952	0.996056	0.139847	-1.5583	0.696383	-0.273987	cluster1
novel-miR-1253	1.55963	-1.07703	0.0154844	-0.625399	0.127316	1.34886	0.525107	-0.0534474	-0.560371	-1.26015	0.695412	1.42196	-0.705792	-0.705792	-0.705792	0.548651	-0.247778	0.135688	1.1091	-1.54566	cluster1
novel-miR-1091	1.69047	-0.739953	-0.217282	-0.739953	0.00672006	1.75429	-0.153373	-0.400545	-0.69525	-0.505118	-0.447214	-0.447214	1.78885	-0.447214	-0.447214	-0.447214	1.78885	-0.447214	-0.447214	-0.447214	cluster1
novel-miR-221	1.66049	-0.838449	-0.144714	-0.719097	0.0417733	1.64448	-0.630649	0.24747	-0.486957	-0.774342	0.65838	-1.19592	-0.675048	-0.0812557	1.29384	0.732114	0.654778	-0.788827	0.757893	-1.35596	cluster1
novel-miR-652	1.58643	-0.483692	-0.817101	-0.662837	0.3772	1.55162	0.453101	-0.6878	-0.811669	-0.505256	0.99104	-0.986158	-0.66883	-0.497961	1.16191	1.41009	0.650004	-0.843956	-0.34597	-0.870166	cluster1
novel-miR-658	1.58643	-0.483692	-0.817101	-0.662837	0.3772	1.55162	0.453101	-0.6878	-0.811669	-0.505256	0.99104	-0.986158	-0.66883	-0.497961	1.16191	1.41009	0.650004	-0.843956	-0.34597	-0.870166	cluster1
novel-miR-353	1.53329	-0.310839	-0.830029	-0.823286	0.43086	1.52219	0.459043	-0.345071	-0.732487	-0.903671	1.14217	-1.41616	-0.425839	0.713032	-0.0132043	0.0845833	1.70897	-0.59785	-0.59785	-0.59785	cluster1
novel-miR-677	1.54577	-0.325309	-0.669884	-0.947767	0.397188	1.44451	0.609296	-0.383377	-0.835215	-0.835215	1.78885	-0.447214	-0.447214	-0.447214	-0.447214	0.930016	1.24707	-0.725694	-0.725694	-0.725694	cluster1
novel-miR-675	1.54577	-0.325309	-0.669884	-0.947767	0.397188	1.44451	0.609296	-0.383377	-0.835215	-0.835215	1.78885	-0.447214	-0.447214	-0.447214	-0.447214	0.930016	1.24707	-0.725694	-0.725694	-0.725694	cluster1
novel-miR-673	1.54577	-0.325309	-0.669884	-0.947767	0.397188	1.44451	0.609296	-0.383377	-0.835215	-0.835215	1.78885	-0.447214	-0.447214	-0.447214	-0.447214	0.930016	1.24707	-0.725694	-0.725694	-0.725694	cluster1
novel-miR-669	1.54577	-0.325309	-0.669884	-0.947767	0.397188	1.44451	0.609296	-0.383377	-0.835215	-0.835215	1.78885	-0.447214	-0.447214	-0.447214	-0.447214	0.930016	1.24707	-0.725694	-0.725694	-0.725694	cluster1
novel-miR-671	1.54577	-0.325309	-0.669884	-0.947767	0.397188	1.44451	0.609296	-0.383377	-0.835215	-0.835215	1.78885	-0.447214	-0.447214	-0.447214	-0.447214	0.930016	1.24707	-0.725694	-0.725694	-0.725694	cluster1
novel-miR-1033	1.56283	-0.22117	-0.910881	-0.756756	0.325975	1.33825	0.675676	-0.180886	-0.77544	-1.0576	0.375069	-0.658284	-0.658284	-0.658284	1.59978	0.773453	1.36842	-0.713957	-0.713957	-0.713957	cluster1
novel-miR-1264	1.50074	-0.167488	-0.994957	-0.749043	0.410744	1.46059	0.578116	-0.643935	-0.428032	-0.966741	1.78885	-0.447214	-0.447214	-0.447214	-0.447214	-0.65768	-0.65768	0.371732	-0.65768	1.60131	cluster1
novel-miR-1266	1.50074	-0.167488	-0.994957	-0.749043	0.410744	1.46059	0.578116	-0.643935	-0.428032	-0.966741	1.78885	-0.447214	-0.447214	-0.447214	-0.447214	-0.65768	-0.65768	0.371732	-0.65768	1.60131	cluster1
novel-miR-1510	1.39817	-0.249863	-1.07768	-0.675162	0.604532	1.31338	0.732541	-0.253747	-0.711585	-1.08059	-0.443579	-0.623409	-0.869176	1.59449	0.341676	-0.447214	-0.447214	-0.447214	-0.447214	1.78885	cluster1
novel-miR-866	1.438	-0.321396	-0.911173	-0.801832	0.596404	1.46194	0.605683	-0.478363	-0.84039	-0.748867	0.59828	-0.381482	-1.58013	0.49405	0.869278	1.16473	-0.269171	-1.27542	0.850277	-0.47042	cluster1
novel-miR-517	1.60984	-0.326205	-1.06334	-0.381279	0.160984	1.58214	0.356581	-0.385526	-0.862815	-0.690375	-0.914714	-0.559623	1.28685	-0.673252	0.86074	1.42322	0.356269	-0.404514	-0.0797895	-1.29519	cluster1
novel-miR-721-0	1.56262	-0.0763807	-1.2327	-0.108206	-0.145335	0.689541	1.0942	-1.22045	-0.864354	0.301067	-0.910787	-0.178586	-0.910787	1.39297	0.607191	1.34317	0.0875151	-0.977886	-0.977886	0.525091	cluster1
novel-miR-371	1.49179	-0.411653	-1.25864	0.0391617	0.139343	1.599	-0.751676	-0.704528	-0.502465	0.359673	0.969656	-1.1399	-0.788308	1.06218	-0.103627	1.25042	0.307056	-0.849029	-1.18198	0.473532	cluster1
novel-miR-716	1.5578	-0.405984	-1.18437	0.0671552	-0.0345951	1.77224	-0.55201	-0.35646	-0.596707	-0.267065	-0.270421	-1.15179	-0.595928	1.33207	0.686069	-0.958842	-0.507504	-0.68804	0.956836	1.19755	cluster1
novel-miR-1507	1.49883	-0.755361	-1.06171	0.108823	0.209416	1.73186	-0.175539	-0.665873	-0.190249	-0.700196	-0.65582	-0.548601	-0.754104	1.6047	0.353821	-0.72948	-0.979394	-0.439039	1.1415	1.00641	cluster1
novel-miR-184	1.56726	-1.00317	-0.718118	0.00700116	0.147024	1.63022	0.242799	-0.897488	-0.455248	-0.520283	-0.202333	-1.14023	-0.718703	1.12548	0.93579	0.560556	-0.432429	-1.44143	0.128127	1.18518	cluster1
novel-miR-881	1.62974	-0.599277	-0.887953	-0.376375	0.233864	1.56571	0.437271	-0.732122	-0.718471	-0.55239	0.72661	-0.905183	-0.828212	1.35777	-0.350989	0.540136	0.67461	-0.658921	0.87632	-1.43215	cluster1
novel-miR-63	1.62974	-0.599277	-0.887953	-0.376375	0.233864	1.56571	0.437271	-0.732122	-0.718471	-0.55239	0.72661	-0.905183	-0.828212	1.35777	-0.350989	0.540136	0.67461	-0.658921	0.87632	-1.43215	cluster1
novel-miR-880	1.62974	-0.599277	-0.887953	-0.376375	0.233864	1.56571	0.437271	-0.732122	-0.718471	-0.55239	0.72661	-0.905183	-0.828212	1.35777	-0.350989	0.540136	0.67461	-0.658921	0.87632	-1.43215	cluster1
novel-miR-1603	1.60767	-0.771767	-0.731684	-0.425601	0.321387	1.57629	0.421228	-0.617271	-0.736487	-0.643763	-0.0643617	-1.02979	-0.916719	1.19678	0.814088	-0.844962	-1.25647	0.691333	0.362127	1.04797	cluster1
novel-miR-662	1.65236	-0.744792	-0.741372	-0.358376	0.192182	1.5468	0.454855	-0.461206	-0.795874	-0.744574	1.05307	-0.644926	-1.14342	1.03749	-0.302211	-0.375443	-0.94342	-0.558351	0.269549	1.60767	cluster1
novel-miR-1614	1.44927	-0.518637	-1.20146	-0.138866	0.409693	1.57742	0.381723	-0.753941	-0.413742	-0.791463	0.134717	-1.23453	-0.79284	0.8083	1.08436	0.517848	-0.290913	-1.45577	1.23608	-0.00724264	cluster1
novel-miR-844	1.45898	-0.545291	-1.14982	-0.216656	0.452787	1.47753	0.544553	-0.824235	-0.847506	-0.350342	0.600042	-0.95517	-1.00415	0.0489831	1.3103	-0.194166	-0.271832	-1.32033	1.41741	0.368915	cluster1
novel-miR-841	1.44074	-0.735329	-0.991054	-0.28178	0.567419	1.74959	-0.188667	-0.332378	-0.752458	-0.47609	1.17264	0.377628	0.198752	-1.55026	-0.198752	-0.468692	1.25877	-1.33912	0.629386	-0.0803471	cluster1
novel-miR-366	1.51896	-0.621391	-1.01264	-0.312997	0.428069	1.51541	0.457885	-0.355076	-0.980082	-0.63814	-0.346615	-0.745023	-0.811424	1.60558	0.297478	-0.225928	-1.27311	-0.456803	1.2995	0.656344	cluster1
novel-miR-360	1.57302	-0.652066	-0.947182	-0.305422	0.331654	1.47977	0.536654	-0.347518	-0.767821	-0.901087	-0.594695	-0.784491	-0.784491	0.888527	1.27515	-0.386112	-0.492456	-1.0978	0.513725	1.46264	cluster1
novel-miR-859	1.57131	-0.652595	-0.948802	-0.30467	0.334761	1.47847	0.538701	-0.347151	-0.768252	-0.901771	-0.594695	-0.784491	-0.784491	0.888527	1.27515	-0.386112	-0.492456	-1.0978	0.513725	1.46264	cluster1
novel-miR-593	1.67205	0.0992421	-0.866596	-0.321651	-0.583047	1.49463	-0.352723	-0.525422	-1.07492	0.458436	-0.658202	-0.658202	-0.658202	1.59999	0.374615	0.563602	-0.688847	1.50294	-0.688847	-0.688847	cluster1
novel-miR-639	1.76157	-0.402107	-0.713321	-0.416927	-0.229211	1.42694	0.657781	-0.632419	-0.530416	-0.921886	1.78885	-0.447214	-0.447214	-0.447214	-0.447214	-0.200349	1.48344	-0.434801	-1.2021	0.353809	cluster1
novel-miR-641	1.76157	-0.402107	-0.713321	-0.416927	-0.229211	1.42694	0.657781	-0.632419	-0.530416	-0.921886	1.78885	-0.447214	-0.447214	-0.447214	-0.447214	-0.200349	1.48344	-0.434801	-1.2021	0.353809	cluster1
novel-miR-51	1.78343	-0.315514	-0.480335	-0.5207	-0.466881	1.65104	0.195048	-0.357129	-0.744477	-0.744477	0.696206	-1.53658	0.608301	0.731368	-0.499299	0.181284	1.54091	-1.04406	-0.708349	0.0302139	cluster1
novel-miR-107	1.73708	-0.252857	-0.679272	-0.144383	-0.66057	1.45636	0.598544	-0.786263	-0.413134	-0.855503	0.112456	-1.0852	-0.326123	1.61375	-0.314878	-1.43389	0.501589	-0.643342	0.924123	0.65152	cluster1
novel-miR-830	1.75306	-0.277139	-0.635646	-0.204631	-0.635646	1.5921	0.391684	-0.661261	-0.661261	-0.661261	-0.730254	-0.730254	1.11072	-0.730254	1.08004	-0.369769	1.64578	-0.430387	-0.975948	0.130328	cluster1
novel-miR-1503	1.75974	-0.636866	-0.517514	-0.149907	-0.45545	1.37611	0.18157	0.00347502	-0.126838	-1.43431	-0.705449	-0.705449	-0.705449	0.692412	1.42394	-0.447214	-0.447214	-0.447214	-0.447214	1.78885	cluster1
novel-miR-1129	1.77169	-0.424268	-0.621477	-0.237718	-0.488228	1.51671	-0.994461	-0.407611	0.461291	-0.575932	-0.0205167	-0.738601	-0.196374	-0.738601	1.69409	0.956749	-1.36153	-0.699163	0.294384	0.809557	cluster1
novel-miR-1263	1.70694	-0.384715	-0.7769	-0.577695	0.0323708	1.59453	0.386477	-0.660334	-0.660334	-0.660334	-0.711343	0.74691	-0.711343	-0.711343	1.38712	-0.703131	-0.703131	0.67256	1.43683	-0.703131	cluster1
novel-miR-1265	1.70694	-0.384715	-0.7769	-0.577695	0.0323708	1.59453	0.386477	-0.660334	-0.660334	-0.660334	-0.711343	0.74691	-0.711343	-0.711343	1.38712	-0.703131	-0.703131	0.67256	1.43683	-0.703131	cluster1
novel-miR-836	1.66013	-0.495672	-0.712069	-0.667157	0.214764	1.54626	0.351598	-0.561392	-1.04055	-0.295913	0.107234	-0.643405	-0.918192	-0.18766	1.64202	1.09977	-0.553064	-1.44305	0.464065	0.43228	cluster1
novel-miR-1511	1.67013	-0.570827	-0.700417	-0.596113	0.197229	1.5423	0.425109	-0.355965	-0.717692	-0.893754	-0.258319	-0.921572	-0.828484	1.44054	0.567837	-0.407909	1.27784	-1.38606	0.528616	-0.012487	cluster1
novel-miR-1604	1.68485	-0.542785	-0.682235	-0.614298	0.154468	1.43549	0.555162	-0.237927	-0.737573	-1.01515	0.820656	-1.13998	-1.01589	0.895111	0.44011	0.182713	-0.3344	-1.54961	0.906671	0.79463	cluster1
novel-miR-40	1.68485	-0.542785	-0.682235	-0.614298	0.154468	1.43549	0.555162	-0.237927	-0.737573	-1.01515	0.820656	-1.13998	-1.01589	0.895111	0.44011	0.182713	-0.3344	-1.54961	0.906671	0.79463	cluster1
novel-miR-640	1.68048	-0.485556	-0.496936	-0.823169	0.125182	1.75074	-0.158028	-0.32375	-0.63448	-0.63448	-0.447214	-0.447214	1.78885	-0.447214	-0.447214	1.78885	-0.447214	-0.447214	-0.447214	-0.447214	cluster1
novel-miR-987	1.74251	-0.635033	-0.404949	-0.624807	-0.0777174	1.45736	0.522512	-0.216183	-0.904798	-0.85889	-0.942365	-0.697762	0.396514	1.54229	-0.298673	1.46892	-0.306131	-0.563384	-1.09075	0.491353	cluster1
novel-miR-650	1.71873	-0.617979	-0.398815	-0.710583	0.00864306	1.47002	0.410665	-0.130785	-1.12214	-0.627768	0.550717	-1.07582	-1.07582	0.576331	1.02459	0.723347	1.35989	-0.347207	-0.868017	-0.868017	cluster1
novel-miR-1550	1.72211	-0.551394	-0.479473	-0.707222	0.0159824	1.426	0.560464	-0.207226	-0.774213	-1.00502	0.734247	-0.83914	-1.23734	1.07418	0.268058	1.2762	0.588259	0.103893	-0.787622	-1.18073	cluster1
novel-miR-58	1.72211	-0.551394	-0.479473	-0.707222	0.0159824	1.426	0.560464	-0.207226	-0.774213	-1.00502	0.734247	-0.83914	-1.23734	1.07418	0.268058	1.2762	0.588259	0.103893	-0.787622	-1.18073	cluster1
novel-miR-19	1.69805	-0.712762	-0.516228	-0.575188	0.106128	1.55842	0.443627	-0.801642	-0.524661	-0.675742	-0.833606	-1.02023	-0.0663567	0.503896	1.4163	1.0617	-0.729343	0.572396	-1.3479	0.443145	cluster1
novel-miR-358	1.70074	-0.569477	-0.558983	-0.677916	0.10564	1.5606	0.379412	-0.350226	-0.925677	-0.664108	1.56992	-0.0775271	-0.973934	0.213199	-0.731662	0.988977	-1.38689	-0.691512	0.660606	0.428814	cluster1
novel-miR-169	1.62214	-0.756925	-0.439717	-0.718641	0.293144	1.55664	0.428343	-0.638411	-0.474295	-0.872277	-0.447141	-1.06535	-0.404798	1.53451	0.38278	-1.18505	-0.0993151	-0.730555	1.11267	0.902253	cluster1
novel-miR-653	1.53585	-0.660579	-0.462405	-0.879396	0.466534	1.43799	0.553438	-0.571393	-0.328472	-1.09156	0.90285	-0.986325	-0.832555	1.19941	-0.283376	-1.45402	0.186801	0.338261	1.27226	-0.34331	cluster1
novel-miR-1580	1.58786	-0.375561	-0.301362	-1.10043	0.189493	1.42575	0.600652	-0.517288	-1.07091	-0.438198	0.711457	-0.771421	0.249577	-1.28192	1.09231	0.175998	1.08858	-1.02177	0.803399	-1.04621	cluster1
novel-miR-42	1.63266	-0.630594	-0.250679	-0.919589	0.168202	1.57647	0.388282	-0.441857	-0.829078	-0.693815	-0.124469	-0.699667	-1.08628	1.45025	0.460158	-1.04413	-1.04413	1.08535	0.238135	0.764781	cluster1
novel-miR-530	1.62557	-0.519322	-0.150573	-1.02943	0.0737499	1.34842	0.568454	-0.142687	-0.523492	-1.25069	0.772305	-0.872297	-1.267	0.910451	0.456541	0.0901906	0.474336	-1.68022	0.958693	0.156998	cluster1
novel-miR-1243	1.5236	-0.015353	-0.684303	-1.07178	0.247841	1.55873	0.449647	-0.599279	-0.614317	-0.794777	0.469446	-0.532742	-0.0843948	1.39251	-1.24482	1.01501	-0.298533	-0.945356	1.10457	-0.875698	cluster1
novel-miR-8	1.52437	-0.0458859	-0.743114	-1.02022	0.28485	1.43784	0.657836	-0.563797	-0.831853	-0.700022	-0.0751235	-0.55806	-0.55806	-0.55806	1.7493	0.909252	-0.156906	-0.55923	-1.28341	1.0903	cluster1
novel-miR-7	1.52437	-0.0458859	-0.743114	-1.02022	0.28485	1.43784	0.657836	-0.563797	-0.831853	-0.700022	-0.0751235	-0.55806	-0.55806	-0.55806	1.7493	0.909252	-0.156906	-0.55923	-1.28341	1.0903	cluster1
novel-miR-1606	1.52437	-0.0458859	-0.743114	-1.02022	0.28485	1.43784	0.657836	-0.563797	-0.831853	-0.700022	-0.0751235	-0.55806	-0.55806	-0.55806	1.7493	0.909252	-0.156906	-0.55923	-1.28341	1.0903	cluster1
novel-miR-1599	1.52437	-0.0458859	-0.743114	-1.02022	0.28485	1.43784	0.657836	-0.563797	-0.831853	-0.700022	-0.0751235	-0.55806	-0.55806	-0.55806	1.7493	0.909252	-0.156906	-0.55923	-1.28341	1.0903	cluster1
novel-miR-1598	1.52437	-0.0458859	-0.743114	-1.02022	0.28485	1.43784	0.657836	-0.563797	-0.831853	-0.700022	-0.0751235	-0.55806	-0.55806	-0.55806	1.7493	0.909252	-0.156906	-0.55923	-1.28341	1.0903	cluster1
novel-miR-1597	1.52437	-0.0458859	-0.743114	-1.02022	0.28485	1.43784	0.657836	-0.563797	-0.831853	-0.700022	-0.0751235	-0.55806	-0.55806	-0.55806	1.7493	0.909252	-0.156906	-0.55923	-1.28341	1.0903	cluster1
novel-miR-1591	1.52437	-0.0458859	-0.743114	-1.02022	0.28485	1.43784	0.657836	-0.563797	-0.831853	-0.700022	-0.0751235	-0.55806	-0.55806	-0.55806	1.7493	0.909252	-0.156906	-0.55923	-1.28341	1.0903	cluster1
novel-miR-1592	1.52437	-0.0458859	-0.743114	-1.02022	0.28485	1.43784	0.657836	-0.563797	-0.831853	-0.700022	-0.0751235	-0.55806	-0.55806	-0.55806	1.7493	0.909252	-0.156906	-0.55923	-1.28341	1.0903	cluster1
novel-miR-1240	1.52787	0.0677381	-0.579537	-1.14402	0.12795	-1.39559	-0.363572	-0.117404	0.668443	1.20812	-0.849166	-0.599752	-0.709958	1.28535	0.873527	-0.976845	-0.677901	-0.493259	0.939917	1.20809	cluster1
novel-miR-1607-0	1.54092	-0.0919857	-0.530307	-1.13531	0.216691	1.44093	0.653058	-0.563766	-0.830766	-0.699454	-0.0751235	-0.55806	-0.55806	-0.55806	1.7493	1.51788	-0.336208	-0.583419	-1.0284	0.430148	cluster1
novel-miR-688	1.48605	-0.0694066	-0.292499	-1.29332	0.169179	1.38864	0.486924	-0.0641217	-1.2138	-0.597634	0.444537	-0.16165	-0.884821	-0.884821	1.48675	0.145622	-1.02507	0.773796	-1.02507	1.13071	cluster1
novel-miR-1211	1.63965	-0.0530906	-0.268531	-1.08797	-0.230059	1.39424	0.443268	0.0691145	-1.08972	-0.816902	1.71022	-0.596854	-0.596854	-0.596854	0.0803457	1.14017	0.370228	-1.51368	-0.366952	0.370228	cluster1
novel-miR-1208	1.63965	-0.0530906	-0.268531	-1.08797	-0.230059	1.39424	0.443268	0.0691145	-1.08972	-0.816902	1.71022	-0.596854	-0.596854	-0.596854	0.0803457	1.14017	0.370228	-1.51368	-0.366952	0.370228	cluster1
novel-miR-1061	1.63965	-0.0530906	-0.268531	-1.08797	-0.230059	1.39424	0.443268	0.0691145	-1.08972	-0.816902	1.71022	-0.596854	-0.596854	-0.596854	0.0803457	1.14017	0.370228	-1.51368	-0.366952	0.370228	cluster1
novel-miR-1205	1.63965	-0.0530906	-0.268531	-1.08797	-0.230059	1.39424	0.443268	0.0691145	-1.08972	-0.816902	1.71022	-0.596854	-0.596854	-0.596854	0.0803457	1.14017	0.370228	-1.51368	-0.366952	0.370228	cluster1
novel-miR-1547	1.56356	0.00983374	-0.350737	-1.19644	-0.0262233	1.17378	0.776786	-0.106052	-0.530813	-1.31371	0.548052	0.140716	-1.62441	1.01711	-0.0814672	1.02127	0.999569	-0.121511	-1.21366	-0.685667	cluster1
novel-miR-57	1.56356	0.00983374	-0.350737	-1.19644	-0.0262233	1.17378	0.776786	-0.106052	-0.530813	-1.31371	0.548052	0.140716	-1.62441	1.01711	-0.0814672	1.02127	0.999569	-0.121511	-1.21366	-0.685667	cluster1
novel-miR-514	1.63629	-0.118991	-0.431261	-1.05909	-0.0269538	1.52911	0.441678	-0.324792	-0.880483	-0.765512	-0.0691561	-0.422621	-1.41386	0.922082	0.983554	0.930284	-0.724423	-0.392179	1.19738	-1.01107	cluster1
novel-miR-631	1.62812	0.0290737	-0.452257	-1.05957	-0.145368	1.17146	0.9804	-0.431171	-0.850364	-0.870326	1.46785	0.516265	-0.490014	-0.413449	-1.08066	1.01522	0.384064	0.639211	-1.42883	-0.609668	cluster1
novel-miR-109	1.60688	0.148103	-0.945188	-0.700469	-0.109329	1.46668	0.61195	-0.6315	-0.842909	-0.604221	1.19375	-1.03883	0.328053	-1.03883	0.555868	-0.447214	1.78885	-0.447214	-0.447214	-0.447214	cluster1
novel-miR-1278	1.56862	-0.0702367	-0.92311	-0.796016	0.220744	1.3347	0.556679	-0.039256	-0.616272	-1.23586	0.422594	-0.371452	-1.0511	1.51946	-0.519495	0.762119	1.16505	-1.07986	0.0944014	-0.941712	cluster1
novel-miR-1356	1.57885	0.0348776	-0.943397	-0.777516	0.107185	1.59427	0.381382	-0.702896	-0.702896	-0.569856	-0.447214	-0.447214	1.78885	-0.447214	-0.447214	0.747147	0.274269	-1.04979	1.07816	-1.04979	cluster1
novel-miR-535	1.71926	-0.135085	-0.472798	-0.859632	-0.251749	1.65618	0.144454	-0.365054	-0.908157	-0.527425	-0.680514	-0.860402	-0.64224	1.11454	1.06861	-0.0390277	-0.220228	-1.50256	0.616079	1.14574	cluster1
novel-miR-837	1.69678	-0.0482673	-0.601485	-0.846534	-0.200495	1.41385	0.446478	0.0372065	-0.948765	-0.948765	1.68598	-0.220022	0.0230255	-0.744491	-0.744491	1.46846	0.622028	-0.696829	-0.696829	-0.696829	cluster1
novel-miR-839	1.69678	-0.0482673	-0.601485	-0.846534	-0.200495	1.41385	0.446478	0.0372065	-0.948765	-0.948765	1.68598	-0.220022	0.0230255	-0.744491	-0.744491	1.46846	0.622028	-0.696829	-0.696829	-0.696829	cluster1
novel-miR-1355	1.73571	-0.215124	-0.665003	-0.685452	-0.170136	1.41782	0.62086	-0.307044	-0.792443	-0.939192	0.264555	-0.439967	-1.40329	0.278933	1.29977	1.02166	-0.0243252	-1.43519	0.851382	-0.413529	cluster1
novel-miR-333	1.76269	-0.306051	-0.609375	-0.609375	-0.237888	1.72074	-0.151361	-0.360479	-0.325626	-0.883273	1.13441	-0.730013	-0.730013	-0.730013	1.05563	1.38692	-0.711372	0.747197	-0.711372	-0.711372	cluster1
novel-miR-1239	1.70526	-0.241535	-0.644092	-0.785977	-0.0336565	1.49415	0.424762	-0.968677	-0.161031	-0.7892	1.35329	0.492104	-0.548025	-1.275	-0.0223684	0.663155	-0.0461899	-0.986484	-0.936995	1.30651	cluster1
novel-miR-37	1.7289	-0.334738	-0.486577	-0.807511	-0.100076	1.41696	0.702986	-0.706647	-0.706647	-0.706647	-0.131213	-0.802535	-0.802535	1.63864	0.0976468	1.71006	-0.139215	-0.128826	-0.72101	-0.72101	cluster1
novel-miR-687	1.72623	-0.290028	-0.520831	-0.808246	-0.107127	1.40687	0.243043	0.288386	-0.969147	-0.969147	-0.447214	-0.447214	-0.447214	1.78885	-0.447214	-0.724286	1.2675	0.905357	-0.724286	-0.724286	cluster1
novel-miR-190	1.7277	-0.258716	-0.513047	-0.815613	-0.140321	1.49972	0.483296	-0.457984	-0.493579	-1.03145	-0.358197	-0.41186	-1.10947	1.53341	0.346123	-0.484687	-0.503959	-1.11102	0.859524	1.24014	cluster1
novel-miR-832	1.7277	-0.258716	-0.513047	-0.815613	-0.140321	1.49972	0.483296	-0.457984	-0.493579	-1.03145	-0.358197	-0.41186	-1.10947	1.53341	0.346123	-0.484687	-0.503959	-1.11102	0.859524	1.24014	cluster1
novel-miR-1052	1.62676	-0.071437	-0.626013	-0.976932	0.0476246	1.47565	0.576628	-0.454667	-0.858217	-0.739394	0.528592	-1.26542	-0.800898	1.15329	0.384431	1.19586	0.81034	-0.973617	-0.981176	-0.0514021	cluster1
novel-miR-1051	1.6246	-0.0761434	-0.628495	-0.978006	0.0580438	1.46974	0.586911	-0.456834	-0.859134	-0.740679	0.528592	-1.26542	-0.800898	1.15329	0.384431	1.23673	0.795586	-0.80167	-1.08309	-0.147556	cluster1
novel-miR-515	1.6246	-0.0761434	-0.628495	-0.978006	0.0580438	1.46974	0.586911	-0.456834	-0.859134	-0.740679	0.528592	-1.26542	-0.800898	1.15329	0.384431	1.23673	0.795586	-0.80167	-1.08309	-0.147556	cluster1
novel-miR-1261	1.67395	-0.179602	-0.547116	-0.930609	-0.016618	1.55339	0.455247	-0.600825	-0.586099	-0.821716	-0.169402	-0.532405	-0.532405	-0.532405	1.76662	-0.0820828	-0.946112	-0.946112	1.34357	0.630742	cluster1
novel-miR-365	1.65054	-0.167598	-0.515513	-0.990624	0.0231944	1.40682	0.60783	-0.240942	-0.786047	-0.987662	0.71249	-1.49829	-0.455902	0.987406	0.254297	1.28901	0.154681	-1.19878	-0.773405	0.528494	cluster1
novel-miR-245	1.65054	-0.167598	-0.515513	-0.990624	0.0231944	1.40682	0.60783	-0.240942	-0.786047	-0.987662	0.71249	-1.49829	-0.455902	0.987406	0.254297	1.28901	0.154681	-1.19878	-0.773405	0.528494	cluster1
novel-miR-364	1.65054	-0.167598	-0.515513	-0.990624	0.0231944	1.40682	0.60783	-0.240942	-0.786047	-0.987662	0.71249	-1.49829	-0.455902	0.987406	0.254297	1.28901	0.154681	-1.19878	-0.773405	0.528494	cluster1
novel-miR-1508	1.63604	-0.229505	-0.645893	-0.911463	0.150818	1.43414	0.612297	-0.349393	-0.792587	-0.904462	0.482596	-1.13043	-0.828807	0.141632	1.33501	-0.153169	0.641041	-1.61395	0.967235	0.158842	cluster1
novel-miR-1384	1.63604	-0.229505	-0.645893	-0.911463	0.150818	1.43414	0.612297	-0.349393	-0.792587	-0.904462	0.482596	-1.13043	-0.828807	0.141632	1.33501	-0.153169	0.641041	-1.61395	0.967235	0.158842	cluster1
novel-miR-1383	1.63604	-0.229505	-0.645893	-0.911463	0.150818	1.43414	0.612297	-0.349393	-0.792587	-0.904462	0.482596	-1.13043	-0.828807	0.141632	1.33501	-0.153169	0.641041	-1.61395	0.967235	0.158842	cluster1
novel-miR-1381	1.63604	-0.229505	-0.645893	-0.911463	0.150818	1.43414	0.612297	-0.349393	-0.792587	-0.904462	0.482596	-1.13043	-0.828807	0.141632	1.33501	-0.153169	0.641041	-1.61395	0.967235	0.158842	cluster1
novel-miR-1382	1.63604	-0.229505	-0.645893	-0.911463	0.150818	1.43414	0.612297	-0.349393	-0.792587	-0.904462	0.482596	-1.13043	-0.828807	0.141632	1.33501	-0.153169	0.641041	-1.61395	0.967235	0.158842	cluster1
novel-miR-363	1.66145	-0.24206	-0.504354	-0.961495	0.0464635	1.40939	0.612563	-0.26146	-0.7794	-0.981097	0.638515	-1.55372	-0.361825	0.979056	0.297974	1.31918	0.0517325	-1.17692	-0.750122	0.556125	cluster1
novel-miR-4	1.68375	-0.270312	-0.55365	-0.885841	0.0260541	1.32714	0.371404	0.0854992	-0.391009	-1.39304	0.375594	1.08368	-0.532604	-1.45619	0.529525	1.18118	0.8949	-0.197217	-0.939433	-0.939433	cluster1
novel-miR-1613	1.67669	-0.320659	-0.732764	-0.732764	0.109493	1.29178	0.66689	-0.0516106	-0.772642	-1.13442	-0.578205	-0.578205	-0.578205	1.73119	0.00342133	-0.729182	1.01565	-0.729182	-0.729182	1.1719	cluster1
novel-miR-43	1.6407	-0.239463	-0.806941	-0.757053	0.16276	1.45488	0.496505	-0.334852	-0.478031	-1.1385	-0.631877	0.0897653	-0.869491	1.66506	-0.253455	-0.898236	-0.638773	-0.638773	1.15893	1.01685	cluster1
novel-miR-352	1.70005	-0.147996	-0.770336	-0.698236	-0.0834847	1.63665	0.0642214	-0.346266	-0.303231	-1.05138	1.78885	-0.447214	-0.447214	-0.447214	-0.447214	1.78885	-0.447214	-0.447214	-0.447214	-0.447214	cluster1
novel-miR-1273	1.65147	-0.0629448	-0.824909	-0.766933	0.00331289	1.51107	0.501924	-0.51204	-0.555392	-0.945564	-0.194255	-0.922712	0.179312	-0.679893	1.61755	1.06845	0.257758	-1.28047	-0.781588	0.735857	cluster1
novel-miR-1065	1.67517	-0.0681714	-0.753436	-0.785392	-0.0681714	1.64866	0.250734	-0.685585	-0.685585	-0.52822	1.43805	-0.95328	-0.95328	0.283056	0.18545	1.2999	-0.576399	0.654453	-1.23686	-0.141098	cluster1
novel-miR-359	1.67517	-0.0681714	-0.753436	-0.785392	-0.0681714	1.64866	0.250734	-0.685585	-0.685585	-0.52822	1.43805	-0.95328	-0.95328	0.283056	0.18545	1.2999	-0.576399	0.654453	-1.23686	-0.141098	cluster1
novel-miR-1074	-0.601816	1.09597	-0.565007	1.06376	-0.992904	-1.33294	1.14588	0.691005	0.139019	-0.642962	0.516122	0.784238	0.34855	0.0804346	-1.72934	0.735688	0.658616	-0.161151	0.441413	-1.67457	cluster2
novel-miR-218	-0.619357	0.9368	0.287625	0.80945	-1.41452	-1.31547	0.58293	0.434728	1.06988	-0.772065	-0.390075	0.317204	0.265765	1.25596	-1.44885	-0.122851	0.352701	0.169416	1.17006	-1.56932	cluster2
novel-miR-942	-0.816276	1.11555	0.102133	0.798857	-1.20027	-1.36584	1.13103	0.32079	0.568824	-0.654809	0.585924	0.149923	-0.156042	1.02192	-1.60173	0.667471	-0.536455	0.401899	0.950748	-1.48366	cluster2
novel-miR-32	-0.672027	1.0954	-0.0268811	0.866915	-1.26341	-1.55077	0.94623	0.500859	0.522763	-0.419086	0.484079	0.585398	0.416533	0.292699	-1.77871	1.48044	0.596218	-0.641692	-0.641692	-0.793273	cluster2
novel-miR-31	-0.672027	1.0954	-0.0268811	0.866915	-1.26341	-1.55077	0.94623	0.500859	0.522763	-0.419086	0.484079	0.585398	0.416533	0.292699	-1.77871	1.48044	0.596218	-0.641692	-0.641692	-0.793273	cluster2
novel-miR-30	-0.672027	1.0954	-0.0268811	0.866915	-1.26341	-1.55077	0.94623	0.500859	0.522763	-0.419086	0.484079	0.585398	0.416533	0.292699	-1.77871	1.48044	0.596218	-0.641692	-0.641692	-0.793273	cluster2
novel-miR-1624	-0.672027	1.0954	-0.0268811	0.866915	-1.26341	-1.55077	0.94623	0.500859	0.522763	-0.419086	0.484079	0.585398	0.416533	0.292699	-1.77871	1.48044	0.596218	-0.641692	-0.641692	-0.793273	cluster2
novel-miR-1623	-0.672027	1.0954	-0.0268811	0.866915	-1.26341	-1.55077	0.94623	0.500859	0.522763	-0.419086	0.484079	0.585398	0.416533	0.292699	-1.77871	1.48044	0.596218	-0.641692	-0.641692	-0.793273	cluster2
novel-miR-1622	-0.672027	1.0954	-0.0268811	0.866915	-1.26341	-1.55077	0.94623	0.500859	0.522763	-0.419086	0.484079	0.585398	0.416533	0.292699	-1.77871	1.48044	0.596218	-0.641692	-0.641692	-0.793273	cluster2
novel-miR-1621	-0.672027	1.0954	-0.0268811	0.866915	-1.26341	-1.55077	0.94623	0.500859	0.522763	-0.419086	0.484079	0.585398	0.416533	0.292699	-1.77871	1.48044	0.596218	-0.641692	-0.641692	-0.793273	cluster2
novel-miR-1620	-0.672027	1.0954	-0.0268811	0.866915	-1.26341	-1.55077	0.94623	0.500859	0.522763	-0.419086	0.484079	0.585398	0.416533	0.292699	-1.77871	1.48044	0.596218	-0.641692	-0.641692	-0.793273	cluster2
novel-miR-1619	-0.672027	1.0954	-0.0268811	0.866915	-1.26341	-1.55077	0.94623	0.500859	0.522763	-0.419086	0.484079	0.585398	0.416533	0.292699	-1.77871	1.48044	0.596218	-0.641692	-0.641692	-0.793273	cluster2
novel-miR-1617	-0.672027	1.0954	-0.0268811	0.866915	-1.26341	-1.55077	0.94623	0.500859	0.522763	-0.419086	0.484079	0.585398	0.416533	0.292699	-1.77871	1.48044	0.596218	-0.641692	-0.641692	-0.793273	cluster2
novel-miR-1618	-0.672027	1.0954	-0.0268811	0.866915	-1.26341	-1.55077	0.94623	0.500859	0.522763	-0.419086	0.484079	0.585398	0.416533	0.292699	-1.77871	1.48044	0.596218	-0.641692	-0.641692	-0.793273	cluster2
novel-miR-1126	-0.383655	0.883216	-0.0691838	1.00451	-1.43489	-0.930086	0.889278	0.761752	0.506701	-1.22765	0.566192	0.131131	-0.481631	1.19734	-1.41303	0.467702	0.193822	0.179777	0.87501	-1.71631	cluster2
novel-miR-304	-0.232833	1.02324	0.128671	0.649482	-1.56856	-0.938248	0.729419	0.729419	0.719522	-1.24011	0.384903	0.243395	0.249055	0.854712	-1.73206	0.325622	0.562977	0.225487	0.648276	-1.76236	cluster2
novel-miR-305	-0.232833	1.02324	0.128671	0.649482	-1.56856	-0.938248	0.729419	0.729419	0.719522	-1.24011	0.384903	0.243395	0.249055	0.854712	-1.73206	0.325622	0.562977	0.225487	0.648276	-1.76236	cluster2
novel-miR-945	-0.272814	0.0566043	-0.509439	1.66658	-0.940931	-0.665944	0.418448	-0.665944	1.57938	-0.665944	-0.0269877	-0.3306	-0.313732	1.67099	-0.99967	0.712844	-0.509467	0.466327	0.846373	-1.51608	cluster2
novel-miR-1016	-0.632226	0.515593	-0.423952	1.49679	-0.956207	-0.933271	0.894706	-0.215964	1.1878	-0.933271	-0.436296	-0.0460605	-0.513063	1.73239	-0.736969	-0.332891	0.404611	-0.562938	1.52778	-1.03656	cluster2
novel-miR-430	-0.446999	0.547696	-0.281216	1.39503	-1.21451	-0.788568	0.651141	-0.109614	1.3301	-1.08305	0.0762584	0.490001	0.149272	0.960531	-1.67606	-0.316112	-0.189667	-0.102128	1.65837	-1.05046	cluster2
novel-miR-431	-0.446999	0.547696	-0.281216	1.39503	-1.21451	-0.788568	0.651141	-0.109614	1.3301	-1.08305	0.0762584	0.490001	0.149272	0.960531	-1.67606	-0.316112	-0.189667	-0.102128	1.65837	-1.05046	cluster2
novel-miR-1349	-0.715895	-0.105985	0.178974	1.59377	-0.950861	-0.612716	-0.612716	0.149549	1.6886	-0.612716	0.599467	-0.253331	-0.0777551	1.19517	-1.46355	-0.138507	0.33944	-0.382358	1.4514	-1.26997	cluster2
novel-miR-476	-0.568818	0.301822	0.171226	1.38045	-1.28468	-0.887493	-0.319958	0.794549	1.3004	-0.887493	0.341101	0.323086	0.449197	0.659383	-1.77277	-0.00800408	0.369331	0.380765	0.941051	-1.68314	cluster2
novel-miR-163	-0.855503	0.12527	0.531634	1.31381	-1.11521	-0.898579	-0.244113	0.672691	1.36858	-0.898579	0.105759	0.0742416	-0.650665	1.54857	-1.0779	-0.143353	-0.0764026	0.348932	1.32169	-1.45086	cluster2
novel-miR-1310	-0.966465	0.445342	0.331152	1.26544	-1.07547	-1.00017	0.0500083	0.757268	1.19305	-1.00017	0.26421	-0.477283	-0.443192	1.61083	-0.954567	-1.05749	-0.0680878	-0.451082	1.63411	-0.0574491	cluster2
novel-miR-1438	-0.919543	0.357349	0.452101	1.2417	-1.13161	-0.953153	-0.50381	1.27995	0.857838	-0.680824	0.0531155	-0.190929	-0.147862	1.53891	-1.25324	0.18006	0.669544	0.302431	0.599617	-1.75165	cluster2
novel-miR-729	-0.907257	0.326143	0.509252	1.22096	-1.1491	-0.738413	0.150052	-0.0789746	1.59924	-0.9319	0.410121	0.563769	0.788331	-0.062641	-1.69958	0.161993	0.232086	-0.087227	1.23675	-1.54361	cluster2
novel-miR-1220	0.901963	-0.666668	-0.448803	1.22876	-1.01525	-1.43152	0.973567	0.751179	0.298165	-0.591388	0.232655	-0.0808519	-0.221105	1.42893	-1.35963	0.224843	0.275483	0.903424	0.315996	-1.71975	cluster2
novel-miR-1449	-0.954055	-0.22304	-0.244383	1.70321	-0.281734	-0.562187	-0.562187	-0.0593792	1.74594	-0.562187	0.790986	-0.0165652	0.0455542	0.822046	-1.64202	1.75078	-0.132971	-0.645463	-0.36844	-0.603909	cluster2
novel-miR-428	-0.818056	-0.131804	-0.311536	1.73088	-0.469483	-0.596732	-1.22398	-0.181393	0.767954	1.23415	-0.695705	-1.06351	0.25185	1.52357	-0.0162082	-0.96305	-0.535566	0.343601	1.57766	-0.422645	cluster2
novel-miR-926	-0.753312	-0.326399	-0.185896	1.74872	-0.483114	-1.0021	0.117401	0.628935	1.25787	-1.0021	-0.602065	0.102664	-0.602065	1.70353	-0.602065	-0.227688	-0.368816	-0.227688	1.71989	-0.895697	cluster2
novel-miR-1308	-0.701651	-0.701651	-0.247827	1.71743	-0.0662978	-0.699296	-0.699296	-0.699296	1.45662	0.641271	-1.45484	0.266403	0.802668	-0.546644	0.932409	-1.077	-1.077	0.486182	0.99661	0.671212	cluster2
novel-miR-314	-0.447214	-0.447214	-0.447214	1.78885	-0.447214	-0.672667	-0.672667	0.458366	1.55963	-0.672667	-0.308132	0.0581381	-0.720912	1.69182	-0.720912	0.405527	-0.883721	-0.139473	1.50139	-0.883721	cluster2
novel-miR-500	-0.913187	0.304396	0.836073	0.970007	-1.19729	-0.447214	-0.447214	-0.447214	-0.447214	1.78885	1.14258	0.531059	0.370132	-0.716125	-1.32765	0.639005	0.520121	0.0346747	0.544888	-1.73869	cluster2
novel-miR-427	-0.829181	0.172814	0.834049	1.045	-1.22268	-1.33156	-0.100512	1.39795	0.378996	-0.344877	0.279539	0.406602	0.111816	0.909773	-1.70773	0.153587	0.0609992	0.186266	1.1884	-1.58925	cluster2
novel-miR-393	-0.932522	0.200406	0.841346	1.03543	-1.14466	-1.27095	-0.341275	0.666859	1.30234	-0.356966	0.143003	-0.386108	0.44331	1.24413	-1.44433	0.0595186	0.428945	0.203184	0.983084	-1.67473	cluster2
novel-miR-394	-0.932522	0.200406	0.841346	1.03543	-1.14466	-1.27095	-0.341275	0.666859	1.30234	-0.356966	0.143003	-0.386108	0.44331	1.24413	-1.44433	0.0595186	0.428945	0.203184	0.983084	-1.67473	cluster2
novel-miR-1218	-0.911664	0.0531978	1.2006	0.74164	-1.08377	-1.0821	0.525739	0.678867	0.959602	-1.0821	1.27082	0.698864	-0.57911	-0.15014	-1.24044	0.807543	-0.600101	0.609979	0.65937	-1.47679	cluster2
novel-miR-1536	-0.876545	0.0749677	1.26676	0.637225	-1.10241	-0.615759	-0.219247	1.11023	0.9353	-1.21053	0.940884	0.0861666	0.433613	0.232094	-1.69276	0.637656	0.443976	0.920728	-0.479732	-1.52263	cluster2
novel-miR-161	-0.790655	0.205047	1.15856	0.669146	-1.2421	-1.32014	0.00717465	1.19996	0.693251	-0.58025	0.299566	0.0953164	0.319991	0.973589	-1.68846	0.436182	0.423612	0.0402243	0.81957	-1.71959	cluster2
novel-miR-781	-0.841186	0.184759	1.02417	0.850957	-1.2187	-0.916804	-0.235769	0.787511	1.28187	-0.916804	0.620776	0.109055	0.461387	0.562054	-1.75327	0.365204	0.885572	0.686886	-0.363312	-1.57435	cluster2
novel-miR-422	-1.39034	0.267373	1.07922	0.666003	-0.622251	-1.25481	0.964918	0.432743	0.733842	-0.876689	0.579824	0.30452	0.478692	0.416889	-1.77992	0.541645	0.581389	-0.0488276	0.643842	-1.71805	cluster2
novel-miR-421	-1.09367	0.36077	1.09891	0.653404	-1.01942	-1.1657	0.616876	0.616876	0.93493	-1.00298	0.617297	0.369434	0.446153	0.345828	-1.77871	0.577552	0.600701	-0.0243058	0.571765	-1.72571	cluster2
novel-miR-920	-1.06609	0.459982	1.07819	0.594	-1.06609	-1.00908	0.086327	0.753729	1.17811	-1.00908	-0.168999	0.573289	0.395887	0.858067	-1.65824	0.039391	0.127503	0.884225	0.625074	-1.67619	cluster2
novel-miR-1096	-1.0879	0.540303	0.860273	0.775218	-1.0879	-0.923361	1.3685	0.631325	-0.153106	-0.923361	0.429517	0.0130878	0.114221	1.07201	-1.62883	0.62768	0.257951	-0.0601885	0.851237	-1.67668	cluster2
novel-miR-66	-1.16797	0.504974	0.911071	0.747749	-0.995822	-0.760377	-0.0885095	1.05407	0.965558	-1.17074	-0.14028	-0.164466	0.585306	1.19601	-1.47657	0.727245	0.038729	0.60532	0.354299	-1.72559	cluster2
novel-miR-1477	-0.835023	0.412638	1.38412	0.133214	-1.09495	-0.636842	-0.409173	1.09914	1.02641	-1.07953	0.0336479	-0.103291	0.350564	1.24262	-1.52354	0.335528	0.0584178	0.781151	0.548978	-1.72407	cluster2
novel-miR-541	-0.782441	0.391592	1.51361	-0.165702	-0.95706	-0.633878	-0.496285	1.74791	-0.0787603	-0.538986	0.867259	0.473647	0.814778	-0.943358	-1.21233	0.29701	0.929108	-0.00761564	0.464554	-1.68306	cluster2
novel-miR-283	-0.944502	0.516813	1.12175	0.472002	-1.16606	-1.27798	0.0917629	0.8118	1.08977	-0.715349	0.56369	0.305822	0.296774	0.604405	-1.77069	0.684569	0.311592	0.773928	-0.0885821	-1.68151	cluster2
novel-miR-1256	-1.08079	0.659795	0.975377	0.526405	-1.08079	-1.2118	0.278063	1.15344	0.631648	-0.851352	0.712031	0.0841072	0.349102	0.591055	-1.73629	0.680871	0.24955	0.588445	0.234146	-1.75301	cluster2
novel-miR-752	-1.07892	0.651096	0.990859	0.515885	-1.07892	-1.03239	0.242597	1.18431	0.637882	-1.03239	0.946521	0.126739	0.966639	-0.828835	-1.21106	0.330854	0.434246	-0.0190878	0.9353	-1.68131	cluster2
novel-miR-1492	-0.995106	0.799674	0.935944	0.410805	-1.15132	-1.14833	0.842112	0.544896	0.788072	-1.02675	0.276984	-0.512715	0.282877	1.3142	-1.36135	0.440302	0.799732	0.857498	-0.708591	-1.38894	cluster2
novel-miR-499	-0.851414	0.855998	0.936212	0.311689	-1.25248	-1.00581	0.0266959	0.937497	1.04742	-1.00581	0.381752	-0.0152701	0.786408	0.557357	-1.71025	-0.2647	0.44547	0.598802	0.848975	-1.62855	cluster2
novel-miR-1526	-0.941961	0.71333	1.08371	0.301793	-1.15687	-0.966222	1.41356	0.264209	0.254671	-0.966222	0.740558	-0.709329	0.718252	0.662487	-1.41197	0.557565	0.728074	0.890058	-1.08785	-1.08785	cluster2
novel-miR-787	-0.964798	0.666391	1.08772	0.357161	-1.14647	-0.977225	0.170627	0.407177	1.37665	-0.977225	-0.220328	0.217442	0.265548	1.24692	-1.50958	0.454673	0	0.418006	0.836012	-1.70869	cluster2
novel-miR-561	-0.852254	0.704951	1.08373	0.294606	-1.23103	-0.638226	1.30242	0.61226	-0.0437328	-1.23272	0.930056	0.247678	0.719445	-0.333607	-1.56357	0.682397	0.729974	0.213419	0.0910768	-1.71687	cluster2
novel-miR-1099	-0.797748	0.722746	1.0023	0.37501	-1.30231	-1.24918	0.489182	0.708765	0.946646	-0.89541	0.661746	0.528273	0.198102	0.373725	-1.76185	0.439327	0.634979	0.0924899	0.581619	-1.74842	cluster2
novel-miR-1100	-0.797748	0.722746	1.0023	0.37501	-1.30231	-1.24918	0.489182	0.708765	0.946646	-0.89541	0.661746	0.528273	0.198102	0.373725	-1.76185	0.439327	0.634979	0.0924899	0.581619	-1.74842	cluster2
novel-miR-1478	-1.26446	1.06042	0.859322	0.0745531	-0.729835	-1.07542	0.603357	0.523177	1.0243	-1.07542	0.617428	0.965975	0.298755	-0.298755	-1.5834	0.14398	1.0282	0.824752	-0.646343	-1.35059	cluster2
novel-miR-147	-1.0974	0.828975	1.14872	0.007895	-0.888187	-1.04859	0.37444	1.10981	0.628837	-1.06449	0.0876819	0.443493	0.195696	0.958147	-1.68502	0.729245	0.570476	0.0394187	0.389807	-1.72895	cluster2
novel-miR-148	-1.0974	0.828975	1.14872	0.007895	-0.888187	-1.04859	0.37444	1.10981	0.628837	-1.06449	0.0876819	0.443493	0.195696	0.958147	-1.68502	0.729245	0.570476	0.0394187	0.389807	-1.72895	cluster2
novel-miR-437	-1.07751	0.956564	1.1088	-0.172537	-0.815321	-1.38986	0.118902	1.07312	0.763373	-0.565536	0.847421	-0.167792	0.431465	0.551317	-1.66241	0.578119	0.12285	0.455268	0.599798	-1.75604	cluster2
novel-miR-438	-1.0809	0.919498	1.13843	-0.162264	-0.814756	-1.38986	0.118902	1.07312	0.763373	-0.565536	0.847421	-0.167792	0.431465	0.551317	-1.66241	0.597189	0.138373	0.400554	0.619038	-1.75515	cluster2
novel-miR-1170	-1.01578	0.904333	0.946923	0.254832	-1.09031	-0.987424	-0.247319	1.36858	0.668562	-0.802398	0.258787	0.819317	-0.123631	0.704067	-1.65854	0.315084	0.384984	1.0087	-0.0559194	-1.65285	cluster2
novel-miR-584	-1.03923	0.907955	0.991823	0.178674	-1.03923	-0.84177	0.25975	0.736083	1.07845	-1.23251	-0.213736	0.128576	0.846595	0.829897	-1.59133	0.268792	0.440884	-0.124562	1.03911	-1.62422	cluster2
novel-miR-89	-1.04095	0.918981	0.976513	0.186404	-1.04095	-0.825371	-0.032874	1.62256	0.0610516	-0.825371	0.85369	0.388041	0.85369	-0.734292	-1.36113	0.773776	0.81433	0.595337	-1.09172	-1.09172	cluster2
novel-miR-780	-1.17019	0.966113	0.820342	0.337788	-0.95405	-1.0345	0.471065	1.22385	0.374081	-1.0345	-0.318809	0.764324	-0.107632	1.10493	-1.44281	0.964059	1.10929	-0.170128	-0.95161	-0.95161	cluster2
novel-miR-1324	-1.16526	0.922866	0.915565	0.265762	-0.938929	-1.03643	0.172149	1.03879	0.861923	-1.03643	0.254041	0.276131	0.452856	0.767645	-1.75067	0.297273	0.262821	0.57289	0.631951	-1.76493	cluster2
novel-miR-399	-1.15318	0.955934	0.918997	0.209803	-0.931556	-0.876968	0.561523	0.977736	0.601683	-1.26397	0.680775	0.339677	0.33257	0.417845	-1.77087	0.691506	0.765904	0.57012	-0.487108	-1.54042	cluster2
novel-miR-400	-1.15318	0.955934	0.918997	0.209803	-0.931556	-0.876968	0.561523	0.977736	0.601683	-1.26397	0.680775	0.339677	0.33257	0.417845	-1.77087	0.691506	0.765904	0.57012	-0.487108	-1.54042	cluster2
novel-miR-1163	-0.868112	0.897976	1.09878	-0.0185362	-1.11011	-0.894044	1.03137	1.10339	-0.34667	-0.894044	1.03989	-0.156934	0.984407	-0.632493	-1.23487	0.855619	0.583193	0.623553	-0.577139	-1.48523	cluster2
novel-miR-563	-0.843834	1.11337	0.93052	-0.119193	-1.08087	-1.00833	0.479194	1.03294	0.631204	-1.13501	0.325988	0.201971	0.356993	0.848633	-1.73359	0.375586	0.321153	0.653192	0.424575	-1.77451	cluster2
novel-miR-279	-0.551859	0.860339	0.780214	0.39211	-1.4808	-1.43554	0.472804	0.921625	0.678371	-0.637257	0.366796	0.338938	0.455012	0.617517	-1.77826	0.529542	0.394486	0.375642	0.48557	-1.78524	cluster2
novel-miR-572	-0.481258	0.849775	0.77031	0.380437	-1.51926	-0.949576	0.602963	0.973045	0.578893	-1.20532	0.575136	0.177769	0.501937	0.512394	-1.76724	0.581148	0.473128	0.325501	0.401115	-1.78089	cluster2
novel-miR-1011	-0.470052	0.92951	0.575438	0.494587	-1.52948	-0.990336	0.772855	0.791286	0.616195	-1.19	0.483874	0.110573	0.483874	0.672887	-1.75121	0.530501	0.418627	0.389756	0.447497	-1.78638	cluster2
novel-miR-373	-0.624647	0.93061	0.625283	0.513966	-1.44521	-1.23364	0.442168	0.805004	0.897251	-0.91078	-0.105279	0.188883	0.483044	1.05072	-1.61737	-0.418408	-0.333804	0.196898	1.60441	-1.0491	cluster2
novel-miR-114	-0.761305	0.636403	0.701828	0.796991	-1.37392	-0.695357	-0.695357	0.610839	1.47523	-0.695357	0.296192	-0.0692397	1.33479	-0.107706	-1.45403	0.453928	1.10789	0.223117	-0.212859	-1.57208	cluster2
novel-miR-598	-0.793643	0.607883	0.784322	0.751031	-1.34959	-1.10206	-0.15909	0.997931	1.06157	-0.798345	-0.131866	-0.345178	0.391719	1.40398	-1.31866	0.232839	0.19387	0.471524	0.831987	-1.73022	cluster2
novel-miR-1552	-0.613942	0.802355	0.719043	0.558829	-1.46628	-0.994334	-0.2983	0.752853	1.32104	-0.781263	1.18586	-0.163688	0.0365685	0.471908	-1.53065	0.876179	0.392841	0.485395	-0.0699298	-1.68448	cluster2
novel-miR-1553	-0.613942	0.802355	0.719043	0.558829	-1.46628	-0.994334	-0.2983	0.752853	1.32104	-0.781263	1.18586	-0.163688	0.0365685	0.471908	-1.53065	0.876179	0.392841	0.485395	-0.0699298	-1.68448	cluster2
novel-miR-160	-0.700859	0.809709	0.656986	0.648655	-1.41449	-1.43902	0.318104	0.864765	0.851749	-0.5956	0.195603	0.287552	0.12455	1.05241	-1.66011	0.423349	0.274452	0.270428	0.781505	-1.74973	cluster2
novel-miR-1484	-0.736197	0.791809	0.728253	0.606436	-1.3903	-1.52657	0.189111	0.745146	0.968155	-0.375844	0.179663	0.0167817	0.426453	1.02862	-1.65152	0.474366	0.412429	0.474366	0.427002	-1.78816	cluster2
novel-miR-1485	-0.736197	0.791809	0.728253	0.606436	-1.3903	-1.52657	0.189111	0.745146	0.968155	-0.375844	0.179663	0.0167817	0.426453	1.02862	-1.65152	0.474366	0.412429	0.474366	0.427002	-1.78816	cluster2
novel-miR-1405	-0.99398	1.27691	0.620772	0.0902772	-0.99398	-0.724764	0.913402	1.26089	-0.724764	-0.724764	0.667726	0.753552	0.556152	-0.387934	-1.5895	0.429579	1.41617	-0.0328864	-0.618675	-1.19419	cluster2
novel-miR-227	-0.996945	1.20048	0.754689	0.0387251	-0.996945	-1.17224	0.621949	0.88226	0.672332	-1.0043	0.696732	0.285807	-0.0147197	0.733531	-1.70135	0.170277	0.177088	-0.102166	1.27367	-1.51887	cluster2
novel-miR-1426	-0.788134	1.25447	0.600229	0.128566	-1.19513	-0.999716	0.89814	1.09289	-0.999716	0.00840097	0.623675	0.531415	0.439156	0.168527	-1.76277	0.64753	0.546724	0.279885	0.291744	-1.76588	cluster2
novel-miR-315	-0.788411	1.26406	0.608412	0.0993659	-1.18343	-0.642536	1.2686	0.832002	-0.395407	-1.06266	0.419036	0.173781	0.376992	0.776408	-1.74622	0.691212	0.736291	-0.14275	0.390685	-1.67544	cluster2
novel-miR-231	-0.877981	1.179	0.602044	0.279521	-1.18259	-0.749241	0.991888	0.93632	0.0750167	-1.25398	0.774902	0.120691	1.10201	-0.702713	-1.29489	0.766435	1.21728	-0.437963	-0.251185	-1.29457	cluster2
novel-miR-171	-0.839558	1.11271	0.656062	0.308341	-1.23755	-1.26813	0.839365	0.792128	0.52324	-0.886602	0.329728	0.113304	0.495228	0.794402	-1.73266	0.364228	0.438258	0.327213	0.645542	-1.77524	cluster2
novel-miR-172	-0.839558	1.11271	0.656062	0.308341	-1.23755	-1.26813	0.839365	0.792128	0.52324	-0.886602	0.340315	0.0726516	0.506012	0.80554	-1.72452	0.364228	0.438258	0.327213	0.645542	-1.77524	cluster2
novel-miR-233	-0.868282	1.09461	0.780267	0.179524	-1.18612	-1.44828	0.844829	0.822885	0.384013	-0.603449	0.672799	0.329129	0.725671	-0.0211489	-1.70645	0.82474	0.524632	0.209705	0.165244	-1.72432	cluster2
novel-miR-877	-0.78043	1.05171	0.864445	0.100211	-1.23593	-1.14068	0.897699	0.857033	0.389376	-1.00343	0.545803	0.745802	0.481287	-0.0670964	-1.7058	0.677517	0.643557	0.172351	0.248763	-1.74219	cluster2
novel-miR-799	-0.953175	1.02722	0.781827	0.299643	-1.15552	-1.08611	0.798654	0.514233	0.859331	-1.08611	0.48199	0.48199	1.09527	-0.701391	-1.35786	0.595661	0.65216	0.531091	-0.0661846	-1.71273	cluster2
novel-miR-1301	-0.845487	0.977282	0.788454	0.341432	-1.26168	-1.03752	0.672163	0.898559	0.605806	-1.13901	0.614939	0.254839	0.462589	0.441814	-1.77418	0.682821	0.400079	0.294051	0.393011	-1.76996	cluster2
novel-miR-288	-0.886434	1.01556	0.750328	0.3455	-1.22495	-1.36032	0.534798	0.839884	0.753742	-0.768099	0.350738	0.184708	0.335173	0.859205	-1.72982	0.441373	0.152573	0.0599395	1.00807	-1.66196	cluster2
novel-miR-814	-0.650175	1.10997	0.65736	0.244265	-1.36142	-1.26867	0.621798	0.45632	1.038	-0.847451	0.815784	0.470575	0.724939	-0.474209	-1.53709	0.571026	0.669633	0.378294	0.131775	-1.75073	cluster2
novel-miR-775	-0.570457	1.03415	0.734076	0.222371	-1.42014	-1.11897	0.742778	0.966699	0.442084	-1.0326	0.231238	0.00525541	0.620139	0.83561	-1.69224	0.411829	0.502393	0.364164	0.50716	-1.78555	cluster2
novel-miR-907	-0.603903	1.03331	0.774806	0.185982	-1.3902	-1.31197	0.798242	0.754582	0.601774	-0.842629	0.626918	0.362629	0.319605	0.467116	-1.77627	0.805785	0.476893	0.241187	0.21378	-1.73765	cluster2
novel-miR-906	-0.603903	1.03331	0.774806	0.185982	-1.3902	-1.31197	0.798242	0.754582	0.601774	-0.842629	0.626918	0.362629	0.319605	0.467116	-1.77627	0.805785	0.476893	0.241187	0.21378	-1.73765	cluster2
novel-miR-903	-0.603903	1.03331	0.774806	0.185982	-1.3902	-1.31197	0.798242	0.754582	0.601774	-0.842629	0.626918	0.362629	0.319605	0.467116	-1.77627	0.805785	0.476893	0.241187	0.21378	-1.73765	cluster2
novel-miR-905	-0.603903	1.03331	0.774806	0.185982	-1.3902	-1.31197	0.798242	0.754582	0.601774	-0.842629	0.626918	0.362629	0.319605	0.467116	-1.77627	0.805785	0.476893	0.241187	0.21378	-1.73765	cluster2
novel-miR-909	-0.605872	1.0423	0.771757	0.177276	-1.38546	-1.30756	0.770204	0.806027	0.576757	-0.845433	0.628583	0.34231	0.360582	0.445855	-1.77733	0.739045	0.473552	0.202641	0.338097	-1.75334	cluster2
novel-miR-904	-0.605872	1.0423	0.771757	0.177276	-1.38546	-1.30756	0.770204	0.806027	0.576757	-0.845433	0.628583	0.34231	0.360582	0.445855	-1.77733	0.739045	0.473552	0.202641	0.338097	-1.75334	cluster2
novel-miR-908	-0.605872	1.0423	0.771757	0.177276	-1.38546	-1.30756	0.770204	0.806027	0.576757	-0.845433	0.628583	0.34231	0.360582	0.445855	-1.77733	0.739045	0.473552	0.202641	0.338097	-1.75334	cluster2
novel-miR-284	-0.67169	0.89816	0.915317	0.220465	-1.36225	-1.05597	-0.535867	1.31865	0.777533	-0.504345	0.438877	0.808458	0.546672	-0.107794	-1.68621	0.0197874	0.165283	0.107085	1.25359	-1.54575	cluster2
novel-miR-568	-0.688622	1.01547	0.847857	0.149458	-1.32417	-1.26148	-0.346542	0.948943	1.09468	-0.435607	0.401947	1.10266	0.178643	-0.0754612	-1.60779	0.578367	0.178133	0.335972	0.662924	-1.7554	cluster2
novel-miR-569	-0.688622	1.01547	0.847857	0.149458	-1.32417	-1.26148	-0.346542	0.948943	1.09468	-0.435607	0.401947	1.10266	0.178643	-0.0754612	-1.60779	0.578367	0.178133	0.335972	0.662924	-1.7554	cluster2
novel-miR-567	-0.581696	1.03711	0.802014	0.130311	-1.38774	-0.704386	-0.450129	0.74582	1.35792	-0.949226	0.413654	1.0066	0.30777	-0.0804719	-1.64756	0.583267	0.133848	0.309708	0.715161	-1.74198	cluster2
novel-miR-776	-0.624046	1.03825	0.830842	0.107973	-1.35302	-1.11103	0.723519	1.01962	0.392014	-1.02413	0.363821	-0.0883858	0.553953	0.851998	-1.68139	0.424167	0.504466	0.372209	0.485572	-1.78641	cluster2
novel-miR-461	-0.669123	1.11873	0.509305	0.409807	-1.36872	-0.812904	0.407079	0.698746	1.00296	-1.29588	0.0872089	0.0973495	0.543535	0.944087	-1.67218	0.275911	0.342727	0.374169	0.763274	-1.75608	cluster2
novel-miR-1464	-0.771606	1.17191	0.3742	0.504735	-1.27924	-1.08327	0.516244	0.713715	0.936574	-1.08327	0.354578	-0.0700402	0.205743	1.11627	-1.60655	0.209503	0.583614	0.278569	0.681459	-1.75314	cluster2
novel-miR-150	-0.738168	1.26351	0.373435	0.361568	-1.26034	-1.00946	0.965572	0.477909	0.711988	-1.14601	0.4712	0.073733	0.60945	0.592168	-1.74655	0.653446	0.482923	-0.294665	0.783044	-1.62475	cluster2
novel-miR-1320	-0.901882	1.0176	0.629616	0.486676	-1.23201	-0.897742	0.688023	0.761609	0.721137	-1.27303	0.590148	-0.406656	0.089266	1.17534	-1.44809	0.67519	-0.0299693	0.24328	0.798593	-1.68709	cluster2
novel-miR-289	-0.888822	0.981987	0.613836	0.546216	-1.25322	-1.3812	0.635595	0.700529	0.796021	-0.750949	0.36474	0.0898635	0.370026	0.888063	-1.71269	0.437388	0.213528	0.115948	0.931028	-1.69789	cluster2
novel-miR-137	-0.912878	0.990284	0.702411	0.443325	-1.22314	-1.31631	0.38371	0.746853	0.971808	-0.786059	0.394748	0.319985	0.220301	0.808435	-1.74347	0.176672	0.321634	0.108721	1.05097	-1.658	cluster2
novel-miR-138	-0.912878	0.990284	0.702411	0.443325	-1.22314	-1.31631	0.38371	0.746853	0.971808	-0.786059	0.394748	0.319985	0.220301	0.808435	-1.74347	0.176672	0.321634	0.108721	1.05097	-1.658	cluster2
novel-miR-1161	-0.946404	1.00721	0.692678	0.437554	-1.19104	-0.79133	-0.79133	1.64317	0.121016	-0.181524	0.633395	0.558289	0.796125	-0.411832	-1.57598	0.0477991	0.935497	0.518962	0.17754	-1.6798	cluster2
novel-miR-81	-0.97733	0.99821	0.701076	0.444095	-1.16605	-1.00966	-0.585757	1.09701	1.05847	-0.560066	0.215698	-0.0588267	0.431396	1.04581	-1.63407	0.586575	0.94802	0.287091	-0.198279	-1.62341	cluster2
novel-miR-576	-0.923376	1.08103	0.575904	0.463297	-1.19685	-0.893371	0.603537	0.658094	0.896781	-1.26504	0.313111	0.141137	0.591827	0.698569	-1.74464	0.425972	0.349905	0.170606	0.795437	-1.74192	cluster2
novel-miR-1422	-0.928908	1.09958	0.655412	0.347641	-1.17373	-0.920884	-0.203085	1.31567	0.729179	-0.920884	0.576698	0.329381	0.970156	-0.28329	-1.59294	0.510876	0.105218	0.270016	0.834135	-1.72025	cluster2
novel-miR-1513	-0.926366	1.04495	0.679181	0.398114	-1.19588	-1.29659	0.935024	0.772725	0.41206	-0.823218	0.336845	-0.157556	0.505267	0.956204	-1.64076	1.00358	0.327163	0.0648804	0.278848	-1.67447	cluster2
novel-miR-1568	-0.951821	1.05705	0.631359	0.440038	-1.17662	-0.932043	-0.235982	1.02032	1.07974	-0.932043	0.200715	0.30299	0.124008	1.03809	-1.6658	0.323739	0.391185	0.146694	0.863304	-1.72492	cluster2
novel-miR-1102	-0.905621	1.30276	-0.0797985	0.685711	-1.00305	-1.39757	-0.492951	0.536215	1.22451	0.129793	0.280878	-0.636274	0.911419	0.846932	-1.40296	0.483366	0.387333	-0.252887	0.987538	-1.60535	cluster2
novel-miR-963	-1.01462	1.37692	0.14549	0.426009	-0.933796	-0.682486	0.912843	0.52653	0.655301	-1.41219	0.510771	-0.227009	1.00533	0.316191	-1.60528	1.06886	1.07755	-0.547464	-0.556154	-1.04279	cluster2
novel-miR-583	-0.852951	0.616384	0.407648	1.07888	-1.24996	-0.683056	-0.683056	0.524206	1.52496	-0.683056	-0.0834109	0.192667	0.0458172	1.32635	-1.48142	0.855419	0.579478	0.0925216	0.173681	-1.7011	cluster2
novel-miR-1257	-1.04061	0.638404	0.358569	1.1127	-1.06907	-1.04181	0.135196	0.226652	1.48318	-0.803224	0.425997	-0.160674	-0.271666	1.36679	-1.36044	0.115345	-0.424566	0.280999	1.37923	-1.351	cluster2
novel-miR-493	-0.929659	0.629526	0.236595	1.18966	-1.12612	-0.988156	0.990525	0.421803	0.729861	-1.15403	0.658415	-0.194352	0.896397	0.26839	-1.62885	-0.239347	0.334526	-0.099378	1.38429	-1.38009	cluster2
novel-miR-1026	-1.12278	0.900604	0.252592	0.950197	-0.980613	-1.10702	0.941992	0.195821	0.94594	-0.976735	0.253832	-0.225213	-0.0261297	1.39234	-1.39483	-0.054187	0.160041	-0.00378048	1.35719	-1.45927	cluster2
novel-miR-728	-1.00889	0.78135	0.128794	1.13339	-1.03464	-1.03411	-0.401768	0.685551	1.37958	-0.629257	-0.742422	-0.00178467	0.319456	1.48841	-1.06366	-0.0520148	0.151168	0.451879	1.06955	-1.62059	cluster2
novel-miR-435	-1.1852	0.764241	0.690258	0.730949	-1.00025	-1.21792	0.474042	1.06477	0.583437	-0.904327	0.476539	0.216031	0.362169	0.705277	-1.76002	0.847513	0.458586	0.336683	0.0754635	-1.71825	cluster2
novel-miR-882	-1.09543	0.72566	0.739535	0.72566	-1.09543	-1.02866	0.672707	1.17841	0.206203	-1.02866	0.762222	0.712967	0.651398	-0.727744	-1.39884	0.679138	-0.328166	0.0646195	1.08459	-1.50019	cluster2
novel-miR-1495	-0.831714	0.887277	0.431484	0.809141	-1.29619	-1.25645	0.298522	0.689344	1.08848	-0.819895	0.144212	-0.23692	0.24207	1.31336	-1.46272	-0.144099	-0.163572	-0.325846	1.66688	-1.03336	cluster2
novel-miR-1323	-0.987315	0.958729	0.427323	0.760826	-1.15956	-0.839029	0.109211	0.933199	0.992055	-1.19544	0.457842	0.130812	0.679558	0.485557	-1.75377	0.542195	0.360683	0.360683	0.518774	-1.78233	cluster2
novel-miR-1168	-0.93436	0.990917	0.448586	0.700382	-1.20553	-1.20315	0.0556012	1.07496	0.870314	-0.797723	0.813837	0.358973	-0.206533	0.678607	-1.64488	0.186651	0.135161	-0.193087	1.3323	-1.46102	cluster2
novel-miR-897	-0.931255	1.00687	0.489506	0.644715	-1.20984	-0.980539	1.16134	0.851863	-0.0521217	-0.980539	0.0756311	0.0695318	0.228113	1.204	-1.57728	0.336604	-0.0925662	0.647963	0.79102	-1.68302	cluster2
novel-miR-898	-0.931255	1.00687	0.489506	0.644715	-1.20984	-0.980539	1.16134	0.851863	-0.0521217	-0.980539	0.109084	0.011031	0.188752	1.24282	-1.55169	-0.081329	0.0476072	1.575	-0.368956	-1.17233	cluster2
novel-miR-712	-0.350873	0.644512	0.74094	0.572969	-1.60755	-1.21223	0.450872	0.98004	0.710057	-0.928743	0.468679	0.191503	0.443481	0.660182	-1.76385	0.58704	0.378574	-0.0592043	0.791337	-1.69775	cluster2
novel-miR-1162	-0.292891	0.711748	0.935859	0.22102	-1.57574	-1.21881	0.568937	1.36315	-0.158843	-0.554442	0.772406	0.105985	0.63591	0.202335	-1.71664	0.732887	0.449726	0.3831	0.188774	-1.75449	cluster2
novel-miR-296	-0.196774	0.782075	0.744427	0.31273	-1.64246	-1.27809	0.0927711	0.958358	0.954217	-0.727259	0.474037	0.647695	0.530359	0.0985622	-1.75065	0.368662	0.368662	0.425119	0.617072	-1.77951	cluster2
novel-miR-179	0.124005	0.757316	0.553593	0.301155	-1.73607	-0.936363	0.293949	1.46532	0.113454	-0.936363	0.998618	0.26532	0.53864	-0.187991	-1.61459	0.765821	1.01043	0.238966	-0.617173	-1.39805	cluster2
novel-miR-447	-0.203374	0.831874	0.513336	0.513336	-1.65517	-1.18083	0.411574	1.02404	0.695757	-0.950541	0.0276738	0.0862145	0.378918	1.11866	-1.61147	0.00110553	0.100604	0.426736	1.09006	-1.6185	cluster2
novel-miR-544	-0.255057	0.95699	0.563514	0.342184	-1.60763	-1.23771	0.668104	0.807293	0.700225	-0.937915	0.0763239	-0.0572429	0.295755	1.23072	-1.54556	0.438787	0.827428	-0.0250736	0.463861	-1.705	cluster2
novel-miR-1194	0.0858837	1.09316	0.65314	-0.32763	-1.50456	-0.485959	1.40635	0.446869	-0.112828	-1.25443	0.77082	0.625382	0.583829	-0.392682	-1.58735	0.849424	0.61924	0.176926	0.0460368	-1.69163	cluster2
novel-miR-1304	0.0120809	0.851032	0.830897	-0.0885932	-1.60542	-0.861961	0.317797	1.06989	0.704906	-1.23064	0.872305	0.57459	0.730891	-1.04796	-1.12983	0.417895	0.829458	0.639506	-0.254853	-1.63201	cluster2
novel-miR-1402	0.0448323	1.00375	0.695524	-0.169989	-1.57411	-1.34399	0.604112	1.12227	0.306876	-0.689266	0.678388	0.532105	0.682959	-0.240453	-1.653	0.754434	0.746782	0.482807	-0.412414	-1.57161	cluster2
novel-miR-1019	0.118208	0.912655	0.686218	-0.0813637	-1.63572	-0.250924	0.981684	0.924456	-0.215706	-1.43951	0.778503	0.634716	0.542282	-0.351251	-1.60425	0.933256	0.770021	-0.00112576	-0.113702	-1.58845	cluster2
novel-miR-1226	0.150901	0.913388	0.701808	-0.144513	-1.62158	-0.544097	1.45239	0.163449	0.168933	-1.24067	0.744918	0.643677	0.579736	-0.368729	-1.5996	0.492444	0.598204	0.373464	0.313975	-1.77809	cluster2
novel-miR-1071	-0.457459	0.794733	1.20374	-0.259248	-1.28177	-1.09786	0.41732	1.15832	0.52423	-1.00201	0.680051	0.372769	0.44833	0.266983	-1.76813	0.541879	0.414975	0.589468	0.22462	-1.77094	cluster2
novel-miR-293	-0.621666	0.917283	1.03466	-0.0260839	-1.30419	-1.16833	0.870555	0.728307	0.576577	-1.00711	0.87452	0.75869	0.222974	-0.262066	-1.59412	0.783727	0.36126	0.251485	0.354607	-1.75108	cluster2
novel-miR-1028	-0.462923	0.826039	1.01913	0.053665	-1.43591	-1.08723	0.404048	1.2644	0.375369	-0.956586	0.627011	0.0548154	0.545269	0.516419	-1.74352	0.609175	0.544984	0.512888	0.0828067	-1.74985	cluster2
novel-miR-1224-1	-0.501073	0.707911	1.12062	0.08157	-1.40903	0.17856	-0.619107	-0.619107	-0.619107	1.67876	0.542501	0.720595	0.350708	0.131515	-1.74532	0.588234	0.368275	0.129462	0.663648	-1.74962	cluster2
novel-miR-1225	-0.501073	0.707911	1.12062	0.08157	-1.40903	0.17856	-0.619107	-0.619107	-0.619107	1.67876	0.542501	0.720595	0.350708	0.131515	-1.74532	0.588234	0.368275	0.129462	0.663648	-1.74962	cluster2
novel-miR-113	-0.463293	1.11877	0.936086	-0.353681	-1.23788	-0.994264	0.000799248	1.14772	0.840009	-0.994264	0.610568	0.750545	0.603902	-0.362608	-1.60241	-0.266114	0.81542	0.979073	-0.0099615	-1.51842	cluster2
novel-miR-554	-0.376333	0.976886	1.0164	-0.277558	-1.33939	-0.956517	0.70165	1.29276	-0.081373	-0.956517	1.14713	0.462801	0.498076	-1.054	-1.054	1.11019	0.222447	0.569382	-0.4102	-1.49182	cluster2
novel-miR-573	-0.393072	0.957608	0.83629	0.0895062	-1.49033	-1.35988	0.651814	0.976067	0.473144	-0.741149	0.493695	0.210981	0.510574	0.556989	-1.77224	0.542897	0.48714	0.510616	0.234766	-1.77542	cluster2
novel-miR-485	-0.195275	1.09139	0.735592	-0.145629	-1.48608	-0.606226	1.10638	0.682833	0.196674	-1.37966	0.229838	0.472757	0.426042	0.640931	-1.76957	0.722528	0.541896	-0.109669	0.541896	-1.69665	cluster2
novel-miR-125	-0.301345	1.09159	0.761995	-0.0933856	-1.45886	-1.11611	0.494196	1.00188	0.656813	-1.03678	0.477256	0.162896	0.105739	0.941652	-1.68754	0.725645	0.547396	0.449647	0.00114999	-1.72384	cluster2
novel-miR-126	-0.301345	1.09159	0.761995	-0.0933856	-1.45886	-1.11611	0.494196	1.00188	0.656813	-1.03678	0.477256	0.162896	0.105739	0.941652	-1.68754	0.725645	0.547396	0.449647	0.00114999	-1.72384	cluster2
novel-miR-376	-0.483072	1.26766	0.797554	-0.422282	-1.15986	-1.06784	0.646222	1.05504	0.434426	-1.06784	1.23034	0.178238	0.623832	-1.0162	-1.0162	1.20301	0.523644	-0.575551	0.225946	-1.37705	cluster2
novel-miR-786	-0.389274	1.29455	0.73794	-0.448785	-1.19443	-1.46159	0.423706	1.02622	0.567533	-0.555871	0.87522	0.584863	0.429314	-0.26547	-1.62393	0.588326	0.734365	0.310158	0.101531	-1.73438	cluster2
novel-miR-1424	-0.66203	1.4504	0.589018	-0.403617	-0.973767	-1.24606	0.887193	0.922083	0.289085	-0.852304	0.763397	0.448929	0.410976	0.118196	-1.7415	0.341436	0.607491	0.225038	0.590862	-1.76483	cluster2
novel-miR-264	-0.537366	1.40991	0.592832	-0.346514	-1.11887	-1.0957	0.935494	0.949798	0.201212	-0.990803	0.685004	0.645805	0.498809	-0.143077	-1.68654	0.740146	0.652589	0.0513666	0.273177	-1.71728	cluster2
novel-miR-777	-0.617414	1.27605	0.838103	-0.458552	-1.03818	-0.603275	-0.603275	1.70192	0.107903	-0.603275	0.460311	1.37005	0.0326572	-0.636038	-1.22698	1.12334	0.892411	-0.0461849	-0.984781	-0.984781	cluster2
novel-miR-1123	-0.744162	1.34457	0.713188	-0.29147	-1.02213	-0.20083	0.28929	1.31735	0.0561845	-1.46199	0.164414	0.68755	-1.36229	1.12528	-0.614952	0.417095	-0.4907	0.547948	1.02229	-1.49664	cluster2
novel-miR-919	-0.657349	1.25884	0.781945	-0.236302	-1.14714	-1.44303	0.820396	1.02125	0.0478951	-0.446506	1.00317	0.371302	0.338732	-0.0586266	-1.65457	0.965453	0.942466	-0.114935	-0.367792	-1.42519	cluster2
novel-miR-383	-0.794151	1.59006	0.323446	-0.325199	-0.794151	-1.05987	0.308157	0.812415	0.999177	-1.05987	1.16125	-0.247074	0.901819	-0.654745	-1.16125	0.815543	0.693273	0.228645	-0.0648033	-1.67266	cluster2
novel-miR-1577	-0.851815	1.38354	0.700146	-0.380054	-0.851815	-0.727287	-0.727287	-0.727287	0.962675	1.21919	-0.0522534	0.332771	1.18533	0.105882	-1.57173	0.560373	0.567539	0.302401	0.345396	-1.77571	cluster2
novel-miR-263	-0.878313	1.4566	0.531101	-0.231071	-0.878313	-0.975681	0.195136	1.20475	0.644798	-1.06901	0.150687	1.21343	0.666195	-1.01515	-1.01515	0.679554	1.19751	0.161601	-1.01933	-1.01933	cluster2
novel-miR-1539	-0.32586	1.46325	0.465403	-0.446694	-1.1561	-0.778824	-0.403076	1.54398	0.444066	-0.806151	0.753586	0.740792	0.696012	-1.09519	-1.09519	1.21268	0.515831	-0.148982	-0.0849038	-1.49463	cluster2
novel-miR-275	-0.350514	1.49624	0.416445	-0.431246	-1.13093	-0.843488	1.29483	0.725103	-0.144281	-1.03216	0.707836	0.27633	0.732731	-0.018256	-1.69864	0.829641	0.667069	0.331437	-0.177256	-1.65089	cluster2
novel-miR-451	-0.105718	1.44254	0.296693	-0.323976	-1.30954	-0.71878	1.32833	0.828006	-0.71878	-0.71878	0.947323	0.280549	0.758614	-0.505742	-1.48074	0.86401	0.89071	0.0576719	-0.268067	-1.54432	cluster2
novel-miR-986	-0.12565	1.44089	0.377494	-0.438415	-1.25432	-1.0423	1.0336	0.392355	0.707544	-1.0912	0.458679	0.646519	0.297049	0.371312	-1.77356	0.618743	0.670521	0.381429	0.066448	-1.73714	cluster2
novel-miR-219	-0.450926	1.42962	0.0343756	0.280397	-1.29346	-1.14314	0.91334	0.413908	0.821941	-1.00604	0.410663	0.410663	0.522408	0.443255	-1.78699	0.663976	0.694859	0.308826	0.0579049	-1.72557	cluster2
novel-miR-921	-0.105706	1.30564	0.295046	-0.0127776	-1.4822	0.167796	1.27494	0.271231	-0.222961	-1.491	0.549145	0.917475	0.373352	-0.204255	-1.63572	0.725331	0.644738	0.00575659	0.339639	-1.71546	cluster2
novel-miR-922	-0.105706	1.30564	0.295046	-0.0127776	-1.4822	0.167796	1.27494	0.271231	-0.222961	-1.491	0.549145	0.917475	0.373352	-0.204255	-1.63572	0.725331	0.644738	0.00575659	0.339639	-1.71546	cluster2
novel-miR-771	-0.276536	1.1688	0.521324	0.095242	-1.50883	-1.37063	0.589089	0.237044	1.15823	-0.613732	0.723199	0.809706	0.429075	-0.384091	-1.57789	0.514865	0.184158	0.586194	0.482443	-1.76766	cluster2
novel-miR-955	-0.359526	1.2241	0.344308	0.268218	-1.4771	-0.933953	0.429963	-0.00101406	1.43896	-0.933953	1.00125	0.0966943	0.182471	0.393015	-1.67343	0.185914	0.412243	0.363744	0.78407	-1.74597	cluster2
novel-miR-159	-0.322941	1.32729	0.448888	-0.0645883	-1.38865	-1.12155	0.94835	0.761942	0.443495	-1.03223	0.550868	0.363072	0.459378	0.411225	-1.78454	0.601479	0.540519	0.377957	0.251971	-1.77193	cluster2
novel-miR-1516	-0.364821	1.41996	0.415641	-0.189368	-1.28141	-0.858285	1.05985	0.790477	0.219216	-1.21126	0.784859	0.416381	0.447087	0.08475	-1.73308	0.717586	0.424589	0.218977	0.398887	-1.76004	cluster2
novel-miR-626	-0.294069	1.42924	0.348877	-0.172857	-1.31119	-1.60277	0.904866	0.697902	0.250282	-0.250282	0.642792	0.91786	0.498019	-0.595017	-1.46365	1.0218	0.60317	-0.182831	0.150365	-1.59251	cluster2
novel-miR-627	-0.485895	1.30876	0.591584	-0.115297	-1.29915	-0.877069	0.207253	1.05729	0.804981	-1.19245	0.387206	1.02646	0.551586	-0.452958	-1.51229	0.850757	0.834865	0.331615	-0.54245	-1.47479	cluster2
novel-miR-1498	-0.620004	1.28147	0.575302	0.0440547	-1.28082	-1.05532	1.03596	0.290456	0.78423	-1.05532	0.727896	0.428519	0.93335	-0.704415	-1.38535	0.418954	0.368216	0.636404	0.353719	-1.77729	cluster2
novel-miR-223	-0.542099	1.27354	0.55161	0.0501463	-1.3332	-1.2943	0.24324	0.820833	0.999805	-0.769581	0.36344	-0.712045	0.75902	0.956811	-1.36723	0.314155	0.329044	1.21493	-0.385621	-1.47251	cluster2
novel-miR-39	0.571692	1.3533	-0.463011	-0.202474	-1.25951	-0.854359	1.44313	-0.0846133	0.473599	-0.977753	-0.76876	-0.246977	-0.403512	1.75319	-0.333941	-0.729752	-0.314681	-0.971072	0.563724	1.45178	cluster2
novel-miR-1008	-0.591514	1.71725	-0.0648812	-0.271321	-0.789528	-0.798404	1.61675	-0.245593	0.225656	-0.798404	0.336864	-0.0164324	0.723026	0.665512	-1.70897	0.485086	1.42396	-0.954524	-0.0469438	-0.90758	cluster2
novel-miR-274	-0.317247	1.62298	-0.545773	0.202536	-0.962496	-1.03019	0.741617	1.13784	0.180919	-1.03019	0.688387	0.280454	0.879606	-0.229462	-1.61898	-0.928018	0.517256	0.783491	0.859558	-1.23229	cluster2
novel-miR-944	0.514899	-0.364992	1.27258	-0.0146649	-1.40783	-0.537304	0.707187	1.31956	-0.320012	-1.16943	1.46749	0.114272	0.0541289	-0.321766	-1.31413	0.458622	0.780731	-0.0858958	0.542984	-1.69644	cluster2
novel-miR-478	-0.88406	0.577443	1.41259	-0.925818	-0.180153	-1.03377	-0.319225	1.58313	0.270042	-0.500181	1.19376	-0.405534	0.089484	0.565463	-1.44317	1.16301	0.978601	-0.508971	-1.03761	-0.595028	cluster2
novel-miR-282-0	-0.325719	0.625286	1.3742	-1.16379	-0.509977	-1.15616	-0.257761	1.39793	0.574789	-0.558796	0.779293	0.501767	0.63498	-0.286407	-1.62963	0.605931	0.613009	0.91739	-0.809795	-1.32653	cluster2
novel-miR-1004	-0.55064	0.858386	1.29465	-0.801199	-0.801199	-1.21054	0.718813	0.548074	0.89809	-0.954434	0.261122	0.286109	0.648431	0.567221	-1.76288	0.585056	0.293162	0.851567	-0.0431494	-1.68664	cluster2
novel-miR-49	-0.697403	0.626451	1.46576	-0.697403	-0.697403	-0.715947	-0.715947	0.794948	1.35289	-0.715947	0.954792	-0.0830254	-0.977145	1.08252	-0.977145	-0.00646328	-0.889778	1.53395	0.252068	-0.889778	cluster2
novel-miR-549	-0.705927	0.696605	1.42118	-0.705927	-0.705927	-0.986601	1.33688	0.496381	0.139937	-0.986601	-0.198821	1.12159	0.962231	-0.942501	-0.942501	0.826045	1.06231	0.18726	-1.03781	-1.03781	cluster2
novel-miR-547-1	-0.703761	0.677881	1.4334	-0.703761	-0.703761	-0.986601	1.33688	0.496381	0.139937	-0.986601	-0.0351183	1.08714	0.926817	-0.98942	-0.98942	0.826045	1.06231	0.18726	-1.03781	-1.03781	cluster2
novel-miR-548	-0.703761	0.677881	1.4334	-0.703761	-0.703761	-0.986601	1.33688	0.496381	0.139937	-0.986601	-0.0351183	1.08714	0.926817	-0.98942	-0.98942	0.826045	1.06231	0.18726	-1.03781	-1.03781	cluster2
novel-miR-246	-0.687419	0.770598	1.27254	-0.233283	-1.12243	-0.887394	-0.303863	0.745781	1.33287	-0.887394	-0.226696	0.854201	0.229033	0.754876	-1.61141	0.728105	-0.471535	1.24125	-0.20803	-1.28979	cluster2
novel-miR-1348	-0.875761	0.702217	1.31197	-0.138701	-0.999721	-0.936057	-0.618042	1.25793	0.89494	-0.598768	0.828795	0.792885	0.5487	-0.966688	-1.20369	0.33696	0.268036	0.773475	0.37525	-1.75372	cluster2
novel-miR-912	-0.884955	0.779063	1.27758	-0.20422	-0.967469	-1.33018	0.882421	0.664216	0.59439	-0.81085	0.780903	0.673242	0.436387	-0.252645	-1.63789	1.05484	0.491808	0.12608	-0.0519719	-1.62075	cluster2
novel-miR-913	-0.884955	0.779063	1.27758	-0.20422	-0.967469	-1.32944	0.871819	0.685125	0.585265	-0.812772	0.778524	0.678161	0.434425	-0.253773	-1.63734	1.05371	0.49077	0.12991	-0.0529262	-1.62147	cluster2
novel-miR-1186	-0.755878	0.809694	1.32951	-0.535719	-0.847611	-0.135965	0.0635045	1.63076	-0.551187	-1.00712	0.335424	0.375356	0.568358	0.501805	-1.78094	0.496719	-0.567679	0.999352	0.536141	-1.46453	cluster2
novel-miR-1241	-0.8567	0.979086	1.18426	-0.493142	-0.813505	-0.979614	-0.0444216	1.19081	0.812838	-0.979614	-0.151966	0.6895	0.746017	0.388079	-1.67163	0.16144	0.289246	1.30497	-0.309426	-1.44623	cluster2
novel-miR-1541	-0.886968	0.868273	1.24736	-0.341701	-0.886968	0.0353469	-0.586074	1.72288	-0.586074	-0.586074	1.1557	0.0505226	0.792573	-0.8652	-1.1336	0.993078	0.206213	0.586079	-0.173653	-1.61172	cluster2
novel-miR-1542	-0.886968	0.868273	1.24736	-0.341701	-0.886968	0.0353469	-0.586074	1.72288	-0.586074	-0.586074	1.1557	0.0505226	0.792573	-0.8652	-1.1336	0.993078	0.206213	0.586079	-0.173653	-1.61172	cluster2
novel-miR-456	-0.539108	1.07434	1.08985	-0.659341	-0.96574	-1.05644	0.0635204	1.00797	0.957821	-0.972865	0.854084	0.175687	-0.285275	0.827992	-1.57249	0.464997	0.985895	0.655569	-0.767372	-1.33909	cluster2
novel-miR-783	-0.607861	1.10967	1.07509	-0.788451	-0.788451	-1.07006	0.377754	0.965699	0.796665	-1.07006	0.674661	1.05033	0.291331	-0.605662	-1.41066	0.658974	0.362521	-0.0948652	0.760616	-1.68725	cluster2
novel-miR-793	-0.831712	1.15716	1.02261	-0.587833	-0.76023	-0.87684	-0.392006	1.13049	1.0152	-0.87684	0.387021	0.377672	0.274841	0.72356	-1.76309	0.420997	0.53515	0.65387	0.147029	-1.75705	cluster2
novel-miR-790	-0.831712	1.15716	1.02261	-0.587833	-0.76023	-0.87684	-0.392006	1.13049	1.0152	-0.87684	0.387021	0.377672	0.274841	0.72356	-1.76309	0.420997	0.53515	0.65387	0.147029	-1.75705	cluster2
novel-miR-792	-0.831712	1.15716	1.02261	-0.587833	-0.76023	-0.87684	-0.392006	1.13049	1.0152	-0.87684	0.387021	0.377672	0.274841	0.72356	-1.76309	0.420997	0.53515	0.65387	0.147029	-1.75705	cluster2
novel-miR-1103	-0.817658	1.16323	0.989256	-0.434134	-0.900689	-0.771108	-0.422165	1.55137	0.435894	-0.79399	0.649185	0.737871	0.513199	-0.255417	-1.64484	0.152093	0.450009	0.614646	0.544087	-1.76083	cluster2
novel-miR-1295	-0.773692	1.18981	0.937617	-0.368382	-0.985354	-0.683275	0.950251	1.11315	-0.221725	-1.1584	1.04125	0.589601	0.34325	-0.486133	-1.48796	0.101648	0.661746	-0.479195	1.13887	-1.42307	cluster2
novel-miR-316	0.0331869	0.424976	1.22238	-1.51553	-0.165013	-0.682352	0.147863	1.68103	-0.694471	-0.452073	1.37019	-0.623889	0.452122	-1.23593	0.0375123	1.02143	0.822863	0.0285937	-1.44875	-0.42414	cluster2
novel-miR-1467	0.656273	0.696289	0.829678	-1.17782	-1.00442	-0.0291137	1.2527	0.621902	-1.33519	-0.510299	1.04216	0.343807	-0.193391	-1.60801	0.415433	1.04095	1.04095	-0.632308	-0.287566	-1.16203	cluster2
novel-miR-1543	0.0658563	0.410105	1.4229	-0.951924	-0.946934	-0.067842	0.428253	1.10667	-1.60277	0.135684	1.46189	0.139578	0.249771	-1.10928	-0.741965	1.00781	0.683471	0.30272	-1.46471	-0.52929	cluster2
novel-miR-1447	-0.435834	1.39154	0.704239	-0.829973	-0.829973	-0.985893	1.06357	0.960275	-0.0520631	-0.985893	0.71592	0.548227	0.586926	-0.174143	-1.67693	1.00195	1.13344	-0.529904	-0.536479	-1.06901	cluster2
novel-miR-449	-0.53715	1.27922	0.875585	-0.808829	-0.808829	-1.21701	-0.364486	1.32203	0.67955	-0.420085	0.796681	1.27469	-1.00581	-0.248963	-0.816598	0.954889	0.361837	0.609567	-0.358834	-1.56746	cluster2
novel-miR-1466	-0.0187	1.36042	0.565674	-1.02382	-0.883573	-0.495026	1.46648	0.448092	-0.264781	-1.15477	0.766626	0.455389	0.930435	-0.969749	-1.1827	0.583136	0.851359	0.0268223	0.23544	-1.69676	cluster2
novel-miR-450	-0.322699	1.55669	0.390381	-0.791035	-0.833336	-0.574194	1.25211	0.763123	-1.21136	-0.229678	0.739332	0.585305	0.641781	-1.60189	-0.364532	0.965691	0.973343	0.00153041	-0.625939	-1.31463	cluster2
novel-miR-1341	-0.235001	1.429	0.553025	-0.685301	-1.06172	-0.692262	0.587949	1.48884	-0.692262	-0.692262	0.515072	0.588392	0.570062	0.0751529	-1.74868	-0.0270878	0.650108	0.963311	0.0406317	-1.62696	cluster2
novel-miR-725	-0.22556	1.40388	0.599834	-0.752105	-1.02605	-0.715561	1.356	0.790684	-0.715561	-0.715561	0.791596	-0.164545	1.13254	-1.38752	-0.37208	0.937157	0.927951	0.0625999	-0.51737	-1.41034	cluster2
novel-miR-1020	0.445585	0.897906	0.792044	-0.858449	-1.27709	-0.199246	1.40502	0.436846	-0.348915	-1.2937	0.627942	0.667435	0.855028	-1.3171	-0.833306	0.641688	0.996665	-0.136529	0.100122	-1.60195	cluster2
novel-miR-492	0.277336	1.05452	0.764286	-0.925527	-1.17061	-0.194402	1.29627	0.500989	-0.19056	-1.4123	0.603393	0.480252	1.04208	-0.889697	-1.23603	0.655964	0.801564	0.177018	0.0659029	-1.70045	cluster2
novel-miR-318	0.180373	1.25821	0.543318	-0.740738	-1.24116	-0.442156	1.40721	0.503673	-0.23838	-1.23035	0.859497	0.52567	0.787661	-1.13078	-1.04204	0.51865	0.950124	0.153217	0.051953	-1.67394	cluster2
novel-miR-1073	0.203801	1.12787	0.608871	-0.505071	-1.43547	-1.07427	0.863496	1.06067	0.129184	-0.979082	0.175132	1.19827	0.304177	-0.119827	-1.55775	0.514194	0.365739	0.331999	0.568178	-1.78011	cluster2
novel-miR-1193	0.171354	1.16318	0.644055	-0.63899	-1.3396	-0.316369	1.33855	0.521837	-0.204608	-1.33941	0.639631	0.759561	0.639631	-0.506374	-1.53245	0.700552	0.808746	0.128029	0.0468838	-1.68421	cluster2
novel-miR-317	-0.166612	1.12216	0.936392	-0.793582	-1.09836	-0.978864	1.32708	0.777675	-0.417855	-0.708032	1.16887	0.444125	0.484711	-1.07494	-1.02276	0.832475	0.838216	0.298543	-0.447814	-1.52142	cluster2
novel-miR-989	-0.105549	1.18105	0.75678	-0.50222	-1.33006	-1.37939	0.97527	0.910611	0.0538823	-0.560376	0.762747	0.678218	0.454466	-0.256569	-1.63886	0.612476	0.85878	0.5509	-0.491787	-1.53037	cluster2
novel-miR-1302	-0.241918	1.2133	0.791562	-0.501446	-1.26149	-0.274452	0.51597	1.03194	0.307386	-1.58084	0.262198	0.443024	0.646454	0.420421	-1.7721	0.232251	0.666734	0.382345	0.485041	-1.76637	cluster2
novel-miR-1303	-0.21289	1.21144	0.765389	-0.46633	-1.29761	-0.212433	0.418965	0.997254	0.413064	-1.61685	0.436504	0.491758	0.602265	0.243116	-1.77364	0.222252	0.638975	0.336647	0.565436	-1.76331	cluster2
novel-miR-1223	-0.0477127	0.807825	1.09986	-0.479595	-1.38038	-0.408968	-1.06357	-0.00374057	-0.159597	1.63587	0.679137	0.74473	0.734639	-0.839587	-1.31892	0.882104	0.738329	0.290088	-0.335758	-1.57476	cluster2
novel-miR-1018	0.227383	0.971731	0.813684	-0.608734	-1.40406	-0.420899	1.12096	0.942425	-0.415489	-1.22699	1.02611	0.458641	0.536377	-0.559697	-1.46143	1.05502	0.835475	-0.201246	-0.243934	-1.44531	cluster2
novel-miR-1222	0.0322325	0.994467	0.937586	-0.664558	-1.29973	-0.7472	1.20921	0.901203	-0.336525	-1.02669	0.54212	1.00524	0.467204	-0.533948	-1.48062	0.816517	0.497502	0.356166	0.0492656	-1.71945	cluster2
novel-miR-297	-1.7759	0.510471	0.312395	0.60668	0.346351	-1.56503	0.373392	0.315328	1.11928	-0.242973	0.00168705	-0.690002	-0.62252	1.72247	-0.411639	-0.689425	0.540933	-0.159098	1.41067	-1.10308	cluster3
novel-miR-703	-1.72913	0.341277	0.667385	0.667385	0.0530875	-1.70383	0.013208	0.437749	0.871725	0.381144	-0.0739118	1.39011	0.451999	-1.26787	-0.500326	-0.589332	0.173832	1.27618	0.470618	-1.3313	cluster3
novel-miR-701	-1.72913	0.341277	0.667385	0.667385	0.0530875	-1.70383	0.013208	0.437749	0.871725	0.381144	-0.0739118	1.39011	0.451999	-1.26787	-0.500326	-0.589332	0.173832	1.27618	0.470618	-1.3313	cluster3
novel-miR-702	-1.72913	0.341277	0.667385	0.667385	0.0530875	-1.70383	0.013208	0.437749	0.871725	0.381144	-0.0739118	1.39011	0.451999	-1.26787	-0.500326	-0.589332	0.173832	1.27618	0.470618	-1.3313	cluster3
novel-miR-1514	-1.44827	-0.376644	1.00228	0.86833	-0.0457016	-1.74043	0.135949	0.56079	0.737808	0.305886	0.484146	-0.330235	0.88013	0.566331	-1.60037	0.901342	0.827681	0.35893	-1.35536	-0.732592	cluster3
novel-miR-976	-1.51366	-0.541274	0.635113	0.757511	0.662312	-1.50739	-0.00369006	0.794285	1.00646	-0.28967	-0.252487	0.0280541	-0.214231	1.59653	-1.15787	0.767268	0.494911	-0.438883	0.736141	-1.55944	cluster3
novel-miR-971	-1.53556	-0.445091	0.867927	0.745527	0.3672	-1.51743	0.325966	-0.0786815	1.2589	0.0112402	-0.27144	1.59471	-0.10179	-1.17058	-0.050895	-1.52201	-0.42604	0.51557	1.0404	0.39208	cluster3
novel-miR-970	-1.53556	-0.445091	0.867927	0.745527	0.3672	-1.51743	0.325966	-0.0786815	1.2589	0.0112402	-0.27144	1.59471	-0.10179	-1.17058	-0.050895	-1.52201	-0.42604	0.51557	1.0404	0.39208	cluster3
novel-miR-969	-1.53556	-0.445091	0.867927	0.745527	0.3672	-1.51743	0.325966	-0.0786815	1.2589	0.0112402	-0.27144	1.59471	-0.10179	-1.17058	-0.050895	-1.52201	-0.42604	0.51557	1.0404	0.39208	cluster3
novel-miR-968	-1.53556	-0.445091	0.867927	0.745527	0.3672	-1.51743	0.325966	-0.0786815	1.2589	0.0112402	-0.27144	1.59471	-0.10179	-1.17058	-0.050895	-1.52201	-0.42604	0.51557	1.0404	0.39208	cluster3
novel-miR-967	-1.53556	-0.445091	0.867927	0.745527	0.3672	-1.51743	0.325966	-0.0786815	1.2589	0.0112402	-0.27144	1.59471	-0.10179	-1.17058	-0.050895	-1.52201	-0.42604	0.51557	1.0404	0.39208	cluster3
novel-miR-965	-1.53556	-0.445091	0.867927	0.745527	0.3672	-1.51743	0.325966	-0.0786815	1.2589	0.0112402	-0.27144	1.59471	-0.10179	-1.17058	-0.050895	-1.52201	-0.42604	0.51557	1.0404	0.39208	cluster3
novel-miR-966	-1.53556	-0.445091	0.867927	0.745527	0.3672	-1.51743	0.325966	-0.0786815	1.2589	0.0112402	-0.27144	1.59471	-0.10179	-1.17058	-0.050895	-1.52201	-0.42604	0.51557	1.0404	0.39208	cluster3
novel-miR-158	-1.41398	0.890602	0.642914	-0.687067	0.56753	-1.30965	1.40055	-0.480597	0.104368	0.285328	0.0768501	0.275173	-1.27422	-0.505723	1.42792	-1.7263	0.066911	0.776167	0.334555	0.54867	cluster3
novel-miR-484	-0.884509	0.277695	1.06964	-1.20334	0.740519	-1.68209	1.00856	0.210044	0.262122	0.201365	-0.357894	1.63361	-0.559931	-0.920711	0.204923	1.2043	-1.28041	-0.183555	-0.519326	0.77899	cluster3
novel-miR-130	-1.59191	0.0743981	1.18527	0.15593	0.176313	-1.30665	-0.762214	1.12476	0.493707	0.450399	-1.25318	-0.649997	0.0342104	1.29459	0.574374	-1.4158	-0.650162	0.743042	0.931313	0.391603	cluster3
novel-miR-131	-1.59191	0.0743981	1.18527	0.15593	0.176313	-1.30665	-0.762214	1.12476	0.493707	0.450399	-1.25318	-0.649997	0.0342104	1.29459	0.574374	-1.4158	-0.650162	0.743042	0.931313	0.391603	cluster3
novel-miR-609	-1.6719	0.388194	1.00482	0.191995	0.0868881	-1.4156	0.510692	-0.0268785	1.27225	-0.340462	0.120068	-0.766797	-0.261966	1.66185	-0.753153	1.17829	-0.732985	-0.930024	0.981255	-0.496538	cluster3
novel-miR-822	-1.57076	0.510744	1.08238	0.212499	-0.234868	-1.63471	0.151169	0.958889	0.614311	-0.0896643	0.941995	-1.42684	0.152381	0.87273	-0.540262	1.13746	0.0614844	0.240814	0.176768	-1.61653	cluster3
novel-miR-823	-1.57076	0.510744	1.08238	0.212499	-0.234868	-1.63471	0.151169	0.958889	0.614311	-0.0896643	0.941995	-1.42684	0.152381	0.87273	-0.540262	1.13746	0.0614844	0.240814	0.176768	-1.61653	cluster3
novel-miR-361	-1.39555	0.885976	1.02802	-0.454529	-0.0639181	-1.54046	-0.208424	0.845451	0.931642	-0.0282078	-0.602577	1.05451	0.706869	0.243348	-1.40215	-1.31207	0.270131	1.38925	0.154361	-0.501673	cluster3
novel-miR-423	-1.32836	0.44947	1.37795	-0.178311	-0.320749	-0.737062	-0.704332	1.64562	-0.442499	0.238269	1.00782	-0.0924205	0.0836185	0.611736	-1.61076	-0.428128	1.08816	0.552999	0.285419	-1.49845	cluster3
novel-miR-424	-1.32836	0.44947	1.37795	-0.178311	-0.320749	-0.737062	-0.704332	1.64562	-0.442499	0.238269	1.00782	-0.0924205	0.0836185	0.611736	-1.61076	-0.428128	1.08816	0.552999	0.285419	-1.49845	cluster3
novel-miR-1248	-0.327706	-0.907374	-0.134483	-0.343164	1.71273	0.713338	-1.59387	0.913965	-0.256356	0.222918	-0.429912	-0.937027	-0.286103	-0.0363306	1.68937	0.307631	-0.715204	-0.574662	-0.644933	1.62717	cluster4
novel-miR-254-0	-0.564208	0.470902	-0.848499	-0.600656	1.54246	-1.3097	1.21794	-0.12513	-0.508864	0.725756	-0.517766	-0.561016	-0.839052	0.297808	1.62003	-0.390588	-0.679912	-0.561083	-0.116763	1.74835	cluster4
novel-miR-542	-0.678563	0.21042	-0.0750334	-1.02111	1.56428	-1.51753	-0.155056	0.294515	0.124779	1.25329	-0.809545	-0.444031	-0.518488	0.077164	1.6949	-1.13952	-0.660844	0.103714	0.210087	1.48657	cluster4
novel-miR-991	-0.886839	-0.294392	-0.83187	0.55458	1.45852	-0.958165	0.258674	-1.06531	0.480613	1.28419	-0.712059	-0.444025	-0.792975	0.355018	1.59404	-0.757252	-0.936332	-0.46305	1.00796	1.14867	cluster4
novel-miR-469	-0.836645	-0.346874	-0.819359	0.500143	1.50273	0.43372	-0.251525	-1.40435	-0.106415	1.32857	-0.757733	-0.134644	-0.736247	-0.0630251	1.69165	-0.606532	-0.910598	-0.398487	0.32167	1.59395	cluster4
novel-miR-466	-0.836645	-0.346874	-0.819359	0.500143	1.50273	0.43372	-0.251525	-1.40435	-0.106415	1.32857	-0.757733	-0.134644	-0.736247	-0.0630251	1.69165	-0.606532	-0.910598	-0.398487	0.32167	1.59395	cluster4
novel-miR-416	-0.836645	-0.346874	-0.819359	0.500143	1.50273	0.43372	-0.251525	-1.40435	-0.106415	1.32857	-0.757733	-0.134644	-0.736247	-0.0630251	1.69165	-0.606532	-0.910598	-0.398487	0.32167	1.59395	cluster4
novel-miR-415	-0.836645	-0.346874	-0.819359	0.500143	1.50273	0.43372	-0.251525	-1.40435	-0.106415	1.32857	-0.757733	-0.134644	-0.736247	-0.0630251	1.69165	-0.606532	-0.910598	-0.398487	0.32167	1.59395	cluster4
novel-miR-412	-0.836645	-0.346874	-0.819359	0.500143	1.50273	0.43372	-0.251525	-1.40435	-0.106415	1.32857	-0.757733	-0.134644	-0.736247	-0.0630251	1.69165	-0.606532	-0.910598	-0.398487	0.32167	1.59395	cluster4
novel-miR-411	-0.836645	-0.346874	-0.819359	0.500143	1.50273	0.43372	-0.251525	-1.40435	-0.106415	1.32857	-0.757733	-0.134644	-0.736247	-0.0630251	1.69165	-0.606532	-0.910598	-0.398487	0.32167	1.59395	cluster4
novel-miR-410	-0.836645	-0.346874	-0.819359	0.500143	1.50273	0.43372	-0.251525	-1.40435	-0.106415	1.32857	-0.757733	-0.134644	-0.736247	-0.0630251	1.69165	-0.606532	-0.910598	-0.398487	0.32167	1.59395	cluster4
novel-miR-407	-0.836645	-0.346874	-0.819359	0.500143	1.50273	0.43372	-0.251525	-1.40435	-0.106415	1.32857	-0.757733	-0.134644	-0.736247	-0.0630251	1.69165	-0.606532	-0.910598	-0.398487	0.32167	1.59395	cluster4
novel-miR-256-0	-0.836645	-0.346874	-0.819359	0.500143	1.50273	0.43372	-0.251525	-1.40435	-0.106415	1.32857	-0.757733	-0.134644	-0.736247	-0.0630251	1.69165	-0.606532	-0.910598	-0.398487	0.32167	1.59395	cluster4
novel-miR-252	-0.836645	-0.346874	-0.819359	0.500143	1.50273	0.43372	-0.251525	-1.40435	-0.106415	1.32857	-0.757733	-0.134644	-0.736247	-0.0630251	1.69165	-0.606532	-0.910598	-0.398487	0.32167	1.59395	cluster4
novel-miR-253	-0.836645	-0.346874	-0.819359	0.500143	1.50273	0.43372	-0.251525	-1.40435	-0.106415	1.32857	-0.757733	-0.134644	-0.736247	-0.0630251	1.69165	-0.606532	-0.910598	-0.398487	0.32167	1.59395	cluster4
novel-miR-990-1	-0.739798	-0.394977	-0.883101	0.518575	1.4993	-0.273008	-0.00300008	-1.44304	0.432012	1.28704	-0.780882	-0.493106	-0.706993	0.405218	1.57576	-0.653681	-0.857612	-0.54896	0.575416	1.48484	cluster4
novel-miR-468	-0.712393	-0.491695	-0.871501	0.627193	1.4484	0.551584	-0.224081	-1.51023	0.0145852	1.16814	-0.78373	-0.323464	-0.662271	0.0856605	1.6838	-0.879105	-0.76658	-0.379774	0.541529	1.48393	cluster4
novel-miR-467	-0.712393	-0.491695	-0.871501	0.627193	1.4484	0.551584	-0.224081	-1.51023	0.0145852	1.16814	-0.78373	-0.323464	-0.662271	0.0856605	1.6838	-0.879105	-0.76658	-0.379774	0.541529	1.48393	cluster4
novel-miR-414	-0.712393	-0.491695	-0.871501	0.627193	1.4484	0.551584	-0.224081	-1.51023	0.0145852	1.16814	-0.78373	-0.323464	-0.662271	0.0856605	1.6838	-0.879105	-0.76658	-0.379774	0.541529	1.48393	cluster4
novel-miR-413	-0.712393	-0.491695	-0.871501	0.627193	1.4484	0.551584	-0.224081	-1.51023	0.0145852	1.16814	-0.78373	-0.323464	-0.662271	0.0856605	1.6838	-0.879105	-0.76658	-0.379774	0.541529	1.48393	cluster4
novel-miR-409	-0.712393	-0.491695	-0.871501	0.627193	1.4484	0.551584	-0.224081	-1.51023	0.0145852	1.16814	-0.78373	-0.323464	-0.662271	0.0856605	1.6838	-0.879105	-0.76658	-0.379774	0.541529	1.48393	cluster4
novel-miR-408	-0.712393	-0.491695	-0.871501	0.627193	1.4484	0.551584	-0.224081	-1.51023	0.0145852	1.16814	-0.78373	-0.323464	-0.662271	0.0856605	1.6838	-0.879105	-0.76658	-0.379774	0.541529	1.48393	cluster4
novel-miR-251	-0.712393	-0.491695	-0.871501	0.627193	1.4484	0.551584	-0.224081	-1.51023	0.0145852	1.16814	-0.78373	-0.323464	-0.662271	0.0856605	1.6838	-0.879105	-0.76658	-0.379774	0.541529	1.48393	cluster4
novel-miR-255	-0.712393	-0.491695	-0.871501	0.627193	1.4484	0.551584	-0.224081	-1.51023	0.0145852	1.16814	-0.78373	-0.323464	-0.662271	0.0856605	1.6838	-0.879105	-0.76658	-0.379774	0.541529	1.48393	cluster4
novel-miR-243	-0.439467	-0.377445	-1.15714	0.552877	1.42118	-0.999577	-0.448629	-0.694588	0.968094	1.1747	-1.00725	-0.618271	-0.529557	1.0946	1.06048	-0.685256	-0.654388	-0.45375	0.0941455	1.69925	cluster4
novel-miR-254-1	-0.569245	-0.509324	-1.02293	0.766126	1.33537	0.776702	-0.226902	-1.44868	-0.19963	1.09851	-0.788511	-0.489893	-0.736051	0.474559	1.5399	-0.402942	-1.01474	-0.714114	0.952503	1.17929	cluster4
novel-miR-1138	-0.771358	0.0996652	-1.18174	0.551927	1.30151	-1.44682	-0.536185	0.20795	0.870537	0.904515	-0.330419	-0.577964	-0.222791	1.76295	-0.631778	-0.916987	-0.811721	-0.320478	1.41057	0.638616	cluster4
novel-miR-1520	-0.966143	0.470685	-0.966143	0.0813967	1.3802	-1.28383	-0.317908	-0.429752	0.98016	1.05133	-0.265259	-1.16714	0.129682	1.57387	-0.271154	-0.426942	-1.05435	-0.618224	1.2946	0.804915	cluster4
novel-miR-216	-1.53674	-0.396969	0.257423	0.907482	0.768803	-1.29165	-0.700597	0.088503	1.05399	0.849753	-0.0843747	-1.45183	0.250215	1.34854	-0.0625536	-0.459548	-1.33783	-0.184529	0.968776	1.01313	cluster4
novel-miR-33	-1.16715	-0.809203	0.00321751	1.1213	0.851835	-1.23765	-0.715811	0.206626	0.433282	1.31355	-1.2297	-0.0363202	-0.451408	1.49432	0.22311	-0.537996	-0.868545	-0.646279	0.561932	1.49089	cluster4
novel-miR-27	-1.27379	-0.644852	-0.0595564	0.962144	1.01605	-1.48623	-0.303503	-0.0510412	0.887458	0.953318	-1.16279	-0.5579	-0.33794	1.25678	0.801857	-1.01668	-0.977842	0.031844	0.777458	1.18522	cluster4
novel-miR-26	-1.27379	-0.644852	-0.0595564	0.962144	1.01605	-1.48623	-0.303503	-0.0510412	0.887458	0.953318	-1.16279	-0.5579	-0.33794	1.25678	0.801857	-1.01668	-0.977842	0.031844	0.777458	1.18522	cluster4
novel-miR-1616	-1.27379	-0.644852	-0.0595564	0.962144	1.01605	-1.48623	-0.303503	-0.0510412	0.887458	0.953318	-1.16279	-0.5579	-0.33794	1.25678	0.801857	-1.01668	-0.977842	0.031844	0.777458	1.18522	cluster4
novel-miR-1601	-1.27379	-0.644852	-0.0595564	0.962144	1.01605	-1.48623	-0.303503	-0.0510412	0.887458	0.953318	-1.16279	-0.5579	-0.33794	1.25678	0.801857	-1.01668	-0.977842	0.031844	0.777458	1.18522	cluster4
novel-miR-1602	-1.27379	-0.644852	-0.0595564	0.962144	1.01605	-1.48623	-0.303503	-0.0510412	0.887458	0.953318	-1.16279	-0.5579	-0.33794	1.25678	0.801857	-1.01668	-0.977842	0.031844	0.777458	1.18522	cluster4
novel-miR-144	-0.716313	-0.877707	-0.582391	1.02124	1.15517	-0.361533	-0.814488	-0.814488	0.465422	1.52509	-0.79796	-0.653551	-0.727819	1.21551	0.963823	-0.861439	-1.07703	-0.0724746	0.817404	1.19354	cluster4
novel-miR-1531	-0.742391	-1.08349	-0.244789	0.846727	1.22394	-0.656013	-1.02594	-0.463648	1.08513	1.06047	-0.938954	-0.739107	-0.483565	1.04969	1.11194	-0.852393	-1.01828	-0.160143	0.742654	1.28816	cluster4
novel-miR-54	-0.771124	-1.19334	-0.024875	0.963578	1.02577	-0.992669	-0.992669	-0.0280995	0.9797	1.03374	-1.01562	-0.567978	-0.48615	1.40069	0.669058	-0.846456	-1.22136	0.21578	0.803133	1.04891	cluster4
