# Supplementary material for: Distinct and Coordinated Regulation of Small Non-coding RNAs by E2f1 and p53 During Drosophila Development and in Response to DNA Damage
Source: Front Cell Dev Biol. 2021 Jul 22;9:695311. doi: 10.3389/fcell.2021.695311 (PMC8339594; doi:10.3389/fcell.2021.695311)
Supplement: Supplementary file 2 [file Data_Sheet.ZIP › Supplementary Tables/Table S14-piRNA genomic clusters.xlsx]

## Sheet: stage_piRNA_RPM_allid_mean_zsco
id	w1118_E	w1118_L1	w1118_L2	w1118_L3	w1118_P	p53_E	p53_L1	p53_L2	p53_L3	p53_P	e2f1_E	e2f1_L1	e2f1_L2	e2f1_L3	e2f1_P	p53_e2f1_E	p53_e2f1_L1	p53_e2f1_L2	p53_e2f1_L3	p53_e2f1_P	cluster	uniq_cluster	piRNA_num	GC_num	GC_ID
piR-15084	1.70786	-0.483711	-0.154975	-0.890717	-0.178456	1.73976	-0.0846252	-0.44181	-0.738547	-0.47478	-0.0751175	0.801253	-0.0751175	0.926449	-1.57747	1.32845	-0.187232	0.704347	-0.900494	-0.945073	cluster1	dme-clu-11	7	1	GC1
piR-15923	1.6753	-0.851628	-0.389254	-0.550547	0.116131	1.74518	-0.0720902	-0.620276	-0.45507	-0.597748	-0.110923	0.602151	-1.6163	0.126769	0.998304	-0.205066	-1.14837	-0.656212	1.31242	0.697225	cluster1	dme-clu-11	7	1	GC1
piR-16939	1.6185	-0.478617	-0.833775	-0.605459	0.299347	1.72202	0.0372511	-0.572313	-0.56808	-0.618877	0.37022	-0.951995	1.42799	-0.951995	0.105777	-0.430083	1.72033	-0.107521	-0.860165	-0.322562	cluster1	dme-clu-11	7	1	GC1
piR-17848	1.59185	-0.851031	-0.663554	-0.424947	0.347684	1.66065	0.0642397	-0.956884	-0.501453	-0.266547	-0.0787857	-1.48216	-0.177268	1.2261	0.512107	-0.422681	-1.26324	-0.350633	1.13836	0.898198	cluster1	dme-clu-11	7	1	GC1
piR-212	1.70267	-0.530115	-0.626001	-0.646548	0.0999958	1.72535	0.0229282	-0.573205	-0.544545	-0.630525	0.63438	-0.781647	-1.12149	1.31407	-0.0453129	0.0171373	0.0171373	-0.411294	-1.18247	1.55949	cluster1	dme-clu-11	7	1	GC1
piR-21702	1.78239	-0.476685	-0.435234	-0.552678	-0.31779	1.7318	-0.043524	-0.742199	-0.455857	-0.490218	-0.947997	-0.947997	-0.169791	1.17438	0.8914	-0.543152	-0.543152	-0.737135	0.135788	1.68765	cluster1	dme-clu-11	7	1	GC1
piR-5326	1.73331	-0.677891	-0.381658	-0.622778	-0.0509796	1.70647	0.0561033	-0.458177	-0.762069	-0.542331	0.98662	-0.475039	0.98662	-0.155301	-1.3429	0.321136	0.24587	0.848	0.321136	-1.73614	cluster1	dme-clu-11	7	1	GC1
piR-10907	1.7457	-0.675199	-0.263978	-0.628771	-0.177754	1.57209	0.197416	-0.0454781	-0.887856	-0.836176	1.28769	-1.07308	-0.804807	0.724327	-0.134135	1.10091	0.9111	-0.923755	-1.0503	-0.0379625	cluster1	dme-clu-14	21	2	GC2
piR-12926	1.76539	-0.573032	-0.341584	-0.620918	-0.229851	1.76368	-0.247167	-0.303024	-0.61722	-0.596273	0.574039	0.278578	1.20717	-1.11431	-0.945476	0.847998	-1.166	-0.953998	0.953998	0.317999	cluster1	dme-clu-14	21	2	GC2
piR-13045	1.74287	-0.497963	-0.543232	-0.645088	-0.0565867	1.7844	-0.333406	-0.486501	-0.520522	-0.443975	1.02992	0.262959	0.810792	-1.05184	-1.05184	0	-0.984732	0.738549	-0.984732	1.23091	cluster1	dme-clu-14	21	2	GC2
piR-14142	1.72955	-0.488157	-0.65875	-0.580015	-0.0026245	1.65761	0.17252	-0.347708	-0.779008	-0.703419	-0.55665	-0.506045	-1.0627	1.21451	0.910882	-0.047316	-0.205036	-1.15136	-0.205036	1.60874	cluster1	dme-clu-14	21	2	GC2
piR-14401	1.19928	-0.806273	-0.583434	-0.786015	0.976441	1.75994	-0.176977	-0.648917	-0.550596	-0.383451	1.2845	0.0694326	-1.2035	-0.740615	0.590177	-0.401004	-0.902258	-0.601506	0.300753	1.60402	cluster1	dme-clu-14	21	2	GC2
piR-14657	1.74582	-0.607445	-0.456743	-0.607445	-0.0741917	1.75723	-0.117639	-0.514671	-0.544081	-0.580843	0.877718	1.13213	-0.0763233	-0.775953	-1.15757	-0.613572	1.68732	0.153393	-0.613572	-0.613572	cluster1	dme-clu-14	21	2	GC2
piR-14805	1.52022	-0.830492	-0.943101	-0.0703807	0.323751	1.74536	-0.0831755	-0.426439	-0.59147	-0.64428	1.20742	0.791066	-0.0416351	-0.978424	-0.978424	0.617881	-0.725339	-1.39695	0.819364	0.685042	cluster1	dme-clu-14	21	2	GC2
piR-14915	1.77654	-0.565064	-0.356188	-0.55407	-0.301221	1.71769	0.0308178	-0.447669	-0.682858	-0.617978	0.229416	-0.917663	0.688247	-1.14708	1.14708	1.31607	0.257163	-1.17992	0.408435	-0.801743	cluster1	dme-clu-14	21	2	GC2
piR-15905	1.59313	-0.427011	-0.777813	-0.741523	0.353221	1.52922	0.516049	-0.658383	-0.693441	-0.693441	1.0942	0.317909	0.613637	-1.38253	-0.64321	0.270434	0.0772667	-1.2749	-0.502234	1.42943	cluster1	dme-clu-14	21	2	GC2
piR-15906	1.71069	-0.480617	-0.584347	-0.705366	0.0596449	1.58028	0.347199	-0.345709	-0.867253	-0.714515	1.61594	-0.581173	-0.262237	-0.970984	0.198449	1.34469	0.704363	-0.576297	-1.10991	-0.362854	cluster1	dme-clu-14	21	2	GC2
piR-16051	1.72565	-0.504197	-0.345395	-0.801951	-0.0741077	1.4925	0.491747	-0.280382	-0.867028	-0.836833	1.73402	-0.60553	-0.192669	-0.743151	-0.192669	1.54101	0.435903	-0.82269	-0.791993	-0.362229	cluster1	dme-clu-14	21	2	GC2
piR-17532	1.75926	-0.45133	-0.589492	-0.577978	-0.140465	1.62288	0.113224	-0.362646	-0.313418	-1.06004	-0.10613	0.135075	1.29286	0.183316	-1.50512	0.881529	-0.771338	1.02526	0.114982	-1.25043	cluster1	dme-clu-14	21	2	GC2
piR-19220	1.744	-0.358228	-0.57505	-0.697601	-0.113125	1.78271	-0.428644	-0.317147	-0.521558	-0.515363	1.04249	-0.260623	1.04249	-0.694996	-1.12937	1.59289	0.253735	-0.521567	-1.01494	-0.310121	cluster1	dme-clu-14	21	2	GC2
piR-19882	1.72537	-0.645219	-0.54073	-0.560321	0.0208978	1.66943	0.0579522	-0.247059	-0.902835	-0.577489	1.31407	0.410342	0.239366	-0.737639	-1.22614	1.42035	0.364686	-0.882923	0.124761	-1.02688	cluster1	dme-clu-14	21	2	GC2
piR-20555	1.19	-1.51051	-0.290568	0.180773	0.430306	0.112501	-1.35751	0.795006	-0.615005	1.06501	-1.10379	0.703727	-0.260283	-0.669987	1.33033	0.803316	-0.264923	0.205102	0.846046	-1.58954	cluster1	dme-clu-14	21	2	GC2
piR-20662	1.71218	-0.686697	-0.240395	-0.732341	-0.0527448	1.41563	0.614256	-0.273968	-0.846378	-0.909541	0.886098	0.116261	1.04321	-0.920662	-1.1249	0.652954	0.318106	-0.267879	-1.60727	0.90409	cluster1	dme-clu-14	21	2	GC2
piR-22041	1.71528	-0.564237	-0.639468	-0.57176	0.0601853	1.67077	0.198424	-0.577328	-0.672318	-0.619546	0.412837	0.471814	1.17954	-0.825675	-1.23851	0.377964	1.28508	-1.28508	-0.680336	0.302372	cluster1	dme-clu-14	21	2	GC2
piR-5513	1.52868	-0.46291	-1.14471	-0.220689	0.299635	1.58742	0.401581	-0.656702	-0.670876	-0.661427	-0.429811	-0.429811	-1.20713	0.896202	1.17055	-0.74587	-0.74587	-0.632859	0.723268	1.40133	cluster1	dme-clu-14	21	2	GC2
piR-585	1.50848	-0.871858	-0.461133	-0.6945	0.519008	1.69684	0.0379182	-0.422517	-0.855867	-0.456372	-0.456612	-0.893794	-0.748067	0.709206	1.38927	0.180527	-0.791543	-1.03456	0.14581	1.49976	cluster1	dme-clu-14	21	2	GC2
piR-844	1.696	-0.481805	-0.583974	-0.734538	0.104319	1.59553	0.337336	-0.394987	-0.800102	-0.737776	-0.880652	1.15988	-1.20284	0.515504	0.408107	1.2456	0.700649	-1.32345	-0.389249	-0.23355	cluster1	dme-clu-14	21	2	GC2
piR-880	1.59823	-0.423435	-0.885074	-0.614458	0.32474	1.66893	0.189333	-0.645134	-0.722269	-0.490863	-0.608121	0.477809	0.0434372	-1.25968	1.34655	-0.566626	-0.617217	-0.768992	0.344023	1.60881	cluster1	dme-clu-14	21	2	GC2
piR-12621	1.71837	-0.463329	-0.564541	-0.71636	0.0258654	1.60866	0.35346	-0.628373	-0.705379	-0.628373	1.52284	-1.11284	-0.117141	-0.585707	0.292854	1.48813	0.520846	-0.483642	-0.520846	-1.00449	cluster1	dme-clu-16	17	3	GC3
piR-13532	1.74399	-0.588837	-0.242935	-0.717544	-0.19467	1.57939	0.393077	-0.474526	-0.793237	-0.704706	1.2081	-0.266905	-1.46095	-0.0561905	0.575953	0.830747	-0.474713	-0.830747	-0.830747	1.30546	cluster1	dme-clu-16	17	3	GC3
piR-13561	1.78069	-0.527944	-0.510048	-0.456359	-0.286343	1.71128	0.0745683	-0.595283	-0.557367	-0.633199	-0.216577	-1.47994	0.505346	1.22727	-0.0360961	0.593442	-0.065938	-0.945112	1.36272	-0.945112	cluster1	dme-clu-16	17	3	GC3
piR-13624	1.62255	-0.337132	0.210915	-0.959913	-0.536422	1.70207	-0.103604	-0.133205	-0.710429	-0.754831	0.397278	-0.935364	-0.759355	1.52877	-0.231327	1.21048	0.839169	-1.05453	-0.163378	-0.831743	cluster1	dme-clu-16	17	3	GC3
piR-13863	1.76351	-0.356974	-0.349347	-0.730729	-0.326464	1.67871	0.149548	-0.436518	-0.712709	-0.679027	0.301654	-0.578171	1.30717	0.301654	-1.33231	1.67206	-0.483742	0.0946451	-0.904387	-0.378581	cluster1	dme-clu-16	17	3	GC3
piR-14873	1.78082	-0.50969	-0.385879	-0.561278	-0.323973	1.74167	-0.195313	-0.219525	-0.663417	-0.663417	1.23443	0.308607	0.514344	-1.02869	-1.02869	-0.287147	1.40963	-0.156625	0.365459	-1.33132	cluster1	dme-clu-16	17	3	GC3
piR-16361	1.77513	-0.420801	-0.48719	-0.604646	-0.26249	1.63402	0.291859	-0.625692	-0.713543	-0.586647	1.49939	-0.646913	-0.616683	-0.79806	0.56227	1.53582	0.50133	-0.712207	-0.612737	-0.712207	cluster1	dme-clu-16	17	3	GC3
piR-16587	1.75376	-0.19763	-0.554692	-0.695856	-0.305579	1.61495	0.295896	-0.399281	-0.720132	-0.791433	1.62627	-0.613504	-0.418741	0.26293	-0.856958	1.32416	0.727694	-0.226659	-0.9126	-0.9126	cluster1	dme-clu-16	17	3	GC3
piR-17118	1.77944	-0.540036	-0.349684	-0.554136	-0.335583	1.72759	0.00152749	-0.464356	-0.63238	-0.63238	1.52895	-0.950425	-0.847118	0.0826457	0.185953	1.65488	0.13835	-0.260736	-0.766245	-0.766245	cluster1	dme-clu-16	17	3	GC3
piR-17543	1.71635	-0.588729	-0.261657	-0.796394	-0.0695676	1.54423	0.409679	-0.314423	-0.771342	-0.868147	1.74726	-0.589501	-0.297406	-0.164635	-0.695717	0.815876	1.21779	-0.128611	-0.852048	-1.053	cluster1	dme-clu-16	17	3	GC3
piR-18143	1.77246	-0.285201	-0.524463	-0.620168	-0.342624	1.73942	-0.124953	-0.29354	-0.670382	-0.650548	-1.09947	-0.802315	0.237723	1.42634	0.237723	1.63726	0.204658	-0.511645	-0.409316	-0.92096	cluster1	dme-clu-16	17	3	GC3
piR-18626	1.75616	-0.525909	-0.525909	-0.591647	-0.112695	1.59234	0.389792	-0.688355	-0.617269	-0.676508	-0.642243	0.614319	-0.502625	-0.921479	1.45203	0.331333	-1.52023	0.233882	-0.253372	1.20839	cluster1	dme-clu-16	17	3	GC3
piR-19918	1.75817	-0.511644	-0.399488	-0.677207	-0.169836	1.58764	0.320455	-0.307359	-0.823477	-0.777257	1.40817	-0.333895	0.537135	-0.406481	-1.20492	1.13441	0.942133	-0.307635	-0.596044	-1.17286	cluster1	dme-clu-16	17	3	GC3
piR-22090	1.71207	-0.564241	-0.0397209	-0.81377	-0.294342	1.49724	0.469722	-0.251267	-0.821151	-0.894545	1.73335	-0.149522	-0.620239	-0.730996	-0.23259	1.65557	0.22551	-0.764533	-0.544523	-0.572025	cluster1	dme-clu-16	17	3	GC3
piR-3212	1.75962	-0.535535	-0.399526	-0.654543	-0.170011	1.75742	-0.13084	-0.457941	-0.614058	-0.554585	1.04845	0.737029	-0.923881	0.321801	-1.1834	0.91289	1.02796	0.0306854	-0.698092	-1.27344	cluster1	dme-clu-16	17	3	GC3
piR-8831	1.73363	-0.409825	-0.194955	-0.839564	-0.289288	1.57835	0.197063	-0.069985	-0.926381	-0.779044	1.74376	-0.144169	-0.315799	-0.556081	-0.727711	1.26836	0.830391	-0.360887	-1.04412	-0.693745	cluster1	dme-clu-16	17	3	GC3
piR-9379	1.77419	-0.283745	-0.486421	-0.626734	-0.377288	1.53719	0.325265	-0.12823	-0.941392	-0.792834	0.644161	-0.834241	-0.781441	1.43616	-0.46464	-0.990148	1.18818	0.792118	-0.990148	0	cluster1	dme-clu-16	17	3	GC3
piR-12610	1.7405	-0.486195	-0.513433	-0.683669	-0.0571994	1.6768	0.131697	-0.376425	-0.671965	-0.760108	0.395628	1.05501	-1.58251	0.395628	-0.263752	1.39665	-1.14271	-0.507873	-0.349162	0.603099	cluster1	dme-clu-17	8	4	GC4
piR-13074	1.73441	-0.433602	-0.584859	-0.678494	-0.037454	1.72368	0.0216136	-0.491709	-0.648407	-0.60518	1.63795	-0.116997	-0.70198	0.0779978	-0.896974	-0.393237	1.71339	0.0280883	-0.67412	-0.67412	cluster1	dme-clu-17	8	4	GC4
piR-19503	1.74677	-0.240474	-0.545241	-0.737286	-0.223774	1.6401	0.269092	-0.531371	-0.633558	-0.74426	1.4388	-0.172356	-1.33389	-0.209825	0.277268	0.743527	1.36966	-0.939193	-0.586995	-0.586995	cluster1	dme-clu-17	8	4	GC4
piR-21199	1.75308	-0.419917	-0.405234	-0.74293	-0.184998	1.62256	0.319468	-0.599303	-0.719403	-0.623323	0.898881	-0.768398	-0.550927	-0.840889	1.26133	0.860632	1.26405	-1.022	-0.618579	-0.484105	cluster1	dme-clu-17	8	4	GC4
piR-21463	1.76084	-0.483215	-0.514491	-0.616139	-0.146998	1.59939	0.349229	-0.459298	-0.74466	-0.74466	0.827606	1.15865	0	-0.993127	-0.993127	1.60817	-0.428845	-0.750479	-0.750479	0.321634	cluster1	dme-clu-17	8	4	GC4
piR-21824	1.76913	-0.353827	-0.471769	-0.668339	-0.275198	1.62183	0.31635	-0.539528	-0.685786	-0.71287	1.40116	-0.0545906	0.127378	-1.41936	-0.0545906	1.72346	-0.666212	-0.0144829	-0.376555	-0.666212	cluster1	dme-clu-17	8	4	GC4
piR-5761	1.77898	-0.466643	-0.291453	-0.586091	-0.43479	1.61645	0.321544	-0.500503	-0.718746	-0.718746	1.75281	-0.553519	-0.0922531	-0.553519	-0.553519	1.47985	-0.845626	-0.845626	0.528516	-0.31711	cluster1	dme-clu-17	8	4	GC4
piR-9001	1.77867	-0.385915	-0.546713	-0.546713	-0.299332	1.78797	-0.392481	-0.465162	-0.465162	-0.465162	-0.447214	1.78885	-0.447214	-0.447214	-0.447214	1.78885	-0.447214	-0.447214	-0.447214	-0.447214	cluster1	dme-clu-17	8	4	GC4
piR-11134	1.75642	-0.262866	-0.238969	-0.657165	-0.597422	1.74439	-0.0963159	-0.385264	-0.599299	-0.66351	-0.502234	0.0772667	-1.2749	0.270434	1.42943	1.622	0.115857	-0.231714	-0.463428	-1.04271	cluster1	dme-clu-24	2	5	GC5
piR-897	1.75125	-0.376437	-0.640124	-0.603754	-0.130935	1.72658	0.0192079	-0.610385	-0.594378	-0.541023	1.25194	-0.834625	-0.0521641	-1.09545	0.730297	-1.73607	0.67514	0.192897	0.67514	0.192897	cluster1	dme-clu-24	2	5	GC5
piR-17174	1.73666	-0.571865	-0.0696606	-0.709566	-0.385564	1.65404	0.230481	-0.494856	-0.677884	-0.711779	1.07981	-0.539906	-0.62989	-0.989827	1.07981	0.934258	1.18011	-0.417957	-0.60235	-1.09406	cluster1	dme-clu-26	3	6	GC6
piR-4088	1.6738	-0.526002	-0.282072	-0.916289	0.05056	1.53835	0.367651	-0.197966	-0.839219	-0.868815	0.887114	-0.986828	-1.02121	1.09342	0.0275074	1.54229	0.399853	-0.921091	-0.29632	-0.724734	cluster1	dme-clu-26	3	6	GC6
piR-4178	1.75895	-0.462882	-0.54003	-0.617177	-0.138865	1.67759	0.108829	-0.32533	-0.71318	-0.747912	1.48088	-0.899106	0.511256	-0.810958	-0.282072	1.47897	-0.16433	-0.780566	0.451906	-0.985978	cluster1	dme-clu-26	3	6	GC6
piR-12317	1.7746	-0.373755	-0.38847	-0.660693	-0.351683	1.74706	-0.0721676	-0.530733	-0.62846	-0.515698	1.02855	-0.37402	0.561029	-1.54283	0.327267	1.43689	0.0684236	-1.38558	-0.0171059	-0.102635	cluster1	dme-clu-27	6	7	GC7
piR-13877	1.77377	-0.508769	-0.316636	-0.624049	-0.324321	1.68075	0.152796	-0.468325	-0.698139	-0.667083	1.14614	-1.55066	0.47194	0.13484	-0.20226	1.41444	0.656704	-0.479899	-0.606188	-0.985056	cluster1	dme-clu-27	6	7	GC7
piR-17005	1.71901	-0.468077	-0.483407	-0.769567	0.002044	1.64839	0.253419	-0.540938	-0.680435	-0.680435	1.73949	-0.569568	-0.569568	-0.0307875	-0.569568	1.38338	0.672298	-0.879159	-0.297363	-0.879159	cluster1	dme-clu-27	6	7	GC7
piR-18965	1.7782	-0.458854	-0.504625	-0.550396	-0.264327	1.63245	0.285206	-0.502655	-0.707499	-0.707499	-0.563003	-0.4777	-0.392396	-0.349745	1.78284	1.38059	0.711426	-0.6269	-0.979092	-0.486024	cluster1	dme-clu-27	6	7	GC7
piR-21887	1.77238	-0.414693	-0.400491	-0.663224	-0.293977	1.61312	0.28185	-0.347578	-0.787621	-0.75977	1.25651	-0.88875	-0.531207	0.898966	-0.735518	1.64272	-0.252726	-1.08198	-0.0552837	-0.252726	cluster1	dme-clu-27	6	7	GC7
piR-6078	1.78561	-0.379918	-0.455902	-0.539483	-0.410311	1.72937	-0.0194311	-0.418849	-0.645546	-0.645546	-0.755582	-1.32799	0.503721	1.07613	0.503721	0.478091	1.19523	0.239046	-1.43427	-0.478091	cluster1	dme-clu-27	6	7	GC7
piR-11436	1.71136	-0.631487	-0.573817	-0.581026	0.074971	1.70495	-0.298781	-0.737467	-0.678185	0.00948511	-0.524112	-0.644597	-0.659658	0.138558	1.68981	-0.292735	-0.770021	-0.992755	0.693656	1.36186	cluster1	dme-clu-29	5	8	GC8
piR-15619	1.73747	-0.499858	-0.556499	-0.64854	-0.0325686	1.74418	-0.0551233	-0.512751	-0.585555	-0.590756	1.64186	-0.508195	-0.996843	-0.215005	0.0781838	1.08983	-0.643991	0.346764	0.594453	-1.38706	cluster1	dme-clu-29	5	8	GC8
piR-15734	1.76273	-0.400354	-0.209709	-0.686321	-0.466347	1.51516	0.367311	-0.123133	-0.822276	-0.93706	-0.35375	-1.42323	-0.0521027	1.20933	0.619748	-0.379856	-0.926223	-0.822153	1.23323	0.895002	cluster1	dme-clu-29	5	8	GC8
piR-17031	1.74824	-0.453169	-0.184704	-0.764589	-0.345783	1.66608	-0.063051	-0.0439447	-0.817753	-0.741327	0.522093	0.923702	-1.68676	0.120483	0.120483	1.24153	0.677199	0	-1.24153	-0.677199	cluster1	dme-clu-29	5	8	GC8
piR-19061	1.58229	-0.402561	-0.943036	-0.574954	0.338263	1.61021	0.351665	-0.661529	-0.634268	-0.666073	-0.340477	-0.907938	-0.75516	0.510715	1.49286	-0.0684645	-0.788522	-1.15445	1.10015	0.911286	cluster1	dme-clu-29	5	8	GC8
piR-10320	1.64674	-0.702199	-0.602878	-0.602878	0.261214	1.53865	0.471891	-0.624497	-0.865258	-0.520784	0.740149	-1.10185	-0.766942	-0.14736	1.276	1.33536	-0.206702	-0.797279	-1.02695	0.695568	cluster1	dme-clu-30	50	9	GC9
piR-10406	1.74498	-0.275646	-0.228926	-0.789561	-0.450844	1.56916	0.343669	-0.282395	-0.888479	-0.741953	1.26958	-1.48723	0.399012	-0.108821	-0.0725476	1.21772	0.947114	-0.69906	-0.563758	-0.902013	cluster1	dme-clu-30	50	9	GC9
piR-10455	1.6767	-0.748051	-0.513937	-0.580826	0.16611	1.57979	0.390052	-0.468364	-0.803447	-0.698028	1.3913	-0.193548	0.563814	-1.16129	-0.60028	1.27911	0.665658	-0.0652606	-0.665658	-1.21385	cluster1	dme-clu-30	50	9	GC9
piR-11806	1.76608	-0.460918	-0.181574	-0.60835	-0.515235	1.66279	0.213144	-0.521606	-0.69371	-0.660613	0	-0.559773	-1.18174	1.49273	0.248788	1.48269	0.17108	0.114053	-1.19756	-0.570266	cluster1	dme-clu-30	50	9	GC9
piR-12724	1.74839	-0.511004	-0.567313	-0.595468	-0.0746094	1.73154	-0.0801535	-0.310732	-0.67856	-0.66209	1.40059	-0.714395	-0.338398	-0.996393	0.648595	1.58934	0.270527	-0.507237	-0.338158	-1.01447	cluster1	dme-clu-30	50	9	GC9
piR-12886	1.75042	-0.528772	-0.52226	-0.613428	-0.085958	1.74836	-0.216973	-0.243178	-0.704377	-0.583836	0.109724	-0.0470245	1.59883	-0.987514	-0.674018	1.28622	0.855087	-0.47425	-0.83353	-0.83353	cluster1	dme-clu-30	50	9	GC9
piR-13080	1.45931	-0.844866	-0.771014	-0.446066	0.602632	1.57716	0.309562	-0.330911	-0.99807	-0.557745	-0.657969	-0.636182	0.0392167	-0.461886	1.71682	0.0838877	-0.615176	-1.05459	0.00399465	1.58188	cluster1	dme-clu-30	50	9	GC9
piR-14593	1.68256	-0.858278	-0.34841	-0.552357	0.0764802	1.63141	0.283536	-0.484375	-0.726025	-0.704545	0.276062	-0.766212	-1.01974	-0.00563391	1.51552	1.08589	-0.408734	-0.469739	-1.2018	0.994383	cluster1	dme-clu-30	50	9	GC9
piR-14869	1.44507	0.24524	0.192501	-0.796372	-1.08644	1.63506	0.161075	-0.211221	-0.796257	-0.78866	0.16052	-0.703817	-0.107013	-0.95077	1.60108	1.20627	-0.236008	-0.989925	-0.858809	0.878476	cluster1	dme-clu-30	50	9	GC9
piR-1506	1.76078	-0.460421	-0.166222	-0.659005	-0.475131	1.72271	-0.10171	-0.228847	-0.680185	-0.711969	0.153393	-0.613572	-0.613572	-0.613572	1.68732	0.578761	1.04984	-0.228812	0.174974	-1.57477	cluster1	dme-clu-30	50	9	GC9
piR-15307	1.59829	-0.483107	-0.84509	-0.61537	0.345275	1.72719	-0.0210633	-0.405468	-0.595038	-0.70562	0.0115958	-0.829099	-0.727636	-0.118857	1.664	0.169642	-0.512253	-0.828253	-0.495621	1.66649	cluster1	dme-clu-30	50	9	GC9
piR-15632	1.32802	-0.452566	-0.835888	0.796319	-0.835888	1.24036	-0.427105	0.899065	-0.904916	-0.807403	1.34256	0.45065	-0.25349	-0.159605	-1.38011	0.734297	1.39583	-0.710041	-0.710041	-0.710041	cluster1	dme-clu-30	50	9	GC9
piR-15659	1.71285	-0.289736	-0.697559	-0.703646	-0.0219128	1.68074	0.101424	-0.32842	-0.738945	-0.714797	1.03246	-0.177454	-1.54869	-0.0161322	0.709816	1.55066	0.0785144	-0.098143	-0.314058	-1.21697	cluster1	dme-clu-30	50	9	GC9
piR-15843	1.69739	-0.710963	-0.272382	-0.734046	0.0200054	1.6699	0.194218	-0.643586	-0.695948	-0.524579	0.432307	0.355109	-1.49763	-0.416867	1.12709	0.236135	-0.977338	-1.04293	0.498508	1.28563	cluster1	dme-clu-30	50	9	GC9
piR-17750	1.76767	-0.585884	-0.585884	-0.373063	-0.222836	1.58838	0.387023	-0.771169	-0.540969	-0.663263	1.07728	0.94903	-1.10293	-0.846432	-0.0769484	1.66244	-0.232252	-0.598966	0.0733427	-0.90456	cluster1	dme-clu-30	50	9	GC9
piR-18290	1.74525	-0.469606	-0.504652	-0.686887	-0.0841086	1.68699	0.123816	-0.433355	-0.722259	-0.655192	1.72619	-0.13731	-0.210869	-0.627704	-0.750302	0.802394	1.26038	-0.315095	-0.608208	-1.13947	cluster1	dme-clu-30	50	9	GC9
piR-1831	1.75673	-0.656361	-0.23407	-0.596034	-0.270266	1.73295	-0.0559017	-0.559017	-0.391312	-0.726722	0.16791	0.377798	-0.251865	-1.51119	1.21735	1.64422	-0.469776	-0.58722	-0.822108	0.234888	cluster1	dme-clu-30	50	9	GC9
piR-18345	1.68159	-0.463021	-0.489941	-0.839899	0.111269	1.61276	0.303254	-0.404757	-0.730567	-0.780692	0.923133	0.923133	-1.05501	-1.05501	0.263752	1.39669	0.668353	-0.402726	-1.00253	-0.659785	cluster1	dme-clu-30	50	9	GC9
piR-18486	1.65117	-0.584445	-0.628388	-0.68881	0.250476	1.57784	0.408147	-0.642085	-0.791407	-0.552492	1.1038	-1.59699	-0.14874	0.360107	0.281823	1.6279	0.016668	-1.03897	-0.511151	-0.0944517	cluster1	dme-clu-30	50	9	GC9
piR-18491	1.75382	-0.511775	-0.357803	-0.70974	-0.174502	1.57916	0.381447	-0.445239	-0.842308	-0.673065	0.842857	-1.48227	-0.00830401	-0.340464	0.988177	1.4053	-0.481191	-0.781935	-0.836615	0.694445	cluster1	dme-clu-30	50	9	GC9
piR-19054	1.72939	-0.638655	-0.596795	-0.495137	0.00119598	1.59386	0.353355	-0.45485	-0.83076	-0.6616	0.265393	-0.484631	-1.43658	1.1885	0.467323	1.58494	-0.673791	-0.55894	0.398149	-0.750358	cluster1	dme-clu-30	50	9	GC9
piR-19431	1.70152	-0.681247	-0.569305	-0.553313	0.102347	1.73783	-0.0525621	-0.419402	-0.62746	-0.63841	1.17794	-0.883452	-0.368105	0.957073	-0.883452	1.29726	0.707596	-0.429612	-0.345374	-1.22987	cluster1	dme-clu-30	50	9	GC9
piR-19439	1.60008	-0.541221	-0.715008	-0.708802	0.364952	1.64411	0.260015	-0.535949	-0.739362	-0.628812	-0.260049	-0.761348	-1.07466	1.07153	1.02453	-0.844111	-0.55753	-0.713847	0.719057	1.39643	cluster1	dme-clu-30	50	9	GC9
piR-19596	1.66511	-0.478844	-0.654031	-0.729111	0.196877	1.72936	-0.0750991	-0.304568	-0.669633	-0.680064	-0.554433	-0.746218	0.108097	-0.502128	1.69468	0.0694048	-0.606379	-0.606379	-0.56985	1.7132	cluster1	dme-clu-30	50	9	GC9
piR-19742	1.63555	-0.658209	-0.688127	-0.578426	0.289213	1.5212	0.527858	-0.754248	-0.638743	-0.656069	0.314603	-0.774408	-1.13741	1.40361	0.193602	1.38332	-0.212819	-1.40993	0.00886746	0.230554	cluster1	dme-clu-30	50	9	GC9
piR-2003	1.75945	-0.47664	-0.447217	-0.670826	-0.164764	1.10031	0.925655	-0.064039	-0.937299	-1.02462	-0.507495	-0.621539	-0.279408	-0.364941	1.77338	1.11311	-0.717978	0.269844	-1.32031	0.655336	cluster1	dme-clu-30	50	9	GC9
piR-20261	1.63444	-0.609593	-0.812325	-0.476769	0.26425	1.5654	0.44126	-0.589591	-0.668887	-0.748184	-0.727678	-0.939212	-0.389223	0.626141	1.42997	-0.244002	-0.60446	-1.0481	0.366004	1.53056	cluster1	dme-clu-30	50	9	GC9
piR-20457	1.7503	-0.453314	-0.642195	-0.555625	-0.0991625	1.61878	0.268934	-0.351683	-0.724053	-0.811974	1.26451	-1.2758	0.304837	0.417739	-0.711286	1.35986	0.729463	-0.531338	-0.531338	-1.02665	cluster1	dme-clu-30	50	9	GC9
piR-21211	1.63786	-0.662037	-0.424322	-0.798723	0.247224	1.67823	0.0813688	-0.350903	-0.879801	-0.528898	1.66683	-0.0427391	-0.99615	-0.437254	-0.190682	1.09062	0.912805	-0.608536	-1.26054	-0.134352	cluster1	dme-clu-30	50	9	GC9
piR-21421	1.6095	-0.536054	-0.930408	-0.422426	0.27939	1.52067	0.516525	-0.525653	-0.723439	-0.788099	0.766272	-1.05709	-1.10325	0.466226	0.927835	-0.430282	0.956183	-0.382473	-1.24304	1.09961	cluster1	dme-clu-30	50	9	GC9
piR-21688	1.66733	-0.447482	-0.610946	-0.784626	0.175723	1.69646	0	-0.257283	-0.820091	-0.619088	-0.0769161	-0.818607	-0.598847	-0.214266	1.70864	0.657708	-0.690055	-0.582234	-0.824831	1.43941	cluster1	dme-clu-30	50	9	GC9
piR-21790	1.73747	-0.0222278	-0.571749	-0.571749	-0.571749	1.6658	0.214839	-0.626881	-0.626881	-0.626881	1.1885	-0.744255	0.467323	0.380782	-1.29235	1.73329	-0.576106	-0.00496643	-0.576106	-0.576106	cluster1	dme-clu-30	50	9	GC9
piR-22185	1.63893	-0.725429	-0.644826	-0.544072	0.275394	1.66011	0.185237	-0.407346	-0.648769	-0.789233	-0.47356	-1.22633	-0.213512	0.511882	1.40152	0.827081	-0.431521	-0.903496	-0.791121	1.29906	cluster1	dme-clu-30	50	9	GC9
piR-22308	1.76136	-0.319747	-0.237054	-0.684975	-0.519589	1.3123	0.353193	0.322746	-0.80382	-1.18442	0.888714	0.68558	-1.52351	-0.482445	0.431661	0.335549	1.03461	0.533616	-0.35186	-1.55191	cluster1	dme-clu-30	50	9	GC9
piR-22314	1.65924	-0.654996	-0.117223	-0.896692	0.00966784	1.52489	0.431498	-0.300682	-0.710702	-0.945	1.69709	-0.30119	-0.967283	-0.185348	-0.243269	1.45159	0.489491	-0.253185	-0.557007	-1.13089	cluster1	dme-clu-30	50	9	GC9
piR-362	1.7596	-0.309421	-0.672897	-0.551738	-0.225542	1.75182	-0.109618	-0.657707	-0.461222	-0.52327	0.489648	0.314774	-1.60884	1.01427	-0.209849	1.2395	0.893591	-0.807114	-0.403557	-0.922416	cluster1	dme-clu-30	50	9	GC9
piR-443	1.73774	-0.293074	-0.651453	-0.675345	-0.117867	1.64613	0.214492	-0.377385	-0.711265	-0.77197	1.72774	-0.449212	-0.0345547	-0.483766	-0.760204	1.51468	0.332335	-0.0830836	-0.754144	-1.00979	cluster1	dme-clu-30	50	9	GC9
piR-6161	1.56468	-0.503138	-0.846186	-0.636546	0.421187	1.71787	0.0524208	-0.564616	-0.619221	-0.586458	-0.184392	-0.718159	-0.427013	1.75658	-0.427013	0.152002	-0.798012	-0.418006	1.67203	-0.608009	cluster1	dme-clu-30	50	9	GC9
piR-648	1.56572	-0.488372	-0.865655	-0.624613	0.412915	1.6934	0.117425	-0.724639	-0.585582	-0.500603	-0.241312	-0.697451	-0.19717	-0.609166	1.7451	-0.115647	-0.7153	-0.43689	-0.479722	1.74756	cluster1	dme-clu-30	50	9	GC9
piR-7394	1.70635	-0.545685	-0.493715	-0.736241	0.0692933	1.68706	0.153868	-0.604482	-0.631959	-0.604482	-0.361315	-0.0722629	-1.15621	0	1.58978	0.475733	-0.736919	-1.24996	0.24253	1.26862	cluster1	dme-clu-30	50	9	GC9
piR-7490	1.66704	-0.676768	-0.482695	-0.701649	0.194073	1.59114	0.323345	-0.331874	-0.816504	-0.766103	0.0645287	-1.62935	-0.0699061	0.817364	0.817364	1.48708	-0.384244	-0.359293	-1.15772	0.414185	cluster1	dme-clu-30	50	9	GC9
piR-8034	1.68851	-0.540467	-0.798117	-0.456581	0.106655	1.69725	0.105815	-0.691999	-0.633213	-0.477849	-0.816181	-0.656771	-0.656771	0.746041	1.38368	1.39273	-0.18524	-1.00853	-0.802708	0.603746	cluster1	dme-clu-30	50	9	GC9
piR-8189	1.74993	-0.608182	-0.671535	-0.291421	-0.178794	1.62528	0.273707	-0.444492	-0.60849	-0.846004	-0.0974469	-1.45088	-0.313996	0.768748	1.09357	-0.536442	0.911951	-1.39475	0.0536442	0.965595	cluster1	dme-clu-30	50	9	GC9
piR-8536	1.75353	-0.504701	-0.457088	-0.667947	-0.123795	1.72151	0.0274392	-0.49152	-0.58696	-0.670471	-0.270107	-1.052	-0.767673	1.1989	0.89088	-0.253447	-0.340842	-1.0837	0.0524373	1.62555	cluster1	dme-clu-30	50	9	GC9
piR-8706	1.72688	-0.435434	-0.636061	-0.650923	-0.00445837	1.66262	0.176936	-0.390413	-0.755824	-0.69332	1.36371	-0.977596	-0.977596	0.460045	0.131442	1.33195	0.734279	-0.54644	-1.10142	-0.418368	cluster1	dme-clu-30	50	9	GC9
piR-8904	1.68356	-0.552631	-0.437781	-0.809354	0.116201	1.70181	0.0919895	-0.507012	-0.715593	-0.571191	0.938194	-0.649519	-0.144338	1.08253	-1.22687	1.45979	0.190408	-0.267981	-0.0564171	-1.3258	cluster1	dme-clu-30	50	9	GC9
piR-940	1.71376	-0.567983	-0.653855	-0.555715	0.0637907	1.64611	0.246584	-0.578139	-0.782237	-0.532321	0.725715	-1.41537	-0.356096	-0.108181	1.15393	-0.0172931	-0.593731	-0.881951	-0.190225	1.6832	cluster1	dme-clu-30	50	9	GC9
piR-9702	1.67438	-0.420329	-0.73939	-0.670029	0.155369	1.67345	0.189387	-0.606357	-0.685932	-0.570549	-0.115194	-0.721477	-1.08525	1.43083	0.49109	0.173916	-1.3168	0.173916	1.41618	-0.447214	cluster1	dme-clu-30	50	9	GC9
piR-9893	1.68164	-0.571093	-0.74438	-0.518354	0.152191	1.60333	0.307558	-0.357977	-0.756289	-0.796625	0.182366	-0.881435	-0.54372	-0.408635	1.65142	0.105414	-0.0496067	-0.266636	-1.28978	1.5006	cluster1	dme-clu-30	50	9	GC9
piR-9911	1.62505	-0.773791	-0.773791	-0.320432	0.242965	1.68176	0.159622	-0.608181	-0.52736	-0.705841	1.60096	-0.657819	-0.657819	0.3725	-0.657819	0.730375	1.29461	-0.178675	-1.08773	-0.758587	cluster1	dme-clu-30	50	9	GC9
piR-10569	1.76475	-0.161833	-0.498984	-0.527883	-0.576047	0.517064	1.4977	-0.374426	-0.864745	-0.775596	1.61884	0.031742	-0.126968	-1.07923	-0.444388	1.41667	0.596492	-0.335527	-0.596492	-1.08114	cluster1	dme-clu-33	2	10	GC10
piR-5104	1.75897	-0.216548	-0.311525	-0.662939	-0.567962	1.11587	1.03944	-0.922252	-0.438197	-0.794869	1.4415	0.648675	-0.5766	-0.8649	-0.648675	1.47283	0.0971095	-1.11676	0.258959	-0.712136	cluster1	dme-clu-33	2	10	GC10
piR-10145	1.7085	-0.393278	-0.109602	-0.909053	-0.296571	1.6069	0.194495	-0.251223	-1.01531	-0.534861	-0.374346	-0.965418	-0.751975	0.750333	1.34141	1.03606	-0.109739	-1.43306	-0.35181	0.858545	cluster1	dme-clu-39	180	11	GC11
piR-10190	1.70001	-0.364105	-0.280771	-0.941031	-0.114103	1.64482	0.1823	-0.358421	-0.899143	-0.56956	-0.509723	-0.8849	-0.587346	0.421751	1.56022	1.10647	-0.287862	-1.4573	-0.107948	0.746643	cluster1	dme-clu-39	180	11	GC11
piR-10288	1.6657	-0.720646	-0.357162	-0.744351	0.156456	1.74883	-0.0762913	-0.510565	-0.580988	-0.580988	-0.431646	-0.925477	-0.797447	1.06814	1.08643	0.521301	0.60676	-1.31607	-0.803316	0.991326	cluster1	dme-clu-39	180	11	GC11
piR-10411	1.71111	-0.48577	-0.390253	-0.8269	-0.00818713	1.76507	-0.256443	-0.302649	-0.602987	-0.602987	1.46942	-0.926371	0.0319438	-0.926371	0.351382	1.35471	-0.535583	-1.3232	0.252039	0.252039	cluster1	dme-clu-39	180	11	GC11
piR-1043	1.7041	-0.64011	-0.0139154	-0.784616	-0.265464	1.58726	0.170064	-0.0742806	-0.963693	-0.719349	-0.103496	-0.670263	-0.731868	-0.214386	1.72001	1.61794	-0.300912	-1.0859	-0.322717	0.0915818	cluster1	dme-clu-39	180	11	GC11
piR-10619	1.68886	-0.513181	-0.582191	-0.726484	0.133	1.67069	0.146208	-0.366411	-0.74976	-0.700727	0.153393	-0.613572	-0.613572	-0.613572	1.68732	-0.915386	-0.0678064	-0.915386	0.440741	1.45784	cluster1	dme-clu-39	180	11	GC11
piR-10647	1.59156	-0.74897	-0.633862	-0.595492	0.386763	1.61528	0.327737	-0.530622	-0.658818	-0.753572	-0.745858	-0.965228	-0.43874	1.14072	1.0091	0.495059	-0.935111	-1.21014	0.660078	0.990118	cluster1	dme-clu-39	180	11	GC11
piR-10683	1.7138	-0.619623	-0.512791	-0.642113	0.0607253	1.59553	0.354071	-0.44663	-0.751484	-0.751484	-0.447214	-0.447214	-0.447214	-0.447214	1.78885	-0.688847	-0.688847	-0.688847	0.563602	1.50294	cluster1	dme-clu-39	180	11	GC11
piR-10743	1.69037	-0.520628	-0.35376	-0.862707	0.046723	1.64922	0.230434	-0.445632	-0.707488	-0.726532	-1.05012	-0.402784	0.172622	-0.330858	1.61114	0.577016	0.416734	-1.74708	0.657158	0.0961694	cluster1	dme-clu-39	180	11	GC11
piR-10785	1.7661	-0.684029	-0.30773	-0.483336	-0.291005	1.77301	-0.291587	-0.575346	-0.575346	-0.330726	-0.719076	-0.813691	-0.648115	0.983999	1.19688	1.24379	-0.980502	-1.0259	0.653668	0.108945	cluster1	dme-clu-39	180	11	GC11
piR-10788	1.73555	-0.483052	-0.292535	-0.802628	-0.15733	1.6353	0.223673	-0.342965	-0.690901	-0.825105	-0.362236	-1.21193	-0.451677	0.744597	1.28124	0.575485	-0.156346	-1.48695	-0.123081	1.19089	cluster1	dme-clu-39	180	11	GC11
piR-10922	1.61337	-0.565827	-0.712381	-0.674149	0.338986	1.71776	0.0429247	-0.489802	-0.635439	-0.635439	-0.447214	-0.447214	1.78885	-0.447214	-0.447214	1.77073	-0.196748	-0.524661	-0.524661	-0.524661	cluster1	dme-clu-39	180	11	GC11
piR-10936	1.70072	-0.670305	-0.373184	-0.717844	0.0606127	1.67708	0.12254	-0.378761	-0.809171	-0.611689	-0.506201	-0.975233	-0.656645	0.874347	1.26373	0.283176	-0.387504	-1.43079	0.245916	1.2892	cluster1	dme-clu-39	180	11	GC11
piR-11088	1.70102	-0.686613	-0.538229	-0.578698	0.10252	1.71362	0.048748	-0.583323	-0.703128	-0.475912	-0.396153	-0.836322	-0.846326	0.67426	1.40454	0.0755727	-0.510115	-1.26584	0.264504	1.43588	cluster1	dme-clu-39	180	11	GC11
piR-11149	1.72088	-0.510996	-0.635265	-0.610411	0.0357896	1.45157	0.629999	-0.520961	-0.721621	-0.838989	-0.267164	-0.61066	-0.648827	1.75565	-0.228998	0.447214	-0.67082	-0.67082	-0.67082	1.56525	cluster1	dme-clu-39	180	11	GC11
piR-11185	1.7198	-0.600931	-0.547139	-0.6163	0.0445703	1.63202	0.143057	-0.535734	-0.980962	-0.258378	-0.52218	-0.719034	-0.926248	1.04229	1.12517	-0.581487	-0.775316	-0.823774	1.04183	1.13875	cluster1	dme-clu-39	180	11	GC11
piR-11354	1.71692	-0.651245	-0.269708	-0.743341	-0.0526259	1.58416	0.401648	-0.607569	-0.760481	-0.617763	-0.720164	-0.505379	-0.93495	0.985488	1.17501	-0.0172565	-0.276103	-0.750656	-0.664373	1.70839	cluster1	dme-clu-39	180	11	GC11
piR-1141	1.76556	-0.181601	-0.433824	-0.585157	-0.56498	1.624	0.319168	-0.666498	-0.610174	-0.666498	0.161515	-0.915249	1.50747	-0.915249	0.161515	1.26205	0.661075	0.0600977	-0.991613	-0.991613	cluster1	dme-clu-39	180	11	GC11
piR-11437	1.56576	-0.585666	-0.653966	-0.764952	0.438823	1.58437	0.396744	-0.534213	-0.734325	-0.712573	-0.447214	1.78885	-0.447214	-0.447214	-0.447214	-0.447214	1.78885	-0.447214	-0.447214	-0.447214	cluster1	dme-clu-39	180	11	GC11
piR-11484	1.63389	-0.262912	0.0432183	-1.06725	-0.346947	1.58269	0.114872	-0.204218	-1.14989	-0.343457	-0.230049	-1.10722	-0.718283	0.81262	1.24293	1.02601	-0.08319	-1.57368	-0.0485275	0.679385	cluster1	dme-clu-39	180	11	GC11
piR-1157	1.72817	-0.456872	-0.180983	-0.843116	-0.247196	1.7284	-0.11626	-0.263522	-0.775066	-0.573549	-0.656278	-0.761282	-0.669403	1.47006	0.616901	0.748481	0.224544	-1.49696	-0.449089	0.973026	cluster1	dme-clu-39	180	11	GC11
piR-11636	1.73151	-0.577887	-0.577887	-0.577887	0.00214828	1.69707	0.080228	-0.394591	-0.722052	-0.660653	-0.882752	-0.882752	0.984608	1.15437	-0.373472	-0.447214	-0.447214	-0.447214	1.78885	-0.447214	cluster1	dme-clu-39	180	11	GC11
piR-11675	1.75286	-0.491947	-0.667074	-0.476027	-0.117813	1.66743	0.161076	-0.380815	-0.743733	-0.703961	-0.447214	-0.447214	-0.447214	-0.447214	1.78885	-1.02648	0.399186	-1.02648	1.25459	0.399186	cluster1	dme-clu-39	180	11	GC11
piR-11696	1.76425	-0.512791	-0.433431	-0.634884	-0.18314	1.60059	0.318773	-0.372542	-0.799813	-0.747005	-0.56197	-0.0602111	-0.56197	1.74612	-0.56197	0.812267	1.30455	-0.459464	-0.664582	-0.992771	cluster1	dme-clu-39	180	11	GC11
piR-11793	1.77004	-0.463614	-0.366216	-0.664903	-0.275311	1.50518	0.326316	-0.0367553	-0.987015	-0.807721	1.06653	-0.969572	-0.921094	1.01805	-0.193914	1.35645	0.751463	-0.713253	-0.936144	-0.45852	cluster1	dme-clu-39	180	11	GC11
piR-11799	1.73122	-0.655786	-0.418368	-0.630119	-0.0269501	1.59369	0.322056	-0.472717	-0.935758	-0.507272	-0.358529	-0.948513	-0.687558	0.49241	1.50219	0.0901378	-0.387062	-1.23542	0.0106044	1.52174	cluster1	dme-clu-39	180	11	GC11
piR-11915	1.74452	-0.649605	-0.34635	-0.633645	-0.114918	1.6317	0.285578	-0.739735	-0.676833	-0.500705	-0.501125	-0.879332	-0.548401	0.326204	1.60265	1.37523	-0.870978	-1.0085	0.573012	-0.0687614	cluster1	dme-clu-39	180	11	GC11
piR-11939	1.76277	-0.430812	-0.658075	-0.490098	-0.183787	1.67397	0.152763	-0.405656	-0.700912	-0.720168	-0.71476	-0.212194	-0.603079	1.74223	-0.212194	1.60698	0.100437	-0.114785	-0.545227	-1.04741	cluster1	dme-clu-39	180	11	GC11
piR-11987	1.69423	-0.44942	-0.696544	-0.656314	0.108045	1.54681	0.43962	-0.407056	-0.814112	-0.765265	1.68732	-0.818096	0.102262	-0.460179	-0.51131	0.978698	1.11851	-0.384488	-0.559256	-1.15347	cluster1	dme-clu-39	180	11	GC11
piR-12226	1.65247	-0.636819	-0.572904	-0.689112	0.246361	1.67155	0.138471	-0.820938	-0.60334	-0.385742	1.05345	-1.02987	-1.10849	0.621066	0.463834	1.47927	-0.276942	-0.715996	-0.986183	0.499846	cluster1	dme-clu-39	180	11	GC11
piR-12634	1.68388	-0.668205	-0.567975	-0.608067	0.160369	1.67334	0.172268	-0.463283	-0.701615	-0.680709	-0.447214	-0.447214	-0.447214	-0.447214	1.78885	1.22984	0.950329	-0.726722	-0.726722	-0.726722	cluster1	dme-clu-39	180	11	GC11
piR-12818	1.74403	-0.434181	-0.266064	-0.799653	-0.244135	1.74998	-0.140471	-0.494931	-0.71811	-0.39647	-0.20633	-1.19179	-0.652864	0.963899	1.08708	1.48205	0.125926	-0.600571	-1.18177	0.174359	cluster1	dme-clu-39	180	11	GC11
piR-12905	1.74546	-0.448834	-0.505828	-0.698186	-0.0926165	1.70927	0.0460956	-0.439777	-0.751233	-0.564359	-0.496195	-0.73102	-0.873956	0.698348	1.40282	0.228834	-0.67446	-1.096	0.0281025	1.51352	cluster1	dme-clu-39	180	11	GC11
piR-12971	1.69539	-0.415291	0.0353682	-0.86595	-0.449518	1.60185	0.100752	-0.0926101	-1.04924	-0.560749	-0.307393	-0.873642	-0.938357	0.970714	1.14868	0.991925	0.477902	-1.63376	-0.147261	0.311192	cluster1	dme-clu-39	180	11	GC11
piR-13033	1.73018	-0.701254	-0.388194	-0.602118	-0.0386107	1.58172	0.383065	-0.450961	-0.723381	-0.790438	0.55298	-1.3091	-0.716617	1.17367	0.299061	1.68526	0.0374503	-0.486854	-0.898807	-0.337053	cluster1	dme-clu-39	180	11	GC11
piR-13222	1.74568	-0.280556	-0.691472	-0.606455	-0.1672	1.71135	0.0686124	-0.551538	-0.676888	-0.551538	-1.1188	-0.779773	1.25442	0.74587	-0.10171	1.0509	0.912627	-0.0553107	-1.2998	-0.608418	cluster1	dme-clu-39	180	11	GC11
piR-13451	1.69441	-0.504882	-0.173394	-0.912867	-0.103271	1.58681	0.272932	-0.368141	-1.02826	-0.46335	-0.329852	-0.839454	-0.839454	0.522574	1.48619	1.04426	-0.373206	-1.18062	-0.534689	1.04426	cluster1	dme-clu-39	180	11	GC11
piR-13483	1.64531	-0.419521	0.0721052	-1.01603	-0.281866	1.55236	0.259825	-0.18201	-1.09865	-0.531521	-0.271999	-0.922795	-0.872734	0.737569	1.32996	1.00067	-0.406523	-1.34465	-0.234533	0.985037	cluster1	dme-clu-39	180	11	GC11
piR-13821	1.71199	-0.49315	-0.252589	-0.867356	-0.0988973	1.71995	-0.185711	-0.155366	-0.816887	-0.561989	-0.504425	-0.657703	-0.894588	0.582457	1.47426	0.617876	-0.181728	-1.49017	-0.109037	1.16306	cluster1	dme-clu-39	180	11	GC11
piR-13889	1.7472	-0.461662	-0.194714	-0.770483	-0.320337	1.63008	0.236218	-0.332615	-0.753812	-0.779866	0.34128	-1.12135	-0.999463	0.741762	1.03777	1.34966	-0.0271484	-1.17126	0.554603	-0.705859	cluster1	dme-clu-39	180	11	GC11
piR-13904	1.75791	-0.537643	-0.65091	-0.416824	-0.152533	1.70274	0.0885384	-0.667277	-0.651081	-0.472925	-0.70681	-0.553156	-0.911682	1.13704	1.03461	1.33316	-0.461479	-0.974234	0.777678	-0.675127	cluster1	dme-clu-39	180	11	GC11
piR-14094	1.66612	-0.323451	-0.294364	-1.01573	-0.0325778	1.60398	0.31818	-0.564443	-0.885892	-0.471822	-0.573025	-0.833492	-0.729305	0.781398	1.35442	0.800234	-0.20977	-1.54997	0.00388463	0.955619	cluster1	dme-clu-39	180	11	GC11
piR-14207	1.73055	-0.418603	-0.675218	-0.611064	-0.0256615	1.70279	0.0538237	-0.371873	-0.709494	-0.675243	0.0586098	1.62154	-0.0390732	-0.722855	-0.918221	1.74021	-0.538636	-0.331468	-0.124301	-0.745804	cluster1	dme-clu-39	180	11	GC11
piR-14244	1.58021	-0.455519	0.249931	-1.06691	-0.307711	1.69985	0.0306425	-0.46125	-0.848313	-0.420931	-0.202126	-0.888357	-0.925787	0.633828	1.38244	1.53923	0.0783867	-1.02615	-0.74111	0.149647	cluster1	dme-clu-39	180	11	GC11
piR-14561	1.75558	-0.511649	-0.525185	-0.606399	-0.112346	1.53676	0.476782	-0.513077	-0.645058	-0.855403	0.741943	-0.580901	-0.465871	1.34585	-1.04102	1.03793	0.325625	0.732656	-0.84459	-1.25162	cluster1	dme-clu-39	180	11	GC11
piR-14602	1.61259	-0.809434	0.307459	-0.68394	-0.426678	1.76417	-0.167022	-0.506284	-0.610673	-0.480187	-0.36218	-0.684117	0.804844	-1.0463	1.28775	-0.573047	-0.573047	-0.0171059	1.73625	-0.573047	cluster1	dme-clu-39	180	11	GC11
piR-14691	1.68099	-0.739965	-0.616866	-0.473249	0.149087	1.59097	0.367779	-0.477785	-0.806159	-0.67481	-0.293158	-0.926524	-0.890332	1.19073	0.919286	1.43854	-0.442627	-0.922139	-0.700826	0.627054	cluster1	dme-clu-39	180	11	GC11
piR-14793	1.65216	-0.549544	-0.716873	-0.628805	0.243068	1.66233	0.217947	-0.549382	-0.694466	-0.636432	1.73285	-0.679177	-0.139644	-0.234856	-0.679177	1.78885	-0.447214	-0.447214	-0.447214	-0.447214	cluster1	dme-clu-39	180	11	GC11
piR-14926	1.77986	-0.385898	-0.438401	-0.609036	-0.346521	1.69706	0.110911	-0.497312	-0.628498	-0.682164	0.820783	-0.718185	-0.718185	-0.718185	1.33377	-0.447214	-0.447214	-0.447214	-0.447214	1.78885	cluster1	dme-clu-39	180	11	GC11
piR-14981	1.67721	-0.717911	-0.273907	-0.76794	0.0825473	1.69701	0.0536791	-0.38423	-0.81743	-0.549034	-0.493097	-0.9892	-0.673498	1.05535	1.10045	1.48546	-0.550169	-1.12785	-0.220068	0.412627	cluster1	dme-clu-39	180	11	GC11
piR-15061	1.69828	-0.513209	-0.0264417	-0.879786	-0.278839	1.53334	0.126324	0.0133513	-1.17799	-0.495025	-0.413164	-0.965165	-0.730983	0.791201	1.31811	1.04746	-0.296626	-1.43987	-0.157583	0.846621	cluster1	dme-clu-39	180	11	GC11
piR-15116	1.66359	-0.118828	-0.175115	-1.03818	-0.331467	1.58257	0.280247	-0.274752	-0.994603	-0.593465	0.39385	-1.31588	-0.796858	0.882345	0.836549	1.45798	-0.355052	-1.24268	0.381492	-0.241738	cluster1	dme-clu-39	180	11	GC11
piR-15144	1.70114	-0.434523	-0.0280814	-0.892694	-0.345845	1.6983	-0.0177048	-0.303705	-0.882515	-0.494372	-0.104405	-1.25721	-0.626427	1.1354	0.852637	1.39318	0.0932056	-1.42752	-0.103017	0.04415	cluster1	dme-clu-39	180	11	GC11
piR-15169	1.67078	-0.52955	-0.560196	-0.762454	0.18142	1.54356	0.468791	-0.492267	-0.760042	-0.760042	-0.674923	1.10119	-1.20776	-0.142089	0.923578	1.14497	-1.47892	-0.40551	0.190828	0.548631	cluster1	dme-clu-39	180	11	GC11
piR-15178	1.72166	-0.554971	-0.395815	-0.755647	-0.0152237	1.68485	0.102212	-0.678116	-0.749555	-0.359391	-0.38772	-0.901743	-0.490524	0.111616	1.66837	0.898082	-0.235012	-1.20024	-0.61271	1.14988	cluster1	dme-clu-39	180	11	GC11
piR-15206	1.66255	-0.567192	-0.0585308	-0.950429	-0.0864027	1.60995	0.143351	-0.209514	-1.04757	-0.496216	-0.385621	-0.964054	-0.771243	0.863058	1.25786	0.913545	-0.338896	-1.34085	-0.309426	1.07563	cluster1	dme-clu-39	180	11	GC11
piR-15421	1.68729	-0.278804	0.0433987	-0.824575	-0.627309	1.64939	0.0585675	-0.313415	-1.01781	-0.376732	0.165669	-1.32254	-0.690755	0.783417	1.06421	1.08118	-0.0569044	-1.47951	-0.289695	0.74493	cluster1	dme-clu-39	180	11	GC11
piR-15566	1.69412	-0.458436	-0.312993	-0.906401	-0.0162896	1.48037	0.516084	-0.297771	-0.776055	-0.922626	1.04285	-1.0222	-0.402683	1.09447	-0.712439	1.13654	0.5016	-1.33972	0.406359	-0.70478	cluster1	dme-clu-39	180	11	GC11
piR-15616	1.68095	-0.123342	-0.760887	-0.760887	-0.0358359	0.670656	-0.0283991	1.11849	-0.268699	-1.49205	-0.681978	0.517104	1.52883	-0.681978	-0.681978	1.04406	-0.729828	1.14542	-0.729828	-0.729828	cluster1	dme-clu-39	180	11	GC11
piR-159	1.73783	-0.452036	-0.341538	-0.798597	-0.145656	1.68645	0.152101	-0.550588	-0.652879	-0.635089	-0.391153	-0.646253	-0.816319	1.64965	0.20408	0.924176	-0.396075	-1.561	0.419374	0.613529	cluster1	dme-clu-39	180	11	GC11
piR-16171	1.7128	-0.370507	-0.0820501	-0.883321	-0.376918	1.61544	0.266417	-0.450426	-0.930202	-0.501226	-0.142708	-1.0495	-0.796785	0.630293	1.3587	1.46027	-0.35551	-1.31118	0.0840991	0.122326	cluster1	dme-clu-39	180	11	GC11
piR-16220	1.73796	-0.277627	-0.492509	-0.793344	-0.174484	1.61185	0.28068	-0.362546	-0.868183	-0.661801	1.02754	-1.2605	-0.865297	0.50753	0.590732	1.42635	0.498427	-0.61508	-0.164375	-1.14532	cluster1	dme-clu-39	180	11	GC11
piR-16289	1.74299	-0.486212	-0.521317	-0.670516	-0.0649453	1.6583	0.190349	-0.395754	-0.75602	-0.696872	-0.447214	-0.447214	-0.447214	1.78885	-0.447214	-0.599645	0.0922531	-0.599645	-0.599645	1.70668	cluster1	dme-clu-39	180	11	GC11
piR-16429	1.43774	-1.24907	-0.150461	-0.437054	0.398842	1.61746	0.280394	-0.368666	-0.758103	-0.771084	0.0191341	-0.65056	-1.1608	0.338036	1.45419	-0.0763801	-0.749252	-1.18571	1.05113	0.960206	cluster1	dme-clu-39	180	11	GC11
piR-16455	1.64011	-0.782582	-0.0244012	-0.83487	0.00174294	1.57573	0.348559	-0.31659	-0.765179	-0.842522	1.69141	-0.416265	-0.811454	0.0843069	-0.547995	1.31779	0.840958	-0.697909	-0.762931	-0.697909	cluster1	dme-clu-39	180	11	GC11
piR-16565	1.63379	-0.813321	0.216727	-0.724011	-0.313182	1.46219	0.354025	0.0451112	-0.964988	-0.89634	1.51073	-0.626157	-0.80009	0.541676	-0.626157	1.25545	0.744065	-0.163643	-0.636675	-1.1992	cluster1	dme-clu-39	180	11	GC11
piR-16672	1.66543	-0.389504	-0.249394	-1.00598	-0.0205494	1.4336	0.498032	-0.103405	-0.827943	-1.00028	-0.198913	0.536199	-0.890782	-0.890782	1.44428	-0.807778	-0.558183	-0.807778	0.984763	1.18898	cluster1	dme-clu-39	180	11	GC11
piR-16880	1.68682	-0.465634	-0.121533	-0.948838	-0.150818	1.72193	-0.0530277	-0.413911	-0.818983	-0.436005	-0.622066	-0.737263	-0.775662	0.760302	1.37469	0.860116	-0.302203	-1.48777	-0.0464928	0.976348	cluster1	dme-clu-39	180	11	GC11
piR-17105	1.74426	-0.450168	-0.128619	-0.754792	-0.410679	1.4882	0.470053	-0.216189	-0.880005	-0.862064	-0.15723	-0.943382	-0.969157	0.989778	1.07999	1.44284	0.177581	-1.33185	-0.332964	0.0443951	cluster1	dme-clu-39	180	11	GC11
piR-17126	1.7283	-0.367807	-0.659481	-0.664425	-0.0365829	1.54333	0.370428	-0.230868	-0.917532	-0.765353	0.00484775	-0.952584	-1.03742	1.14407	0.841085	1.40579	0.3552	-1.09562	-0.820462	0.155087	cluster1	dme-clu-39	180	11	GC11
piR-17138	1.64687	-0.330243	-0.043453	-1.0646	-0.208574	1.53469	0.406814	-0.269913	-0.903857	-0.767734	0.755566	-1.23601	-0.866437	0.3244	1.02248	1.15981	0.27001	-1.60165	0.116595	0.0552293	cluster1	dme-clu-39	180	11	GC11
piR-17179	1.71944	-0.439734	-0.334408	-0.854452	-0.0908432	1.67297	0.0611598	-0.56955	-0.894462	-0.270122	-0.191064	-1.09521	-0.75402	0.781315	1.25898	1.25987	-0.498087	-1.37706	0.108826	0.506458	cluster1	dme-clu-39	180	11	GC11
piR-17211	1.77011	-0.307646	-0.629067	-0.537232	-0.296167	1.71912	0.0282928	-0.456727	-0.611664	-0.679027	1.71507	-0.696748	-0.294778	-0.026798	-0.696748	0.90755	1.15619	-0.335669	-0.522152	-1.20592	cluster1	dme-clu-39	180	11	GC11
piR-1743	1.74942	-0.481384	-0.211339	-0.757299	-0.299397	1.65807	0.202559	-0.428164	-0.701072	-0.731396	0.128559	-1.46445	-0.45834	0.799301	0.994934	1.02811	0.00969914	-1.63916	0.494656	0.106691	cluster1	dme-clu-39	180	11	GC11
piR-17597	1.71749	-0.554497	-0.396446	-0.765233	-0.0013171	1.59135	0.284487	-0.266706	-0.702326	-0.906801	1.33317	-0.291281	-1.0755	-0.68339	0.717	1.3318	0.691509	-1.12264	-0.653092	-0.247577	cluster1	dme-clu-39	180	11	GC11
piR-17687	1.7157	-0.417976	-0.230262	-0.893518	-0.173948	1.64311	0.203058	-0.548049	-0.889932	-0.408188	-0.224698	-0.674094	-0.938444	0.237915	1.59932	0.879285	-0.558643	-1.48421	0.449559	0.714006	cluster1	dme-clu-39	180	11	GC11
piR-17835	1.72403	-0.520144	-0.378573	-0.782314	-0.0429958	1.5148	0.474819	-0.351562	-0.904818	-0.733238	1.32006	-1.09934	0.0466903	0.577262	-0.84467	1.18269	0.965816	-0.508933	-0.639058	-1.00052	cluster1	dme-clu-39	180	11	GC11
piR-18325	1.64783	-0.593612	-0.525877	-0.772189	0.243849	1.62217	0.170275	-0.175596	-0.77992	-0.836931	-0.707107	-0.707107	-0.707107	0.707107	1.41421	-0.347703	0.630211	-1.1083	1.39081	-0.565017	cluster1	dme-clu-39	180	11	GC11
piR-18439	1.73783	-0.42818	-0.24611	-0.823713	-0.239831	1.73967	-0.316069	-0.264676	-0.836427	-0.322493	-0.364811	-0.717461	-0.924187	0.510735	1.49572	1.11068	-0.91781	-1.15059	0.212826	0.744889	cluster1	dme-clu-39	180	11	GC11
piR-18762	1.71437	-0.413395	-0.666701	-0.666701	0.0324231	1.65323	0.244093	-0.581341	-0.69926	-0.616717	-0.240084	-0.828043	-0.926037	1.4503	0.543863	1.29802	0.552535	0.14325	-1.02614	-0.967667	cluster1	dme-clu-39	180	11	GC11
piR-18768	1.64814	-0.577935	-0.602066	-0.722721	0.254581	1.65602	0.237138	-0.569132	-0.683749	-0.640274	-0.643152	-0.643152	-0.643152	1.63468	0.294778	-0.447214	-0.447214	-0.447214	1.78885	-0.447214	cluster1	dme-clu-39	180	11	GC11
piR-18791	1.72492	-0.69894	-0.322699	-0.655528	-0.0477537	1.73326	-0.0230334	-0.454909	-0.642056	-0.613264	-0.239897	-1.15587	-0.654264	0.828735	1.22129	1.1539	-0.16624	-1.38859	0.762747	-0.361816	cluster1	dme-clu-39	180	11	GC11
piR-18974	1.76355	-0.486434	-0.459107	-0.641292	-0.17672	1.70557	0.00604812	-0.302406	-0.762063	-0.647149	-0.239046	-0.239046	-0.0682988	1.63917	-1.09278	0.433319	1.55674	-0.770345	-0.770345	-0.449368	cluster1	dme-clu-39	180	11	GC11
piR-19020	1.71141	-0.346504	-0.689491	-0.689491	0.0140712	1.69221	0.136755	-0.583558	-0.593997	-0.651413	1.73257	-0.305748	-0.669733	-0.669733	-0.0873565	1.40625	-0.797573	0.146921	0.356809	-1.11241	cluster1	dme-clu-39	180	11	GC11
piR-19176	1.71696	-0.619986	-0.346463	-0.739952	-0.010557	1.71597	0.0408111	-0.46221	-0.614065	-0.680502	-0.849257	-0.103288	1.67556	-0.677111	-0.0459058	-0.545837	1.38065	-0.331783	0.631459	-1.13448	cluster1	dme-clu-39	180	11	GC11
piR-19456	1.73264	-0.349322	-0.272471	-0.859331	-0.251512	1.62928	0.207952	-0.335776	-0.9272	-0.574253	-0.398223	-0.821115	-0.909218	0.870452	1.2581	0.687701	0.41104	-1.56511	-0.399183	0.865555	cluster1	dme-clu-39	180	11	GC11
piR-19472	1.7342	-0.346616	-0.772875	-0.514876	-0.0998344	1.49084	0.536261	-0.418318	-0.70257	-0.906214	0.0164649	-0.600967	-1.12578	0.181113	1.52917	-0.241947	-0.0930565	-1.39585	0.372226	1.35862	cluster1	dme-clu-39	180	11	GC11
piR-19489	1.76749	-0.486596	-0.550999	-0.550999	-0.178896	1.75252	-0.0976299	-0.513461	-0.615912	-0.525514	0.978157	-0.727931	1.20564	-0.727931	-0.727931	-0.899468	-0.899468	0.253696	0.0230633	1.52218	cluster1	dme-clu-39	180	11	GC11
piR-19589	1.75226	-0.643771	-0.26082	-0.633421	-0.214245	1.62465	0.296961	-0.476866	-0.747902	-0.696838	1.39701	-0.98337	0.421444	-0.944348	0.109263	1.48782	0.347	-0.199644	-0.437315	-1.19786	cluster1	dme-clu-39	180	11	GC11
piR-19739	1.75119	-0.578084	-0.376919	-0.662785	-0.133404	1.76966	-0.419476	-0.681649	-0.38015	-0.28839	-0.373472	-0.882752	-0.882752	0.984608	1.15437	0.72048	-0.48032	-0.813876	-0.813876	1.38759	cluster1	dme-clu-39	180	11	GC11
piR-20079	1.76103	-0.552921	-0.552921	-0.518255	-0.13693	1.71309	0.0683133	-0.58329	-0.635839	-0.562271	-0.447214	-0.447214	-0.447214	1.78885	-0.447214	0.4636	-1.08173	0.849934	-1.08173	0.849934	cluster1	dme-clu-39	180	11	GC11
piR-20080	1.64543	-0.285764	-0.227045	-1.0752	-0.0574138	1.68953	-0.0935616	-0.391874	-0.961379	-0.242718	-0.189167	-1.30052	-0.472918	0.733022	1.22959	-0.173559	-0.512211	-1.27418	0.694236	1.26571	cluster1	dme-clu-39	180	11	GC11
piR-20366	1.68122	-0.818267	-0.469177	-0.51805	0.124276	1.70113	0.0845928	-0.506398	-0.749748	-0.529574	-0.597896	-0.609135	-0.788953	0.424821	1.57116	-0.429161	-0.333366	-1.11888	0.356357	1.52506	cluster1	dme-clu-39	180	11	GC11
piR-20382	1.73042	-0.658233	-0.543915	-0.525864	-0.0024067	1.68726	0.0587336	-0.283879	-0.719931	-0.742179	1.26743	0.739333	-0.543184	-1.22216	-0.241415	1.29863	0.513166	0.146619	-0.743568	-1.21484	cluster1	dme-clu-39	180	11	GC11
piR-20442	1.68496	-0.274116	-0.413497	-0.955533	-0.0418143	1.76777	-0.204169	-0.432433	-0.622652	-0.508521	-0.654394	-0.71584	-0.700478	0.574515	1.4962	1.388	-0.668296	-1.11811	-0.186352	0.584759	cluster1	dme-clu-39	180	11	GC11
piR-20444	1.67078	-0.637894	-0.419063	-0.774664	0.160841	1.6501	0.245833	-0.571321	-0.742992	-0.581622	0.591102	-0.759988	-1.06398	-0.151998	1.38487	1.53724	0.191645	-1.17434	-0.0937839	-0.460764	cluster1	dme-clu-39	180	11	GC11
piR-20462	1.62611	-0.507674	-0.552012	-0.845753	0.279331	1.58958	0.294762	-0.261249	-0.790602	-0.832493	1.3914	-1.01193	-0.885438	0	0.505964	-0.63953	-0.296925	-1.03924	1.4732	0.502488	cluster1	dme-clu-39	180	11	GC11
piR-20598	1.67745	-0.709055	-0.0537999	-0.819414	-0.0951844	1.71019	0.030722	-0.532515	-0.778291	-0.430108	-0.71829	-0.971209	-0.465371	1.04203	1.11284	1.24092	0.297821	-1.46429	-0.372276	0.297821	cluster1	dme-clu-39	180	11	GC11
piR-20660	1.6549	-0.351243	0.0810561	-0.986183	-0.398526	1.60441	0.343212	-0.483805	-0.695728	-0.768091	1.61515	0.168747	-0.16272	-0.70512	-0.916053	1.47857	0.596057	-0.59027	-0.677074	-0.807281	cluster1	dme-clu-39	180	11	GC11
piR-20740	1.67846	-0.474827	0.0110425	-0.938611	-0.276062	1.68836	0.134397	-0.713983	-0.613186	-0.495588	-0.346513	-0.479787	-0.479787	-0.479787	1.78587	0.860486	0.735778	0.174591	-1.63368	-0.137179	cluster1	dme-clu-39	180	11	GC11
piR-20890	1.69816	-0.51982	-0.413607	-0.819717	0.054981	1.71579	0.0423787	-0.555269	-0.707398	-0.495504	-0.287706	-1.28361	-0.398362	0.692392	1.27729	1.08604	-0.458479	-1.23887	-0.36093	0.972236	cluster1	dme-clu-39	180	11	GC11
piR-21000	1.67	-0.544673	-0.265512	-0.916887	0.0570728	1.63377	0.219204	-0.342304	-0.866018	-0.644654	-0.238193	-0.567275	-1.1941	0.686372	1.3132	1.25677	-0.282773	-1.35103	-0.282773	0.659803	cluster1	dme-clu-39	180	11	GC11
piR-21044	1.72569	-0.469145	-0.0987674	-0.825805	-0.331968	1.72799	-0.00334558	-0.513546	-0.697553	-0.513546	-0.820743	-0.944266	-0.340375	0.826233	1.27915	0.978326	0.0573078	-1.31399	-0.65904	0.937392	cluster1	dme-clu-39	180	11	GC11
piR-21220	1.73293	-0.349779	-0.364293	-0.843243	-0.175615	1.72475	-0.111514	-0.356845	-0.847508	-0.408885	0.0658604	-1.04553	-0.908325	0.559814	1.32819	0.228947	0.199595	-1.17996	-0.68097	1.43239	cluster1	dme-clu-39	180	11	GC11
piR-21228	1.68849	-0.528094	-0.642897	-0.660559	0.143062	1.64664	0.251452	-0.512452	-0.729952	-0.655684	0.30634	-0.738	-0.181019	1.55955	-0.946868	1.22984	0.835237	-0.545864	-0.348564	-1.17065	cluster1	dme-clu-39	180	11	GC11
piR-21363	1.66606	-0.654789	0.075505	-0.859024	-0.227753	1.58548	0.288176	-0.245103	-0.906575	-0.721978	-0.204029	-1.04929	-0.779683	0.714103	1.3189	0.834604	0.0818757	-0.974585	-1.05382	1.11193	cluster1	dme-clu-39	180	11	GC11
piR-21364	1.7445	-0.406637	-0.12581	-0.749246	-0.462802	1.60061	0.210576	-0.215308	-0.990181	-0.605702	-0.252007	-0.882024	-0.863763	0.542363	1.45543	1.17344	0.176183	-1.36957	-0.588384	0.608329	cluster1	dme-clu-39	180	11	GC11
piR-21431	1.36206	-0.412051	0.675306	-0.497895	-1.12742	1.36858	0.0486299	0.465457	-1.20185	-0.680818	-0.76505	-0.877086	-0.220872	0.27529	1.58772	0.394416	-0.0780615	-1.68038	0.476586	0.887436	cluster1	dme-clu-39	180	11	GC11
piR-21442	1.7599	-0.433428	-0.289389	-0.734602	-0.302483	1.61435	0.223168	-0.235728	-0.85403	-0.747759	-0.191587	-0.989864	-0.896732	0.939307	1.13888	1.491	-0.0931872	-1.28132	-0.302858	0.186374	cluster1	dme-clu-39	180	11	GC11
piR-21484	1.74227	-0.309663	-0.134853	-0.713391	-0.584365	1.52449	0.511235	-0.530809	-0.766852	-0.738066	-0.0312181	-1.35799	-0.538512	1.02239	0.905325	1.11726	0.140793	-1.63047	0.231627	0.140793	cluster1	dme-clu-39	180	11	GC11
piR-21500	1.69234	-0.590351	-0.623148	-0.616589	0.137749	1.67649	0.152782	-0.426311	-0.693268	-0.709696	-0.648675	-1.00905	-0.2883	1.51357	0.43245	-0.464731	-1.09033	-0.196617	0.160868	1.59081	cluster1	dme-clu-39	180	11	GC11
piR-21504	1.70474	-0.70347	-0.414789	-0.650292	0.0638137	1.66907	0.180727	-0.481295	-0.7664	-0.602102	1.06571	-0.975009	0.158722	-1.08838	0.838961	0.239046	-0.956183	0.239046	-0.956183	1.43427	cluster1	dme-clu-39	180	11	GC11
piR-21527	1.78631	-0.413499	-0.537548	-0.430039	-0.405229	1.71469	0.0149755	-0.381875	-0.726312	-0.621483	-0.396498	-0.396498	-0.920792	0.0294916	1.6843	1.35384	0.711196	-1.00253	-0.745471	-0.317039	cluster1	dme-clu-39	180	11	GC11
piR-21545	1.72476	-0.599973	-0.306993	-0.752833	-0.0649653	1.66199	0.131437	-0.283627	-0.767869	-0.741928	0.911719	1.00871	-1.31908	0.0387966	-0.640143	-1.02574	-0.236709	1.14409	0.946836	-0.828481	cluster1	dme-clu-39	180	11	GC11
piR-21677	1.74522	-0.483789	-0.143014	-0.75194	-0.366473	1.47878	0.209792	0	-1.25875	-0.429818	-0.352712	-1.02023	-0.68235	0.669164	1.38613	0.54473	0.113057	-1.70613	0.185003	0.863345	cluster1	dme-clu-39	180	11	GC11
piR-21703	1.69861	-0.558697	-0.494356	-0.740998	0.0954397	1.53306	0.493567	-0.518977	-0.742276	-0.765376	1.60288	0.326249	-0.524836	-0.879455	-0.524836	1.20963	0.392311	-0.997123	-1.07885	0.474042	cluster1	dme-clu-39	180	11	GC11
piR-21722	1.70624	-0.468043	-0.633975	-0.679749	0.0755277	1.61006	0.307281	-0.397564	-0.773746	-0.746027	-0.544331	0	-1.36083	0.816497	1.08866	1.70943	-0.0411912	-0.453103	-0.865015	-0.350125	cluster1	dme-clu-39	180	11	GC11
piR-21791	1.77989	-0.335636	-0.52888	-0.559393	-0.355977	1.59821	0.372103	-0.603906	-0.750307	-0.616106	0.420485	0.186882	-0.86433	1.3549	-1.09793	1.46599	0.355391	0.0222119	-1.03286	-0.810736	cluster1	dme-clu-39	180	11	GC11
piR-21806	1.72688	-0.24068	-0.631785	-0.740091	-0.114323	1.59859	0.193513	-0.126204	-0.875016	-0.79088	-1.06066	0.707107	-1.06066	1.06066	0.353553	-0.655806	-1.00097	-0.396935	1.41516	0.638548	cluster1	dme-clu-39	180	11	GC11
piR-21882	1.75337	-0.667665	-0.306765	-0.592478	-0.186465	1.66657	0.151507	-0.350771	-0.737772	-0.729538	1.43278	-1.08427	0.0774476	0.367876	-0.793838	1.58898	0.337385	-0.914205	-0.424452	-0.587703	cluster1	dme-clu-39	180	11	GC11
piR-21904	1.71888	-0.499272	-0.153391	-0.852673	-0.213544	1.59506	0.383296	-0.609321	-0.66948	-0.699559	0.0674306	-1.11261	-0.887837	1.19127	0.741737	1.64724	-0.565472	0.233564	-0.504007	-0.811329	cluster1	dme-clu-39	180	11	GC11
piR-21930	1.72633	-0.475621	-0.495947	-0.739855	-0.0149055	1.69607	0.0344857	-0.289471	-0.717929	-0.723154	0.659757	-0.581721	-0.759075	1.44011	-0.759075	0.927255	1.24193	-0.583205	-0.792991	-0.792991	cluster1	dme-clu-39	180	11	GC11
piR-21992	1.75395	-0.396054	-0.622371	-0.601153	-0.134375	1.70765	0.0853264	-0.571462	-0.655666	-0.565849	-0.447214	-0.447214	-0.447214	1.78885	-0.447214	-0.722205	-0.722205	-0.722205	0.873364	1.29325	cluster1	dme-clu-39	180	11	GC11
piR-22026	1.63373	-0.734492	-0.485657	-0.691589	0.278009	1.65915	0.199098	-0.477836	-0.805243	-0.575173	-0.682553	-0.682553	-0.810531	1.23713	0.93851	-0.857975	-0.532985	-0.532985	1.61195	0.311991	cluster1	dme-clu-39	180	11	GC11
piR-22073	1.67089	-0.255396	-0.753201	-0.753201	0.0909036	1.69678	0.123867	-0.598689	-0.628181	-0.593773	-0.447214	-0.447214	-0.447214	-0.447214	1.78885	-0.447214	-0.447214	-0.447214	1.78885	-0.447214	cluster1	dme-clu-39	180	11	GC11
piR-22096	1.3717	-0.52659	0.237656	-1.31549	0.232725	1.74819	-0.200001	-0.267358	-0.562696	-0.718137	-0.528483	-0.544354	-0.5999	-0.0761778	1.74891	1.19295	-1.38008	-0.590628	0.286542	0.491215	cluster1	dme-clu-39	180	11	GC11
piR-22131	1.63281	-0.475526	0.148438	-0.994401	-0.311325	1.66373	0.0885676	-0.270187	-0.903614	-0.578492	-0.258575	-1.14424	-0.645418	0.789976	1.25826	1.04252	0.0593048	-1.53256	-0.268432	0.699173	cluster1	dme-clu-39	180	11	GC11
piR-22149	1.68584	-0.546425	-0.169816	-0.90934	-0.0602574	1.74131	-0.127536	-0.392711	-0.771532	-0.449534	-0.472193	-0.885971	-0.780498	0.850272	1.28839	0.78009	-0.00307122	-1.4619	-0.371618	1.0565	cluster1	dme-clu-39	180	11	GC11
piR-22190	1.73926	-0.401109	-0.721322	-0.535936	-0.0808959	1.63181	0.265461	-0.43723	-0.79973	-0.660307	-0.885982	-0.561842	-0.540233	1.55587	0.432186	1.33819	-0.231753	-1.31576	0.553218	-0.343892	cluster1	dme-clu-39	180	11	GC11
piR-22214	1.65413	-0.397558	-0.0496948	-1.03649	-0.170382	1.6886	-0.0194411	-0.324944	-0.935949	-0.408262	-0.47016	-1.03586	-0.545586	0.636098	1.41551	0.263119	0.124635	-1.64103	0.159256	1.09402	cluster1	dme-clu-39	180	11	GC11
piR-22327	1.69847	-0.66528	-0.522312	-0.62239	0.111515	1.63019	0.252124	-0.405591	-0.847983	-0.628745	0.651848	-0.930123	-1.1779	0.36595	1.09023	0.924741	-0.154803	-1.62135	0.171098	0.680316	cluster1	dme-clu-39	180	11	GC11
piR-2542	1.77301	-0.271861	-0.520082	-0.366422	-0.614643	1.54735	0.478146	-0.59533	-0.715081	-0.715081	-0.71448	0.259811	-0.71448	1.64006	-0.470907	1.19883	-1.00155	0.743577	-1.00155	0.0607002	cluster1	dme-clu-39	180	11	GC11
piR-262	1.70933	-0.259571	-0.259571	-0.937993	-0.252196	1.71486	0.00192465	-0.435933	-0.796805	-0.48405	-0.726789	-0.756822	-0.486528	0.384417	1.58572	0.447767	-0.149256	-1.49256	-0.0497519	1.2438	cluster1	dme-clu-39	180	11	GC11
piR-2721	1.77279	-0.549802	-0.513511	-0.495366	-0.214114	1.7422	-0.045141	-0.527052	-0.600253	-0.569753	1.78885	-0.447214	-0.447214	-0.447214	-0.447214	1.67265	-0.520988	0.0274204	-0.932294	-0.246784	cluster1	dme-clu-39	180	11	GC11
piR-302	1.67878	-0.504104	-0.535513	-0.786779	0.147619	1.65448	0.244925	-0.626285	-0.642722	-0.630394	-0.795386	-0.272106	-0.795386	1.6117	0.251175	-0.67082	0.447214	-0.67082	-0.67082	1.56525	cluster1	dme-clu-39	180	11	GC11
piR-31	1.76281	-0.414575	-0.240384	-0.7107	-0.397156	1.71639	0.0535794	-0.657733	-0.556117	-0.556117	-0.286657	-0.683098	-1.07954	1.3296	0.719693	0.715431	-0.382508	-1.48045	1.0696	0.0779182	cluster1	dme-clu-39	180	11	GC11
piR-326	1.7668	-0.383949	-0.328188	-0.710544	-0.34412	1.78444	-0.371903	-0.546505	-0.389363	-0.476664	-0.426342	-0.900055	-0.465818	0.126323	1.66589	0.578691	0.192897	-1.63963	0.964486	-0.0964486	cluster1	dme-clu-39	180	11	GC11
piR-3323	0.985793	-1.28911	-0.625599	-0.0568727	0.985793	1.71602	0.0553554	-0.647807	-0.587964	-0.535601	-0.503077	-0.715217	-0.866746	0.648544	1.4365	-0.744754	-0.635231	-0.781261	1.29967	0.861578	cluster1	dme-clu-39	180	11	GC11
piR-339	1.73794	-0.232438	-0.185684	-0.7601	-0.559722	1.70103	0.0375841	-0.345217	-0.609698	-0.783698	-0.290938	-0.687672	-1.03151	1.42824	0.581876	1.61703	-0.336005	-0.987016	0.210003	-0.504008	cluster1	dme-clu-39	180	11	GC11
piR-3427	1.74049	-0.190088	-0.553927	-0.75441	-0.242065	1.61469	0.339014	-0.700745	-0.657058	-0.595896	-0.646184	-0.928498	-0.426607	0.48307	1.51822	1.16756	0.544104	-1.15622	0.374071	-0.92951	cluster1	dme-clu-39	180	11	GC11
piR-3500	1.73124	-0.628336	-0.495775	-0.601824	-0.00530241	1.63775	0.255052	-0.772629	-0.440968	-0.679203	-0.375869	-1.15754	-0.425763	0.522225	1.43695	0.561744	-0.338137	-1.23802	-0.365406	1.37982	cluster1	dme-clu-39	180	11	GC11
piR-4011	1.7543	-0.380185	-0.185551	-0.730525	-0.458038	1.6176	0.209724	-0.222347	-0.834042	-0.770931	0.110842	-1.06986	-0.925288	0.616859	1.26745	1.48654	-0.525497	-1.21196	0.0426079	0.208305	cluster1	dme-clu-39	180	11	GC11
piR-4052	1.76177	-0.428276	-0.296178	-0.727235	-0.310083	1.73333	-0.0293786	-0.585016	-0.674429	-0.44451	-0.148287	-0.804173	-1.06082	0.707216	1.30607	1.3432	0.238036	-1.34887	-0.498742	0.266373	cluster1	dme-clu-39	180	11	GC11
piR-4057	1.73283	-0.594394	-0.594394	-0.53913	-0.00491235	1.68192	0.139772	-0.437951	-0.726813	-0.656927	0.259281	-0.648204	1.29641	-1.29641	0.388922	-0.940442	-0.940442	-0.0204444	1.41066	0.490665	cluster1	dme-clu-39	180	11	GC11
piR-4095	1.54964	-0.601329	-0.726933	-0.695532	0.474155	1.63096	0.275666	-0.449972	-0.745602	-0.711048	1.32675	0.681803	-0.608095	-1.16091	-0.239552	1.44421	0.625825	-0.481404	-0.914667	-0.673965	cluster1	dme-clu-39	180	11	GC11
piR-4482	1.73444	-0.417748	-0.183497	-0.832569	-0.300623	1.62663	0.220955	-0.282032	-0.771547	-0.794002	1.08817	-0.805795	-1.2879	0.537197	0.468326	1.51856	0.0292971	-0.385745	0.0781255	-1.24024	cluster1	dme-clu-39	180	11	GC11
piR-4787	1.7695	-0.564969	-0.495902	-0.516622	-0.192007	1.69573	0.1019	-0.446794	-0.642756	-0.708076	-0.0732214	-0.735701	-1.18898	1.14714	0.850763	1.20976	-0.349695	-1.48384	0.217378	0.406403	cluster1	dme-clu-39	180	11	GC11
piR-4893	1.69952	-0.642768	-0.642768	-0.52293	0.108944	1.67601	0.17022	-0.484472	-0.688154	-0.673605	-1.06287	-0.151838	0.151838	1.5943	-0.531433	1.50935	-1.14598	-0.586968	-0.0279508	0.251558	cluster1	dme-clu-39	180	11	GC11
piR-4950	1.68871	-0.444573	-0.013438	-0.926101	-0.304594	1.41595	0.294639	0.0178285	-1.31931	-0.409116	-0.318863	-1.10926	-0.636375	0.775539	1.28896	1.04186	-0.0851518	-1.48765	-0.260464	0.791411	cluster1	dme-clu-39	180	11	GC11
piR-5460	1.74919	-0.561423	-0.306809	-0.707825	-0.173137	1.66645	0.177857	-0.566437	-0.803258	-0.474608	-0.37025	-1.2405	-0.449364	1.03797	1.02214	0.526626	-0.302322	-1.52136	0.160913	1.13615	cluster1	dme-clu-39	180	11	GC11
piR-5668	1.68305	-0.356284	-0.158349	-0.992078	-0.176343	1.49907	0.440033	-0.204418	-0.947385	-0.787298	-0.583374	0.0243072	-0.583374	-0.583374	1.72581	-0.844952	-0.467741	-0.844952	1.19199	0.96566	cluster1	dme-clu-39	180	11	GC11
piR-5877	1.73074	-0.544149	-0.361753	-0.756945	-0.067892	1.56962	0.383824	-0.384604	-0.856583	-0.712259	1.27533	-0.572973	0.566812	0.043127	-1.31229	0.947283	1.09302	-0.315761	-0.461497	-1.26304	cluster1	dme-clu-39	180	11	GC11
piR-6082	1.68341	-0.493872	-0.195159	-0.938623	-0.0557598	1.71591	0.0303509	-0.576668	-0.723003	-0.446592	-0.207501	-0.964017	-0.834329	0.603051	1.4028	0.738713	-0.230848	-1.31583	-0.415526	1.22349	cluster1	dme-clu-39	180	11	GC11
piR-622	1.67804	-0.271135	0.0037484	-0.945847	-0.464802	1.71197	0.0455048	-0.655515	-0.673963	-0.427991	-0.0444949	-0.752368	-0.934392	0.13753	1.59373	1.55078	0.336315	-1.065	-0.481117	-0.340986	cluster1	dme-clu-39	180	11	GC11
piR-6518	1.65794	-0.208995	0.00764615	-0.999097	-0.457495	1.71001	-0.161814	-0.148101	-0.854321	-0.545778	-0.266542	-1.06104	-0.766308	1.15587	0.938022	1.30551	0.419053	-1.43445	-0.044323	-0.245791	cluster1	dme-clu-39	180	11	GC11
piR-6610	1.72753	-0.575843	-0.55185	-0.615833	0.0159956	1.55572	0.460785	-0.713988	-0.582824	-0.719691	-0.94132	-0.686909	-0.178088	0.203529	1.60279	-0.936886	-0.936886	-0.209992	0.920733	1.16303	cluster1	dme-clu-39	180	11	GC11
piR-6693	1.78426	-0.459195	-0.369157	-0.556736	-0.399169	1.70123	-0.0229896	-0.626467	-0.808468	-0.243307	0.507707	-0.699945	-0.946404	-0.354902	1.49354	1.58298	-0.271209	-1.10144	-0.409581	0.199256	cluster1	dme-clu-39	180	11	GC11
piR-6823	1.73511	-0.400171	-0.312278	-0.834465	-0.188194	1.64217	0.213092	-0.357691	-0.814318	-0.683249	0.00742992	-0.673646	-1.25566	0.713272	1.2086	1.26189	-0.097722	-1.28738	0.667059	-0.543844	cluster1	dme-clu-39	180	11	GC11
piR-6880	1.73484	-0.360998	-0.0872554	-0.754502	-0.532087	1.60817	0.259827	-0.419266	-0.970414	-0.478318	-0.252077	-0.808128	-0.882268	0.415185	1.52729	1.43106	-0.515787	-1.22373	-0.111248	0.419709	cluster1	dme-clu-39	180	11	GC11
piR-6973	1.72508	-0.638495	-0.326634	-0.712357	-0.0475999	1.58859	0.391922	-0.559141	-0.710684	-0.710684	-0.447214	-0.447214	-0.447214	-0.447214	1.78885	-0.447214	-0.447214	-0.447214	-0.447214	1.78885	cluster1	dme-clu-39	180	11	GC11
piR-6990	1.727	-0.705657	-0.362114	-0.622093	-0.0371399	1.69732	0.118563	-0.567852	-0.667695	-0.580333	1.38537	-1.2788	-0.568356	0.142089	0.3197	0.984608	-0.373472	-0.882752	-0.882752	1.15437	cluster1	dme-clu-39	180	11	GC11
piR-6997	1.78653	-0.413301	-0.4333	-0.533292	-0.406635	1.78519	-0.358565	-0.503516	-0.511145	-0.411968	-0.033952	-0.033952	-1.56179	1.15437	0.475328	0.293476	-0.186245	-0.694184	-0.976373	1.56333	cluster1	dme-clu-39	180	11	GC11
piR-7222	1.52237	-0.675961	-0.869646	-0.472592	0.495834	1.63735	0.2859	-0.679424	-0.654777	-0.589053	-0.893289	-0.0957095	-0.893289	0.382838	1.49945	-0.592999	-0.741249	-0.592999	1.63075	0.2965	cluster1	dme-clu-39	180	11	GC11
piR-7510	1.64074	-0.251023	-0.00242534	-1.06958	-0.31772	1.63178	0.0439045	-0.124396	-1.01712	-0.534172	-0.237443	-0.921602	-0.941724	1.03026	1.07051	0.998772	0.0718813	-1.6684	0.166462	0.431288	cluster1	dme-clu-39	180	11	GC11
piR-7562	1.71226	-0.460602	-0.104116	-0.879331	-0.268213	1.49384	0.242352	0.0238379	-1.16309	-0.596942	-0.218218	-0.976152	-0.83456	0.664649	1.36428	1.22602	-0.0465578	-1.2881	-0.589732	0.698367	cluster1	dme-clu-39	180	11	GC11
piR-7628	1.70279	-0.483029	-0.311031	-0.877193	-0.0315331	1.63144	0.181672	-0.522156	-0.961296	-0.329656	-0.426308	-1.05757	-0.639462	0.926401	1.19694	0.0946262	-0.930491	-1.00935	0.473131	1.37208	cluster1	dme-clu-39	180	11	GC11
piR-7739	1.67499	-0.399854	0.115422	-0.860167	-0.530391	1.71585	0.00914309	-0.615634	-0.729923	-0.379438	-0.0498476	-0.993392	-0.957787	0.786881	1.21415	1.50083	-0.196941	-1.30049	0.0916796	-0.0950752	cluster1	dme-clu-39	180	11	GC11
piR-8042	1.68436	-0.435414	-0.653121	-0.7276	0.13177	1.58978	0.357042	-0.417175	-0.740392	-0.789251	-0.674735	-0.674735	-0.674735	1.55316	0.471041	-0.3386	-0.1693	-0.733632	1.74943	-0.507899	cluster1	dme-clu-39	180	11	GC11
piR-8173	1.74777	-0.649727	-0.324864	-0.630236	-0.14294	1.75012	-0.149969	-0.33197	-0.645011	-0.623171	-0.995236	-0.504627	-0.644801	1.21251	0.932158	0.746694	-1.25832	-0.152104	1.23066	-0.566935	cluster1	dme-clu-39	180	11	GC11
piR-8269	1.73528	-0.690306	-0.27585	-0.64954	-0.119581	1.7751	-0.258473	-0.448526	-0.606904	-0.461197	-0.341572	-0.587897	-1.04771	0.495936	1.48124	0.793438	-0.613367	-1.06354	-0.416414	1.29989	cluster1	dme-clu-39	180	11	GC11
piR-8308	1.72195	-0.572049	-0.615606	-0.572049	0.0377494	1.7152	0.035613	-0.450457	-0.715148	-0.585209	-0.458835	-0.821073	-0.821073	1.39261	0.708377	-0.150703	-0.581284	-0.0430581	-0.90422	1.67926	cluster1	dme-clu-39	180	11	GC11
piR-8415	1.77349	-0.318546	-0.312225	-0.533437	-0.609281	-1.03987	1.20677	-1.03987	0.43649	0.43649	1.13506	-0.896839	-0.336315	0.994931	-0.896839	1.27514	-0.00533533	0.608227	-0.592221	-1.28581	cluster1	dme-clu-39	180	11	GC11
piR-8735	1.74452	-0.523605	-0.636074	-0.523605	-0.061233	1.6	0.278766	-0.287478	-0.87792	-0.71337	-0.530291	-0.838049	-0.198859	1.71871	-0.151512	1.29401	-1.45355	-0.212714	-0.0354524	0.407703	cluster1	dme-clu-39	180	11	GC11
piR-8949	1.66026	-0.658032	-0.0860503	-0.895936	-0.0202471	1.62767	0.101729	-0.120226	-0.929436	-0.679737	0.42712	-0.974368	-1.17458	0.8053	0.916529	1.51879	0.292075	-0.856755	-0.934641	-0.0194717	cluster1	dme-clu-39	180	11	GC11
piR-9132	1.75388	-0.637773	-0.399524	-0.582793	-0.133786	1.67638	0.154403	-0.430123	-0.700328	-0.700328	0.206203	1.35178	-1.3976	0.206203	-0.366583	1.59988	-0.12972	0.19458	-0.832372	-0.832372	cluster1	dme-clu-39	180	11	GC11
piR-9238	1.7559	-0.474094	-0.351181	-0.725773	-0.204855	1.64987	0.237733	-0.484975	-0.736972	-0.665652	-0.427783	-1.02791	-0.67399	0.926351	1.20333	1.0629	0.461854	-1.53108	-0.39226	0.398587	cluster1	dme-clu-39	180	11	GC11
piR-9239	1.73074	-0.37641	-0.176325	-0.851613	-0.326389	1.6367	0.243307	-0.410514	-0.817813	-0.651678	-0.312744	-1.00658	-0.778754	0.847102	1.25098	0.881423	-0.172452	-1.59587	0.0875948	0.799303	cluster1	dme-clu-39	180	11	GC11
piR-9341	1.68915	-0.375366	-0.0862328	-0.963778	-0.263771	1.69502	0.0387044	-0.308497	-0.797994	-0.627239	-0.91193	-0.754096	-0.263057	0.385817	1.54327	1.09911	0.223713	-1.62435	-0.0194533	0.320979	cluster1	dme-clu-39	180	11	GC11
piR-9430	1.71073	-0.6212	-0.100288	-0.801329	-0.187918	1.34854	0.503134	0.10268	-0.913856	-1.0405	1.00207	-0.72878	-0.72878	-0.72878	1.18427	-0.718185	-0.718185	-0.718185	0.820783	1.33377	cluster1	dme-clu-39	180	11	GC11
piR-9904	1.72732	-0.283547	-0.131647	-0.826048	-0.486081	1.74599	-0.170585	-0.561928	-0.722479	-0.290998	-0.32028	-0.854081	-0.920806	0.797365	1.2978	1.60154	-0.306928	-1.13327	-0.228229	0.0668947	cluster1	dme-clu-39	180	11	GC11
piR-10379	1.5511	-0.528785	-0.804929	-0.67567	0.458281	1.57031	0.39596	-0.412561	-0.76917	-0.784541	1.04535	-0.813047	-0.929197	1.10342	-0.406524	0.999325	0.614969	-0.922454	-1.2214	0.529557	cluster1	dme-clu-40	42	12	GC12
piR-10420	1.60004	-0.368947	-0.779949	-0.770391	0.319244	1.67132	0.176469	-0.461732	-0.723009	-0.663044	-0.669854	-0.534803	-0.21068	1.76107	-0.345731	0.606231	-1.08422	0.606231	0.95598	-1.08422	cluster1	dme-clu-40	42	12	GC12
piR-10623	1.67197	-0.516744	-0.600925	-0.73691	0.182609	1.50142	0.526359	-0.470271	-0.910342	-0.647162	-0.640345	-0.914779	-0.182956	1.6466	0.0914779	-0.373705	0.45675	-1.41177	0.0415227	1.2872	cluster1	dme-clu-40	42	12	GC12
piR-10862	1.68283	-0.665934	-0.382462	-0.751426	0.116988	1.44527	0.567273	-0.316951	-1.00814	-0.687453	1.67728	-0.25968	-0.0468276	-0.983379	-0.387392	1.24869	0.573722	-0.607471	-1.31619	0.101245	cluster1	dme-clu-40	42	12	GC12
piR-11324	1.72357	-0.510962	-0.645034	-0.592895	0.0253247	1.69106	0.128718	-0.491554	-0.659447	-0.668775	0.673297	-0.0246328	-0.640453	-1.25627	1.24806	-0.20689	0.592458	-1.10028	1.39181	-0.677094	cluster1	dme-clu-40	42	12	GC12
piR-11462	1.62516	-0.745725	-0.621667	-0.56653	0.308766	1.65194	0.224664	-0.546242	-0.801743	-0.528622	-0.65954	-0.953104	-0.5519	1.01377	1.15077	0.0687917	-0.299735	-1.45445	0.41275	1.27265	cluster1	dme-clu-40	42	12	GC12
piR-11864	1.60333	-0.661056	-0.575837	-0.728013	0.361572	1.54764	0.408879	-0.339836	-0.895769	-0.720919	0.306551	-0.431442	-1.33974	1.38516	0.0794762	1.6333	0.194122	-0.609142	-0.307918	-0.910366	cluster1	dme-clu-40	42	12	GC12
piR-12081	1.74195	-0.44682	-0.239599	-0.80298	-0.25255	1.67994	0.0616492	-0.256872	-0.796302	-0.688416	1.42976	-0.938818	-0.766558	0.611524	-0.335907	1.16667	0.665646	-1.05215	0.236197	-1.01636	cluster1	dme-clu-40	42	12	GC12
piR-12357	1.33194	-1.14572	-0.751187	-0.02525	0.590218	1.68356	-0.407338	-0.825519	-0.554476	0.103771	-0.421097	-0.443496	-1.02586	0.318063	1.5724	-0.234765	-0.764138	-1.08636	1.10017	0.985093	cluster1	dme-clu-40	42	12	GC12
piR-13183	1.73152	-0.412397	-0.644541	-0.644541	-0.0300421	1.75668	-0.117112	-0.493104	-0.573234	-0.573234	1.78885	-0.447214	-0.447214	-0.447214	-0.447214	1.22011	0.577945	0.256865	-1.02746	-1.02746	cluster1	dme-clu-40	42	12	GC12
piR-14423	1.69295	-0.610858	-0.500321	-0.703941	0.122172	1.6671	0.210372	-0.623178	-0.654932	-0.599362	1.64511	-0.351382	-0.75068	-0.75068	0.207635	1.74407	-0.0977278	-0.69913	-0.398429	-0.548779	cluster1	dme-clu-40	42	12	GC12
piR-14591	1.57807	-0.738937	-0.770248	-0.463401	0.394517	1.62766	0.286853	-0.468878	-0.765482	-0.680157	-0.0995008	-0.329118	-0.941431	1.69917	-0.329118	-0.974598	1.02253	-1.05448	0.942644	0.063908	cluster1	dme-clu-40	42	12	GC12
piR-14887	1.66124	-0.653737	-0.621132	-0.612981	0.226607	1.65745	0.234655	-0.614774	-0.68379	-0.593538	0.75369	-1.09498	-0.526161	1.32251	-0.455058	-1.73559	0.0913466	0.662263	0.662263	0.319713	cluster1	dme-clu-40	42	12	GC12
piR-15218	1.69366	-0.66099	-0.56596	-0.597637	0.130931	1.70872	0.0854358	-0.59805	-0.59805	-0.59805	0.739952	-0.184988	0.431638	0.678289	-1.66489	1.19356	-0.407556	0.0291111	0.611334	-1.42645	cluster1	dme-clu-40	42	12	GC12
piR-1553	1.73129	-0.503561	-0.508357	-0.700189	-0.0191833	1.58935	0.341352	-0.37401	-0.723915	-0.832775	0.504443	-0.887124	1.46115	-0.887124	-0.191341	1.01352	1.01352	-1.25556	-0.196654	-0.574835	cluster1	dme-clu-40	42	12	GC12
piR-15999	1.74843	-0.4071	-0.512126	-0.707174	-0.12203	1.5595	0.310437	-0.212184	-0.990889	-0.666864	0.077438	-1.16157	-0.789867	1.30096	0.573041	1.35823	0.693879	-0.954698	-0.265741	-0.83167	cluster1	dme-clu-40	42	12	GC12
piR-16623	1.53149	-0.47681	-0.684118	-0.852556	0.481992	1.6395	0.219706	-0.350286	-0.790734	-0.71819	1.51094	0.361312	-0.131386	-1.03467	-0.7062	1.1039	1.06078	-0.750307	-0.922791	-0.49158	cluster1	dme-clu-40	42	12	GC12
piR-17041	1.66723	-0.410971	-0.370107	-0.953872	0.0677168	1.53971	0.357364	-0.186286	-0.813574	-0.897212	0.671695	-1.65757	-0.140839	0.834201	0.292512	1.24854	0.674498	0.0287021	-0.774956	-1.17678	cluster1	dme-clu-40	42	12	GC12
piR-18246	1.74398	-0.510191	-0.192205	-0.764579	-0.277001	1.56003	0.372129	-0.294552	-0.827897	-0.809715	1.70689	-0.27155	-0.349136	-0.155172	-0.93103	1.10389	1.0563	-0.561459	-0.609041	-0.989691	cluster1	dme-clu-40	42	12	GC12
piR-18788	1.77321	-0.45591	-0.546689	-0.546689	-0.223921	1.74922	-0.19114	-0.268368	-0.644856	-0.644856	0.0482243	0.530467	1.01271	-1.63963	0.0482243	-0.699896	0.646058	-0.699896	1.45363	-0.699896	cluster1	dme-clu-40	42	12	GC12
piR-19016	1.57255	-0.766496	-0.598361	-0.632977	0.425282	1.64137	0.27459	-0.589289	-0.703444	-0.623227	-0.240447	-0.332927	-0.379167	1.74787	-0.795325	1.63108	-0.644847	-0.644847	-0.644847	0.303457	cluster1	dme-clu-40	42	12	GC12
piR-19286	1.70257	-0.63041	-0.427943	-0.717839	0.0736245	1.50671	0.409447	-0.242281	-1.06339	-0.610489	0.128188	-1.03276	-0.996481	0.708662	1.19239	1.54129	0.238792	-1.17225	-0.238792	-0.369042	cluster1	dme-clu-40	42	12	GC12
piR-19350	0.335663	0.108864	1.39406	-1.26705	-0.571535	1.58907	-0.071044	0.175435	-0.795982	-0.897474	0.548486	1.0096	0.0145616	0.0631001	-1.63575	1.21511	0.455665	0.233675	-0.479033	-1.42541	cluster1	dme-clu-40	42	12	GC12
piR-19399	1.73773	-0.61666	-0.543768	-0.551058	-0.0262408	1.70527	0.0905087	-0.557451	-0.562594	-0.67573	-0.354154	-0.676111	0.450741	-0.944409	1.52393	1.64312	0.0566593	-0.113319	-0.906548	-0.679911	cluster1	dme-clu-40	42	12	GC12
piR-20182	1.76102	-0.6177	-0.297979	-0.611305	-0.234035	1.4386	0.587816	-0.312691	-0.953543	-0.760183	0.542859	-0.778097	-0.488573	1.50191	-0.778097	1.48504	-0.245409	0.00629254	0.069218	-1.31514	cluster1	dme-clu-40	42	12	GC12
piR-20345	1.54991	-0.446396	-0.84843	-0.695935	0.440851	1.72286	0.0347847	-0.594409	-0.563716	-0.599524	0	1	-1	1	-1	0.57735	-1.25093	-0.866025	0.481125	1.05848	cluster1	dme-clu-40	42	12	GC12
piR-20365	1.66336	-0.639644	-0.581888	-0.661302	0.219471	1.69915	0.092714	-0.490191	-0.74263	-0.559038	-0.329582	-0.257934	-1.18936	1.53327	0.243604	0.805313	-1.20797	-0.824487	1.09293	0.134219	cluster1	dme-clu-40	42	12	GC12
piR-20615	1.68138	-0.457018	-0.648853	-0.722202	0.146697	1.49103	0.477855	-0.251781	-0.932272	-0.784832	0.275556	-1.21308	-0.880512	0.798162	1.01987	1.3293	-0.26586	-1.4111	-0.0613524	0.409016	cluster1	dme-clu-40	42	12	GC12
piR-21061	1.74959	-0.271597	-0.571617	-0.705837	-0.20054	1.69312	0.112796	-0.46881	-0.609806	-0.727302	1.42348	-0.0180187	-0.468487	-1.27933	0.342356	1.39567	0.594102	-0.160313	-0.914728	-0.914728	cluster1	dme-clu-40	42	12	GC12
piR-21176	1.73383	-0.270845	-0.270845	-0.85732	-0.334824	1.55234	0.299119	-0.132416	-0.912726	-0.80632	1.7565	-0.59978	-0.278469	-0.224918	-0.653332	1.18848	0.987721	-0.819086	-0.778934	-0.578178	cluster1	dme-clu-40	42	12	GC12
piR-21286	1.57796	-0.22381	-0.511272	-1.0708	0.227916	1.50674	0.467608	-0.284232	-0.812965	-0.877147	1.03835	0.933991	-1.2575	-0.031307	-0.683535	1.03321	0.93928	-0.415967	-0.201274	-1.35525	cluster1	dme-clu-40	42	12	GC12
piR-21435	1.53853	-0.587939	-0.796739	-0.642886	0.489033	1.53885	0.421706	-0.315256	-0.79779	-0.847505	0.729678	-1.0138	-0.723221	1.34312	-0.335781	0.945491	1.18335	-0.392468	-1.01685	-0.719525	cluster1	dme-clu-40	42	12	GC12
piR-21685	1.56842	-0.676076	-0.757859	-0.567031	0.432543	1.69606	0.11697	-0.509653	-0.668398	-0.634978	-0.726722	-0.726722	0.950329	-0.726722	1.22984	-0.730297	1.09545	-0.730297	1.09545	-0.730297	cluster1	dme-clu-40	42	12	GC12
piR-2311	1.36842	-1.42791	-0.178489	0.237986	0	1.71998	-0.530106	-0.60638	-0.625449	0.0419508	-1.2582	-0.372799	-0.372799	1.2582	0.745599	-1.12633	-0.733422	-0.122237	0.663572	1.31841	cluster1	dme-clu-40	42	12	GC12
piR-3005	1.6653	-0.593354	-0.593354	-0.691025	0.212435	1.72744	0.0117585	-0.517376	-0.581513	-0.640306	1.78885	-0.447214	-0.447214	-0.447214	-0.447214	-0.206284	-0.412568	0	1.65027	-1.03142	cluster1	dme-clu-40	42	12	GC12
piR-3971	1.76178	-0.317575	-0.517409	-0.684838	-0.241962	1.66558	0.184955	-0.439761	-0.74474	-0.666036	-0.488743	1.20306	-1.24065	0.827103	-0.300765	-0.627143	-0.0818013	0.463541	-1.17249	1.41789	cluster1	dme-clu-40	42	12	GC12
piR-4617	1.78479	-0.329437	-0.485116	-0.485116	-0.485116	1.75995	-0.160601	-0.445537	-0.497344	-0.656464	-0.447214	-0.447214	-0.447214	-0.447214	1.78885	0.248509	1.44668	0.204132	-0.949658	-0.949658	cluster1	dme-clu-40	42	12	GC12
piR-6842	1.6642	-0.45249	-0.693311	-0.712323	0.193924	1.66342	0.21614	-0.583672	-0.702691	-0.593193	0.164629	-0.828823	0.107861	1.52708	-0.970745	-1.16836	-0.110585	-0.663511	0.586583	1.35587	cluster1	dme-clu-40	42	12	GC12
piR-7535	1.76684	-0.594896	-0.243907	-0.594896	-0.333142	1.68949	0.120541	-0.53	-0.51565	-0.764386	1.56525	-0.67082	-0.67082	-0.67082	0.447214	1.21268	-0.727607	-0.727607	-0.727607	0.970143	cluster1	dme-clu-40	42	12	GC12
piR-7833	1.63565	-0.625143	-0.813542	-0.453871	0.256908	1.69747	0.0977187	-0.446039	-0.674574	-0.674574	-0.447214	-0.447214	1.78885	-0.447214	-0.447214	1.18427	1.00207	-0.72878	-0.72878	-0.72878	cluster1	dme-clu-40	42	12	GC12
piR-8549	1.7312	-0.611906	-0.662477	-0.434908	-0.021914	1.62813	0.304959	-0.560352	-0.686368	-0.686368	-0.12465	-0.772829	0	1.67031	-0.772829	-0.265197	0.265197	-0.331497	1.52489	-1.19339	cluster1	dme-clu-40	42	12	GC12
piR-9462	1.74546	-0.477578	-0.702379	-0.472582	-0.0929178	1.55998	-0.260247	0.356524	-0.831889	-0.824368	0.6657	0.162555	1.20755	-1.0179	-1.0179	1.27371	0.85408	-0.404824	-0.861486	-0.861486	cluster1	dme-clu-40	42	12	GC12
piR-10163	1.62372	-0.517801	-0.917338	-0.437893	0.249311	1.69153	0.139548	-0.597319	-0.642966	-0.590798	-0.844388	0.189557	-0.585902	-0.413578	1.65431	1.23375	-0.626668	-0.822502	-0.724585	0.940003	cluster1	dme-clu-41	16	13	GC13
piR-11259	1.73913	-0.624736	-0.532637	-0.547987	-0.0337695	1.76648	-0.215872	-0.462784	-0.660314	-0.427511	-0.833969	-0.586605	-0.727956	1.32163	0.826902	0.820516	-0.316344	-1.60149	0.375658	0.721659	cluster1	dme-clu-41	16	13	GC13
piR-12054	0.758837	-1.68788	-0.127655	0.510619	0.546079	1.70905	-0.123844	-0.321995	-0.916448	-0.346764	-0.903216	-1.23366	0.418564	0.785725	0.932589	-1.38605	1.41271	-0.186584	-0.0533096	0.213239	cluster1	dme-clu-41	16	13	GC13
piR-15342	0.561661	0.959062	0.429194	-0.392103	-1.55781	1.26984	0.178572	-0.590278	0.476191	-1.33433	0.724752	0.806185	0.317588	-0.211725	-1.6368	0.265448	0.957923	0.553979	-0.138495	-1.63886	cluster1	dme-clu-41	16	13	GC13
piR-1599	1.48145	-0.958062	-0.603224	0.549999	-0.47016	1.19092	-0.893188	-0.96762	0.893188	-0.223297	-0.848142	-0.492633	-0.0863378	1.7166	-0.289486	0.761694	-0.753504	-0.712552	1.37596	-0.671601	cluster1	dme-clu-41	16	13	GC13
piR-16644	1.42044	-1.17186	-0.67471	0.390621	0.035511	1.16186	0.97889	-1.01091	-0.690712	-0.439128	-0.85331	-0.362902	-0.85331	0.666955	1.40257	0.809386	-0.782849	-0.716506	1.34013	-0.650162	cluster1	dme-clu-41	16	13	GC13
piR-17113	1.75513	-0.513632	-0.540246	-0.593472	-0.107783	1.71532	0.0601866	-0.552427	-0.633034	-0.590044	1.55814	-1.10991	-0.362854	-0.362854	0.277476	0.514024	-0.556859	-1.41356	0.299847	1.15655	cluster1	dme-clu-41	16	13	GC13
piR-17535	1.69839	-0.518237	-0.59192	-0.696305	0.108068	1.66177	0.219464	-0.620152	-0.703282	-0.557804	0.485035	-0.294485	-1.50707	1.17794	0.138581	1.4521	0.56046	-0.798231	-0.925609	-0.288722	cluster1	dme-clu-41	16	13	GC13
piR-19113	1.12332	-0.553276	-0.972424	1.03949	-0.637105	1.76402	-0.536875	-0.536875	-0.536875	-0.153393	-0.288185	-0.864556	1.23508	-0.946895	0.864556	0.0800641	0.0800641	-1.20096	-0.480384	1.52122	cluster1	dme-clu-41	16	13	GC13
piR-20945	1.42979	-1.32554	0.16383	0.126596	-0.394683	1.6733	0.187446	-0.566911	-0.58977	-0.704067	-0.517468	-0.892444	-0.404975	0.15749	1.6574	-0.415106	-1.49799	0.306817	1.11898	0.487298	cluster1	dme-clu-41	16	13	GC13
piR-21943	1.77997	-0.569317	-0.432132	-0.483576	-0.294947	1.66049	0.226004	-0.611266	-0.687381	-0.587846	-0.841271	-0.0686752	1.64821	-0.755427	0.0171688	0.914582	-0.682307	-1.40817	0.696824	0.479067	cluster1	dme-clu-41	16	13	GC13
piR-3663	1.21951	-0.823647	0.772568	-0.0574637	-1.11097	1.681	-0.0161634	-0.198002	-0.561679	-0.905152	-0.362451	0.331129	-0.138716	1.44981	-1.27977	0.294208	0.60943	1.08226	-0.546386	-1.43952	cluster1	dme-clu-41	16	13	GC13
piR-4705	0.73738	-0.640143	-0.275505	1.3046	-1.12633	1.77974	-0.515301	-0.298788	-0.558604	-0.407045	0.928347	-1.5259	-0.0853652	0.874993	-0.192072	0.193014	-1.56682	1.04454	0.590395	-0.261136	cluster1	dme-clu-41	16	13	GC13
piR-7281	0.970976	-1.49856	0.52197	0.52197	-0.516357	1.47758	-0.335282	0.346978	-1.23197	-0.257309	-0.416002	-0.641546	-0.741787	0.110266	1.68907	0.0402096	-0.683564	-1.28671	1.04545	0.884612	cluster1	dme-clu-41	16	13	GC13
piR-8720	1.01651	1.16312	-0.596222	-0.840576	-0.742835	0.88753	-0.304061	1.21624	-0.797133	-1.00258	-0.0671833	-0.739016	0.331718	1.50743	-1.03294	0.996697	0.326649	0.201015	0.159137	-1.6835	cluster1	dme-clu-41	16	13	GC13
piR-8878	1.70695	-0.72091	-0.370881	-0.653883	0.0387266	1.74572	-0.157897	-0.298086	-0.703895	-0.585841	-0.126163	-1.41647	-0.355551	1.10679	0.791387	1.44327	-0.0352017	-0.739235	0.42242	-1.09125	cluster1	dme-clu-41	16	13	GC13
piR-11373	1.63556	-0.591635	-0.431734	-0.85433	0.242136	1.74995	-0.187404	-0.282373	-0.598935	-0.681241	-0.769211	0.41419	-1.21299	1.30174	0.266265	-0.849992	0.144679	1.59147	-0.849992	-0.0361699	cluster1	dme-clu-44	9	14	GC14
piR-11780	1.78608	-0.391333	-0.511743	-0.491675	-0.391333	1.71904	0.0115483	-0.40089	-0.66485	-0.66485	0.312984	1.35627	-0.991117	-0.991117	0.312984	1.2433	0.48724	-1.44492	-0.352829	0.0672055	cluster1	dme-clu-44	9	14	GC14
piR-1765	1.67681	-0.486097	-0.805702	-0.530693	0.14568	1.62161	0.306283	-0.497006	-0.661422	-0.769466	-0.324843	-0.964687	-0.81703	1.25016	0.856405	-0.0794615	-0.635692	-1.27138	0.993269	0.993269	cluster1	dme-clu-44	9	14	GC14
piR-17887	1.7745	-0.373478	-0.634719	-0.470234	-0.296073	1.77588	-0.269374	-0.399073	-0.578656	-0.528772	1.14989	-0.729739	-0.729739	1.03932	-0.729739	1.53318	-0.347134	-0.491773	-1.07033	0.376062	cluster1	dme-clu-44	9	14	GC14
piR-18690	1.77657	-0.463504	-0.511165	-0.552869	-0.249029	1.62335	0.296437	-0.489356	-0.799909	-0.630517	0.198329	-1.01225	-0.819075	1.49906	0.133937	1.34621	0.664306	-0.369548	-0.457535	-1.18343	cluster1	dme-clu-44	9	14	GC14
piR-4135	1.75993	-0.553202	-0.462627	-0.601973	-0.142132	1.67353	0.186427	-0.546349	-0.616393	-0.697214	0.909612	-0.635012	-1.14989	1.16705	-0.291762	0.774455	1.24541	-0.847715	-1.05703	-0.115122	cluster1	dme-clu-44	9	14	GC14
piR-6772	1.62915	-0.614962	-0.726547	-0.590165	0.302521	1.68442	0.0703754	-0.289151	-0.740471	-0.725172	-0.760444	-0.908969	-0.285167	1.52683	0.42775	0.703131	-1.43683	-0.67256	0.703131	0.703131	cluster1	dme-clu-44	9	14	GC14
piR-7195	1.75629	-0.554171	-0.562696	-0.528594	-0.110834	1.74887	-0.10326	-0.488438	-0.685124	-0.472047	-0.434631	-1.09068	-0.106608	0.0164012	1.61551	0.778914	0.871642	0.408002	-1.44655	-0.612004	cluster1	dme-clu-44	9	14	GC14
piR-8517	1.74827	-0.394821	-0.125974	-0.709756	-0.517722	1.68404	0.1553	-0.580759	-0.556493	-0.702088	-0.0302545	-1.08916	-0.332799	1.63374	-0.181527	0.329874	0.243065	1.37158	-0.798642	-1.14588	cluster1	dme-clu-44	9	14	GC14
piR-12439	1.77805	-0.488306	-0.543049	-0.488306	-0.258386	1.51092	0.540981	-0.565571	-0.743165	-0.743165	0	-1.62221	0	0.973329	0.648886	1.34444	-0.623035	0.688617	-1.1149	-0.295122	cluster1	dme-clu-46	2	15	GC15
piR-9877	1.72016	-0.543523	-0.489768	-0.710761	0.0238911	1.6101	0.325166	-0.457155	-0.75435	-0.723756	0.824475	-1.37412	-0.714545	0.384755	0.87944	1.45713	-0.0184447	-0.617899	-1.17124	0.35045	cluster1	dme-clu-46	2	15	GC15
piR-14117	1.77521	-0.362999	-0.28841	-0.595053	-0.528752	1.73267	-0.198944	-0.222077	-0.499674	-0.81197	0.551553	-0.713774	0.356887	1.13555	-1.33022	1.56179	0.033952	-0.475328	0.033952	-1.15437	cluster1	dme-clu-47	2	16	GC16
piR-6975	1.71666	-0.531183	-0.136946	-0.842424	-0.20611	1.75888	-0.19467	-0.372889	-0.695054	-0.496271	1.3566	0.484502	0	-0.581402	-1.2597	1.60576	-0.509937	-1.05242	-0.184445	0.141046	cluster1	dme-clu-47	2	16	GC16
piR-19442	1.48409	-0.77856	-0.615545	-0.680751	0.590767	1.71912	0.038656	-0.621717	-0.643192	-0.492864	0.0101362	-1.13018	-0.851438	0.82103	1.15046	0.104782	-1.21878	-0.612149	0.297802	1.42835	cluster1	dme-clu-48	2	17	GC17
piR-8798	1.68829	-0.54621	-0.589658	-0.695176	0.142759	1.70768	0.0739621	-0.483095	-0.618848	-0.679703	-0.135784	-0.993364	-0.671771	1.57938	0.221542	-0.944797	-0.612947	-0.612947	1.08535	1.08535	cluster1	dme-clu-48	2	17	GC17
piR-10034	1.74827	-0.444279	-0.5741	-0.639011	-0.0908752	1.7138	0.0556921	-0.520215	-0.691088	-0.558186	-0.602648	-0.008488	-1.28169	1.26471	0.628112	1.48115	-0.261379	-1.00818	-0.697011	0.485419	cluster1	dme-clu-49	79	18	GC18
piR-10108	0.526569	-1.27863	-0.848507	0.591739	1.00882	1.46151	-0.537857	-1.12922	-0.270337	0.475905	-0.644183	-0.449684	-1.04096	1.16855	0.966275	-0.82189	-0.99183	-0.304346	1.00882	1.10924	cluster1	dme-clu-49	79	18	GC18
piR-10253	1.74727	-0.483628	-0.553176	-0.633424	-0.0770381	1.63473	0.285631	-0.536479	-0.710387	-0.673498	1.08866	0	-1.36083	0.816497	-0.544331	1.35528	0.0847047	0.508228	-0.974104	-0.974104	cluster1	dme-clu-49	79	18	GC18
piR-10946	1.63544	-0.826341	-0.519291	-0.551613	0.2618	1.62309	0.293465	-0.648894	-0.799499	-0.468167	0.322222	-0.658454	-1.28889	1.3029	0.322222	0.0967795	-1.21154	-0.709716	1.33341	0.491066	cluster1	dme-clu-49	79	18	GC18
piR-11454	1.4997	-0.988152	-0.799467	-0.0726788	0.360599	1.72522	-0.609824	-0.759781	-0.102828	-0.252784	-0.67578	-0.787172	-0.601518	1.49637	0.5681	-0.96128	-0.96128	0.616205	1.331	-0.0246482	cluster1	dme-clu-49	79	18	GC18
piR-11631	1.73235	-0.492368	-0.436576	-0.750408	-0.0530028	1.66401	0.219267	-0.649438	-0.612274	-0.621565	0.719752	1.37407	-0.448677	-0.682362	-0.962785	1.31805	0	0.439351	-0.366126	-1.39128	cluster1	dme-clu-49	79	18	GC18
piR-11845	1.55669	-0.82658	-0.911697	-0.0605276	0.24211	1.77226	-0.240659	-0.597191	-0.530341	-0.40407	-1.18481	-0.640071	0.0408556	1.43675	0.347272	-0.806088	-0.472206	-0.853786	1.31645	0.815628	cluster1	dme-clu-49	79	18	GC18
piR-11850	1.59829	-0.854022	-0.81115	-0.133763	0.200644	1.76986	-0.20606	-0.453049	-0.594186	-0.516561	-0.552655	-0.664078	-0.864638	1.45295	0.628422	-0.95723	-0.701969	-0.467979	0.829599	1.29758	cluster1	dme-clu-49	79	18	GC18
piR-11871	1.58266	-1.08682	-0.48241	-0.208186	0.194755	1.76441	-0.200563	-0.586781	-0.376732	-0.600332	-0.701781	-0.689682	-0.75018	1.36726	0.774379	-1.06038	-0.590591	-0.456366	0.832196	1.27514	cluster1	dme-clu-49	79	18	GC18
piR-11949	1.65276	-0.958634	-0.579561	-0.116249	0.00168477	1.76154	-0.1433	-0.504463	-0.527764	-0.586016	-0.912822	-0.777255	-0.415741	0.759179	1.34664	-0.538529	-0.976867	-0.580276	0.713865	1.38181	cluster1	dme-clu-49	79	18	GC18
piR-12259	1.11611	-1.34512	-0.673877	0.247439	0.65545	1.78232	-0.42151	-0.560587	-0.475001	-0.325226	-0.48375	-0.515368	-1.00544	1.49235	0.512206	-0.61954	-0.866697	-0.570109	1.48953	0.566813	cluster1	dme-clu-49	79	18	GC18
piR-1226	1.51119	-0.673908	-0.929176	-0.398218	0.490115	1.75376	-0.218599	-0.755159	-0.357707	-0.422293	-1.104	-0.261252	-0.387665	1.5928	0.160122	-0.739934	-0.0748248	-1.11406	0.548715	1.3801	cluster1	dme-clu-49	79	18	GC18
piR-12858	1.75016	-0.628329	-0.462979	-0.564733	-0.0941221	1.73218	-0.0644061	-0.344064	-0.640671	-0.683043	1.01734	-0.0726672	1.01734	-0.981008	-0.981008	1.7233	-0.484234	-0.840289	-0.270601	-0.12818	cluster1	dme-clu-49	79	18	GC18
piR-12984	1.71557	-0.813462	-0.487556	-0.396302	-0.0182507	1.74722	-0.419875	-0.369084	-0.775414	-0.182849	-0.891517	0.184452	-1.12208	1.26042	0.568726	-0.668848	-1.10505	0.639767	1.36678	-0.232643	cluster1	dme-clu-49	79	18	GC18
piR-13003	1.47035	-1.12704	-0.618856	-0.133257	0.408806	1.77412	-0.573027	-0.3545	-0.564933	-0.281657	-0.762153	-0.53633	0.197595	1.66544	-0.564557	-0.55563	-1.13542	0.0483157	1.5461	0.0966313	cluster1	dme-clu-49	79	18	GC18
piR-14163	1.7738	-0.357436	-0.500793	-0.625035	-0.290536	1.65879	0.162554	-0.336191	-0.687159	-0.797991	-0.613572	1.68732	-0.613572	-0.613572	0.153393	1.58731	-0.176368	0.044092	-0.286598	-1.16844	cluster1	dme-clu-49	79	18	GC18
piR-14239	0.782311	-1.19661	-0.872578	0.215251	1.07163	1.71214	-0.184329	-0.716049	-0.0957095	-0.716049	-0.8022	-0.757434	-0.551512	1.40922	0.701925	-0.898674	-0.747057	-0.498957	0.865594	1.27909	cluster1	dme-clu-49	79	18	GC18
piR-14523	1.37907	-1.33417	-0.474657	0.198843	0.230914	1.76165	-0.449864	-0.216741	-0.701889	-0.393159	-1.03443	-0.783493	-0.253729	1.26586	0.805799	-0.72508	-1.21311	0.0318717	1.25694	0.649385	cluster1	dme-clu-49	79	18	GC18
piR-14577	0.763714	-1.39591	-0.678525	0.382604	0.928115	1.50048	-0.501363	-1.21373	0.0847628	0.129849	-0.900067	-0.59716	-0.672887	1.19865	0.971467	-0.761303	-0.872604	-0.516439	0.87483	1.27552	cluster1	dme-clu-49	79	18	GC18
piR-14708	1.05382	-1.43136	-0.592374	0.386441	0.583475	1.67406	-0.876264	-0.567984	-0.315754	0.0859449	-1.02809	-0.75408	-0.217017	1.40513	0.594057	-0.749541	-1.27597	0.215587	1.15565	0.654281	cluster1	dme-clu-49	79	18	GC18
piR-15161	1.45953	-1.26472	-0.46571	0.0441359	0.226767	1.46141	-1.27576	-0.434774	0.0333221	0.2158	-0.741637	-0.96518	-0.189354	1.53324	0.362929	-0.749188	-1.33024	0.46237	1.08051	0.536547	cluster1	dme-clu-49	79	18	GC18
piR-15944	1.76666	-0.567075	-0.485286	-0.539812	-0.174485	1.69616	0.10601	-0.497511	-0.733672	-0.570983	-0.0284614	-0.508747	-1.27365	1.39461	0.416248	-0.0844158	-0.851832	-1.08206	1.18182	0.836484	cluster1	dme-clu-49	79	18	GC18
piR-160	0.824277	-1.30273	-0.792653	0.329507	0.941594	1.26895	-0.781699	-1.11471	-0.0981505	0.725613	-1.01183	-0.510304	-0.629417	1.12593	1.02562	-0.75659	-1.05764	-0.24538	0.777038	1.28257	cluster1	dme-clu-49	79	18	GC18
piR-16008	0.886889	-1.26767	-0.891709	0.665166	0.607326	1.62177	-1.01784	-0.522493	-0.210354	0.128927	-1.16825	-0.564482	-0.237141	1.38502	0.58485	-1.06669	-0.967271	0.108774	1.13804	0.787151	cluster1	dme-clu-49	79	18	GC18
piR-16032	1.43551	-0.885857	-0.930327	-0.138749	0.519418	1.65958	0.00160191	-0.983575	-0.494991	-0.182618	-1.01036	-0.511828	-0.611535	1.24966	0.884067	-0.999464	-0.0725417	-0.475551	-0.112843	1.6604	cluster1	dme-clu-49	79	18	GC18
piR-16039	1.47836	0.0402936	-1.14767	-0.647477	0.276498	1.42821	0.542929	-0.169216	-0.98263	-0.819294	0.601568	-0.694117	-0.694117	1.48078	-0.694117	-1.08022	-1.08022	0.83267	0.450092	0.87768	cluster1	dme-clu-49	79	18	GC18
piR-16203	1.75566	-0.559216	-0.569347	-0.518693	-0.108399	1.61689	0.248345	-0.311753	-0.877135	-0.676345	0.0156689	-0.715549	-0.846123	1.66091	-0.114906	-0.672681	-0.181397	-1.12617	1.36804	0.612215	cluster1	dme-clu-49	79	18	GC18
piR-16500	1.53647	-1.04611	-0.719199	0.0871757	0.14166	1.73908	-0.19193	-0.215337	-0.718569	-0.613241	-0.588631	-0.385655	0.629226	1.4073	-1.06224	-0.790947	-0.86329	0.0530513	1.62048	-0.0192914	cluster1	dme-clu-49	79	18	GC18
piR-16962	1.01713	-1.37382	-0.711833	0.518688	0.54984	1.77464	-0.579032	-0.550153	-0.275798	-0.369656	-1.14921	-0.659026	-0.259616	1.17463	0.893225	-0.961548	-0.961548	-0.0988507	1.23114	0.790806	cluster1	dme-clu-49	79	18	GC18
piR-16974	1.66303	-0.26192	0.0536462	-0.956164	-0.498594	1.7307	-0.533632	-0.0144225	-0.69228	-0.490365	-0.414263	0.396252	1.29682	-1.40489	0.12608	1.65223	-0.744788	-0.145533	0.0684862	-0.830395	cluster1	dme-clu-49	79	18	GC18
piR-17111	1.25731	-1.17733	-0.833531	0.211891	0.541655	1.70595	-0.424055	-0.890905	-0.0544658	-0.336521	-0.855556	-0.657051	-0.537948	1.49673	0.553829	-0.668428	-1.15815	-0.221664	1.20455	0.843697	cluster1	dme-clu-49	79	18	GC18
piR-17296	1.65928	-0.530519	-0.857861	-0.445862	0.174958	1.66919	0.193283	-0.558822	-0.566909	-0.736739	-0.710423	-0.680945	-0.592511	1.58887	0.395007	-0.560166	-0.879247	-0.737433	1.08842	1.08842	cluster1	dme-clu-49	79	18	GC18
piR-17590	1.71817	-0.317031	-0.482046	-0.842081	-0.0770074	1.65367	0.236023	-0.536895	-0.732952	-0.619842	0.997758	0.877546	0.216381	-1.04584	-1.04584	1.58998	0.243965	-0.26079	-0.55523	-1.01792	cluster1	dme-clu-49	79	18	GC18
piR-17619	1.68512	-0.855233	-0.216013	-0.618281	0.00440842	1.64591	0.232878	-0.816285	-0.476672	-0.585833	-0.683441	-1.029	-0.318683	1.40912	0.622008	-0.457747	-1.18433	-0.433527	0.88643	1.18917	cluster1	dme-clu-49	79	18	GC18
piR-1792	1.7154	-0.704356	-0.512088	-0.544915	0.0459566	1.55736	0.364904	-0.886196	-0.762389	-0.273678	-0.803908	-0.603931	-0.753913	0.875899	1.28585	-0.58073	-0.975247	-0.525497	0.673836	1.40764	cluster1	dme-clu-49	79	18	GC18
piR-18074	1.78292	-0.5828	-0.410194	-0.36958	-0.420347	1.75764	-0.296232	-0.217237	-0.592464	-0.651711	1.13441	-1.07672	0.173045	-0.980588	0.749861	-0.711078	0.153747	0.153747	-1.09545	1.49903	cluster1	dme-clu-49	79	18	GC18
piR-19357	1.72068	-0.799388	-0.576684	-0.107835	-0.236769	1.61214	0.039056	0.0173582	-0.77461	-0.893948	-0.187459	-0.760252	-0.551964	1.73921	-0.239531	1.05788	-1.06879	0.621644	0.458053	-1.06879	cluster1	dme-clu-49	79	18	GC18
piR-19480	1.74154	-0.64125	-0.369682	-0.64125	-0.0893545	1.68282	0.140969	-0.450597	-0.651981	-0.721207	-0.065938	-0.560473	-0.560473	1.74736	-0.560473	0.114053	-1.02648	-1.02648	0.969452	0.969452	cluster1	dme-clu-49	79	18	GC18
piR-19578	0.324434	-1.27285	-0.785209	0.58816	1.14547	0.774082	-1.30933	-0.750368	0.257463	1.02816	-1.46354	-0.224441	-0.130924	1.17052	0.648385	-0.895945	-0.955874	-0.241715	0.91692	1.17661	cluster1	dme-clu-49	79	18	GC18
piR-19825	1.29663	-1.04204	-0.982836	0.334519	0.393726	1.70332	-0.794885	-0.535331	-0.421776	0.0486664	-0.623252	-0.566593	-0.906548	1.41648	0.679911	-0.782339	-0.697913	-0.529063	0.455895	1.55342	cluster1	dme-clu-49	79	18	GC18
piR-19949	1.63616	-0.824179	-0.5124	-0.559845	0.260267	1.71247	0.0642021	-0.565472	-0.534606	-0.676591	-0.196671	-0.817737	-1.05064	1.20073	0.864317	-1.20918	-0.107597	-0.568726	1.40388	0.481624	cluster1	dme-clu-49	79	18	GC18
piR-20002	1.7441	-0.539522	-0.586263	-0.566231	-0.0520826	1.76211	-0.191058	-0.452698	-0.67783	-0.440528	-1.11214	0.876047	-0.615097	-0.366573	1.21777	-0.673472	-1.15718	-0.226971	0.889281	1.16834	cluster1	dme-clu-49	79	18	GC18
piR-20078	1.78277	-0.409997	-0.471191	-0.338605	-0.562981	1.72759	0.014893	-0.603738	-0.535002	-0.603738	0.307897	0.41786	-1.01166	1.29757	-1.01166	0.702397	1.28773	-0.175599	-1.19993	-0.614598	cluster1	dme-clu-49	79	18	GC18
piR-20163	1.72845	-0.746524	-0.464361	-0.488546	-0.0290225	1.73206	-0.00662355	-0.519949	-0.564106	-0.64138	-0.576551	-0.974172	-0.576551	0.815124	1.31215	-0.195035	-1.29211	0.0487587	-0.0731381	1.51152	cluster1	dme-clu-49	79	18	GC18
piR-20272	1.72966	-0.444426	-0.732703	-0.522501	-0.0300288	1.71085	0.0744761	-0.54441	-0.644061	-0.596858	-0.615199	0.0820265	-1.31242	0.615199	1.2304	0.639602	-1.066	-0.781736	1.35027	-0.142134	cluster1	dme-clu-49	79	18	GC18
piR-20423	1.67128	-0.742653	-0.613335	-0.496333	0.181045	1.67263	0.169674	-0.454762	-0.648552	-0.738988	0.117516	-1.43538	-0.470066	1.1248	0.663128	0.363848	-0.0992312	-1.68693	0.727695	0.694618	cluster1	dme-clu-49	79	18	GC18
piR-20431	1.69919	-0.699291	-0.459443	-0.635332	0.0948734	1.70155	0.108421	-0.581197	-0.62545	-0.603323	1.15407	-1.51739	0.138916	-0.288519	0.512922	1.16025	0.679319	-0.402782	-1.42477	-0.0120233	cluster1	dme-clu-49	79	18	GC18
piR-20438	0.93372	-1.27034	-0.829528	0.312576	0.853572	1.43059	-0.657998	-1.17552	0.0320374	0.370894	-0.994964	-0.320274	-0.808002	1.04536	1.07788	-0.786959	-0.896938	-0.481463	1.08268	1.08268	cluster1	dme-clu-49	79	18	GC18
piR-20901	1.68115	-0.782484	-0.74049	-0.0615909	-0.0965857	1.77435	-0.254615	-0.612666	-0.445576	-0.461489	-0.560514	-0.874401	-0.665143	1.41997	0.68009	-0.540085	-0.752982	-0.842623	0.79332	1.34237	cluster1	dme-clu-49	79	18	GC18
piR-21342	1.77796	-0.345581	-0.345581	-0.612033	-0.47477	1.49543	0.551438	-0.486013	-0.72902	-0.83183	-0.934966	-0.813542	-0.388557	0.947108	1.18996	-0.35683	-0.84901	-0.84901	0.627529	1.42732	cluster1	dme-clu-49	79	18	GC18
piR-21366	1.68253	-0.49412	-0.886056	-0.36814	0.0657893	1.75072	-0.145809	-0.375228	-0.706611	-0.523076	-1.17297	0.675349	-0.995251	0.568715	0.924162	-0.831253	-0.916949	-0.209956	0.475614	1.48254	cluster1	dme-clu-49	79	18	GC18
piR-21480	1.75392	-0.487199	-0.20184	-0.730798	-0.334079	1.58827	0.184653	-0.0835929	-0.776042	-0.913284	1.29977	0.14244	-0.391711	-1.4155	0.365004	1.25826	0.875919	-0.514429	-0.618705	-1.00105	cluster1	dme-clu-49	79	18	GC18
piR-22304	1.08451	-1.05348	-1.07072	0.40346	0.636226	1.71373	-0.383618	-0.41947	-0.858659	-0.0519856	-0.905827	-0.672137	-0.571984	1.28641	0.86354	-0.638704	-1.08983	-0.377524	0.904633	1.20143	cluster1	dme-clu-49	79	18	GC18
piR-2548	1.7069	-0.368036	-0.155999	-0.92842	-0.254445	1.68422	0.140826	-0.470841	-0.627314	-0.726888	0.43974	-1.20929	-0.934448	0.75384	0.950153	0.230487	-0.633839	-1.16204	0.0864326	1.47896	cluster1	dme-clu-49	79	18	GC18
piR-266	0.810849	-1.36413	-0.772691	0.715455	0.610521	1.68002	-0.817887	-0.660876	-0.26121	0.0599499	-1.11845	-0.359925	-0.374798	1.54381	0.309357	-0.665646	-1.05318	-0.266715	1.44299	0.542547	cluster1	dme-clu-49	79	18	GC18
piR-3104	1.75356	-0.27586	-0.249504	-0.741484	-0.486709	1.68689	0.117844	-0.716333	-0.676611	-0.411792	0.520826	1.16119	0.392754	-1.22949	-0.845274	1.18054	-0.193365	0.0101771	0.519032	-1.51639	cluster1	dme-clu-49	79	18	GC18
piR-3169	1.73713	-0.620132	-0.442225	-0.63284	-0.0419352	1.75971	-0.226479	-0.316352	-0.532046	-0.684829	0.903508	-0.813157	-0.722806	1.26491	-0.632456	1.42946	-0.694012	-0.901179	-0.486844	0.652578	cluster1	dme-clu-49	79	18	GC18
piR-3187	1.77911	-0.433194	-0.618518	-0.363698	-0.363698	1.70256	0.0552393	-0.378784	-0.733894	-0.645117	1.50747	-1.18882	-0.0245118	0.220606	-0.514747	-0.444674	-0.762299	-0.853049	1.46107	0.598949	cluster1	dme-clu-49	79	18	GC18
piR-3205	1.77662	-0.571684	-0.536504	-0.386986	-0.281444	1.75928	-0.395459	-0.454609	-0.708108	-0.201109	0.444931	-0.29662	-1.45014	1.26888	0.0329578	-1.02855	-0.561029	-0.327267	0.37402	1.54283	cluster1	dme-clu-49	79	18	GC18
piR-3509	1.44752	-1.19312	-0.627803	0.0937242	0.279685	1.71718	-0.458392	-0.834418	-0.377816	-0.0465555	-0.869543	-0.674578	-0.635585	1.15809	1.02162	-0.792354	-1.14676	-0.00759445	0.688563	1.25815	cluster1	dme-clu-49	79	18	GC18
piR-3563	1.77023	-0.489099	-0.201394	-0.497561	-0.58218	1.76238	-0.42497	-0.1828	-0.495278	-0.659329	-0.480294	-1.40813	0.0654946	0.665862	1.15707	0.328047	-1.15346	-0.941812	0.645512	1.12171	cluster1	dme-clu-49	79	18	GC18
piR-3633	0.105854	-1.35742	-0.594651	0.712958	1.13326	0.607198	-1.76519	0.457887	0.524248	0.175855	-0.734873	-0.589354	-0.389265	1.72077	-0.00727598	-0.805442	-1.33237	0.568326	0.681239	0.888245	cluster1	dme-clu-49	79	18	GC18
piR-398	1.53575	-0.984754	-0.769827	-0.0566624	0.275497	1.78628	-0.356535	-0.491587	-0.482583	-0.455573	-0.734727	-0.940086	-0.483733	0.999411	1.15913	-0.624356	-0.558864	-0.799001	0.401684	1.58054	cluster1	dme-clu-49	79	18	GC18
piR-4446	0.422038	-1.21443	-0.912979	0.680428	1.02495	0.833438	-1.19568	-0.91651	0.309135	0.969621	-1.37791	-0.118325	-0.433221	1.10309	0.826364	-0.915584	-1.14193	0.216164	1.16117	0.68018	cluster1	dme-clu-49	79	18	GC18
piR-5048	1.77062	-0.286952	-0.369993	-0.443807	-0.669863	-0.688847	1.50294	-0.688847	-0.688847	0.563602	0.350823	1.46708	-0.36677	-1.24383	-0.207305	1.08983	0.594453	0.346764	-0.643991	-1.38706	cluster1	dme-clu-49	79	18	GC18
piR-512	1.66738	-0.418075	-0.600061	-0.811558	0.162312	1.49275	0.354942	-0.0497583	-0.782864	-1.01507	1.07033	-1.15266	-0.839798	0.905664	0.0164666	1.10634	0.0924088	0.400438	0.0154015	-1.61459	cluster1	dme-clu-49	79	18	GC18
piR-592	1.73305	-0.741938	-0.468181	-0.473767	-0.0491645	1.69807	0.116378	-0.624212	-0.544863	-0.645372	-0.645538	-0.823754	-0.487124	1.59206	0.364353	-0.464072	-0.869214	-0.813967	0.898679	1.24857	cluster1	dme-clu-49	79	18	GC18
piR-6398	0.347726	-1.10113	-0.989683	0.581773	1.16132	1.75306	-0.372474	-0.777337	-0.271258	-0.331988	-1.68666	0.0581607	0.5913	0.882104	0.155095	-1.24187	-0.538923	-0.265556	1.06222	0.98412	cluster1	dme-clu-49	79	18	GC18
piR-7308	1.78186	-0.55573	-0.308739	-0.458698	-0.458698	1.7585	-0.121891	-0.545536	-0.545536	-0.545536	1.78885	-0.447214	-0.447214	-0.447214	-0.447214	-0.67082	1.56525	0.447214	-0.67082	-0.67082	cluster1	dme-clu-49	79	18	GC18
piR-7392	-0.024688	-1.08936	-0.888769	0.908828	1.09399	1.71101	-0.568135	-0.77458	0.0181671	-0.386464	-0.770865	-0.764936	-0.575184	1.41721	0.693779	-0.771092	-0.751287	-0.632454	0.833149	1.32168	cluster1	dme-clu-49	79	18	GC18
piR-7882	1.71647	-0.424817	-0.7258	-0.588208	0.0223588	1.70984	-0.11816	-0.86187	-0.528243	-0.201566	0.594169	-0.862128	-1.26989	1.00193	0.535917	-0.786939	-0.33726	-0.955569	0.730729	1.34904	cluster1	dme-clu-49	79	18	GC18
piR-7927	1.52489	-0.774924	-1.01857	0.152132	0.116476	1.74799	-0.0708899	-0.523279	-0.579245	-0.574581	-0.604667	-0.513602	-0.896072	1.52624	0.488104	-0.838544	-0.953413	-0.331206	1.17166	0.951499	cluster1	dme-clu-49	79	18	GC18
piR-794	1.48083	-0.849589	-0.940566	-0.12177	0.431093	1.75032	-0.0849377	-0.605687	-0.550073	-0.509626	-1.05554	0.0212321	-0.737058	1.50748	0.263885	-0.823614	-0.894129	-0.386422	1.33414	0.770023	cluster1	dme-clu-49	79	18	GC18
piR-7944	1.54101	-0.867784	-0.867784	-0.126616	0.321173	1.74358	-0.0726493	-0.44195	-0.569086	-0.659897	-1.26797	-0.342695	-0.308425	0.548312	1.37078	-0.399898	-1.15646	-0.129697	0.113485	1.57257	cluster1	dme-clu-49	79	18	GC18
piR-8587	1.65019	-0.848463	-0.668704	-0.29121	0.158188	1.60167	0.192053	-0.134191	-0.792834	-0.8667	-0.228784	-1.1668	-0.503326	1.46422	0.43469	-0.148514	-0.758485	-1.07673	1.36315	0.620578	cluster1	dme-clu-49	79	18	GC18
piR-889	1.75518	-0.430303	-0.639793	-0.554865	-0.130223	1.52548	0.472144	-0.667941	-0.420097	-0.90959	-0.676309	-0.579138	-0.773479	1.53918	0.489741	-0.694137	-0.717747	-0.694137	0.663444	1.44258	cluster1	dme-clu-49	79	18	GC18
piR-8923	1.75086	-0.673269	-0.298214	-0.600087	-0.179294	1.75526	-0.392694	-0.722135	-0.458582	-0.181851	-0.255038	-0.255038	-1.28733	1.44521	0.352195	-0.29988	0.156459	-0.756218	-0.756218	1.65586	cluster1	dme-clu-49	79	18	GC18
piR-9453	1.31976	-1.05208	-0.916548	0.0999562	0.548912	1.75443	-0.288724	-0.76993	-0.391276	-0.304501	-0.605696	-0.840042	-0.713855	1.2871	0.87249	-0.818991	-0.917904	-0.403561	0.941642	1.19881	cluster1	dme-clu-49	79	18	GC18
piR-9547	1.76038	-0.674895	-0.541911	-0.3175	-0.226073	1.74295	-0.0742687	-0.429811	-0.666839	-0.572027	-0.282686	-0.814622	-0.905811	1.4651	0.538015	-0.457214	-1.36101	-0.138227	0.925061	1.03139	cluster1	dme-clu-49	79	18	GC18
piR-20691	1.74918	-0.43251	-0.590395	-0.62867	-0.0976017	1.55459	0.457601	-0.54536	-0.751325	-0.715505	-0.722897	-0.722897	1.28515	-0.722897	0.883541	-0.447214	-0.447214	1.78885	-0.447214	-0.447214	cluster1	dme-clu-5	4	19	GC19
piR-21222	1.63853	-0.54233	0.276934	-0.657719	-0.715414	-0.70844	-0.70844	1.63527	0.276984	-0.495375	1.18945	-1.00845	0.736942	0.0905017	-1.00845	1.54814	0.368605	-1.03209	-0.516047	-0.368605	cluster1	dme-clu-5	4	19	GC19
piR-21223	1.58874	-0.0421933	-0.910401	-0.788689	0.152545	1.49267	0.581402	-0.691356	-0.691356	-0.691356	-0.381928	0.214834	-0.739985	1.64706	-0.739985	1.71851	-0.589938	-0.589938	0.0512989	-0.589938	cluster1	dme-clu-5	4	19	GC19
piR-6297	1.75321	-0.569747	-0.426354	-0.636664	-0.12045	1.70665	-0.0466661	-0.219998	-0.719992	-0.719992	0.562073	-0.686978	1.49886	-0.582891	-0.791066	1.07172	-0.0649527	0.503383	0.097429	-1.60758	cluster1	dme-clu-5	4	19	GC19
piR-10712	1.77107	-0.517057	-0.227327	-0.606205	-0.42048	1.70551	0.0493067	-0.393189	-0.620759	-0.740865	1.46375	0.268851	-0.179234	-0.253915	-1.29945	1.31303	0.839257	-0.852793	-0.649747	-0.649747	cluster1	dme-clu-51	22	20	GC20
piR-1169	0.0972504	1.62968	-0.330062	-1.05207	-0.344797	-1.16674	0.821592	-0.800959	-0.00375156	1.14985	-0.514064	1.32548	-0.388068	-1.14405	0.720698	0.392468	0.0753221	-1.58969	-0.0237859	1.14569	cluster1	dme-clu-51	22	20	GC20
piR-12931	1.74407	-0.447593	-0.601935	-0.625087	-0.0694541	1.56319	0.436214	-0.516953	-0.746835	-0.735621	-0.730297	-0.730297	-0.121716	1.70403	-0.121716	0.0849431	0.828195	-1.7201	0.297301	0.509659	cluster1	dme-clu-51	22	20	GC20
piR-13776	0.0632638	-1.17858	-0.827115	0.836488	1.10594	-1.47982	1.05145	-0.469744	0.649853	0.248259	1.41406	-1.19191	-0.358855	-0.401576	0.538282	-0.373483	0.154799	-1.04919	-0.348912	1.61679	cluster1	dme-clu-51	22	20	GC20
piR-15694	0.192964	0.919416	0.953469	-0.839961	-1.22589	-0.75657	1.26859	0.70817	-0.0751475	-1.14504	-0.940076	0.801227	0.926419	0.414271	-1.20184	-0.431362	0.739719	0.706019	0.554368	-1.56874	cluster1	dme-clu-51	22	20	GC20
piR-17095	1.47548	0.538431	-0.829957	-0.859704	-0.324248	0.147704	1.62475	-0.633018	-0.949528	-0.189906	-0.922335	-0.454145	-0.360506	0.0608647	1.67612	-0.438805	-0.409156	-1.09108	0.43584	1.5032	cluster1	dme-clu-51	22	20	GC20
piR-17178	1.73857	-0.213665	-0.557055	-0.760546	-0.207306	1.65614	0.237573	-0.572334	-0.65087	-0.670504	1.51218	-0.959651	0.348964	-0.087241	-0.814249	0.682372	0.931153	0.46913	-0.668155	-1.4145	cluster1	dme-clu-51	22	20	GC20
piR-18197	1.73085	-0.393534	-0.476245	-0.785326	-0.0757465	1.49107	0.431544	-0.152355	-0.871595	-0.898663	1.74915	-0.185973	-0.311631	-0.512683	-0.738866	0.92476	1.14305	-0.325452	-0.543743	-1.19862	cluster1	dme-clu-51	22	20	GC20
piR-18689	0.855394	1.11107	-0.249358	-0.359834	-1.35727	0.615282	1.33327	-0.259617	-0.426038	-1.2629	0.159681	1.43293	0.210107	-0.546279	-1.25644	0.991878	0.536963	0.293258	-0.210398	-1.6117	cluster1	dme-clu-51	22	20	GC20
piR-1869	1.3825	0.237165	0.312363	-0.780908	-1.15112	-1.16631	0.973323	1.03326	-0.788727	-0.051543	0.199471	-0.0498676	1.26244	-1.53277	0.120732	0.0102258	1.10097	-0.637405	-1.30208	0.828286	cluster1	dme-clu-51	22	20	GC20
piR-1871	-0.250907	1.25178	0.266072	0.231607	-1.49855	-1.52824	0.562831	-0.418215	1.02013	0.363495	0.0665409	0.112326	0.490815	0.991398	-1.66108	-0.123769	0.446538	0.373733	0.956174	-1.65268	cluster1	dme-clu-51	22	20	GC20
piR-1945	0.796313	0.539438	-0.720856	-1.39515	0.780259	-0.31883	0.591039	-1.19862	-0.454183	1.3806	-0.546002	0.0782665	-0.396923	-0.825525	1.69018	-0.553944	-0.268621	-0.533066	-0.421721	1.77735	cluster1	dme-clu-51	22	20	GC20
piR-20651	0.785334	1.29837	-0.286772	-0.918197	-0.878733	0.109862	1.58816	0.00484687	-0.762573	-0.940292	0.707714	0.342105	0.681599	-0.0235034	-1.70792	0.457443	1.1222	0.243369	-0.274917	-1.5481	cluster1	dme-clu-51	22	20	GC20
piR-20671	1.63238	-0.49912	-0.658413	-0.757024	0.282177	1.56625	0.395831	-0.42798	-0.890119	-0.64398	0.558283	-0.407976	-1.05215	-0.551126	1.45297	-0.281815	-0.297827	-0.570034	-0.618071	1.76775	cluster1	dme-clu-51	22	20	GC20
piR-21452	0.739631	0.470962	-0.682736	-1.40972	0.881868	-1.55781	1.14162	0.0551586	-0.137061	0.498099	-1.07344	-0.0226328	-0.281294	-0.265127	1.6425	-0.205913	-0.240232	-0.503342	-0.789332	1.73882	cluster1	dme-clu-51	22	20	GC20
piR-2534	0.882221	-0.650236	-1.08203	-0.370838	1.22089	-1.35516	0.165264	-0.20658	-0.0495792	1.44606	-0.577163	-0.674656	-0.694155	0.326279	1.6197	-0.742476	-0.465253	-0.441146	-0.0916042	1.74048	cluster1	dme-clu-51	22	20	GC20
piR-4066	0.491736	-0.860115	-0.708032	-0.446111	1.52252	-1.49368	0.0618682	0.282826	-0.141413	1.29039	-0.634069	-0.824816	-0.52883	0.418328	1.56939	-0.677283	-0.418484	-0.473547	-0.192723	1.76204	cluster1	dme-clu-51	22	20	GC20
piR-4864	0.506514	0.834981	0.475816	-0.14428	-1.67303	-1.05281	1.24342	0.45349	0.360745	-1.00484	0.618037	0.701555	0.790642	-0.684852	-1.42538	0.451961	0.647403	0.473337	0.192389	-1.76509	cluster1	dme-clu-51	22	20	GC20
piR-502	1.76176	-0.395496	-0.624296	-0.564372	-0.177592	1.69059	0.143523	-0.61137	-0.61137	-0.61137	-0.153393	-0.536875	-0.536875	-0.536875	1.76402	0.722016	-0.339772	-0.870667	1.35909	-0.870667	cluster1	dme-clu-51	22	20	GC20
piR-5448	1.49015	-0.759831	-0.784421	-0.513931	0.568029	-0.413723	0.579679	-0.250103	-1.26688	1.35103	-0.465364	-0.660516	-0.705551	0.150117	1.68131	-0.658675	-0.411538	-0.594205	-0.0784393	1.74286	cluster1	dme-clu-51	22	20	GC20
piR-5852	0.74954	-0.30663	0.20442	-1.56722	0.91989	-1.72271	0.638608	0.131928	0.198848	0.753327	-1.35775	0.283862	-0.502744	0.249662	1.32697	-1.12885	-0.335283	-0.345203	0.249975	1.55937	cluster1	dme-clu-51	22	20	GC20
piR-7042	1.3963	-0.450446	-1.0125	-0.607017	0.673661	0.874891	1.10618	-0.0301687	-1.20675	-0.74416	-0.559821	-0.526499	-0.559821	-0.109965	1.75611	-0.472676	-0.479409	-0.479409	-0.354843	1.78634	cluster1	dme-clu-51	22	20	GC20
piR-10096	0.322418	1.55131	-0.179709	-0.741298	-0.952719	-0.607594	1.43465	0.337326	0.0426738	-1.20706	0.347574	0.581755	0.852912	-0.108463	-1.67378	0.614104	1.2424	0.16822	-0.987026	-1.03769	cluster1	dme-clu-53	10	21	GC21
piR-10283	1.70992	-0.00372532	-0.332795	-0.792252	-0.58115	1.40048	0.68705	-0.434052	-0.901678	-0.751798	-0.629295	1.67812	-0.340868	0.104883	-0.81284	0.249302	0.595556	0.803307	0.0646339	-1.7128	cluster1	dme-clu-53	10	21	GC21
piR-16537	0.71013	1.33745	-0.243402	-0.80172	-1.00246	0.0367348	1.5568	0.0430684	-0.476286	-1.16031	0.0325046	0.969401	0.806878	-0.282981	-1.5258	0.336535	1.30453	0.191789	-0.43243	-1.40042	cluster1	dme-clu-53	10	21	GC21
piR-19460	-0.202595	1.69895	-0.131509	-0.433624	-0.931226	-0.88808	1.43784	0.303716	0.159547	-1.01303	-0.093289	1.29672	0.643694	-0.615708	-1.23142	0.379339	0.689375	0.716732	-0.0948347	-1.69061	cluster1	dme-clu-53	10	21	GC21
piR-21396	1.77532	-0.503373	-0.297389	-0.612802	-0.361759	1.50919	0.545393	-0.577142	-0.752892	-0.724545	1.75658	-0.135868	-0.572586	-0.427013	-0.62111	1.1618	0.892506	-0.492417	-1.22335	-0.338537	cluster1	dme-clu-53	10	21	GC21
piR-4759	0.51025	0.599943	-0.526196	-1.50285	0.918849	-1.09742	1.56204	-0.300201	-0.437222	0.272797	-0.999993	-0.275699	-0.540495	0.207164	1.60902	-0.784139	-0.314132	-0.397424	-0.254637	1.75033	cluster1	dme-clu-53	10	21	GC21
piR-6060	0.827903	1.09467	-0.220774	-0.294366	-1.40744	-1.39926	1.15652	0.497153	0.333769	-0.588181	0.220351	-0.792074	-0.136975	1.5901	-0.881405	-1.56847	0.129588	0.0849027	1.22439	0.129588	cluster1	dme-clu-53	10	21	GC21
piR-635	0.342246	1.57658	-0.807925	-0.807925	-0.302972	1.34974	0.713072	-0.751272	-0.305602	-1.00594	-0.622295	1.74012	-0.103716	-0.334195	-0.679915	1.14547	0.514934	0.304757	-0.535952	-1.42921	cluster1	dme-clu-53	10	21	GC21
piR-9736	0.790852	0.878562	0.491176	-0.963348	-1.19724	-1.42621	1.3135	0.426302	-0.0870459	-0.226543	-1.17027	0.753463	1.29451	-0.408794	-0.468911	-1.01064	0.51194	0.180944	-0.988575	1.30633	cluster1	dme-clu-53	10	21	GC21
piR-9791	1.54196	0.480004	-0.709387	-0.773104	-0.539474	0.273793	-1.42372	1.36896	-0.109517	-0.109517	-1.59277	0.95066	0.658791	0.241835	-0.258513	0.457713	0.784651	0.0217959	-1.72187	0.457713	cluster1	dme-clu-53	10	21	GC21
piR-1174	1.77586	-0.546182	-0.384179	-0.569325	-0.276177	1.73564	-0.0247948	-0.557883	-0.650863	-0.502095	1.72461	-0.68363	-0.68363	-0.295204	-0.0621482	0.186133	-0.236897	-1.33678	-0.0676849	1.45523	cluster1	dme-clu-54	12	22	GC22
piR-12170	1.74586	-0.297065	-0.205734	-0.777752	-0.465306	1.52611	0.258441	-0.00327141	-0.984695	-0.796588	1.57231	0.232273	-1.10776	-0.393077	-0.303741	1.29699	0.302947	0.302947	-0.549091	-1.35379	cluster1	dme-clu-54	12	22	GC22
piR-12808	1.78487	-0.342338	-0.460172	-0.528391	-0.45397	1.69339	0.13329	-0.60132	-0.64676	-0.5786	1.74416	-0.564288	-0.0512989	-0.564288	-0.564288	-0.752392	1.12859	-1.06589	-0.282147	0.971839	cluster1	dme-clu-54	12	22	GC22
piR-13978	1.73733	-0.676238	-0.285889	-0.654246	-0.120953	1.67966	0.114141	-0.351848	-0.755008	-0.686942	0.195959	-0.816497	-0.914476	1.56767	-0.0326599	0.942908	-1.61934	0.635438	-0.184482	0.225478	cluster1	dme-clu-54	12	22	GC22
piR-15020	1.62391	-0.467142	-0.260713	-1.02909	0.133032	1.43452	0.580427	-0.261842	-0.879507	-0.873596	1.6173	-0.572794	-0.848471	-0.496217	0.300181	1.3079	0.744897	-0.673439	-1.09569	-0.283667	cluster1	dme-clu-54	12	22	GC22
piR-15352	1.74279	-0.543379	-0.239661	-0.75322	-0.206528	1.52027	0.421172	-0.238283	-0.805415	-0.897739	1.71259	-0.681913	-0.00520544	-0.317532	-0.70794	1.62791	0.282963	-0.590381	-0.503046	-0.81745	cluster1	dme-clu-54	12	22	GC22
piR-16341	1.69405	-0.329029	-0.573577	-0.831464	0.040017	1.42456	0.555382	-0.173197	-0.904972	-0.901776	1.09838	-0.0242737	-1.38967	0.794962	-0.479405	1.0269	0.982053	-1.08071	-0.901336	-0.0269056	cluster1	dme-clu-54	12	22	GC22
piR-4965	1.65999	-0.272706	-0.87872	-0.620755	0.112194	1.55436	0.409073	-0.3583	-0.802569	-0.802569	1.4612	-0.373795	-1.29129	-0.0339814	0.23787	0.410681	0.771927	-0.768125	-1.33851	0.924031	cluster1	dme-clu-54	12	22	GC22
piR-609	1.77039	-0.404537	-0.433536	-0.665528	-0.266791	1.52059	0.522948	-0.559463	-0.748559	-0.735518	1.05251	-1.15437	0.543232	0.543232	-0.984608	1.53884	0.496596	-0.729567	-0.637605	-0.668259	cluster1	dme-clu-54	12	22	GC22
piR-7137	1.71907	-0.347646	-0.669287	-0.689817	-0.0123182	1.69568	0.121731	-0.529721	-0.634334	-0.653354	1.4265	-0.441535	-1.20573	0.492481	-0.271714	0.921406	1.14614	-1.21356	-0.426993	-0.426993	cluster1	dme-clu-54	12	22	GC22
piR-7968	1.76	-0.584311	-0.484177	-0.55486	-0.136653	1.73519	-0.0775086	-0.615068	-0.696328	-0.346289	-0.504215	-0.829515	-0.829515	0.959635	1.20361	-0.811961	-0.123858	-0.743151	0.013762	1.66521	cluster1	dme-clu-54	12	22	GC22
piR-9661	1.77265	-0.597663	-0.495967	-0.44903	-0.229991	1.69146	0.0866591	-0.579332	-0.402804	-0.79598	0.498106	0.104865	-1.33702	1.28459	-0.550539	0.774153	-1.3101	-0.586995	1.15698	-0.0340287	cluster1	dme-clu-54	12	22	GC22
piR-11423	1.69999	-0.270909	-0.679422	-0.758258	0.00860028	1.54799	0.424938	-0.368569	-0.78917	-0.815187	-0.250477	-0.937269	-0.452474	1.6887	-0.0484794	0.238563	-0.124468	-1.42101	-0.0726061	1.37952	cluster1	dme-clu-55	10	23	GC23
piR-14512	1.76888	-0.559846	-0.404995	-0.589625	-0.214409	1.68777	0.102091	-0.375784	-0.707038	-0.707038	0.345547	0.172774	1.38219	-1.20942	-0.691095	1.73692	-0.568726	-0.645581	-0.030742	-0.491871	cluster1	dme-clu-55	10	23	GC23
piR-15042	1.77422	-0.561214	-0.294815	-0.578974	-0.339215	1.76899	-0.252491	-0.345432	-0.616512	-0.554551	1.15708	-0.771389	-0.771389	-0.642824	1.02852	-1.25851	-0.584307	-0.13484	0.764093	1.21356	cluster1	dme-clu-55	10	23	GC23
piR-18199	1.76151	-0.145506	-0.498249	-0.597458	-0.520295	1.54406	0.483257	-0.636485	-0.624698	-0.766139	1.66166	-1.04104	-0.14014	-0.14014	-0.340341	1.67199	0.162555	-0.417998	-0.708274	-0.708274	cluster1	dme-clu-55	10	23	GC23
piR-2012	1.78394	-0.360973	-0.39585	-0.552794	-0.474322	1.6842	0.150574	-0.500055	-0.66736	-0.66736	-0.709798	0.399261	0.288355	1.28651	-1.26433	0.0656532	1.51002	-0.656532	0.19696	-1.1161	cluster1	dme-clu-55	10	23	GC23
piR-20932	1.76601	-0.185106	-0.435248	-0.597841	-0.547813	1.65788	0.235214	-0.599417	-0.646839	-0.646839	1.65276	-0.0306067	-0.795773	-0.795773	-0.0306067	0.87831	0.39036	0.87831	-1.07349	-1.07349	cluster1	dme-clu-55	10	23	GC23
piR-2276	1.76182	-0.40791	-0.433947	-0.702994	-0.216973	1.76271	-0.166701	-0.544864	-0.614323	-0.436818	1.59584	-1.1353	-0.385573	0.0428414	-0.117814	0.396758	0.465165	1.14923	-0.62934	-1.38181	cluster1	dme-clu-55	10	23	GC23
piR-2472	1.78175	-0.394681	-0.589586	-0.443407	-0.354076	1.73236	-0.0294935	-0.433089	-0.588319	-0.681456	-0.382838	-1.33993	-0.0638063	0.414741	1.37184	1.43331	-0.124635	-1.0594	-0.747812	0.498542	cluster1	dme-clu-55	10	23	GC23
piR-483	1.73635	-0.279322	-0.145604	-0.76962	-0.541805	1.6179	0.191431	-0.191431	-0.7966	-0.821301	-0.475118	-1.22394	-0.34601	0.841785	1.20329	-0.0849431	-0.297301	-0.828195	-0.509659	1.7201	cluster1	dme-clu-55	10	23	GC23
piR-6086	1.27068	-0.678121	-0.686043	-0.804873	0.898352	1.64106	0.251112	-0.493777	-0.593607	-0.804787	-0.705204	-0.51765	-0.0300087	-0.480139	1.733	-0.578763	-0.408538	-0.429816	-0.365982	1.7831	cluster1	dme-clu-55	10	23	GC23
piR-1002	1.68936	-0.221466	-0.16745	-0.315995	-0.984445	-1.6866	0.15879	0.394828	0.15879	0.974195	-0.604762	-0.623313	-0.93868	1.17613	0.990623	0.197663	0.609461	-1.40835	-0.543574	1.1448	cluster1	dme-clu-57	196	24	GC24
piR-1020	1.67196	-0.493619	-0.471483	-0.847785	0.140929	1.57645	0.369312	-0.386642	-0.861728	-0.69739	0.993248	-1.28295	-0.754133	0.878289	0.165541	1.11123	1.05084	-0.730754	-0.489183	-0.94213	cluster1	dme-clu-57	196	24	GC24
piR-10224	1.76044	-0.334695	-0.611411	-0.611411	-0.202925	1.72328	0.0335704	-0.570697	-0.593077	-0.593077	-0.335994	-0.895984	1.15731	-0.895984	0.970649	1.05118	1.05118	-0.930551	-0.241254	-0.930551	cluster1	dme-clu-57	196	24	GC24
piR-10257	1.74793	-0.547099	-0.390619	-0.691987	-0.118229	1.65031	0.138576	-0.442861	-0.951619	-0.394408	0.152174	-0.22826	-1.56979	1.0532	0.592676	1.23232	0.834123	-0.486223	-0.402391	-1.17783	cluster1	dme-clu-57	196	24	GC24
piR-10303	1.76584	-0.598942	-0.516329	-0.475023	-0.175552	1.71737	0.055399	-0.590923	-0.590923	-0.590923	-0.260623	-1.56374	0.608121	1.04249	0.173749	1.33154	0.747529	-0.887691	-0.887691	-0.303684	cluster1	dme-clu-57	196	24	GC24
piR-10488	1.75973	-0.489254	-0.39719	-0.686533	-0.186758	1.72377	-0.0135238	-0.393231	-0.715723	-0.60129	1.50966	-0.431331	0.431331	-0.431331	-1.07833	1.59233	0.289514	-0.965047	-0.337766	-0.579028	cluster1	dme-clu-57	196	24	GC24
piR-10695	1.73784	-0.470955	-0.121864	-0.781963	-0.363054	1.63418	0.212728	-0.316641	-0.684258	-0.846009	1.70115	-0.0622372	-0.311186	-0.912812	-0.414915	1.17831	0.866806	-0.17607	-0.731368	-1.13768	cluster1	dme-clu-57	196	24	GC24
piR-10715	1.75789	-0.520541	-0.494941	-0.614409	-0.128002	1.63853	0.246703	-0.412931	-0.736152	-0.736152	1.69241	-0.945112	-0.285732	-0.065938	-0.395628	1.15156	1.03755	-0.729703	-0.729703	-0.729703	cluster1	dme-clu-57	196	24	GC24
piR-10748	1.74778	-0.649871	-0.213284	-0.649871	-0.234755	1.67101	0.156616	-0.393483	-0.71707	-0.71707	1.07959	0.871978	-0.788932	0.0415227	-1.20416	1.08511	1.08511	-0.808716	-0.859901	-0.501609	cluster1	dme-clu-57	196	24	GC24
piR-10758	1.78537	-0.471637	-0.47942	-0.494986	-0.33933	1.61516	0.338663	-0.599174	-0.677327	-0.677327	1.78885	-0.447214	-0.447214	-0.447214	-0.447214	1.72329	0.0337901	-0.585695	-0.585695	-0.585695	cluster1	dme-clu-57	196	24	GC24
piR-10772	1.77574	-0.349325	-0.504581	-0.611319	-0.310511	1.66376	0.181788	-0.430759	-0.628355	-0.786432	-0.181397	-0.748263	-0.29477	1.74595	-0.521516	1.36106	0.728007	-0.37983	-0.933748	-0.775485	cluster1	dme-clu-57	196	24	GC24
piR-11022	1.74014	-0.569779	-0.685275	-0.415785	-0.0692974	1.77193	-0.207175	-0.535622	-0.493513	-0.535622	-0.923133	-0.923133	-0.263752	1.05501	1.05501	-0.63208	-0.63208	-0.63208	0.239754	1.65649	cluster1	dme-clu-57	196	24	GC24
piR-11029	1.75126	-0.506169	-0.499158	-0.646382	-0.0995512	1.63882	0.248798	-0.654446	-0.795071	-0.4381	1.0053	0.489762	0.618647	-0.799086	-1.31463	0.96437	-0.612004	-1.44655	0.50073	0.593458	cluster1	dme-clu-57	196	24	GC24
piR-11148	1.76655	-0.414625	-0.347097	-0.704998	-0.299827	1.698	0.0728084	-0.382244	-0.720283	-0.668277	1.59795	0.266325	-0.811656	-0.24096	-0.811656	1.52602	0.511892	-0.550526	-0.743692	-0.743692	cluster1	dme-clu-57	196	24	GC24
piR-11239	1.72315	-0.420674	-0.528539	-0.757752	-0.0161798	1.60348	0.36363	-0.591446	-0.705354	-0.670305	1.53226	-1.02151	0.340503	-0.170251	-0.681005	1.44154	0.329494	-0.535428	-1.2356	0	cluster1	dme-clu-57	196	24	GC24
piR-11395	1.75751	-0.53205	-0.128651	-0.619271	-0.477536	1.61548	0.332937	-0.593633	-0.745445	-0.609338	-0.43047	-0.7616	-0.816789	0.480139	1.52872	1.38487	-0.139987	-1.33987	-0.31497	0.409962	cluster1	dme-clu-57	196	24	GC24
piR-11745	1.63646	-0.59999	-0.59999	-0.72161	0.285131	1.58513	0.398878	-0.564953	-0.742891	-0.676164	-0.512719	-0.370297	-1.08241	0.484234	1.48119	1.24797	-0.115359	-1.42626	-0.272666	0.566307	cluster1	dme-clu-57	196	24	GC24
piR-11781	1.77136	-0.351507	-0.588477	-0.56873	-0.262643	1.68539	0.152629	-0.532909	-0.668723	-0.636386	1.09545	1.09545	-0.730297	-0.730297	-0.730297	1.76563	-0.53414	-0.53414	-0.53414	-0.163209	cluster1	dme-clu-57	196	24	GC24
piR-11920	1.73577	-0.606274	-0.390341	-0.68102	-0.0581358	1.76792	-0.206956	-0.477487	-0.633043	-0.450434	-0.791155	0.121716	-0.791155	-0.182574	1.64317	1.58526	-0.482472	-0.137849	-1.10279	0.137849	cluster1	dme-clu-57	196	24	GC24
piR-1212	1.77185	-0.444734	-0.218118	-0.565124	-0.543879	1.77352	-0.289555	-0.550154	-0.593588	-0.340227	-0.447214	-0.447214	-0.447214	1.78885	-0.447214	1.09545	1.09545	-0.730297	-0.730297	-0.730297	cluster1	dme-clu-57	196	24	GC24
piR-1218	1.76258	-0.369858	-0.467189	-0.697244	-0.228286	1.72411	0.01964	-0.520459	-0.674773	-0.548516	-0.812866	-0.812866	-0.258639	0.295588	1.58878	0.340341	-0.560561	-1.06106	-0.26026	1.54154	cluster1	dme-clu-57	196	24	GC24
piR-12185	1.61776	-0.642745	-0.547423	-0.751685	0.324096	1.67438	0.187579	-0.560143	-0.642263	-0.659551	-0.773146	-0.741021	-0.655354	0.897363	1.27216	0.023332	-0.248875	-1.3377	0.101105	1.46214	cluster1	dme-clu-57	196	24	GC24
piR-12196	1.73713	-0.493225	-0.540378	-0.667692	-0.0358366	1.74314	-0.050802	-0.511195	-0.590573	-0.590573	-0.730297	1.09545	1.09545	-0.730297	-0.730297	1.71199	-0.156994	-0.119615	-0.717688	-0.717688	cluster1	dme-clu-57	196	24	GC24
piR-12235	1.73986	-0.400557	-0.452762	-0.77074	-0.115801	1.59706	0.351574	-0.456416	-0.791437	-0.700784	1.74802	-0.132761	-0.685931	-0.354029	-0.575297	1.69358	-0.30852	-0.0459498	-0.932125	-0.406984	cluster1	dme-clu-57	196	24	GC24
piR-12303	1.78103	-0.42511	-0.445258	-0.58629	-0.324373	1.75779	-0.118075	-0.546572	-0.546572	-0.546572	1.78885	-0.447214	-0.447214	-0.447214	-0.447214	1.68732	-0.613572	-0.613572	-0.613572	0.153393	cluster1	dme-clu-57	196	24	GC24
piR-12423	1.76259	-0.589844	-0.263695	-0.63148	-0.277574	1.6623	0.20364	-0.477068	-0.734479	-0.654395	1.55225	-0.108117	0.0463358	-0.26257	-1.2279	0.742322	1.35554	-0.484123	-0.613222	-1.00052	cluster1	dme-clu-57	196	24	GC24
piR-12459	1.7787	-0.452143	-0.302757	-0.60153	-0.422266	1.71252	0.00714294	-0.341076	-0.707151	-0.671437	1.22416	-0.600312	-1.24771	0.753332	-0.129479	1.18746	0.587058	0.12008	-0.48032	-1.41428	cluster1	dme-clu-57	196	24	GC24
piR-12594	1.68808	-0.67965	-0.0417114	-0.814598	-0.152124	1.60861	0.293569	-0.373213	-0.859408	-0.669561	1.57645	-0.161841	0.227776	-0.611398	-1.03098	1.51085	0.463727	-0.309151	-0.732987	-0.932439	cluster1	dme-clu-57	196	24	GC24
piR-12608	1.77345	-0.461609	-0.534591	-0.552836	-0.224419	1.72684	0.0138702	-0.520131	-0.575612	-0.644963	1.06915	-0.864418	-0.0682435	0.955409	-1.0919	1.26386	0.731709	-0.997785	-0.066519	-0.931266	cluster1	dme-clu-57	196	24	GC24
piR-12673	1.77615	-0.467714	-0.358435	-0.62799	-0.322009	1.68984	0.129554	-0.484421	-0.636506	-0.698467	1.70917	0.0838858	-0.597687	-0.597687	-0.597687	0.592378	0.978712	0.592378	-1.08173	-1.08173	cluster1	dme-clu-57	196	24	GC24
piR-12690	1.75437	-0.494397	-0.560537	-0.593607	-0.105824	1.63105	0.299802	-0.576876	-0.690519	-0.663461	0.855985	-0.978269	-0.0611418	1.16169	-0.978269	0.4636	-1.08173	0.849934	-1.08173	0.849934	cluster1	dme-clu-57	196	24	GC24
piR-12831	1.75815	-0.52828	-0.402996	-0.664004	-0.162869	1.68937	0.122456	-0.450324	-0.707087	-0.654418	1.47379	-0.0272925	-1.25545	-0.43668	0.245632	0.555368	0.555368	0.902473	-0.485947	-1.52726	cluster1	dme-clu-57	196	24	GC24
piR-13107	1.74321	-0.303249	-0.638124	-0.666031	-0.135811	1.72953	-0.0527295	-0.348015	-0.632754	-0.69603	1.4901	0.504006	-0.482092	-1.02992	-0.482092	0.858386	0.0168311	-0.15148	0.858386	-1.58212	cluster1	dme-clu-57	196	24	GC24
piR-13147	1.71956	-0.647446	-0.171724	-0.757674	-0.142717	1.68778	0.0861684	-0.339991	-0.70527	-0.728685	1.33018	-0.606158	0.768923	-0.465844	-1.0271	1.29427	0.631352	-0.0947027	-1.2627	-0.568216	cluster1	dme-clu-57	196	24	GC24
piR-13197	1.74741	-0.522847	-0.493363	-0.65061	-0.0805891	1.6761	0.180849	-0.611104	-0.687935	-0.557913	1.35627	0.312984	-0.991117	-0.991117	0.312984	0.447214	1.56525	-0.67082	-0.67082	-0.67082	cluster1	dme-clu-57	196	24	GC24
piR-13202	1.76537	-0.625967	-0.203967	-0.546842	-0.388592	1.7435	-0.138502	-0.301446	-0.635481	-0.66807	1.34187	-0.947204	-0.947204	0.63147	-0.0789337	1.28861	0.579284	-1.13492	0.106399	-0.83937	cluster1	dme-clu-57	196	24	GC24
piR-13340	1.7355	-0.481004	-0.509567	-0.703797	-0.041131	1.64607	0.233134	-0.429179	-0.742674	-0.707351	-0.47305	0	1.53741	0.118262	-1.18262	1.43412	0.383257	-1.16213	0.0123631	-0.667609	cluster1	dme-clu-57	196	24	GC24
piR-13399	1.76839	-0.547359	-0.428602	-0.590543	-0.201886	1.65312	0.22162	-0.448947	-0.720028	-0.705761	1.58278	-0.248048	-0.661461	0.283483	-0.956756	1.63566	-0.380906	-0.660984	-0.829031	0.235266	cluster1	dme-clu-57	196	24	GC24
piR-13528	1.78258	-0.395966	-0.579965	-0.447486	-0.359166	1.64206	0.233862	-0.401086	-0.721703	-0.753136	0.880771	0.330289	-1.71436	0.0943683	0.408929	-0.0407877	0.112166	-1.51934	1.28481	0.163151	cluster1	dme-clu-57	196	24	GC24
piR-13529	1.71839	-0.616682	-0.325663	-0.748333	-0.027716	1.54012	0.444523	-0.381661	-0.803734	-0.799244	1.64393	-0.575977	0.203992	-0.395984	-0.875965	0.830278	0.830278	0.500803	-1.21247	-0.948889	cluster1	dme-clu-57	196	24	GC24
piR-1356	1.63836	-0.506792	-0.667678	-0.734714	0.270825	1.68818	0.146221	-0.545004	-0.631407	-0.657993	1.27886	0.459078	-1.01653	-1.01653	0.295122	1.47687	-0.694996	-0.694996	-0.694996	0.608121	cluster1	dme-clu-57	196	24	GC24
piR-13579	1.71331	-0.546231	-0.320981	-0.813715	-0.0323797	1.68397	0.155569	-0.540398	-0.695058	-0.604081	1.41625	0.537556	-0.186077	-0.651269	-1.11646	1.71302	-0.108294	-0.354418	-0.354418	-0.895889	cluster1	dme-clu-57	196	24	GC24
piR-13626	1.74113	-0.416292	-0.50745	-0.727751	-0.0896394	1.70968	0.0809064	-0.627024	-0.595088	-0.568474	-0.111803	-0.950329	-0.950329	0.726722	1.28574	0.160969	-0.643875	-1.24751	0.36218	1.36823	cluster1	dme-clu-57	196	24	GC24
piR-13643	1.7845	-0.409556	-0.497318	-0.526572	-0.351048	1.72445	-0.0489732	-0.3161	-0.679689	-0.679689	1.62916	-0.722205	0.285523	-0.722205	-0.470273	0.46303	1.51537	-0.484076	-1.01025	-0.484076	cluster1	dme-clu-57	196	24	GC24
piR-13670	1.63859	-0.525005	-0.699324	-0.68907	0.274807	1.65834	0.215458	-0.476738	-0.710719	-0.686346	1.67025	-0.908814	-0.29475	0.0736876	-0.540376	-0.497311	0.745967	1.2788	-1.20776	-0.3197	cluster1	dme-clu-57	196	24	GC24
piR-13679	1.75962	-0.445257	-0.559425	-0.609374	-0.145565	1.66703	0.186679	-0.461347	-0.740771	-0.651593	1.56385	-0.344787	-1.14518	-0.283218	0.209335	0.929981	1.08498	-1.16248	-0.774984	-0.0774984	cluster1	dme-clu-57	196	24	GC24
piR-13716	1.78113	-0.422126	-0.527988	-0.527988	-0.303031	1.72996	0.00600679	-0.6187	-0.546618	-0.570645	1.75705	-0.252648	-0.252648	-0.597169	-0.654589	-0.447214	-0.447214	-0.447214	-0.447214	1.78885	cluster1	dme-clu-57	196	24	GC24
piR-13737	1.73165	-0.520998	-0.604136	-0.604136	-0.00237537	1.65798	0.215003	-0.470409	-0.701285	-0.701285	-0.447214	-0.447214	-0.447214	-0.447214	1.78885	1.72581	-0.583374	-0.583374	0.0243072	-0.583374	cluster1	dme-clu-57	196	24	GC24
piR-13963	1.69592	-0.495152	-0.251134	-0.901847	-0.0477867	1.54904	0.467229	-0.53911	-0.754754	-0.722407	0.457636	-0.969852	-1.17978	0.961455	0.730538	1.56687	0.398357	-0.783435	-0.398357	-0.783435	cluster1	dme-clu-57	196	24	GC24
piR-13973	1.78431	-0.490002	-0.499763	-0.324065	-0.47048	1.72431	-0.0726876	-0.284693	-0.738991	-0.62794	-0.942809	0.471405	-0.942809	0	1.41421	1.23271	0.160788	-1.3131	0.562758	-0.643152	cluster1	dme-clu-57	196	24	GC24
piR-1402	1.78169	-0.51454	-0.483822	-0.491501	-0.291829	1.57964	0.413077	-0.61324	-0.632364	-0.747108	1.72582	-0.0784465	-0.784465	-0.313786	-0.549125	0.807607	1.31236	-0.706656	-0.454279	-0.959033	cluster1	dme-clu-57	196	24	GC24
piR-14150	1.78226	-0.463875	-0.382493	-0.577809	-0.358079	1.70024	0.0659981	-0.381846	-0.672552	-0.711836	1.59218	-0.629468	-0.999743	-0.166624	0.203651	1.69376	-0.378394	-0.378394	-0.918956	-0.0180187	cluster1	dme-clu-57	196	24	GC24
piR-14189	1.76915	-0.420931	-0.599555	-0.537425	-0.211242	1.66505	0.211696	-0.556113	-0.687737	-0.632894	1.05501	0.395628	0.395628	-1.58251	-0.263752	1.10905	0.70045	-1.28416	0.233483	-0.758821	cluster1	dme-clu-57	196	24	GC24
piR-14202	1.77592	-0.481695	-0.514024	-0.540964	-0.239231	1.71388	0.0226254	-0.384632	-0.690075	-0.661794	0.392232	-0.784465	-0.784465	-0.392232	1.56893	1.73205	0	-0.57735	-0.57735	-0.57735	cluster1	dme-clu-57	196	24	GC24
piR-14203	1.71016	-0.459667	-0.306445	-0.87485	-0.0691972	1.46124	0.510935	-0.208529	-0.93184	-0.831808	0.511811	-1.33406	0.00839034	1.30889	-0.49503	0.384678	-1.45857	0.705242	-0.577016	0.945666	cluster1	dme-clu-57	196	24	GC24
piR-14220	1.75965	-0.246731	-0.273845	-0.626318	-0.612761	1.70434	0.0870019	-0.526473	-0.559935	-0.704938	1.65534	0.160935	-0.586265	-0.87365	-0.356357	1.68089	0.172399	-0.617763	-0.617763	-0.617763	cluster1	dme-clu-57	196	24	GC24
piR-14488	1.62397	-0.93555	0.0745302	-0.690385	-0.0725689	1.68014	-0.211909	-0.111	-0.363273	-0.993955	-0.764013	-0.844154	-0.496875	0.705242	1.3998	-1.14845	-0.525797	-0.422022	0.927064	1.16921	cluster1	dme-clu-57	196	24	GC24
piR-14530	1.74804	-0.447125	-0.492647	-0.700024	-0.108241	1.63383	0.267475	-0.444688	-0.742803	-0.713819	1.72277	-0.223322	-0.319032	-0.893289	-0.287128	1.25602	0.772938	-0.289852	-0.531395	-1.20772	cluster1	dme-clu-57	196	24	GC24
piR-14562	1.72231	-0.381647	-0.561054	-0.756771	-0.0228336	1.72402	0.0296224	-0.556901	-0.616146	-0.580599	0.745804	0.745804	-1.53304	0.538636	-0.497202	0.561951	-0.749269	-0.561951	1.49854	-0.749269	cluster1	dme-clu-57	196	24	GC24
piR-14865	1.75998	-0.488169	-0.373978	-0.695142	-0.20269	1.58898	0.344984	-0.386023	-0.841299	-0.70664	0.778515	-0.758028	-1.27021	0.163898	1.08582	1.64309	-1.07219	-0.236717	-0.027849	-0.30634	cluster1	dme-clu-57	196	24	GC24
piR-14867	1.66918	-0.867258	-0.316415	-0.591836	0.106326	1.64078	0.264115	-0.587375	-0.77093	-0.546585	-0.507337	-0.892769	-0.758316	0.935794	1.22263	0.133677	-0.551419	-1.2198	0.167097	1.47045	cluster1	dme-clu-57	196	24	GC24
piR-14928	1.66569	-0.0278943	-0.0810263	-0.721931	-0.834837	-0.791992	1.56328	0.398584	-0.791992	-0.377878	1.46778	-0.112602	0.450409	-0.902794	-0.902794	1.23572	0.707404	0.0268635	-0.859631	-1.11036	cluster1	dme-clu-57	196	24	GC24
piR-14937	1.5788	-0.750081	-0.636661	-0.606416	0.414359	1.71929	0.040803	-0.622246	-0.631519	-0.506328	-0.911877	-0.504789	-0.749042	1.02179	1.14392	-0.744836	-0.401065	-0.458361	-0.143238	1.7475	cluster1	dme-clu-57	196	24	GC24
piR-15044	1.76497	-0.542587	-0.42565	-0.612749	-0.183981	1.68552	0.123481	-0.46923	-0.555667	-0.784107	1.5964	0.357813	-0.743151	-0.743151	-0.46791	0.116997	0.70198	-1.44296	1.09197	-0.467987	cluster1	dme-clu-57	196	24	GC24
piR-15058	1.45278	-0.733038	-0.00166222	-1.09873	0.380648	1.61994	0.302389	-0.734374	-0.734374	-0.453584	-0.540531	-0.720708	-0.296005	-0.193047	1.75029	-0.351643	-0.882424	-0.882424	0.859202	1.25729	cluster1	dme-clu-57	196	24	GC24
piR-15301	1.67965	-0.588946	-0.508878	-0.740186	0.158357	1.70777	0.0826049	-0.541421	-0.667124	-0.581826	0.414263	0.864549	0.864549	-1.20677	-0.936595	0.0420936	1.19967	-0.58931	0.673498	-1.32595	cluster1	dme-clu-57	196	24	GC24
piR-15345	1.71941	-0.183995	-0.548814	-0.826394	-0.160203	1.59968	0.326662	-0.387911	-0.784228	-0.754204	1.53916	-0.981878	-0.716506	-0.185761	0.344984	-0.0922531	0.676523	-1.16854	-0.707274	1.29154	cluster1	dme-clu-57	196	24	GC24
piR-15369	1.75384	-0.403975	-0.315298	-0.768538	-0.266032	1.65308	0.230526	-0.484397	-0.717841	-0.681365	-0.0913466	-0.776446	-1.119	0.707936	1.27885	0.883541	0.348062	-1.25838	0.883541	-0.856767	cluster1	dme-clu-57	196	24	GC24
piR-15513	1.76287	-0.245293	-0.299203	-0.595711	-0.622666	1.69355	0.0409731	-0.286811	-0.723857	-0.723857	0.771589	0.771589	-1.63963	0.289346	-0.192897	1.43684	0.622137	-0.414758	-0.711014	-0.933205	cluster1	dme-clu-57	196	24	GC24
piR-15519	1.7498	-0.436143	-0.368159	-0.760373	-0.185125	1.60706	0.32546	-0.441816	-0.694764	-0.795943	1.73808	-0.365911	-0.731823	-0.0914779	-0.548867	1.10961	1.08102	-0.749275	-0.720677	-0.720677	cluster1	dme-clu-57	196	24	GC24
piR-15620	1.70887	-0.352578	-0.658241	-0.722217	0.0241687	1.67838	0.158995	-0.466635	-0.701834	-0.668907	-1.08794	-1.08794	0.629858	0.629858	0.916157	-0.724612	-0.882136	1.16568	-0.567087	1.00816	cluster1	dme-clu-57	196	24	GC24
piR-15657	1.73355	-0.549498	-0.387223	-0.734157	-0.0626719	1.50758	0.407629	-0.174698	-0.781289	-0.959222	1.7626	-0.498326	-0.682891	-0.359902	-0.221478	1.18726	0.784802	-0.281724	-0.362216	-1.32813	cluster1	dme-clu-57	196	24	GC24
piR-15796	1.73443	-0.541389	-0.244544	-0.781693	-0.166799	1.66098	0.12263	-0.266064	-0.802571	-0.714978	1.57311	-0.45671	-0.118406	0.135321	-1.13332	1.23109	-0.773008	0.0858898	0.658488	-1.20246	cluster1	dme-clu-57	196	24	GC24
piR-1584	1.75886	-0.584798	-0.584798	-0.450875	-0.138387	1.74954	-0.119697	-0.382047	-0.636198	-0.611603	1.0509	-0.0553107	-0.608418	-1.2998	0.912627	1.55899	0.457529	-0.643929	-0.728657	-0.643929	cluster1	dme-clu-57	196	24	GC24
piR-15891	1.73628	-0.443087	-0.417326	-0.777979	-0.0978913	1.62102	0.265544	-0.372871	-0.849369	-0.664322	0.213152	-0.516052	-1.44158	1.08259	0.661893	1.58004	0.316008	-0.790021	-0.26334	-0.842689	cluster1	dme-clu-57	196	24	GC24
piR-15896	1.74705	-0.554602	-0.5195	-0.604746	-0.0681969	1.62481	0.282433	-0.42365	-0.752061	-0.731535	1.50604	-0.858818	-0.858818	0.448079	-0.236486	0.674527	1.03588	0.0722708	-1.55382	-0.228858	cluster1	dme-clu-57	196	24	GC24
piR-15975	1.72891	-0.338672	-0.287216	-0.87194	-0.231083	1.56339	0.397848	-0.376432	-0.788283	-0.79652	1.76911	-0.379094	-0.315912	-0.379094	-0.695006	1.23354	0.693609	-0.407028	-0.178594	-1.34153	cluster1	dme-clu-57	196	24	GC24
piR-15979	1.75688	-0.668937	-0.389601	-0.53662	-0.161721	1.6688	0.061554	-0.4115	-0.952947	-0.365904	-0.529174	-0.905475	-0.729084	0.964272	1.19946	0.50812	-0.621035	-1.20733	-0.0564577	1.3767	cluster1	dme-clu-57	196	24	GC24
piR-16147	1.74308	-0.448315	-0.373038	-0.774514	-0.147208	1.67293	0.17129	-0.456774	-0.713709	-0.673741	-0.81013	-1.27751	0.903607	0.28043	0.903607	0.865485	0.259645	-1.47132	0.865485	-0.519291	cluster1	dme-clu-57	196	24	GC24
piR-16211	1.76457	-0.272624	-0.287604	-0.557232	-0.647108	1.67294	0.189073	-0.540893	-0.672526	-0.648593	1.25278	0.186584	0.586406	-1.01288	-1.01288	0.239046	1.19523	-0.478091	0.478091	-1.43427	cluster1	dme-clu-57	196	24	GC24
piR-16244	1.73816	-0.573482	-0.404337	-0.694299	-0.066047	1.66606	0.184627	-0.440009	-0.677702	-0.732979	1.37961	-0.429715	0.701113	-0.995129	-0.65588	1.35961	0.202495	0.202495	-1.38854	-0.376062	cluster1	dme-clu-57	196	24	GC24
piR-16580	1.70861	-0.650694	0.0711023	-0.650694	-0.478324	1.74408	-0.196912	-0.234419	-0.69388	-0.618866	1.53243	0.343476	-0.317055	-0.449161	-1.10969	1.72499	-0.280812	-0.882553	-0.347673	-0.213952	cluster1	dme-clu-57	196	24	GC24
piR-16841	1.7566	-0.189148	-0.491476	-0.708531	-0.367444	1.71079	0.0730588	-0.560117	-0.663617	-0.560117	1.70023	-0.211271	-0.462785	-0.91551	-0.110666	1.52652	0.419502	-0.71665	-0.279668	-0.949707	cluster1	dme-clu-57	196	24	GC24
piR-16988	1.75683	-0.551825	-0.357873	-0.670699	-0.176434	1.66292	0.142763	-0.324301	-0.663582	-0.817801	1.75387	-0.276072	-0.235473	-0.519664	-0.722658	0.577066	0.94698	0.503083	-0.532676	-1.49445	cluster1	dme-clu-57	196	24	GC24
piR-17040	1.78386	-0.509139	-0.452984	-0.321955	-0.49978	1.70449	-0.00258648	-0.700935	-0.274166	-0.7268	-0.362819	-0.652022	-1.09897	1.0832	1.03062	0.028643	-1.0216	-0.973861	0.792455	1.17436	cluster1	dme-clu-57	196	24	GC24
piR-1705	1.71847	-0.376708	-0.115693	-0.877574	-0.34849	1.66623	0.210354	-0.575707	-0.680884	-0.619992	0.488815	-0.499215	1.52885	-0.863226	-0.65522	1.54128	0.245808	-0.0199304	-0.916797	-0.850362	cluster1	dme-clu-57	196	24	GC24
piR-17112	1.76002	-0.390885	-0.282306	-0.742475	-0.344351	1.63146	0.235289	-0.350645	-0.684811	-0.831295	1.61481	-0.5253	-0.865773	0.301561	-0.5253	0.896579	1.10913	-0.26279	-0.436696	-1.30622	cluster1	dme-clu-57	196	24	GC24
piR-17130	1.57795	-0.683837	-0.683837	-0.630827	0.420551	1.6615	0.194958	-0.431693	-0.718909	-0.705853	1.45363	-0.699896	0.646058	-0.699896	-0.699896	-0.765653	1.7554	-0.392164	-0.298792	-0.298792	cluster1	dme-clu-57	196	24	GC24
piR-17136	1.75947	-0.532054	-0.251101	-0.69009	-0.286221	1.75846	-0.247883	-0.275273	-0.679282	-0.556025	0.59061	-0.838285	0.78113	-1.31458	0.78113	1.47762	-0.16418	-1.25871	0.291876	-0.346602	cluster1	dme-clu-57	196	24	GC24
piR-1722	1.74426	-0.520738	-0.0762056	-0.6795	-0.467818	1.76201	-0.205626	-0.427207	-0.43607	-0.693103	-0.229095	-0.934002	1.09261	-0.934002	1.00449	1.34398	-0.335994	-0.335994	0.597323	-1.26931	cluster1	dme-clu-57	196	24	GC24
piR-17242	1.76344	-0.378509	-0.202458	-0.649921	-0.532554	1.57572	0.25431	-0.144607	-0.767915	-0.917509	0.18562	-0.510456	-1.09052	1.57777	-0.162418	1.53144	0.391007	-0.260671	-0.99381	-0.66797	cluster1	dme-clu-57	196	24	GC24
piR-17275	1.70603	-0.398374	-0.634698	-0.724726	0.0517662	1.73466	-0.0231804	-0.47391	-0.615567	-0.622006	1.78885	-0.447214	-0.447214	-0.447214	-0.447214	-0.985978	1.27355	0.0410824	-0.985978	0.657318	cluster1	dme-clu-57	196	24	GC24
piR-17414	1.6481	-0.422133	0.224814	-0.761781	-0.688999	1.76707	-0.498747	-0.217196	-0.646226	-0.404897	0.93309	0.24936	0.89287	-1.27898	-0.796344	1.67884	-0.457866	0.152622	-0.635924	-0.737672	cluster1	dme-clu-57	196	24	GC24
piR-17478	1.7812	-0.531537	-0.312023	-0.531537	-0.4061	1.61128	0.274822	-0.327527	-0.722819	-0.83576	1.64296	-0.208263	-0.786771	-0.786771	0.138842	0.0332411	0.531858	1.36289	-0.963993	-0.963993	cluster1	dme-clu-57	196	24	GC24
piR-18081	1.67299	-0.370495	-0.219125	-1.00481	-0.078568	1.46772	0.474708	-0.179226	-1.01178	-0.751419	1.76542	-0.268881	-0.463466	-0.33964	-0.693431	1.38574	0.66691	-0.341442	-0.690871	-1.02033	cluster1	dme-clu-57	196	24	GC24
piR-18206	1.67826	-0.503351	0.110029	-0.857467	-0.427469	1.5847	0.019943	0.111987	-0.823798	-0.892831	1.39573	0.334974	0.204707	-1.07936	-0.856045	1.14513	0.776645	0.110544	-1.07993	-0.952382	cluster1	dme-clu-57	196	24	GC24
piR-1825	1.77414	-0.297288	-0.517856	-0.613755	-0.345237	1.77461	-0.254058	-0.434173	-0.604809	-0.481572	0.792118	0	1.18818	-0.990148	-0.990148	0	1.70856	-0.703526	-0.703526	-0.301511	cluster1	dme-clu-57	196	24	GC24
piR-18441	1.70959	-0.550969	-0.0962219	-0.847543	-0.214852	1.58441	0.366026	-0.419043	-0.826871	-0.704523	1.37262	-0.379051	0.53986	-1.26925	-0.264187	1.7263	-0.251752	-0.251752	-0.341664	-0.881133	cluster1	dme-clu-57	196	24	GC24
piR-18782	1.47244	-0.371559	-1.11192	-0.472726	0.483763	1.56643	0.427874	-0.691008	-0.786591	-0.51671	-0.31962	-0.905591	-0.783831	0.532701	1.47634	0.115879	0.0044569	-1.08748	-0.597224	1.56437	cluster1	dme-clu-57	196	24	GC24
piR-18885	1.719	-0.605433	-0.431251	-0.701534	0.0192201	1.47804	0.480364	-0.203231	-0.83879	-0.916387	0.658947	-1.23802	-0.818691	1.13818	0.259585	1.11876	0.99199	-0.386654	-0.608505	-1.11559	cluster1	dme-clu-57	196	24	GC24
piR-18941	1.701	-0.483557	-0.553525	-0.747881	0.0839617	1.66911	0.196058	-0.548334	-0.595513	-0.721326	-0.595643	-1.06589	-0.438895	1.28534	0.815091	1.08842	-0.16745	-1.52798	0.669799	-0.0627937	cluster1	dme-clu-57	196	24	GC24
piR-19040	1.76705	-0.295931	-0.480889	-0.680073	-0.310159	1.67781	0.163581	-0.510639	-0.742748	-0.588009	1.66641	-0.526235	-0.964764	-0.0877058	-0.0877058	0.559629	1.10829	-0.318221	0.17557	-1.52526	cluster1	dme-clu-57	196	24	GC24
piR-19049	1.77537	-0.497102	-0.556281	-0.485267	-0.236715	1.75784	-0.122347	-0.509181	-0.536169	-0.590146	-1.00905	-1.00905	0.792825	1.1532	0.072075	1.56525	-0.67082	0.447214	-0.67082	-0.67082	cluster1	dme-clu-57	196	24	GC24
piR-19073	1.73958	-0.483788	-0.437468	-0.735975	-0.0823469	1.60944	0.337518	-0.518747	-0.772301	-0.655915	-0.902932	-0.677199	-0.3386	0.3386	1.58013	1.74371	-0.232495	-0.348743	-0.813733	-0.348743	cluster1	dme-clu-57	196	24	GC24
piR-19178	1.70101	-0.414881	-0.570461	-0.777902	0.0622322	1.72885	0.00923968	-0.529742	-0.617005	-0.591339	0.703856	0.312825	-1.40771	1.01668	-0.62565	-0.447214	-0.447214	-0.447214	-0.447214	1.78885	cluster1	dme-clu-57	196	24	GC24
piR-19295	1.68558	-0.317394	-0.635816	-0.805298	0.0729288	1.73554	-0.0542088	-0.402694	-0.587692	-0.690947	-0.637776	-0.637776	-0.637776	0.267708	1.64562	-0.556338	-0.800883	-0.800883	1.27774	0.880359	cluster1	dme-clu-57	196	24	GC24
piR-1944	1.76565	-0.219906	-0.358681	-0.572181	-0.614882	1.63848	0.261076	-0.477139	-0.648188	-0.774225	1.64081	0.179815	-0.269723	-0.775452	-0.775452	1.68509	0.105318	-0.640684	-0.377389	-0.772331	cluster1	dme-clu-57	196	24	GC24
piR-19445	1.72073	-0.424907	-0.699267	-0.607814	0.0112558	1.67226	0.193056	-0.687315	-0.593468	-0.584531	-0.264552	-1.14639	-0.154322	1.60936	-0.044092	1.63587	0.200132	-0.626502	-0.887544	-0.321952	cluster1	dme-clu-57	196	24	GC24
piR-19606	1.69312	-0.556748	-0.551981	-0.709282	0.124887	1.49646	0.44785	-0.216975	-0.760922	-0.966414	0.112477	-1.52845	-0.334348	0.813529	0.936791	-0.139581	0.921817	-1.41908	-0.357677	0.994516	cluster1	dme-clu-57	196	24	GC24
piR-19794	1.61373	-0.440523	-0.885612	-0.577474	0.289878	1.72058	-0.0281853	-0.655948	-0.707194	-0.329255	-0.346255	-0.844862	-0.927964	0.886413	1.23267	-0.398464	-0.544689	-0.800583	0.0402119	1.70352	cluster1	dme-clu-57	196	24	GC24
piR-19970	1.6772	-0.529103	-0.66189	-0.66189	0.175687	1.72773	0.0160719	-0.554481	-0.594661	-0.594661	1.01141	-0.987894	1.01141	-0.987894	-0.0470425	0.319713	1.119	-1.05049	0.662263	-1.05049	cluster1	dme-clu-57	196	24	GC24
piR-2010	1.70798	-0.50989	-0.649889	-0.627784	0.0795782	1.615	0.338876	-0.604343	-0.651291	-0.698239	0.938418	-1.32673	-0.679544	0.938418	0.129437	0.931849	0.673002	-1.26835	0.543578	-0.880079	cluster1	dme-clu-57	196	24	GC24
piR-20157	1.73881	-0.685137	-0.450162	-0.549099	-0.0544152	1.77454	-0.419051	-0.252641	-0.50982	-0.593025	1.46131	-0.814503	-0.694723	0.622855	-0.574943	1.34854	0.599351	-0.0428108	-0.899026	-1.00605	cluster1	dme-clu-57	196	24	GC24
piR-20162	1.76497	-0.402376	-0.283492	-0.713304	-0.365797	1.68045	0.161139	-0.535212	-0.581252	-0.725127	1.37002	-0.388789	0.722037	-0.851633	-0.851633	1.25141	-0.24175	-1.23719	-0.526161	0.75369	cluster1	dme-clu-57	196	24	GC24
piR-20173	1.72833	-0.218305	-0.449688	-0.847063	-0.213275	1.56121	0.434563	-0.531133	-0.830039	-0.6346	1.74822	-0.0907544	-0.66394	-0.520644	-0.472878	0.975914	1.07113	-1.23774	-0.547464	-0.261831	cluster1	dme-clu-57	196	24	GC24
piR-20284	1.68273	-0.667117	-0.577504	-0.602396	0.16429	1.63574	0.263941	-0.454952	-0.767514	-0.677218	-0.291378	-1.12389	-0.231913	1.6115	0.0356789	0.39182	-1.19995	-0.832618	0.39182	1.24893	cluster1	dme-clu-57	196	24	GC24
piR-20403	1.69664	-0.203212	-0.642102	-0.816456	-0.0348707	1.68501	0.081103	-0.651245	-0.790452	-0.324412	-0.752415	-0.325513	-0.939184	0.554973	1.46214	0.628635	-0.192083	-1.11757	-0.681021	1.36204	cluster1	dme-clu-57	196	24	GC24
piR-2071	1.75538	-0.397564	-0.467424	-0.715107	-0.175284	1.63434	0.255635	-0.414569	-0.697011	-0.778393	0.783986	0.317328	0.130664	-1.73597	0.503991	1.48308	0.596454	-0.693177	-0.733478	-0.652876	cluster1	dme-clu-57	196	24	GC24
piR-20920	1.78119	-0.412264	-0.332982	-0.588445	-0.4475	1.75053	-0.110666	-0.613693	-0.613693	-0.412482	1.24392	-1.32505	0.703088	-0.243377	-0.378586	1.10478	0.435218	-0.513334	0.435218	-1.46189	cluster1	dme-clu-57	196	24	GC24
piR-2099	1.58329	-0.695464	-0.720125	-0.572154	0.404454	1.5902	0.363943	-0.459027	-0.819692	-0.675426	-0.365009	-0.908639	-0.860101	1.17851	0.955236	-0.385635	-0.682277	-0.97892	0.615533	1.4313	cluster1	dme-clu-57	196	24	GC24
piR-21011	1.7503	-0.31595	-0.605662	-0.665791	-0.162895	1.67731	0.172142	-0.511237	-0.67992	-0.658294	1.70377	-0.18364	-0.132629	-0.897796	-0.489707	1.60428	0.145843	-0.461838	-0.218765	-1.06952	cluster1	dme-clu-57	196	24	GC24
piR-21225	1.78189	-0.346317	-0.389849	-0.578485	-0.467238	1.57531	0.380393	-0.397362	-0.807451	-0.750887	1.47051	-0.296011	0.515632	-1.01217	-0.677961	1.32167	0.52144	0.108418	-0.795067	-1.15646	cluster1	dme-clu-57	196	24	GC24
piR-21278	1.67445	-0.454849	-0.0999669	-0.979676	-0.139954	1.527	0.428266	-0.285511	-0.903048	-0.766709	1.74488	-0.214342	-0.33156	-0.398542	-0.800433	1.16346	0.872595	-0.135737	-1.12468	-0.77564	cluster1	dme-clu-57	196	24	GC24
piR-21298	1.73178	-0.285127	-0.626753	-0.71873	-0.101174	1.68357	0.108216	-0.361039	-0.715375	-0.715375	1.68661	-0.746	-0.746	0.0108116	-0.20542	-0.730297	1.09545	-0.730297	-0.730297	1.09545	cluster1	dme-clu-57	196	24	GC24
piR-21589	1.72813	-0.436807	-0.188477	-0.850691	-0.252151	1.66712	0.0687773	-0.207301	-0.812734	-0.715865	1.62189	0.285167	-0.457455	-0.605979	-0.843618	1.31782	0.770901	-0.739649	-0.348989	-1.00009	cluster1	dme-clu-57	196	24	GC24
piR-21611	1.68951	-0.318513	-0.241983	-0.981779	-0.14723	1.46081	0.523606	-0.232304	-0.837647	-0.914467	1.7765	-0.613572	-0.488717	-0.363862	-0.310353	1.21979	0.807999	-0.2493	-0.560925	-1.21756	cluster1	dme-clu-57	196	24	GC24
piR-21648	1.63792	-0.617055	-0.5127	-0.775855	0.267693	1.59766	0.35374	-0.498216	-0.822153	-0.63103	1.13324	-1.37608	-0.226648	0.809458	-0.339972	0.902408	1.23175	-0.596116	-0.51378	-1.02427	cluster1	dme-clu-57	196	24	GC24
piR-21668	1.77196	-0.394131	-0.402274	-0.671	-0.304556	1.68904	0.0852641	-0.347823	-0.740309	-0.686173	1.71481	-0.0591312	-0.532181	-0.295656	-0.827837	1.60065	0.228665	-0.45733	-1.02899	-0.342997	cluster1	dme-clu-57	196	24	GC24
piR-21674	1.63236	-0.450929	-0.455438	-0.937932	0.211937	1.5259	0.474528	-0.397951	-0.755729	-0.846743	-0.325899	-0.62715	-1.1338	1.18036	0.906492	0.26528	-0.117902	-0.26528	-1.3264	1.4443	cluster1	dme-clu-57	196	24	GC24
piR-21774	1.33009	-0.782131	-1.01162	-0.262271	0.72593	1.58047	0.391506	-0.836877	-0.52157	-0.613534	-0.606122	-0.785297	-0.785297	0.965495	1.21122	-0.117419	-0.99381	-0.798111	0.435643	1.4737	cluster1	dme-clu-57	196	24	GC24
piR-21825	1.68427	-0.354955	-0.531257	-0.86623	0.0681701	1.47966	0.487821	-0.22738	-0.929087	-0.811011	1.50637	-0.720946	0.539244	-0.515799	-0.808866	1.60489	0.0135434	-0.325041	-0.155749	-1.13764	cluster1	dme-clu-57	196	24	GC24
piR-21889	1.70034	-0.16382	-0.237963	-0.951146	-0.347412	1.56217	0.406379	-0.408024	-0.852244	-0.708284	1.42952	-0.865021	0.576681	-0.235546	-0.905633	1.2748	0.814028	-0.721874	-0.325099	-1.04185	cluster1	dme-clu-57	196	24	GC24
piR-21982	1.72374	-0.326244	-0.0730396	-0.803436	-0.521016	1.48617	0.536582	-0.37569	-0.87744	-0.769626	1.43459	-1.34493	-0.298874	3.31817e-16	0.209212	1.46761	0.485195	-1.07866	-0.617521	-0.256632	cluster1	dme-clu-57	196	24	GC24
piR-22007	1.72341	-0.530913	-0.578	-0.642746	0.0282526	1.64143	0.261346	-0.499766	-0.660241	-0.742772	0.206027	-0.0147162	-1.11843	1.53049	-0.603365	1.25899	0.91248	-0.733449	-0.646821	-0.791201	cluster1	dme-clu-57	196	24	GC24
piR-22236	1.69551	-0.427564	-0.641346	-0.722436	0.0958334	1.63815	0.284306	-0.618253	-0.690458	-0.613741	0.4102	-0.773069	0.173546	-1.16749	1.35681	-0.520205	0.130051	-0.58523	-0.715282	1.69067	cluster1	dme-clu-57	196	24	GC24
piR-232	1.77629	-0.51239	-0.51239	-0.51239	-0.239115	1.67859	0.175972	-0.646755	-0.561054	-0.646755	1.78885	-0.447214	-0.447214	-0.447214	-0.447214	-0.447214	-0.447214	-0.447214	1.78885	-0.447214	cluster1	dme-clu-57	196	24	GC24
piR-2361	1.71969	-0.435944	-0.646691	-0.658734	0.0216768	1.62597	0.315344	-0.641809	-0.665639	-0.633866	1.65824	-0.569248	-0.940496	0.0494998	-0.197999	0.97912	-0.847596	-0.993734	-0.263047	1.12526	cluster1	dme-clu-57	196	24	GC24
piR-2489	1.6855	-0.631026	-0.631026	-0.581208	0.157756	1.70147	0.0862902	-0.450258	-0.682578	-0.654921	1.72581	0.0243072	-0.583374	-0.583374	-0.583374	-0.703339	0.395628	0.615422	1.05501	-1.36272	cluster1	dme-clu-57	196	24	GC24
piR-2623	1.72981	-0.638249	-0.0518718	-0.688993	-0.350698	1.62646	0.161087	-0.176676	-0.805437	-0.805437	1.30134	-1.46553	-0.218917	0.328375	0.0547292	-0.305935	-0.453968	1.27308	-1.24348	0.730297	cluster1	dme-clu-57	196	24	GC24
piR-2758	1.67436	-0.75026	-0.530672	-0.56727	0.173841	1.53268	0.315451	-1.07322	-0.610329	-0.164583	-0.510838	-0.549538	0.10836	-0.743037	1.69505	-0.529682	0.123822	-1.1144	-0.0481529	1.56841	cluster1	dme-clu-57	196	24	GC24
piR-2835	1.71583	-0.487519	-0.114194	-0.860845	-0.253276	1.66786	0.107059	-0.270464	-0.721238	-0.78322	1.63254	-0.207778	0.11873	-0.979526	-0.56397	0.635856	1.19992	-0.389718	-0.0307672	-1.41529	cluster1	dme-clu-57	196	24	GC24
piR-309	1.76861	-0.392766	-0.590311	-0.56707	-0.218461	1.73272	-0.00934439	-0.503262	-0.610055	-0.610055	-0.694996	-0.694996	-0.694996	1.47687	0.608121	0.896295	0.568382	0.568382	-1.5084	-0.524661	cluster1	dme-clu-57	196	24	GC24
piR-3479	1.74657	-0.560989	-0.185909	-0.724067	-0.275602	1.60294	0.315178	-0.378684	-0.807938	-0.731495	1.70924	-0.262959	-0.372526	-0.153393	-0.920358	1.59066	-0.252178	-0.543152	0.232779	-1.02811	cluster1	dme-clu-57	196	24	GC24
piR-3499	1.63435	-0.551119	-0.551119	-0.804507	0.272392	1.67807	0.171352	-0.52292	-0.690333	-0.63617	0.0967832	-1.05252	-0.689581	1.54853	0.0967832	0.104993	0.404975	1.30492	-0.419974	-1.39491	cluster1	dme-clu-57	196	24	GC24
piR-352	1.68948	-0.255728	-0.469533	-0.926488	-0.0377303	1.58396	0.377202	-0.457412	-0.685033	-0.818716	1.63274	-0.560494	-0.0731079	0.0081231	-1.00726	1.57754	0.413242	-0.76745	-0.652661	-0.570668	cluster1	dme-clu-57	196	24	GC24
piR-3570	1.71768	-0.257845	-0.0910796	-0.822282	-0.546477	1.67098	0.0663088	-0.218819	-0.795706	-0.722766	1.32703	-0.806625	-0.832645	0.806625	-0.494383	1.34506	0.62346	-0.155865	-1.1661	-0.646551	cluster1	dme-clu-57	196	24	GC24
piR-3682	1.74482	-0.586494	-0.659806	-0.410546	-0.0879741	1.74805	-0.0830606	-0.460609	-0.60219	-0.60219	1.03047	-0.132964	1.03047	-0.963993	-0.963993	1.5561	0.149985	-0.881164	0.0562445	-0.881164	cluster1	dme-clu-57	196	24	GC24
piR-420	1.74751	-0.505624	-0.585459	-0.585459	-0.0709648	1.70234	0.090657	-0.475949	-0.658522	-0.658522	1.71279	-0.54088	-0.240391	-0.0901466	-0.841368	1.52438	-1.03874	-0.634036	-0.229332	0.377724	cluster1	dme-clu-57	196	24	GC24
piR-4495	1.75263	-0.472836	-0.545209	-0.629644	-0.104941	1.66573	0.189332	-0.458125	-0.654324	-0.742614	1.42248	-0.531477	-1.00043	-0.531477	0.640899	1.36248	0.749726	-0.908322	-0.475788	-0.728099	cluster1	dme-clu-57	196	24	GC24
piR-4895	1.75487	-0.39455	-0.610473	-0.610473	-0.139368	1.7096	0.0819515	-0.589596	-0.583904	-0.618051	1.07923	-0.507873	-1.30142	0.920519	-0.190452	1.73548	-0.415328	-0.637825	-0.0444994	-0.637825	cluster1	dme-clu-57	196	24	GC24
piR-4903	1.74449	-0.564999	-0.420656	-0.673256	-0.0855746	1.50292	0.476716	-0.287829	-0.847949	-0.843861	1.52863	-0.382158	-0.127386	-1.21017	0.191079	1.56537	0.331136	-0.27093	-0.963305	-0.662272	cluster1	dme-clu-57	196	24	GC24
piR-5195	1.75434	-0.254446	-0.455324	-0.751062	-0.293505	1.61338	0.33694	-0.577759	-0.624269	-0.748296	-0.349795	-0.724576	-1.03689	0.899473	1.21179	-0.270364	-0.946272	-0.720969	0.405545	1.53206	cluster1	dme-clu-57	196	24	GC24
piR-5238	1.74534	-0.521653	-0.0828794	-0.680099	-0.460712	1.77425	-0.234144	-0.46627	-0.577286	-0.496547	1.01478	0.784152	-0.13838	-1.52218	-0.13838	1.389	0.266576	0.196425	-0.575244	-1.27676	cluster1	dme-clu-57	196	24	GC24
piR-5299	1.41029	-0.573844	0.573844	-1.12824	-0.282059	1.26661	0.708358	-0.0669901	-1.14007	-0.767905	0.36812	-1.04012	-0.793064	-0.0024706	1.46754	0.544735	-0.488383	-1.30236	-0.0813972	1.3274	cluster1	dme-clu-57	196	24	GC24
piR-5355	1.69189	-0.538007	-0.644192	-0.644192	0.134502	1.7597	-0.13138	-0.502962	-0.56268	-0.56268	1.69965	-0.604959	0.11523	-0.604959	-0.604959	-1.14351	-0.0847047	-0.296466	1.60939	-0.0847047	cluster1	dme-clu-57	196	24	GC24
piR-5451	1.74251	-0.428026	-0.13011	-0.768502	-0.415867	1.6594	0.19491	-0.433489	-0.784967	-0.635855	1.78334	-0.402126	-0.489544	-0.547823	-0.343847	1.37002	0.722037	-0.388789	-0.851633	-0.851633	cluster1	dme-clu-57	196	24	GC24
piR-5608	1.76691	-0.349967	-0.512148	-0.657256	-0.247538	1.68828	0.0249499	-0.238411	-0.785923	-0.688895	1.11181	0.510831	-0.54088	-1.44235	0.360586	1.54907	0.177036	0.0442591	-0.885181	-0.885181	cluster1	dme-clu-57	196	24	GC24
piR-5790	1.764	-0.399812	-0.27899	-0.718343	-0.36686	1.75068	-0.127617	-0.379255	-0.594945	-0.648867	-0.601743	0.0364693	1.67759	-0.875263	-0.23705	1.60748	-0.838685	0.0931872	-0.838685	-0.0232968	cluster1	dme-clu-57	196	24	GC24
piR-5811	1.77928	-0.503867	-0.43301	-0.558977	-0.283425	1.65457	0.217068	-0.446837	-0.69508	-0.729718	0.53835	-0.685172	1.51717	-0.685172	-0.685172	0.629858	1.20246	0.0572598	-0.515339	-1.37424	cluster1	dme-clu-57	196	24	GC24
piR-5908	1.75541	-0.522131	-0.514384	-0.607345	-0.111553	1.65064	0.188777	-0.340719	-0.732085	-0.766617	1.00164	0.707039	-1.25696	-0.864158	0.412439	1.21367	0.160998	0.160998	-1.57282	0.0371533	cluster1	dme-clu-57	196	24	GC24
piR-6246	0.930645	-0.863793	-0.863793	-0.415184	1.21212	1.69768	0.119279	-0.55938	-0.626217	-0.631359	-0.50864	-0.496234	-0.607887	-0.14887	1.76163	-0.67217	-0.783273	-0.561068	0.466631	1.54988	cluster1	dme-clu-57	196	24	GC24
piR-6405	1.74017	-0.389695	-0.307777	-0.822689	-0.220008	1.6652	0.187347	-0.440174	-0.726651	-0.685726	1.3293	-0.474013	0.55645	-0.113351	-1.29838	0.462993	1.52788	-0.370394	-0.787088	-0.833387	cluster1	dme-clu-57	196	24	GC24
piR-6414	1.71564	-0.53467	-0.528795	-0.699184	0.047004	1.6166	0.313508	-0.50284	-0.805617	-0.621651	1.26247	-0.0221485	0.708753	-0.930238	-1.01883	0.851666	1.02747	0.207057	-1.0431	-1.0431	cluster1	dme-clu-57	196	24	GC24
piR-6440	1.73018	-0.554	-0.400584	-0.732984	-0.0426154	1.59926	0.370793	-0.570277	-0.699885	-0.699885	1.63963	-0.289346	-0.128598	-0.128598	-1.09308	0.970495	1.07833	-0.970495	-0.107833	-0.970495	cluster1	dme-clu-57	196	24	GC24
piR-6761	1.75417	-0.393919	-0.400074	-0.750908	-0.209269	1.61303	0.330045	-0.504607	-0.719232	-0.719232	1.33316	-0.461479	-0.974234	0.777678	-0.675127	1.59138	0.10789	-0.83615	-0.869866	0.00674315	cluster1	dme-clu-57	196	24	GC24
piR-7005	1.74054	-0.41851	-0.303242	-0.81308	-0.205708	1.53654	0.412742	-0.286059	-0.874523	-0.788705	1.73774	-0.202664	-0.396705	-0.827905	-0.310465	1.43688	0.513434	-0.428478	-0.354602	-1.16723	cluster1	dme-clu-57	196	24	GC24
piR-7033	1.78042	-0.398416	-0.361064	-0.610074	-0.410866	1.73953	-0.0672885	-0.403731	-0.603104	-0.665408	-1.00905	-0.648675	-0.2883	0.43245	1.51357	1.39425	0.736587	-0.71028	-0.71028	-0.71028	cluster1	dme-clu-57	196	24	GC24
piR-727	1.63457	-0.928163	-0.421492	-0.494922	0.210012	1.61999	0.125149	-0.133095	-0.952525	-0.659517	-0.349221	-0.953137	-0.651179	0.412238	1.5413	0.446306	-0.834757	-1.22734	0.425643	1.19015	cluster1	dme-clu-57	196	24	GC24
piR-7327	1.69617	-0.374687	-0.731731	-0.664523	0.0747693	1.6743	0.136381	-0.367794	-0.690611	-0.752273	0.626002	-0.971607	-1.13463	0.365168	1.11507	0.915759	1.15362	-0.630327	-0.273538	-1.16551	cluster1	dme-clu-57	196	24	GC24
piR-7339	1.74102	-0.652274	-0.44134	-0.587371	-0.0600352	1.75123	-0.112791	-0.415546	-0.617382	-0.605509	1.20087	-1.25545	-0.573142	-0.163755	0.791482	1.72206	-0.0173946	-0.365286	-0.713178	-0.626205	cluster1	dme-clu-57	196	24	GC24
piR-7377	1.6007	-0.3142	-0.775338	-0.806602	0.295441	1.56357	0.429016	-0.486656	-0.738375	-0.76756	1.01575	-0.800284	-0.707944	1.16965	-0.677164	0.980343	1.13448	-0.561077	-1.11599	-0.437763	cluster1	dme-clu-57	196	24	GC24
piR-7501	1.71829	-0.0339836	-0.533117	-0.798614	-0.35258	1.63485	0.239476	-0.392212	-0.835336	-0.646773	0.328167	0.859025	0.923372	-0.862242	-1.24832	1.23122	0.667303	-0.319554	-0.202071	-1.3769	cluster1	dme-clu-57	196	24	GC24
piR-7505	1.50972	-0.545305	-0.811589	-0.690024	0.5372	1.62672	0.305614	-0.54293	-0.7085	-0.680905	-0.308924	-1.22735	-0.392417	1.40268	0.526005	1.31717	-0.987878	-0.987878	0.548821	0.109764	cluster1	dme-clu-57	196	24	GC24
piR-7507	1.74773	-0.127423	-0.424261	-0.728339	-0.467701	1.72877	0.00926676	-0.57248	-0.62911	-0.536442	0.1922	-0.00800833	-0.728758	1.55362	-1.00905	1.04535	-0.0580748	0.929197	-0.638823	-1.27765	cluster1	dme-clu-57	196	24	GC24
piR-7553	1.53772	-0.536731	-0.857089	-0.620759	0.476861	1.63022	0.305522	-0.645248	-0.645248	-0.645248	0.719452	-1.54959	-0.276712	0.996164	0.110685	1.78885	-0.447214	-0.447214	-0.447214	-0.447214	cluster1	dme-clu-57	196	24	GC24
piR-7576	1.22698	-1.3879	-0.40229	-0.0704007	0.633606	1.75567	-0.657978	-0.458832	-0.506627	-0.132233	-0.681846	-0.911599	-0.578087	1.16359	1.00795	-0.417071	-0.776215	-0.845727	0.556094	1.48292	cluster1	dme-clu-57	196	24	GC24
piR-7579	1.55621	-0.727814	-0.86751	-0.364606	0.40372	1.53007	0.496832	-0.591362	-0.844175	-0.591362	0.674068	-1.43239	-0.677579	0.761837	0.674068	1.39229	0.719689	-0.877751	-0.541448	-0.692784	cluster1	dme-clu-57	196	24	GC24
piR-7591	1.6227	-0.211881	-0.724974	-0.872626	0.18678	1.47777	0.587842	-0.508918	-0.778346	-0.778346	-0.71993	-0.71993	-0.426342	0.211894	1.65431	1.23602	-0.975205	-0.975205	-0.0396886	0.754083	cluster1	dme-clu-57	196	24	GC24
piR-7612	1.77469	-0.511037	-0.47387	-0.557495	-0.232289	1.68626	0.155074	-0.574685	-0.633326	-0.633326	1.74403	-0.213555	-0.213555	-0.658461	-0.658461	1.06056	1.06056	-0.412439	-1.09984	-0.608839	cluster1	dme-clu-57	196	24	GC24
piR-789	1.76837	-0.335808	-0.6587	-0.502635	-0.271229	1.67767	0.177185	-0.557097	-0.676816	-0.620947	-0.429576	-1.25804	-0.352866	0.905178	1.13531	1.08208	0.0365921	-1.63619	0.350239	0.167278	cluster1	dme-clu-57	196	24	GC24
piR-8014	1.78146	-0.403797	-0.508309	-0.551064	-0.318287	1.70945	0.0773118	-0.658224	-0.593798	-0.53474	1.77973	-0.270221	-0.50317	-0.50317	-0.50317	1.68196	0.0195576	-0.273807	-0.518277	-0.909429	cluster1	dme-clu-57	196	24	GC24
piR-809	1.76731	-0.569485	-0.292532	-0.621413	-0.283877	1.69573	-0.141968	-0.070984	-0.741388	-0.741388	0.756249	-0.174519	1.27981	-0.814422	-1.04711	1.37428	0.261768	-0.916188	0.32721	-1.04707	cluster1	dme-clu-57	196	24	GC24
piR-8196	1.75985	-0.564179	-0.403901	-0.628291	-0.163484	1.75136	-0.0874996	-0.531834	-0.593357	-0.538669	1.70185	-0.46152	-0.46152	-0.822082	0.0432675	1.55353	0.248043	-0.731074	-0.0783294	-0.992172	cluster1	dme-clu-57	196	24	GC24
piR-859	1.64637	-0.570663	-0.749616	-0.580605	0.254512	1.72324	0.0236934	-0.491183	-0.636988	-0.618763	-0.310253	-0.620505	-0.620505	1.7581	-0.206835	-0.489707	1.49973	-1.10184	-0.336673	0.428493	cluster1	dme-clu-57	196	24	GC24
piR-8809	1.70978	-0.506378	-0.554951	-0.712815	0.0643598	1.58269	0.367745	-0.402807	-0.769736	-0.77789	0.207554	-1.15793	0.644511	1.19071	-0.884836	-0.348734	-0.89363	-0.89363	1.068	1.068	cluster1	dme-clu-57	196	24	GC24
piR-8936	1.65473	-0.70917	-0.70917	-0.455895	0.219505	1.72401	0.0284177	-0.539936	-0.592035	-0.620453	0.262613	-1.05045	-1.05045	1.05045	0.787839	1.12488	-0.920358	-1.17601	0.357917	0.613572	cluster1	dme-clu-57	196	24	GC24
piR-8962	1.77677	-0.434978	-0.269096	-0.481056	-0.591644	-0.613572	-0.613572	0.153393	1.68732	-0.613572	-0.0571866	0.657646	1.301	-1.12944	-0.77202	0.974039	0.922774	-0.10253	-0.358856	-1.43543	cluster1	dme-clu-57	196	24	GC24
piR-912	1.73149	-0.411743	-0.57475	-0.70757	-0.0374312	1.64504	0.252897	-0.592119	-0.768417	-0.537405	0.512237	0.0629063	0.197705	-1.68948	0.916634	1.47806	0.0194482	-0.95296	-0.888132	0.343584	cluster1	dme-clu-57	196	24	GC24
piR-9156	1.72191	-0.514935	-0.632663	-0.60707	0.0327593	1.68374	0.159316	-0.544263	-0.649395	-0.649395	1.78885	-0.447214	-0.447214	-0.447214	-0.447214	-0.569568	1.73949	-0.0307875	-0.569568	-0.569568	cluster1	dme-clu-57	196	24	GC24
piR-9201	1.76288	-0.42455	-0.377509	-0.71268	-0.248144	1.51957	0.453039	-0.306745	-0.877764	-0.7881	1.7701	-0.238283	-0.442525	-0.646768	-0.442525	1.45988	0.587125	-0.391417	-0.81457	-0.841017	cluster1	dme-clu-57	196	24	GC24
piR-9235	1.77185	-0.358571	-0.261052	-0.576115	-0.576115	1.65412	0.242066	-0.564822	-0.665683	-0.665683	0.944118	0.198762	-1.0435	0.944118	-1.0435	-0.725319	1.25282	-0.725319	-0.725319	0.923133	cluster1	dme-clu-57	196	24	GC24
piR-9291	1.74733	-0.544959	-0.397907	-0.692012	-0.112452	1.48825	0.586617	-0.660084	-0.660084	-0.7547	1.78885	-0.447214	-0.447214	-0.447214	-0.447214	-0.688847	0.563602	1.50294	-0.688847	-0.688847	cluster1	dme-clu-57	196	24	GC24
piR-9348	1.70488	-0.602434	-0.266525	-0.81169	-0.0242295	1.7154	0.0048321	-0.362408	-0.724815	-0.633005	1.75705	-0.252648	-0.654589	-0.597169	-0.252648	1.6888	-0.0804193	-0.120629	-0.844402	-0.643354	cluster1	dme-clu-57	196	24	GC24
piR-9374	1.62096	-0.366608	-0.659681	-0.856839	0.262167	1.5096	0.433149	-0.219145	-0.868226	-0.855373	1.6187	-0.941788	-0.647479	-0.206016	0.176585	1.064	0.991778	-1.07844	-0.139619	-0.837716	cluster1	dme-clu-57	196	24	GC24
piR-9448	1.76894	-0.490254	-0.52684	-0.563426	-0.188418	1.73227	-0.0100797	-0.506865	-0.564463	-0.65086	0.738549	1.23091	-0.984732	-0.984732	0	1.66976	-0.141772	0.0157524	-0.771869	-0.771869	cluster1	dme-clu-57	196	24	GC24
piR-9841	1.77642	-0.28753	-0.465456	-0.614915	-0.40852	1.67437	-0.123675	-0.0285404	-0.865725	-0.656429	0.16254	0.16254	-0.724041	1.49241	-1.09345	1.55722	-0.0606711	0.242684	-0.869619	-0.869619	cluster1	dme-clu-57	196	24	GC24
piR-10234	1.75655	-0.494723	-0.589221	-0.555869	-0.116732	1.60596	0.304612	-0.370162	-0.818404	-0.722008	1.07219	0.30634	0.724075	-1.15574	-0.946868	1.71289	-0.309272	-0.725599	-0.0118951	-0.666124	cluster1	dme-clu-61	233	25	GC25
piR-10385	1.76506	-0.364815	-0.418464	-0.708169	-0.273611	1.66214	0.206977	-0.488971	-0.651661	-0.728486	1.75349	-0.487081	-0.194832	-0.340957	-0.730622	0.919167	0.163687	-0.906575	0.982123	-1.1584	cluster1	dme-clu-61	233	25	GC25
piR-10398	1.72826	-0.79466	-0.319326	-0.520429	-0.0938478	1.68403	0.134488	-0.523334	-0.776718	-0.518462	1.13513	-1.56135	0.330536	0.330536	-0.234855	0.65608	1.10221	-0.918512	0.341162	-1.18094	cluster1	dme-clu-61	233	25	GC25
piR-10405	1.75777	-0.411685	-0.351896	-0.744791	-0.249402	1.66618	0.1614	-0.372554	-0.712342	-0.742681	-0.447214	-0.447214	-0.447214	-0.447214	1.78885	1.21122	0.832712	-0.302804	-1.21122	-0.529908	cluster1	dme-clu-61	233	25	GC25
piR-10457	1.77276	-0.512325	-0.366778	-0.621485	-0.272172	1.64253	0.254667	-0.540325	-0.789603	-0.567274	0.890811	-1.67884	0.291227	0.548191	-0.0513929	0.464598	0.754972	-1.62609	0.696897	-0.290374	cluster1	dme-clu-61	233	25	GC25
piR-10742	1.7391	-0.13081	-0.332055	-0.768087	-0.508145	1.74273	-0.129519	-0.309049	-0.661699	-0.642463	1.62186	-0.73721	-0.73721	0.294884	-0.442326	0.267708	1.64562	-0.637776	-0.637776	-0.637776	cluster1	dme-clu-61	233	25	GC25
piR-10744	1.76365	-0.309959	-0.262339	-0.682256	-0.509094	1.57209	0.429026	-0.588149	-0.719072	-0.693894	0.927144	-0.969287	1.2081	-0.407381	-0.758572	1.49738	0.371032	-1.15285	-0.225269	-0.490292	cluster1	dme-clu-61	233	25	GC25
piR-10829	0.710595	-1.2966	-0.83518	0.941307	0.479882	1.77391	-0.263329	-0.601387	-0.521321	-0.387877	-0.749059	-0.583338	-0.749059	1.4716	0.609854	-1.03988	-0.553605	-0.553605	1.05484	1.09225	cluster1	dme-clu-61	233	25	GC25
piR-11223	1.76623	-0.5448	-0.433616	-0.600392	-0.187424	1.74619	-0.0772865	-0.463719	-0.644859	-0.560327	0.87221	-0.390199	-1.13617	1.2165	-0.562346	-1.62256	1.00862	0.570088	0.131559	-0.0877058	cluster1	dme-clu-61	233	25	GC25
piR-11325	1.73129	-0.579521	-0.553557	-0.600292	0.00207714	1.64376	0.269149	-0.575098	-0.665295	-0.672511	0.981023	-0.735767	0.367884	0.735767	-1.34891	0.729398	-1.58504	-0.392753	0.518995	0.729398	cluster1	dme-clu-61	233	25	GC25
piR-1138	1.66193	-0.433122	-0.764206	-0.655654	0.191051	1.58977	0.380755	-0.518345	-0.678412	-0.773771	1.0817	-0.745499	0.423911	0.570088	-1.3302	1.41364	0.646234	-0.363507	-0.767403	-0.928961	cluster1	dme-clu-61	233	25	GC25
piR-11433	1.75362	-0.289432	-0.576736	-0.683145	-0.204305	1.71373	0.0609753	-0.516685	-0.604939	-0.653077	0	-1.3598	-0.388514	1.3598	0.388514	-0.330858	0.891879	-0.187007	-1.40974	1.03573	cluster1	dme-clu-61	233	25	GC25
piR-11548	1.76067	-0.444932	-0.383004	-0.711701	-0.221037	1.61209	0.303641	-0.400526	-0.775083	-0.740124	0.963515	-1.4792	-0.529255	0.692102	0.352836	1.55391	-0.188353	-0.894675	0.329617	-0.800499	cluster1	dme-clu-61	233	25	GC25
piR-11725	1.74505	-0.461163	-0.486064	-0.705191	-0.092631	1.52258	0.501387	-0.467748	-0.796132	-0.76009	1.48556	-0.928477	0.557086	-0.557086	-0.557086	1.37669	0.64917	-1.02972	-0.246237	-0.749903	cluster1	dme-clu-61	233	25	GC25
piR-12006	1.69732	-0.633196	-0.193476	-0.823741	-0.0469034	1.76896	-0.186874	-0.5432	-0.49569	-0.5432	-0.663198	0.402656	-0.663198	-0.663198	1.58694	0.694996	0.260623	-1.04249	-1.04249	1.12937	cluster1	dme-clu-61	233	25	GC25
piR-12134	1.74629	-0.561773	-0.561773	-0.561773	-0.0609676	1.75031	-0.0827459	-0.513714	-0.576923	-0.576923	1.78885	-0.447214	-0.447214	-0.447214	-0.447214	1.78885	-0.447214	-0.447214	-0.447214	-0.447214	cluster1	dme-clu-61	233	25	GC25
piR-12142	1.74372	-0.515693	-0.522205	-0.645919	-0.0599038	1.63625	0.254214	-0.436804	-0.653693	-0.799967	1.69382	-0.611377	0.0400903	-0.3107	-0.811829	1.71817	-0.355482	-0.466571	-0.0592471	-0.836865	cluster1	dme-clu-61	233	25	GC25
piR-12165	1.74609	-0.642732	-0.235668	-0.664157	-0.203532	1.63543	0.288782	-0.571579	-0.661355	-0.691281	-0.142134	-0.852803	1.56347	-0.852803	0.284268	1.71623	-0.381385	-0.76277	0	-0.572078	cluster1	dme-clu-61	233	25	GC25
piR-12316	1.76187	-0.343351	-0.606504	-0.606504	-0.20551	1.73641	-0.0186139	-0.563736	-0.557088	-0.596975	0.883541	1.28515	-0.722897	-0.722897	-0.722897	0.216137	-0.0540343	1.567	-0.864549	-0.864549	cluster1	dme-clu-61	233	25	GC25
piR-12318	1.76942	-0.511638	-0.458342	-0.596911	-0.202523	1.45808	0.628516	-0.57191	-0.708544	-0.80614	0.493104	-1.5615	-0.328736	0.356131	1.041	1.60428	-0.583374	-0.947982	-0.340301	0.26738	cluster1	dme-clu-61	233	25	GC25
piR-12351	1.76486	-0.338824	-0.608766	-0.590149	-0.227124	1.66923	0.2048	-0.598986	-0.632018	-0.643029	1.77383	-0.337873	-0.654629	-0.337873	-0.443459	1.60942	0.0331839	-0.215695	-0.298655	-1.12825	cluster1	dme-clu-61	233	25	GC25
piR-12356	1.76632	-0.342159	-0.559759	-0.627291	-0.23711	1.70599	0.0317639	-0.345433	-0.696159	-0.696159	-0.0250588	1.22788	0.601411	-0.400941	-1.40329	1.50786	0.548312	-0.65112	-0.788198	-0.616851	cluster1	dme-clu-61	233	25	GC25
piR-12592	1.77644	-0.481882	-0.513689	-0.537545	-0.243327	1.70103	0.0848494	-0.447143	-0.628963	-0.709772	0.753937	-1.54976	-0.293198	0.125656	0.963364	1.29831	0.0811441	-1.33888	-0.527437	0.486864	cluster1	dme-clu-61	233	25	GC25
piR-12601	1.74019	-0.54094	-0.357224	-0.734861	-0.107167	1.67579	0.104737	-0.306084	-0.730448	-0.743992	1.75237	-0.495434	-0.174319	-0.724801	-0.357813	-0.391312	1.00623	-1.50935	0.726722	0.167705	cluster1	dme-clu-61	233	25	GC25
piR-12630	1.70019	-0.528648	-0.775052	-0.472647	0.0761611	1.60015	0.367019	-0.556001	-0.705582	-0.705582	1.6909	-0.0286593	-0.745142	-0.745142	-0.171956	1.20087	0.791482	-1.25545	-0.163755	-0.573142	cluster1	dme-clu-61	233	25	GC25
piR-12659	1.74904	-0.581912	-0.507519	-0.581912	-0.0776984	1.64372	0.251999	-0.475362	-0.710179	-0.710179	-0.447214	1.78885	-0.447214	-0.447214	-0.447214	-0.566697	-0.0419775	-0.566697	1.74207	-0.566697	cluster1	dme-clu-61	233	25	GC25
piR-12885	1.77424	-0.57282	-0.402743	-0.545607	-0.253075	1.70272	0.0771457	-0.432567	-0.680535	-0.666759	1.71289	-0.0118951	-0.309272	-0.666124	-0.725599	1.57581	-0.00905636	-1.1411	0.0362254	-0.461874	cluster1	dme-clu-61	233	25	GC25
piR-13028	1.78664	-0.401083	-0.485226	-0.506262	-0.394071	1.77511	-0.288436	-0.388161	-0.625967	-0.472544	1.25459	0.399186	0.399186	-1.02648	-1.02648	0.171956	1.60492	-0.83112	-0.83112	-0.114637	cluster1	dme-clu-61	233	25	GC25
piR-13059	1.78011	-0.523825	-0.426265	-0.538835	-0.291181	1.71713	0.00917025	-0.380565	-0.695793	-0.649942	1.55424	-0.540127	0.451943	-0.815703	-0.650357	1.37213	0.0807134	0.484281	-0.968561	-0.968561	cluster1	dme-clu-61	233	25	GC25
piR-13092	1.68138	-0.662802	-0.232344	-0.823575	0.037341	1.55306	0.432386	-0.423561	-0.811826	-0.750057	1.26477	-0.626981	-1.32963	0.345921	0.345921	0.816216	1.11302	-1.33563	-0.556511	-0.0371007	cluster1	dme-clu-61	233	25	GC25
piR-13286	1.7572	-0.482737	-0.346556	-0.717531	-0.210376	1.60727	0.298741	-0.359641	-0.73821	-0.808163	1.71082	-0.776542	-0.169869	-0.655208	-0.109201	1.6482	0.218255	-0.83539	-0.459088	-0.571979	cluster1	dme-clu-61	233	25	GC25
piR-13390	1.75186	-0.580394	-0.50918	-0.571492	-0.0907979	1.71824	-0.0032948	-0.37396	-0.736388	-0.604596	-0.706377	-1.24151	0.256865	0.363891	1.32713	0.310068	-0.034452	-1.58479	1.17137	0.137808	cluster1	dme-clu-61	233	25	GC25
piR-13396	1.74523	-0.56782	-0.536876	-0.583292	-0.0572461	1.7154	0.0540639	-0.520365	-0.666788	-0.582313	1.31507	-0.25049	-1.18983	-0.563602	0.688847	1.28487	0.687256	-0.209165	-1.25499	-0.507972	cluster1	dme-clu-61	233	25	GC25
piR-13414	1.76297	-0.505592	-0.519741	-0.58577	-0.151866	1.5928	0.32034	-0.333688	-0.818647	-0.760808	1.47897	0.451906	-0.780566	-0.16433	-0.985978	1.5315	0.341986	-0.959048	-0.773186	-0.141255	cluster1	dme-clu-61	233	25	GC25
piR-13544	1.77495	-0.439445	-0.448028	-0.619687	-0.267787	1.71496	0.0622206	-0.553504	-0.611836	-0.611836	-0.0941502	0.494289	-0.917965	1.43579	-0.917965	1.63108	0.303457	-0.644847	-0.644847	-0.644847	cluster1	dme-clu-61	233	25	GC25
piR-13549	1.72709	-0.460165	-0.333977	-0.826109	-0.106839	1.53449	0.458263	-0.392301	-0.78113	-0.819319	1.75978	-0.260375	-0.619513	-0.619513	-0.260375	1.65108	-0.229897	-0.0731492	-0.282147	-1.06589	cluster1	dme-clu-61	233	25	GC25
piR-13569	1.77955	-0.514998	-0.444887	-0.540493	-0.27917	1.64826	0.249645	-0.517336	-0.67775	-0.702815	1.23165	-0.307913	-0.900055	0.876369	-0.900055	1.58823	0.144385	-1.11898	-0.397058	-0.216577	cluster1	dme-clu-61	233	25	GC25
piR-13576	1.72627	-0.221567	-0.509684	-0.826208	-0.168813	1.42319	0.596518	-0.259292	-0.849255	-0.911164	1.53968	-0.162479	-1.1683	0.224375	-0.433276	0.946512	0.985624	-1.28288	-0.696195	0.0469345	cluster1	dme-clu-61	233	25	GC25
piR-1379	1.75577	-0.66747	-0.201793	-0.581233	-0.305277	1.73535	-0.0326574	-0.499997	-0.685806	-0.516888	1.05579	0.0597614	0.458171	0.0597614	-1.63348	1.22449	0.454812	0.279885	-1.36444	-0.594755	cluster1	dme-clu-61	233	25	GC25
piR-13812	0.105181	0.916904	1.0198	-1.12955	-0.912331	-0.385752	1.11665	0.791807	-0.121816	-1.40089	0.558117	0.420875	1.03846	-0.562692	-1.45476	1.15926	0.273713	0.273713	-0.128806	-1.57788	cluster1	dme-clu-61	233	25	GC25
piR-14002	1.7519	-0.390589	-0.241246	-0.775433	-0.344637	1.56778	0.376384	-0.343316	-0.776109	-0.824737	1.72458	-0.811568	-0.073779	-0.35045	-0.488786	1.53437	0.298636	-0.679654	-1.04008	-0.113276	cluster1	dme-clu-61	233	25	GC25
piR-14018	1.75573	-0.520754	-0.513481	-0.608031	-0.11346	1.69384	0.115311	-0.47244	-0.690747	-0.645966	1.30662	0.822688	-0.532327	-0.967868	-0.629114	1.43962	0.310507	0.0282279	-1.24203	-0.53633	cluster1	dme-clu-61	233	25	GC25
piR-1403	1.76519	-0.56021	-0.34881	-0.630677	-0.225493	1.72078	-0.0446127	-0.305916	-0.732923	-0.637324	1.52141	-0.926834	0.472161	-0.402211	-0.664523	1.11885	1.04893	-0.83914	-0.83914	-0.489499	cluster1	dme-clu-61	233	25	GC25
piR-14095	1.71897	-0.755709	-0.649272	-0.19691	-0.117082	1.61495	0.33556	-0.56787	-0.713766	-0.668875	1.33377	-0.718185	-0.718185	-0.718185	0.820783	0.753937	-0.712052	-0.712052	-0.712052	1.38222	cluster1	dme-clu-61	233	25	GC25
piR-14124	1.77103	-0.522515	-0.453536	-0.582871	-0.21211	1.67213	0.16237	-0.428715	-0.756304	-0.649481	1.59267	-0.490051	0.367538	-0.67382	-0.796333	1.32842	0.177123	-0.354246	-1.41698	0.265684	cluster1	dme-clu-61	233	25	GC25
piR-14141	1.72977	-0.355592	-0.662996	-0.662996	-0.0481877	1.68775	0.148737	-0.553632	-0.641428	-0.641428	1.09545	1.09545	-0.730297	-0.730297	-0.730297	-0.447214	-0.447214	-0.447214	-0.447214	1.78885	cluster1	dme-clu-61	233	25	GC25
piR-14199	1.77506	-0.473126	-0.422793	-0.612938	-0.266203	1.69475	0.0651826	-0.345018	-0.7496	-0.665312	-0.191969	-0.351944	0.847864	1.08783	-1.39178	1.77166	-0.388902	-0.388902	-0.316883	-0.676978	cluster1	dme-clu-61	233	25	GC25
piR-14228	1.7839	-0.567604	-0.37068	-0.440182	-0.405431	1.71678	0.0574998	-0.591427	-0.591427	-0.591427	1.75558	-0.106399	-0.549728	-0.549728	-0.549728	1.5221	0.529426	-0.683842	-0.683842	-0.683842	cluster1	dme-clu-61	233	25	GC25
piR-14296	1.68454	-0.987099	-0.354343	-0.213731	-0.129363	1.75397	-0.183335	-0.38179	-0.731449	-0.457392	-0.505738	-0.410315	-0.744293	-0.0763378	1.73668	-0.0187153	-1.32879	-0.205868	0.0748612	1.47851	cluster1	dme-clu-61	233	25	GC25
piR-14480	1.76567	-0.485266	-0.4268	-0.650919	-0.202681	1.77022	-0.204116	-0.453185	-0.556458	-0.556458	1.42929	-1.10363	-0.0180923	0.434216	-0.741785	1.78885	-0.447214	-0.447214	-0.447214	-0.447214	cluster1	dme-clu-61	233	25	GC25
piR-14508	1.71329	-0.623423	-0.456515	-0.682066	0.048719	1.74182	-0.0599321	-0.465801	-0.663046	-0.553044	0.1922	-0.648675	1.6337	-0.2883	-0.888925	0.705898	1.16878	-1.31922	0.0694326	-0.624894	cluster1	dme-clu-61	233	25	GC25
piR-14519	1.73512	-0.501163	-0.332705	-0.78333	-0.117921	1.49283	0.497851	-0.298132	-0.880646	-0.811902	1.04257	-1.04257	-0.834058	1.04257	-0.208514	1.70044	-0.0083355	-0.425111	-0.383433	-0.883563	cluster1	dme-clu-61	233	25	GC25
piR-14822	1.78249	-0.526334	-0.399153	-0.526334	-0.330671	1.77084	-0.31705	-0.288051	-0.607034	-0.558703	0.730297	0.730297	0.730297	-1.09545	-1.09545	1.75947	-0.618192	-0.30117	-0.221915	-0.618192	cluster1	dme-clu-61	233	25	GC25
piR-14827	1.73433	-0.388372	-0.349621	-0.831857	-0.164477	1.66135	0.198315	-0.441531	-0.714682	-0.703457	1.70104	0	-0.321818	-0.850519	-0.528701	1.33534	0.742869	-0.48765	-0.510437	-1.08012	cluster1	dme-clu-61	233	25	GC25
piR-14917	1.77156	-0.472141	-0.465259	-0.609792	-0.22437	1.71566	-0.0655144	-0.249774	-0.76843	-0.631941	1.7241	-0.584962	0.0307875	-0.584962	-0.584962	1.44285	0.315624	0.0901784	-0.698883	-1.14977	cluster1	dme-clu-61	233	25	GC25
piR-14919	1.75079	-0.699034	-0.327071	-0.557945	-0.166742	1.64585	0.131709	-0.231269	-0.884629	-0.661657	0.846067	-1.47379	-0.382095	0.982529	0.0272925	1.72609	-0.304604	-0.507673	-0.812277	-0.101535	cluster1	dme-clu-61	233	25	GC25
piR-14991	1.78398	-0.381802	-0.415294	-0.571587	-0.415294	1.69782	0.102898	-0.470391	-0.646788	-0.683537	0.804244	-0.253972	-0.571437	1.22753	-1.20637	0.849814	1.2193	-0.443381	-1.18235	-0.443381	cluster1	dme-clu-61	233	25	GC25
piR-15160	1.7653	-0.523052	-0.464935	-0.602963	-0.174351	1.67011	0.186236	-0.486616	-0.708897	-0.660836	0.70437	0.807954	-1.67806	0.186451	-0.0207168	1.37844	0.125313	-0.918963	-1.02339	0.438596	cluster1	dme-clu-61	233	25	GC25
piR-15262	1.73599	-0.311419	-0.636089	-0.689097	-0.099389	1.67725	0.0669623	-0.246591	-0.75678	-0.740837	1.68309	-0.607782	-0.748039	0.140257	-0.467525	-0.0137296	1.49652	-0.151025	-1.31804	-0.0137296	cluster1	dme-clu-61	233	25	GC25
piR-15269	1.63055	-0.42925	-0.703639	-0.767538	0.269879	1.57156	0.399047	-0.440463	-0.821041	-0.709107	1.39104	-0.300765	0.639125	-0.67672	-1.05268	1.03273	0.968183	-0.193637	-0.500228	-1.30705	cluster1	dme-clu-61	233	25	GC25
piR-15475	1.69097	-0.848611	-0.325066	-0.559489	0.0421961	1.72837	-0.0338651	-0.53557	-0.742523	-0.416415	0.439269	-1.35987	-0.495346	1.30379	0.112154	1.54899	0.363969	-0.524793	-0.355505	-1.03266	cluster1	dme-clu-61	233	25	GC25
piR-15511	1.69416	-0.360135	-0.639112	-0.76592	0.0710125	1.66303	0.222343	-0.628459	-0.628459	-0.628459	1.61891	0.306281	-0.459421	-0.732886	-0.732886	1.31547	0.828258	-0.807378	-0.528972	-0.807378	cluster1	dme-clu-61	233	25	GC25
piR-15649	1.74695	-0.418615	-0.599834	-0.636077	-0.0924215	1.73584	-0.0399043	-0.432297	-0.631819	-0.631819	1.67748	0	-0.762493	-0.762493	-0.152499	1.04978	-0.233285	1.04978	-0.933139	-0.933139	cluster1	dme-clu-61	233	25	GC25
piR-15857	1.69123	-0.436061	-0.429434	-0.873447	0.0477149	1.59395	0.339158	-0.388259	-0.76106	-0.783792	1.52678	-0.0311588	-0.965924	-0.81013	0.28043	1.0676	1.11749	-0.728363	-0.828139	-0.628587	cluster1	dme-clu-61	233	25	GC25
piR-15949	1.74396	-0.574601	-0.42339	-0.665327	-0.0806457	1.75564	-0.124918	-0.450791	-0.552626	-0.627306	-1.64317	0.182574	1.09545	0.182574	0.182574	1.45419	0.358569	0.0597614	-0.936262	-0.936262	cluster1	dme-clu-61	233	25	GC25
piR-16041	1.77592	-0.481914	-0.433358	-0.597233	-0.263414	1.6044	0.305337	-0.366404	-0.710601	-0.832736	-0.720969	1.30676	0.856151	-0.720969	-0.720969	0.421175	1.50808	-0.869522	-0.869522	-0.190208	cluster1	dme-clu-61	233	25	GC25
piR-16076	1.65495	-0.809645	-0.673306	-0.348189	0.176192	1.68946	0.141826	-0.538556	-0.643967	-0.648759	0.684035	-1.75895	0.358304	0.195439	0.52117	0.558291	1.39573	-0.930484	-0.930484	-0.0930484	cluster1	dme-clu-61	233	25	GC25
piR-16288	1.72986	-0.503668	-0.0839447	-0.788481	-0.353767	1.68196	0.160241	-0.51992	-0.681314	-0.640965	1.63068	-0.172476	-1.11325	-0.0940779	-0.250874	0.962216	1.08249	-0.420969	-0.360831	-1.26291	cluster1	dme-clu-61	233	25	GC25
piR-16290	1.77334	-0.371539	-0.577949	-0.560001	-0.263846	1.74723	-0.110533	-0.383537	-0.589955	-0.6632	-0.305568	0.203712	-0.305568	1.56179	-1.15437	1.47163	-0.0939336	0.0626224	-0.0939336	-1.34638	cluster1	dme-clu-61	233	25	GC25
piR-16359	1.73238	-0.70653	-0.165947	-0.656243	-0.203662	1.46624	0.477158	-0.158253	-0.937531	-0.847614	1.74127	-0.0997201	-0.368197	-0.559967	-0.713382	1.40501	0.683517	-0.455678	-0.911356	-0.72149	cluster1	dme-clu-61	233	25	GC25
piR-16522	1.77764	-0.600128	-0.298581	-0.48643	-0.392506	1.56397	0.390539	-0.361543	-0.828195	-0.764767	1.58231	0.101539	0.038077	-0.892694	-0.829233	0.779141	1.1781	-0.183051	-0.4412	-1.33299	cluster1	dme-clu-61	233	25	GC25
piR-16562	1.71814	-0.652856	-0.172955	-0.75739	-0.134943	1.49642	0.336158	-0.0174834	-0.915495	-0.899601	1.50778	0.164643	0.121316	-1.09184	-0.701897	1.38543	0.715738	-0.707367	-0.477159	-0.916647	cluster1	dme-clu-61	233	25	GC25
piR-16608	1.74114	-0.464697	-0.369111	-0.773515	-0.133821	1.6199	0.326585	-0.585248	-0.692249	-0.668988	-0.447214	1.78885	-0.447214	-0.447214	-0.447214	1.78885	-0.447214	-0.447214	-0.447214	-0.447214	cluster1	dme-clu-61	233	25	GC25
piR-16708	1.75243	-0.485842	-0.411587	-0.708608	-0.146389	1.74656	-0.0909133	-0.423835	-0.577491	-0.654319	-0.725319	0.923133	-0.725319	1.25282	-0.725319	0.679366	-0.226455	-0.905822	-0.905822	1.35873	cluster1	dme-clu-61	233	25	GC25
piR-16769	1.74715	-0.506786	-0.506786	-0.653782	-0.0797978	1.59396	0.386415	-0.618264	-0.685886	-0.676226	1.61293	-0.571247	-0.991282	0.184815	-0.235219	1.74087	-0.267826	-0.379421	-0.825798	-0.267826	cluster1	dme-clu-61	233	25	GC25
piR-16800	1.75418	-0.594092	-0.403421	-0.624198	-0.132466	1.61983	0.324789	-0.565982	-0.689319	-0.689319	1.78885	-0.447214	-0.447214	-0.447214	-0.447214	1.59668	0.381816	-0.6595	-0.6595	-0.6595	cluster1	dme-clu-61	233	25	GC25
piR-16882	1.78352	-0.441649	-0.416267	-0.568559	-0.357042	1.66553	0.208025	-0.547226	-0.620101	-0.706227	-0.468814	-1.33242	1.2584	0.641535	-0.0986978	0.0523873	0.707228	-0.995358	1.2311	-0.995358	cluster1	dme-clu-61	233	25	GC25
piR-16891	1.75485	-0.515231	-0.532235	-0.600252	-0.107127	1.58707	0.398624	-0.635074	-0.616505	-0.734111	1.07349	1.07349	-1.04096	-0.55301	-0.55301	1.43215	0.263047	-0.248433	-0.102296	-1.34446	cluster1	dme-clu-61	233	25	GC25
piR-16918	1.76278	-0.176849	-0.405041	-0.590447	-0.590447	1.72339	0.0222579	-0.486493	-0.629579	-0.629579	1.2675	0.905357	-0.724286	-0.724286	-0.724286	1.0435	0.67082	0.422368	-1.06834	-1.06834	cluster1	dme-clu-61	233	25	GC25
piR-16970	1.73377	-0.458791	-0.572855	-0.674245	-0.0278823	1.73376	-0.205884	-0.184212	-0.758521	-0.585145	0.615135	-0.360079	-0.210046	1.29028	-1.33529	1.6117	0.251175	-0.795386	-0.272106	-0.795386	cluster1	dme-clu-61	233	25	GC25
piR-17045	1.74976	-0.353486	-0.28868	-0.795343	-0.312246	1.5273	0.418246	-0.258467	-0.808296	-0.878787	0.937575	-0.736666	0.0167424	1.02129	-1.23894	1.01835	0.955877	-0.0124951	-0.730965	-1.23077	cluster1	dme-clu-61	233	25	GC25
piR-17107	1.73942	-0.089095	-0.373992	-0.715868	-0.56047	1.55115	0.474584	-0.687205	-0.687205	-0.65132	0.106399	1.70238	-0.602928	-0.602928	-0.602928	1.70238	-0.602928	-0.602928	-0.602928	0.106399	cluster1	dme-clu-61	233	25	GC25
piR-17120	1.7657	-0.393444	-0.51073	-0.649342	-0.212182	1.64066	0.106302	-0.154438	-0.846403	-0.746118	1.76423	-0.576074	-0.171022	-0.576074	-0.441057	1.67221	0.194247	-0.565849	-0.650304	-0.650304	cluster1	dme-clu-61	233	25	GC25
piR-17363	1.74883	-0.44278	-0.420492	-0.739947	-0.145612	1.6405	0.209258	-0.328692	-0.75313	-0.767936	1.028	-0.440571	0.936213	-0.165214	-1.35843	-0.219515	1.34845	-0.141117	0.407671	-1.39549	cluster1	dme-clu-61	233	25	GC25
piR-17430	1.6386	-0.316703	0.199661	-0.853722	-0.667831	1.72675	0.0152136	-0.555298	-0.646579	-0.540084	1.6659	-0.0972789	-0.198611	-0.340476	-1.02953	1.25673	0.699311	0.00253374	-0.896943	-1.06164	cluster1	dme-clu-61	233	25	GC25
piR-17449	1.76132	-0.5243	-0.147459	-0.606221	-0.483339	1.63166	0.108243	-0.132297	-0.7136	-0.894005	1.47128	-0.0354524	0.319072	-1.18766	-0.567239	1.5538	0.458171	-0.537853	-0.737058	-0.737058	cluster1	dme-clu-61	233	25	GC25
piR-17489	1.74443	-0.606827	-0.180031	-0.699947	-0.25763	1.54207	0.396532	-0.270649	-0.818241	-0.849712	1.54854	0.0737398	-1.12453	-0.571483	0.0737398	1.65776	0.106162	-0.792134	-0.751302	-0.220491	cluster1	dme-clu-61	233	25	GC25
piR-17541	1.65722	-0.376572	-0.123763	-1.04067	-0.116217	1.43502	0.485111	-0.0764706	-0.92183	-0.92183	1.59471	0.1344	-0.0336	-0.834832	-0.860678	1.31367	0.723255	-0.24539	-0.688199	-1.10333	cluster1	dme-clu-61	233	25	GC25
piR-17855	1.68608	-0.402617	-0.714503	-0.68615	0.117194	1.73634	-0.0269743	-0.486536	-0.611417	-0.611417	0.892836	-1.57016	0.738899	-0.338662	0.277087	1.78885	-0.447214	-0.447214	-0.447214	-0.447214	cluster1	dme-clu-61	233	25	GC25
piR-17923	1.72138	-0.411741	-0.436545	-0.821003	-0.0520878	1.56454	0.426765	-0.484261	-0.751495	-0.755544	1.5	-0.166667	0.333333	-0.5	-1.16667	1.72984	-0.37402	-0.529861	-0.0623366	-0.763623	cluster1	dme-clu-61	233	25	GC25
piR-18092	1.77273	-0.531511	-0.447022	-0.569915	-0.224279	1.70105	0.0929837	-0.475858	-0.694643	-0.623538	1.50294	-0.688847	-0.688847	-0.688847	0.563602	1.45261	0.132056	-0.198083	-0.0330139	-1.35357	cluster1	dme-clu-61	233	25	GC25
piR-18284	1.74293	-0.445433	-0.197108	-0.794639	-0.30575	1.59802	0.271363	-0.253272	-0.771876	-0.844239	1.38222	0.265274	0.265274	-0.712052	-1.20071	1.61624	0	0	-1.01015	-0.606092	cluster1	dme-clu-61	233	25	GC25
piR-18305	1.74854	-0.350873	-0.438349	-0.768811	-0.190502	1.60014	0.286656	-0.295213	-0.753007	-0.838576	0.387804	-0.258536	-1.06646	1.5189	-0.581705	1	-1	-1	0	1	cluster1	dme-clu-61	233	25	GC25
piR-18362	1.72697	-0.220104	-0.567638	-0.790416	-0.148816	1.45894	0.577352	-0.359549	-0.798613	-0.878128	0.554612	-0.267036	-1.49951	0.0410824	1.17085	1.57588	0.158971	-0.463089	-0.152059	-1.11971	cluster1	dme-clu-61	233	25	GC25
piR-18385	1.76641	-0.356507	-0.356507	-0.714806	-0.338592	1.70496	0.0633101	-0.415197	-0.702301	-0.650769	0.322101	-0.583807	-0.181182	1.52998	-1.08709	0.113037	1.62019	-0.169555	-0.546344	-1.01733	cluster1	dme-clu-61	233	25	GC25
piR-18580	1.76619	-0.578134	-0.419197	-0.578134	-0.190725	1.76569	-0.169912	-0.485213	-0.529005	-0.581555	0.85976	1.24358	-0.368468	-1.05935	-0.675526	1.26403	0.790021	-0.210672	-1.05336	-0.790021	cluster1	dme-clu-61	233	25	GC25
piR-18769	1.77354	-0.498292	-0.443384	-0.594382	-0.237478	1.70266	0.0943982	-0.499961	-0.668945	-0.628156	-1.16248	-0.464991	1.16248	0.929981	-0.464991	1.02648	0.741346	-0.114053	-0.114053	-1.53972	cluster1	dme-clu-61	233	25	GC25
piR-18912	1.78158	-0.572109	-0.385678	-0.48472	-0.339071	1.70583	0.0550269	-0.412702	-0.610799	-0.737361	0.25	-0.375	0.125	-1.375	1.375	1.50956	0.46378	-0.309187	-0.718404	-0.945748	cluster1	dme-clu-61	233	25	GC25
piR-18913	1.68532	-0.362412	-0.713302	-0.713302	0.103696	1.57425	0.418597	-0.575194	-0.635424	-0.782233	-0.940496	-0.692997	-0.321749	1.53449	0.420748	1.08435	-0.923702	-0.522093	1.08435	-0.722897	cluster1	dme-clu-61	233	25	GC25
piR-18948	1.70861	-0.742608	-0.395702	-0.609182	0.038884	1.55407	0.394696	-0.324373	-0.859714	-0.764683	1.43224	-1.05975	0.435442	-0.0104926	-0.797436	1.07577	1.05947	-0.635682	-0.440087	-1.05947	cluster1	dme-clu-61	233	25	GC25
piR-19066	1.76512	-0.507026	-0.601699	-0.485987	-0.170411	1.65725	0.163471	-0.322714	-0.73139	-0.766621	0.53936	-1.48324	-0.13484	-0.13484	1.21356	-1.32116	0.880771	0.330289	0.880771	-0.770675	cluster1	dme-clu-61	233	25	GC25
piR-19272	1.76699	-0.40093	-0.6277	-0.527921	-0.210443	1.72138	0.0377251	-0.535137	-0.611985	-0.611985	1.78885	-0.447214	-0.447214	-0.447214	-0.447214	1.11888	1.01898	-0.779221	-0.979021	-0.379621	cluster1	dme-clu-61	233	25	GC25
piR-19377	1.70394	-0.392952	-0.737647	-0.628494	0.0551512	1.75096	-0.180316	-0.298944	-0.678556	-0.593144	0.706891	-1.51851	-0.427626	0.270539	0.968703	1.15453	0.800382	0.0566642	-1.00579	-1.00579	cluster1	dme-clu-61	233	25	GC25
piR-19454	1.74639	-0.467807	-0.513799	-0.678057	-0.0867283	1.68936	0.132499	-0.575543	-0.724605	-0.521716	-0.55159	-0.811774	-0.811774	1.00951	1.16562	0.253735	0.958555	-1.1559	0.888073	-0.944459	cluster1	dme-clu-61	233	25	GC25
piR-19461	1.77812	-0.501147	-0.450009	-0.559589	-0.267376	1.71151	0.0343358	-0.394862	-0.65238	-0.698602	1.54331	-0.812891	0.424117	-0.34165	-0.812891	1.66136	-0.0519174	-0.674926	-0.0519174	-0.882596	cluster1	dme-clu-61	233	25	GC25
piR-19505	1.7675	-0.503936	-0.181218	-0.499798	-0.582546	1.58609	0.38053	-0.472382	-0.747119	-0.747119	1.65318	0.162608	-0.298115	-0.758838	-0.758838	1.55159	-0.675229	0.474097	-0.675229	-0.675229	cluster1	dme-clu-61	233	25	GC25
piR-1960	1.66387	-0.356434	-0.613773	-0.840385	0.146722	1.48987	0.575143	-0.551826	-0.749121	-0.764067	1.65524	-0.93335	-0.56876	0.0875015	-0.240629	1.15484	0.858143	-1.26439	-0.534057	-0.214536	cluster1	dme-clu-61	233	25	GC25
piR-19677	1.74254	-0.362301	-0.315984	-0.820323	-0.243935	1.66474	0.180501	-0.488222	-0.814429	-0.54259	1.66673	-0.1319	-0.0119909	-0.911308	-0.611535	0.0958238	-0.383295	-0.023956	1.53318	-1.22175	cluster1	dme-clu-61	233	25	GC25
piR-19685	1.70503	-0.34785	-0.642476	-0.747021	0.0323139	1.62668	0.310897	-0.62063	-0.707961	-0.608986	0.668665	0.668665	-1.30694	0.820635	-0.851028	0	0.0843649	-0.843649	1.60293	-0.843649	cluster1	dme-clu-61	233	25	GC25
piR-19753	1.74861	-0.564458	-0.538566	-0.573089	-0.0724992	1.65236	0.244639	-0.551491	-0.656939	-0.688573	1.66054	-0.629858	-0.629858	-0.629858	0.229039	-0.623035	1.67236	-0.623035	-0.623035	0.196748	cluster1	dme-clu-61	233	25	GC25
piR-19827	1.76859	-0.429742	-0.568689	-0.568689	-0.201473	1.75023	-0.0795557	-0.55689	-0.55689	-0.55689	1.78885	-0.447214	-0.447214	-0.447214	-0.447214	-0.729463	1.02665	-0.729463	1.16174	-0.729463	cluster1	dme-clu-61	233	25	GC25
piR-19907	1.7533	-0.428628	-0.34135	-0.758341	-0.224981	1.70084	0.107596	-0.554532	-0.657989	-0.595915	1.58488	0.276263	-0.378044	-1.03235	-0.450745	1.71037	-0.0150033	-0.465102	-0.840184	-0.390085	cluster1	dme-clu-61	233	25	GC25
piR-19938	1.75098	-0.60883	-0.553768	-0.498706	-0.0896726	1.71723	0.0233637	-0.417361	-0.682857	-0.640378	1.61614	0.250388	-0.660115	-0.318676	-0.88774	0.939489	1.02812	-0.389977	-0.212714	-1.36492	cluster1	dme-clu-61	233	25	GC25
piR-20072	1.75352	-0.428432	-0.554442	-0.647291	-0.123357	1.62855	0.293244	-0.497467	-0.712164	-0.712164	0.467074	0.950254	-0.821406	0.708664	-1.30459	1.69198	-0.69269	0.1022	-0.69269	-0.408801	cluster1	dme-clu-61	233	25	GC25
piR-20088	1.74609	-0.36214	-0.668173	-0.600166	-0.115613	1.58421	0.388196	-0.48854	-0.741931	-0.741931	1.68889	-0.349426	0.0873565	-0.713412	-0.713412	1.16014	-1.53304	-0.0828671	0.538636	-0.0828671	cluster1	dme-clu-61	233	25	GC25
piR-20140	1.7653	-0.497904	-0.353882	-0.672788	-0.240722	1.76115	-0.164394	-0.415551	-0.567768	-0.613433	1.78885	-0.447214	-0.447214	-0.447214	-0.447214	-0.447214	1.78885	-0.447214	-0.447214	-0.447214	cluster1	dme-clu-61	233	25	GC25
piR-20226	1.73853	-0.558956	-0.47939	-0.658415	-0.0417725	1.5998	0.331436	-0.404669	-0.793483	-0.733085	1.6797	0.102839	-0.411355	-0.514193	-0.856989	1.34783	0.614317	-0.852709	-0.0733513	-1.03609	cluster1	dme-clu-61	233	25	GC25
piR-20241	1.76027	-0.549235	-0.258121	-0.675384	-0.277529	1.7642	-0.250793	-0.302682	-0.614011	-0.596715	1.09545	-0.730297	-0.730297	-0.730297	1.09545	1.32288	0.188982	0.377964	-1.32288	-0.566947	cluster1	dme-clu-61	233	25	GC25
piR-20266	1.53553	-0.63729	-0.874521	-0.497108	0.473384	1.59755	0.306479	-0.330008	-0.842816	-0.731205	-0.378723	-0.69685	-0.727148	1.68153	0.121191	-0.0315963	-1.21646	-0.229073	1.56796	-0.0908392	cluster1	dme-clu-61	233	25	GC25
piR-20270	1.7428	-0.593292	-0.556212	-0.546941	-0.046351	1.73862	-0.0732182	-0.38967	-0.582023	-0.693712	0.318223	-0.159111	1.11378	-1.59111	0.318223	0.174257	1.6264	-0.30979	-0.987456	-0.503409	cluster1	dme-clu-61	233	25	GC25
piR-20275	1.69951	-0.517051	-0.710177	-0.574111	0.10183	1.59571	0.370903	-0.521755	-0.71551	-0.72935	1.01241	0.702488	-1.57027	-0.0206614	-0.123969	1.23315	-0.456098	-1.42742	0.219603	0.43076	cluster1	dme-clu-61	233	25	GC25
piR-20441	1.76176	-0.371804	-0.560059	-0.638499	-0.191393	1.68848	0.122216	-0.441403	-0.714313	-0.654985	1.34135	-1.42025	-0.236709	0.355063	-0.0394515	1.72378	-0.132599	-0.198898	-0.662994	-0.729293	cluster1	dme-clu-61	233	25	GC25
piR-20471	1.70768	-0.558842	-0.372896	-0.795043	0.0190971	1.58431	0.393157	-0.513829	-0.720139	-0.743495	1.77076	-0.203398	-0.532424	-0.562335	-0.472601	1.06678	0.91964	-1.21392	-0.0367856	-0.735712	cluster1	dme-clu-61	233	25	GC25
piR-20591	1.76573	-0.577636	-0.413535	-0.5842	-0.190357	1.66564	0.18218	-0.468462	-0.585577	-0.793782	1.47417	-0.657161	-0.124328	-1.10119	0.408506	1.14054	0.919508	-0.18567	-1.11402	-0.760363	cluster1	dme-clu-61	233	25	GC25
piR-20645	1.45945	-0.339969	-0.944515	-0.738258	0.563295	1.64089	0.277325	-0.608665	-0.691006	-0.618546	1.69062	-0.734448	0.027715	-0.734448	-0.249435	0.502288	1.39923	-1.2019	-0.125572	-0.574043	cluster1	dme-clu-61	233	25	GC25
piR-2068	1.72535	-0.515742	-0.637983	-0.591415	0.0197914	1.6711	0.137728	-0.34891	-0.707002	-0.752912	-0.287137	-1.45363	0.520436	-0.0179461	1.23828	-0.91571	-0.421945	-0.736159	0.655361	1.41845	cluster1	dme-clu-61	233	25	GC25
piR-20773	1.73243	-0.45405	-0.437296	-0.772388	-0.068694	1.60304	0.348233	-0.488304	-0.716893	-0.746074	1.53858	0.485866	-0.809776	-0.566843	-0.647821	0.772667	1.31353	-0.540867	-0.4636	-1.08173	cluster1	dme-clu-61	233	25	GC25
piR-20845	1.73025	-0.626809	-0.215465	-0.737806	-0.150173	1.62278	0.219663	-0.279572	-0.878654	-0.684215	1.35961	-1.2439	-0.66534	0.202495	0.347134	1.03586	1.03586	-0.706709	-1.14235	-0.222662	cluster1	dme-clu-61	233	25	GC25
piR-20986	1.70906	-0.556786	-0.344558	-0.806466	-0.0012484	1.66462	0.210097	-0.531423	-0.683529	-0.659763	1.55737	-0.424736	-0.519122	-0.991051	0.377543	1.27506	0.621182	-1.12249	0.0762855	-0.850038	cluster1	dme-clu-61	233	25	GC25
piR-21171	1.73686	-0.412781	-0.474024	-0.761868	-0.0881905	1.59709	0.298227	-0.302151	-0.796581	-0.796581	1.41096	0.452902	-0.679353	-0.026129	-1.15838	1.2349	0.726873	-0.445503	-1.30525	-0.211028	cluster1	dme-clu-61	233	25	GC25
piR-21173	1.77214	-0.23249	-0.481586	-0.612065	-0.446001	1.72415	0.0125621	-0.458518	-0.639099	-0.639099	1.25491	-0.250982	0.627456	-0.250982	-1.3804	0.9072	1.2391	-0.531044	-0.641678	-0.97358	cluster1	dme-clu-61	233	25	GC25
piR-21179	1.76962	-0.520111	-0.364699	-0.634079	-0.250731	1.75762	-0.208947	-0.314299	-0.560119	-0.67425	1.69611	-0.761324	-0.183103	-0.713139	-0.0385481	0.9152	1.14025	-0.13503	-0.96021	-0.96021	cluster1	dme-clu-61	233	25	GC25
piR-21194	1.75825	-0.434317	-0.654623	-0.518243	-0.151067	1.53288	0.504455	-0.591534	-0.704136	-0.741669	1.78885	-0.447214	-0.447214	-0.447214	-0.447214	1.31947	-0.719712	0.839664	-0.719712	-0.719712	cluster1	dme-clu-61	233	25	GC25
piR-21250	1.77824	-0.352639	-0.41949	-0.628399	-0.377708	1.63413	0.131981	-0.16324	-0.77973	-0.823144	1.06127	-0.621232	0.931849	-0.103539	-1.26835	1.08602	1.08602	-0.54828	-0.917315	-0.706438	cluster1	dme-clu-61	233	25	GC25
piR-21333	1.77164	-0.407897	-0.477922	-0.635479	-0.25034	1.51642	0.52867	-0.548874	-0.734077	-0.762138	-0.613572	-0.869227	-0.102262	1.68732	-0.102262	0.87646	0.70791	0.03371	-1.65179	0.03371	cluster1	dme-clu-61	233	25	GC25
piR-21343	1.75455	-0.518763	-0.638019	-0.481496	-0.116275	1.62672	0.306272	-0.55569	-0.725332	-0.651973	1.57554	-0.487667	-0.487667	0.356372	-0.956577	1.42257	-0.711287	-0.355643	0.622376	-0.978019	cluster1	dme-clu-61	233	25	GC25
piR-21347	1.76753	-0.500392	-0.539398	-0.550542	-0.177199	1.66985	0.169086	-0.421215	-0.691353	-0.726371	1.65261	-0.126241	-0.527917	-0.0114765	-0.986975	1.27833	0.582209	-0.303761	-1.37958	-0.177194	cluster1	dme-clu-61	233	25	GC25
piR-21652	1.67981	-0.529653	-0.627736	-0.689684	0.167259	1.64001	0.278571	-0.684909	-0.580183	-0.653491	-0.575244	-0.715547	-0.575244	1.66961	0.196425	1.6064	-0.305982	0.203988	-0.475971	-1.02844	cluster1	dme-clu-61	233	25	GC25
piR-21653	1.71925	-0.458945	-0.700966	-0.584437	0.0250985	1.70994	0.076069	-0.588195	-0.657836	-0.539983	1.02852	1.15708	-0.771389	-0.771389	-0.642824	0.27669	1.4473	0.170271	-0.893921	-1.00034	cluster1	dme-clu-61	233	25	GC25
piR-21659	1.77175	-0.582126	-0.34251	-0.575079	-0.272035	1.7293	-0.0304002	-0.392864	-0.626711	-0.679327	0	-0.510754	1.19176	-1.36201	0.681005	0.568855	0.805877	-1.0903	0.805877	-1.0903	cluster1	dme-clu-61	233	25	GC25
piR-21728	1.72962	-0.141324	-0.631141	-0.735528	-0.221622	1.68306	0.0560654	-0.257241	-0.740942	-0.740942	0.990637	-0.615801	0.990637	-1.28515	-0.0803219	1.59905	-0.0410014	0.112754	-0.963533	-0.707274	cluster1	dme-clu-61	233	25	GC25
piR-21787	1.62726	-0.22693	-0.835767	-0.752744	0.188186	1.71951	0.0113458	-0.404665	-0.663096	-0.663096	0	0	-0.929981	-0.697486	1.62747	0.440468	1.17458	0.195764	-0.293645	-1.51717	cluster1	dme-clu-61	233	25	GC25
piR-21868	1.74436	-0.414121	-0.282306	-0.804076	-0.243859	1.57699	0.337301	-0.302257	-0.74031	-0.871726	1.56822	-0.0429648	-0.526319	0.118153	-1.11709	1.40528	0.686671	-0.45778	-0.883623	-0.750547	cluster1	dme-clu-61	233	25	GC25
piR-21984	1.7421	-0.532182	-0.501858	-0.653477	-0.0545827	1.64529	0.26786	-0.609119	-0.652015	-0.652015	0.803589	1.34655	-0.716714	-0.716714	-0.716714	1.60387	0.0884024	-0.0378868	-0.985056	-0.669333	cluster1	dme-clu-61	233	25	GC25
piR-22189	1.702	-0.326063	-0.658246	-0.750033	0.0323441	1.51788	0.473041	-0.346372	-0.818697	-0.825853	0.838189	-1.55664	0.5816	0.5816	-0.444753	1.66838	0.189319	-0.757277	-0.57979	-0.520628	cluster1	dme-clu-61	233	25	GC25
piR-22191	1.76318	-0.47194	-0.581864	-0.552551	-0.156825	1.6716	0.183405	-0.529253	-0.744098	-0.581654	0.96411	-0.566223	-1.17836	1.11714	-0.336673	0.479787	1.01288	0.479787	-0.453132	-1.51932	cluster1	dme-clu-61	233	25	GC25
piR-22235	1.7112	-0.457217	-0.461419	-0.806013	0.0134476	1.55906	0.399231	-0.375139	-0.88106	-0.702095	0.0692107	-0.944232	-1.0431	1.25568	0.662446	0.345079	-0.433041	-1.44798	0.311248	1.22469	cluster1	dme-clu-61	233	25	GC25
piR-22240	1.6891	-0.262153	-0.485578	-0.917535	-0.0238321	1.56891	0.36048	-0.346142	-0.65849	-0.924753	1.65139	-0.912881	-0.656453	0.0102571	-0.0923138	0.983078	-0.24577	-1.22885	-0.573462	1.065	cluster1	dme-clu-61	233	25	GC25
piR-22246	1.73185	-0.357883	-0.695745	-0.620665	-0.0575616	1.74258	-0.0855357	-0.630616	-0.639002	-0.387426	-0.629858	-0.629858	0.229039	1.66054	-0.629858	1.02855	0.561029	-1.54283	0.327267	-0.37402	cluster1	dme-clu-61	233	25	GC25
piR-22257	1.68371	-0.340798	-0.551768	-0.86011	0.0689711	1.50213	0.420524	-0.191478	-0.739855	-0.991321	1.49946	-0.0589676	0.25693	-0.501225	-1.1962	1.26456	0.778192	-0.165938	-0.881188	-0.995628	cluster1	dme-clu-61	233	25	GC25
piR-22286	1.74906	-0.628176	-0.369203	-0.628176	-0.12351	1.70438	0.0607902	-0.400765	-0.682201	-0.682201	1.78885	-0.447214	-0.447214	-0.447214	-0.447214	0.890264	1.27975	-0.723339	-0.723339	-0.723339	cluster1	dme-clu-61	233	25	GC25
piR-2250	1.77772	-0.509112	-0.358882	-0.592573	-0.317152	1.67531	0.171972	-0.494278	-0.630945	-0.722057	0.423025	-0.413187	-0.413187	1.50518	-1.10183	0.998575	0.735792	0.407313	-1.03799	-1.10369	cluster1	dme-clu-61	233	25	GC25
piR-2445	1.77194	-0.551742	-0.466858	-0.541131	-0.212208	1.66593	0.208058	-0.619779	-0.700365	-0.553845	-0.212298	0.0530745	-1.53916	0.583819	1.11456	1.37803	0.604645	-0.168738	-1.08274	-0.731199	cluster1	dme-clu-61	233	25	GC25
piR-2528	1.76393	-0.346487	-0.556478	-0.640475	-0.220491	1.71204	0.059458	-0.482659	-0.613816	-0.675023	0.752912	-1.41895	-0.694996	0.608121	0.752912	0.720969	-1.08145	0.495666	-1.08145	0.946272	cluster1	dme-clu-61	233	25	GC25
piR-2662	1.78036	-0.403808	-0.313739	-0.576439	-0.486371	1.6238	0.299761	-0.478771	-0.706505	-0.738282	1.60065	-0.685994	0.342997	-0.45733	-0.800327	1.36064	0.604727	-0.0854505	-1.00569	-0.874225	cluster1	dme-clu-61	233	25	GC25
piR-2722	1.7587	-0.395293	-0.170426	-0.6675	-0.525479	1.76664	-0.191614	-0.45482	-0.496933	-0.623272	1.10333	0.791066	-1.08251	0.16654	-0.978424	0.45194	1.30907	0.218178	-1.1844	-0.794792	cluster1	dme-clu-61	233	25	GC25
piR-2805	1.7643	-0.638097	-0.333031	-0.56183	-0.231342	1.68635	0.151896	-0.545584	-0.646331	-0.646331	-0.448949	-0.324241	1.67109	-0.947781	0.0498832	-0.285732	1.69241	0.0439587	-0.725319	-0.725319	cluster1	dme-clu-61	233	25	GC25
piR-2846	1.70942	-0.558177	-0.616321	-0.616321	0.0814009	1.69533	0.123389	-0.544264	-0.671033	-0.603423	-0.447214	1.78885	-0.447214	-0.447214	-0.447214	-0.920575	-0.920575	0.36823	1.47292	0	cluster1	dme-clu-61	233	25	GC25
piR-2868	1.77588	-0.546911	-0.304074	-0.578585	-0.346307	1.73355	-0.0898878	-0.308187	-0.667738	-0.667738	0.501606	-0.363232	-1.14158	1.45293	-0.449715	0.572078	0	-0.190693	-1.52554	1.14416	cluster1	dme-clu-61	233	25	GC25
piR-2871	1.76484	-0.297697	-0.531384	-0.663467	-0.272296	1.60561	0.350443	-0.528175	-0.734023	-0.693858	1.4887	0.339703	-0.0599476	-1.10903	-0.659423	0.967741	1.03141	-0.432937	-0.241935	-1.32428	cluster1	dme-clu-61	233	25	GC25
piR-2982	1.76301	-0.151571	-0.560413	-0.560413	-0.490611	1.72061	-0.0013721	-0.385559	-0.69428	-0.639396	-0.192897	-0.67514	1.73607	-0.67514	-0.192897	1.40775	0.505346	-0.9385	-0.0360961	-0.9385	cluster1	dme-clu-61	233	25	GC25
piR-3112	1.74201	-0.540965	-0.461557	-0.674965	-0.0645187	1.65381	0.231894	-0.51236	-0.739553	-0.63379	0.757023	-1.72288	0.234938	0.104417	0.626502	1.303	0.699761	-0.144778	-1.10997	-0.74802	cluster1	dme-clu-61	233	25	GC25
piR-3118	1.76484	-0.425108	-0.5024	-0.644103	-0.193231	1.70118	0.1068	-0.549258	-0.64843	-0.610287	1.6876	-0.047316	-0.205036	-0.520476	-0.914776	1.69966	-0.930766	-0.121404	-0.424915	-0.222574	cluster1	dme-clu-61	233	25	GC25
piR-314	1.7564	-0.560823	-0.317379	-0.678036	-0.200165	1.7345	-0.0967693	-0.311132	-0.715358	-0.611239	0.0171059	-0.5816	1.7277	-0.5816	-0.5816	1.72259	-0.280421	-0.180271	-0.380571	-0.881323	cluster1	dme-clu-61	233	25	GC25
piR-3261	1.73995	-0.642379	-0.472212	-0.578566	-0.0467958	1.729	0.00504571	-0.507934	-0.634077	-0.592029	-0.613572	1.68732	-0.613572	-0.613572	0.153393	1.47687	-0.694996	0.608121	-0.694996	-0.694996	cluster1	dme-clu-61	233	25	GC25
piR-3281	1.7428	-0.58683	-0.432013	-0.65318	-0.0707735	1.67829	0.179332	-0.595056	-0.635813	-0.626756	0.399186	0.399186	-1.02648	-1.02648	1.25459	1.41356	0.628251	-0.870984	-0.299847	-0.870984	cluster1	dme-clu-61	233	25	GC25
piR-3360	1.65391	-0.43595	-0.728081	-0.705609	0.215728	1.70321	0.0936147	-0.503418	-0.661034	-0.632377	0.897235	-0.785081	0.672927	0.560772	-1.34585	-0.0828116	-0.341598	-1.32499	1.41815	0.331246	cluster1	dme-clu-61	233	25	GC25
piR-3371	1.72141	-0.555646	-0.26148	-0.806231	-0.0980552	1.60678	0.357329	-0.608426	-0.705001	-0.650677	0.173749	0.608121	1.04249	-1.56374	-0.260623	1.77237	-0.208514	-0.521286	-0.521286	-0.521286	cluster1	dme-clu-61	233	25	GC25
piR-3447	1.71994	-0.602925	-0.559234	-0.602925	0.0451465	1.64628	0.254382	-0.614356	-0.743947	-0.542361	1.54991	0.219179	-0.954992	-0.0156556	-0.798436	-0.751986	0.0181201	-1.15969	1.33183	0.561725	cluster1	dme-clu-61	233	25	GC25
piR-3549	1.7622	-0.238365	-0.570373	-0.64699	-0.306469	1.69664	0.108712	-0.50203	-0.587534	-0.71579	1.54807	-0.505491	0.442304	-0.900405	-0.584474	1.30405	0.694683	-0.219374	-1.19437	-0.584996	cluster1	dme-clu-61	233	25	GC25
piR-3764	1.75685	-0.447055	-0.486271	-0.674505	-0.149018	1.66002	0.137454	-0.285481	-0.777142	-0.734848	1.24043	0.786616	-0.121018	-1.02865	-0.877379	1.46573	0.584437	-0.714312	-0.436008	-0.899847	cluster1	dme-clu-61	233	25	GC25
piR-3853	1.75257	-0.529291	-0.409855	-0.680158	-0.133266	1.66809	0.150416	-0.358477	-0.714253	-0.745777	1.43407	0	0.358517	-0.573628	-1.21896	1.64492	0.208878	-0.63969	-0.378592	-0.835513	cluster1	dme-clu-61	233	25	GC25
piR-4006	1.66957	-0.404162	-0.688037	-0.740963	0.163589	1.6292	0.294037	-0.531067	-0.759845	-0.632329	-0.581419	-1.05517	-0.0430681	1.59352	0.0861361	-0.732601	-0.423052	-0.99056	1.07311	1.07311	cluster1	dme-clu-61	233	25	GC25
piR-4098	1.77619	-0.383071	-0.497849	-0.605453	-0.289814	1.63928	0.273214	-0.528364	-0.669487	-0.714647	1.45528	-0.548365	-0.302304	0.506183	-1.11079	1.44757	0.633846	-0.865114	-0.693804	-0.522495	cluster1	dme-clu-61	233	25	GC25
piR-4138	1.64784	-0.672868	-0.233444	-0.871983	0.130454	1.59684	0.325602	-0.36743	-0.773407	-0.781608	0.203712	0.203712	1.39203	-0.475328	-1.32413	-0.22378	1.45457	-0.285941	0.335669	-1.28052	cluster1	dme-clu-61	233	25	GC25
piR-4180	1.77893	-0.493785	-0.420208	-0.575537	-0.289404	1.60758	0.3336	-0.467565	-0.736809	-0.736809	0.273861	0.273861	-0.182574	-1.55188	1.18673	0.818295	0.6639	0.355109	-1.65203	-0.185274	cluster1	dme-clu-61	233	25	GC25
piR-4341	1.76136	-0.42035	-0.368948	-0.723047	-0.249012	1.60535	0.335398	-0.462394	-0.695762	-0.782596	1.73322	-0.810955	-0.492934	-0.174912	-0.254417	1.43397	-0.139899	-0.139899	-1.36402	0.209849	cluster1	dme-clu-61	233	25	GC25
piR-4344	1.78205	-0.416202	-0.452839	-0.577406	-0.335599	1.72048	0.0403746	-0.558733	-0.64339	-0.558733	-0.353553	-0.883883	1.23744	0.883883	-0.883883	-0.42289	-1.56144	0.87831	0.55301	0.55301	cluster1	dme-clu-61	233	25	GC25
piR-4420	1.72241	-0.710186	-0.0326522	-0.644882	-0.334686	1.71552	0.0452367	-0.468026	-0.633314	-0.659412	1.11679	-0.311662	0.857071	-0.311662	-1.35054	0.312395	-0.0347105	-1.42313	-0.208263	1.35371	cluster1	dme-clu-61	233	25	GC25
piR-4451	1.74357	-0.430334	-0.697207	-0.530411	-0.0856219	1.70374	0.100856	-0.633049	-0.592527	-0.579019	0.00984941	-1.04896	-0.704233	1.53651	0.206838	1.35473	-1.10296	-0.38364	0.695347	-0.563471	cluster1	dme-clu-61	233	25	GC25
piR-4637	1.73421	-0.37862	-0.37862	-0.82654	-0.150434	1.5384	0.47996	-0.505256	-0.718276	-0.79483	1.47213	-0.529255	0.338012	-0.0845029	-1.19638	0.746862	1.31135	-0.324219	-0.628175	-1.10582	cluster1	dme-clu-61	233	25	GC25
piR-4660	1.77568	-0.476886	-0.476886	-0.575779	-0.246135	1.72175	0.0366331	-0.537285	-0.610551	-0.610551	1.68732	-0.613572	-0.613572	-0.613572	0.153393	1.64775	-0.394914	0.217884	-0.735358	-0.735358	cluster1	dme-clu-61	233	25	GC25
piR-4704	1.66306	-0.437456	-0.295899	-0.976284	0.0465767	1.55659	0.295572	-0.138111	-0.828669	-0.885381	-0.94509	0.451066	-0.94509	0.0214793	1.41763	1.15633	-0.529986	-1.19247	0.91543	-0.349309	cluster1	dme-clu-61	233	25	GC25
piR-4712	1.72967	-0.367928	-0.646249	-0.673403	-0.0420877	1.74841	-0.0878763	-0.485807	-0.655756	-0.518968	-0.447214	-0.447214	-0.447214	-0.447214	1.78885	1.75354	-0.199661	-0.633705	-0.633705	-0.28647	cluster1	dme-clu-61	233	25	GC25
piR-5106	1.78579	-0.42067	-0.430981	-0.544396	-0.389738	1.74496	-0.080714	-0.426631	-0.59959	-0.638025	1.49945	-0.0957095	-0.893289	0.382838	-0.893289	-0.974104	1.35528	0.508228	-0.974104	0.0847047	cluster1	dme-clu-61	233	25	GC25
piR-5395	1.75466	-0.473928	-0.220038	-0.737222	-0.323475	1.73427	-0.0304704	-0.468482	-0.684314	-0.551006	-0.355643	0.0889108	1.68931	-0.711287	-0.711287	0.561029	1.02855	0.561029	-1.07531	-1.07531	cluster1	dme-clu-61	233	25	GC25
piR-5461	1.75956	-0.350894	-0.511932	-0.689922	-0.206807	1.65215	0.222935	-0.444766	-0.715157	-0.715157	1.53605	0.480015	-0.768025	-0.768025	-0.480015	1.41816	0.519991	-0.0945439	-0.850895	-0.992711	cluster1	dme-clu-61	233	25	GC25
piR-554	1.5997	-0.691761	-0.367498	-0.853892	0.313454	1.72672	0.000935385	-0.476111	-0.691249	-0.560295	-0.406207	-0.801862	-0.801862	0.490613	1.51932	-1.03604	-0.544248	-0.544248	0.865551	1.25898	cluster1	dme-clu-61	233	25	GC25
piR-5756	1.7463	-0.582099	-0.630607	-0.455978	-0.0776132	1.70896	0.0790962	-0.52611	-0.621984	-0.639961	1.0136	-0.219158	-1.45192	0.87663	-0.219158	1.50437	0.263653	-1.2097	-0.434252	-0.124072	cluster1	dme-clu-61	233	25	GC25
piR-5763	1.63941	-0.2272	0.00890981	-1.06472	-0.356393	1.4185	0.452497	0.0167053	-0.967457	-0.920246	1.6003	-0.788924	0.0609331	0.0288631	-0.901169	1.14321	1.00096	-0.628508	-0.486253	-1.02941	cluster1	dme-clu-61	233	25	GC25
piR-5787	1.73914	-0.513162	-0.620414	-0.570913	-0.0346508	1.69813	0.118708	-0.570402	-0.630762	-0.615672	-0.613572	-0.613572	1.68732	-0.613572	0.153393	1.43413	-0.875061	0.583374	-0.875061	-0.26738	cluster1	dme-clu-61	233	25	GC25
piR-5923	1.72719	-0.305623	-0.170102	-0.861726	-0.38974	1.50521	0.396999	-0.13708	-0.889242	-0.87589	1.65381	-0.320596	0.12902	-0.53563	-0.926602	1.54015	0.345206	-0.26333	-0.562066	-1.05996	cluster1	dme-clu-61	233	25	GC25
piR-6038	1.73153	-0.569581	-0.615147	-0.546798	0	1.76165	-0.216226	-0.333558	-0.55984	-0.65203	1.35384	-0.874	-0.959687	-0.18851	0.668353	-0.0434372	1.25968	-1.34655	-0.477809	0.608121	cluster1	dme-clu-61	233	25	GC25
piR-6244	0.501712	1.53465	-0.752568	-0.605005	-0.678787	1.7149	-0.226496	-0.105159	-0.550062	-0.833182	-1.06904	0.534522	1.06904	0.534522	-1.06904	0.970143	1.21268	-0.727607	-0.727607	-0.727607	cluster1	dme-clu-61	233	25	GC25
piR-641	1.77439	-0.489706	-0.496066	-0.559664	-0.228954	1.64936	0.213565	-0.399713	-0.688315	-0.774895	1.78699	-0.492335	-0.401162	-0.401162	-0.492335	0.413437	1.54547	-0.324843	-0.81703	-0.81703	cluster1	dme-clu-61	233	25	GC25
piR-6434	1.68852	-0.573237	-0.64148	-0.621982	0.148184	1.69528	0.124903	-0.548117	-0.657256	-0.614813	1.59132	0.348101	-0.770796	-0.770796	-0.39783	0.340092	-0.651843	-0.651843	1.61544	-0.651843	cluster1	dme-clu-61	233	25	GC25
piR-6514	1.77381	-0.396937	-0.562327	-0.562327	-0.25222	1.73811	-0.0331701	-0.497551	-0.630232	-0.57716	0.849192	-1.00842	-1.00842	1.11456	0.0530745	1.76127	-0.339328	-0.74329	-0.339328	-0.339328	cluster1	dme-clu-61	233	25	GC25
piR-6670	0.894547	0.103912	-1.31923	-0.675428	0.9962	1.7464	-0.742562	-0.144387	-0.364405	-0.495041	-0.730297	-0.730297	-0.730297	1.09545	1.09545	-0.988664	0.502617	0.143605	-0.988664	1.33111	cluster1	dme-clu-61	233	25	GC25
piR-6671	1.76023	-0.593518	-0.158542	-0.593518	-0.41465	1.68954	0.127227	-0.489131	-0.5979	-0.729741	1.78885	-0.447214	-0.447214	-0.447214	-0.447214	1.78885	-0.447214	-0.447214	-0.447214	-0.447214	cluster1	dme-clu-61	233	25	GC25
piR-6678	1.75783	-0.325673	-0.618981	-0.618981	-0.19419	1.64363	0.272527	-0.650003	-0.641539	-0.624612	1.01734	-0.0726672	1.01734	-0.981008	-0.981008	1.59111	-0.318223	0.318223	-0.795557	-0.795557	cluster1	dme-clu-61	233	25	GC25
piR-6714	1.76856	-0.420331	-0.420331	-0.674115	-0.253784	1.6785	0.147865	-0.429733	-0.718532	-0.6781	0.753778	-0.753778	-0.904534	-0.452267	1.3568	1.40992	0.20633	-1.34114	-0.395466	0.120359	cluster1	dme-clu-61	233	25	GC25
piR-6808	1.77314	-0.393308	-0.565323	-0.565323	-0.249188	1.73813	-0.0275621	-0.591723	-0.591723	-0.527125	1.15229	0.559202	0.389747	-1.05062	-1.05062	0.890264	1.27975	-0.723339	-0.723339	-0.723339	cluster1	dme-clu-61	233	25	GC25
piR-6870	1.77208	-0.415568	-0.246638	-0.626731	-0.48314	1.69111	0.141253	-0.584628	-0.623865	-0.623865	1.50756	-1.20605	-0.301511	-0.301511	0.301511	-0.447214	1.78885	-0.447214	-0.447214	-0.447214	cluster1	dme-clu-61	233	25	GC25
piR-6958	1.78413	-0.423791	-0.456141	-0.553193	-0.351002	1.75939	-0.148015	-0.4532	-0.636311	-0.521867	0.57886	1.37479	-0.0723575	-0.940647	-0.940647	1.69149	-0.0254359	-0.470565	-0.279795	-0.915694	cluster1	dme-clu-61	233	25	GC25
piR-7077	1.74845	-0.628283	-0.373388	-0.628283	-0.118492	1.72728	0.0120178	-0.506932	-0.616185	-0.616185	-0.164399	0.164399	1.47959	-1.31519	-0.164399	1.22984	-0.726722	0.950329	-0.726722	-0.726722	cluster1	dme-clu-61	233	25	GC25
piR-7106	1.75014	-0.515111	-0.367715	-0.716811	-0.150499	1.49993	0.553489	-0.524736	-0.770332	-0.758352	1.20071	0.921479	-0.893555	-0.893555	-0.335083	0.460455	1.00862	-1.0744	0.67972	-1.0744	cluster1	dme-clu-61	233	25	GC25
piR-7172	1.7685	-0.509113	-0.442124	-0.613317	-0.203943	1.6417	0.157964	-0.236946	-0.818028	-0.744688	1.53755	0.439299	-0.601146	-0.947961	-0.427739	1.31292	0.782166	-0.474886	-0.55869	-1.06151	cluster1	dme-clu-61	233	25	GC25
piR-7182	1.78406	-0.511928	-0.341652	-0.517421	-0.413058	1.69108	0.127783	-0.524725	-0.721836	-0.572303	0.280856	-0.889377	1.29506	0.436887	-1.12342	1.19356	-0.553111	0.902445	-0.407556	-1.13533	cluster1	dme-clu-61	233	25	GC25
piR-7334	1.75086	-0.532869	-0.513838	-0.615337	-0.0888115	1.56613	0.442603	-0.60858	-0.71923	-0.680928	1.45832	-0.18229	0.501296	-0.95702	-0.820303	1.39125	0.360694	0.176667	-0.817083	-1.11153	cluster1	dme-clu-61	233	25	GC25
piR-7569	1.75684	-0.484364	-0.451526	-0.673184	-0.147772	1.74975	-0.0863398	-0.550826	-0.621865	-0.490716	-1.06913	0.64551	1.35154	-0.766544	-0.161378	0.703857	-0.557773	-0.0929622	1.23507	-1.28819	cluster1	dme-clu-61	233	25	GC25
piR-7664	1.74217	-0.607878	-0.472098	-0.607878	-0.0543121	1.68857	0.143001	-0.528672	-0.651451	-0.651451	0.944118	-1.0435	-1.0435	0.944118	0.198762	1.78885	-0.447214	-0.447214	-0.447214	-0.447214	cluster1	dme-clu-61	233	25	GC25
piR-7794	1.78519	-0.483803	-0.37129	-0.530683	-0.399418	1.77233	-0.208211	-0.521373	-0.521373	-0.521373	0.942809	-0.471405	0	0.942809	-1.41421	0.4636	0.849934	-1.08173	0.849934	-1.08173	cluster1	dme-clu-61	233	25	GC25
piR-7811	1.76297	-0.440742	-0.482321	-0.656955	-0.182949	1.64624	0.249317	-0.514921	-0.621413	-0.759227	1.45916	0.336728	-0.411557	-1.25338	-0.13095	1.67993	0.0763604	-0.305441	-0.610883	-0.839964	cluster1	dme-clu-61	233	25	GC25
piR-7834	1.75735	-0.342525	-0.500697	-0.707957	-0.206169	1.63762	0.250891	-0.423272	-0.696351	-0.768888	0.837751	-1.38918	-0.593849	0.996818	0.148462	1.35452	0.720488	-0.317015	-0.893405	-0.864586	cluster1	dme-clu-61	233	25	GC25
piR-7902	1.74368	-0.448632	-0.572938	-0.652042	-0.0700634	1.73719	-0.0221728	-0.542751	-0.586133	-0.586133	0.0847047	-0.974104	1.35528	-0.974104	0.508228	1.52218	0.13838	-0.0922531	-1.24542	-0.322886	cluster1	dme-clu-61	233	25	GC25
piR-8224	1.7572	-0.480462	-0.248463	-0.727428	-0.30085	1.75892	-0.169418	-0.424235	-0.486217	-0.679051	-0.396059	1.38621	-1.18818	0.594089	-0.396059	1.35265	-0.568726	-0.491871	-1.02986	0.737807	cluster1	dme-clu-61	233	25	GC25
piR-8247	1.71493	-0.422727	-0.674922	-0.650904	0.033626	1.78094	-0.284647	-0.473573	-0.511358	-0.511358	-0.172774	-0.691095	-0.691095	1.72774	-0.172774	-0.730297	-0.730297	1.09545	-0.730297	1.09545	cluster1	dme-clu-61	233	25	GC25
piR-8262	1.68435	-0.324316	-0.716634	-0.732327	0.0889254	1.51191	0.495309	-0.37989	-0.827043	-0.800291	0.240391	0.0901466	-0.510831	-1.26205	1.44235	-0.87646	0.47194	-1.21356	0.47194	1.14614	cluster1	dme-clu-61	233	25	GC25
piR-841	0.255507	1.63662	-0.780332	-0.676748	-0.435052	0.627178	1.45007	-0.48484	-0.818445	-0.773964	0.563547	1.02463	0.563547	-1.07586	-1.07586	0.123886	-0.185829	-0.185829	1.5176	-1.26983	cluster1	dme-clu-61	233	25	GC25
piR-8505	1.73263	-0.563457	-0.41555	-0.711365	-0.0422593	1.60249	0.358699	-0.535272	-0.724061	-0.701851	0.331864	0.0553107	-0.636073	1.43808	-1.18918	0.45442	1.40113	-0.776301	-1.10765	0.0284013	cluster1	dme-clu-61	233	25	GC25
piR-8718	1.66341	-0.336719	-0.676191	-0.800052	0.149551	1.66409	0.181876	-0.412443	-0.709603	-0.723924	0.235089	-0.780069	-0.780069	1.62425	-0.299204	0.381588	0.858574	-0.751252	0.858574	-1.34748	cluster1	dme-clu-61	233	25	GC25
piR-8916	1.77061	-0.400893	-0.520818	-0.615045	-0.233854	1.56358	0.426645	-0.483687	-0.800154	-0.706386	1.74413	-0.243997	-0.46992	-0.243997	-0.786212	0.456343	1.42729	-0.271864	-0.368958	-1.24281	cluster1	dme-clu-61	233	25	GC25
piR-8966	1.76944	-0.638998	-0.34023	-0.523149	-0.267062	1.61315	0.340628	-0.723835	-0.641581	-0.588358	0.945459	0.246352	0.912169	-1.05199	-1.05199	0.0984069	1.00047	-0.0656046	-1.62371	0.590442	cluster1	dme-clu-61	233	25	GC25
piR-9003	1.75941	-0.526966	-0.239641	-0.692025	-0.300774	1.63228	0.242795	-0.361755	-0.776163	-0.73716	0.509734	-0.0938984	-1.70359	0.643875	0.643875	1.72407	-0.0075287	-0.421607	-0.572181	-0.722755	cluster1	dme-clu-61	233	25	GC25
piR-9047	1.77716	-0.422677	-0.624409	-0.422677	-0.307401	1.74026	-0.0407078	-0.498671	-0.60771	-0.593171	-0.725319	-0.725319	1.25282	-0.725319	0.923133	-0.540376	1.30181	-0.540376	0.810564	-1.03163	cluster1	dme-clu-61	233	25	GC25
piR-9388	1.70693	-0.538709	-0.483488	-0.747321	0.0625835	1.62377	0.3134	-0.549811	-0.709232	-0.678126	1.34637	0.625101	-0.81744	-1.05786	-0.0961694	1.1761	0.951371	-0.47194	-0.584307	-1.07123	cluster1	dme-clu-61	233	25	GC25
piR-9408	1.77249	-0.334726	-0.482144	-0.646905	-0.308711	1.60692	0.297001	-0.351473	-0.798919	-0.753526	0.237544	-0.493362	1.24254	0.420271	-1.40699	0.933717	1.19898	-0.976158	-0.392585	-0.76395	cluster1	dme-clu-61	233	25	GC25
piR-942	1.73825	-0.438686	-0.578868	-0.669574	-0.0511251	1.70315	0.101652	-0.569634	-0.588813	-0.646352	0.146385	-0.829515	1.61024	-0.09759	-0.829515	1.0435	0.546594	-0.944118	0.546594	-1.19257	cluster1	dme-clu-61	233	25	GC25
piR-9625	1.77422	-0.489339	-0.408759	-0.613871	-0.26225	1.60084	0.299691	-0.324221	-0.788155	-0.788155	1.73959	-0.306987	-0.409316	-0.818631	-0.204658	1.7005	-0.231886	-0.704245	-0.0171767	-0.747187	cluster1	dme-clu-61	233	25	GC25
piR-9690	1.78472	-0.51333	-0.393951	-0.51333	-0.364106	1.68689	0.148939	-0.539094	-0.628133	-0.668606	0.258639	-1.03456	1.18235	0.628124	-1.03456	0.54088	1.44235	-0.510831	-0.360586	-1.11181	cluster1	dme-clu-61	233	25	GC25
piR-9719	1.77297	-0.271536	-0.598975	-0.543071	-0.359385	1.61857	0.327022	-0.595511	-0.735481	-0.614598	-0.259814	-0.850301	0.44877	1.51165	-0.850301	-0.69758	0.627822	-0.69758	1.46492	-0.69758	cluster1	dme-clu-61	233	25	GC25
piR-9871	1.72398	-0.458896	-0.543711	-0.72227	0.000892793	1.60887	0.274138	-0.313301	-0.840798	-0.728905	1.03114	-1.60079	0.382171	0.418225	-0.230745	1.25082	0.882929	-0.418825	-0.928207	-0.786712	cluster1	dme-clu-61	233	25	GC25
piR-9899	1.76703	-0.515481	-0.521379	-0.556767	-0.1734	1.60881	0.317335	-0.425266	-0.79426	-0.706624	1.18904	-0.348512	0.830278	-0.399764	-1.27104	1.61912	0.311899	-0.628384	-0.513716	-0.78892	cluster1	dme-clu-61	233	25	GC25
piR-10403	0.69877	-1.19135	-0.990879	0.670132	0.813323	1.71299	-0.830539	-0.570995	-0.18168	-0.129772	0.154715	-0.970484	1.63154	-0.548535	-0.267235	-0.820276	0.191023	-0.37081	-0.651727	1.65179	cluster1	dme-clu-66	25	26	GC26
piR-10662	1.70602	-0.422179	-0.647111	-0.699018	0.0622888	1.71385	0.0252199	-0.396939	-0.714928	-0.627207	0.864541	-1.43716	1.03296	-0.145961	-0.314379	-0.341236	1.45973	0.511854	-0.530812	-1.09954	cluster1	dme-clu-66	25	26	GC26
piR-10697	1.69452	-0.555601	-0.509411	-0.740361	0.110856	1.65945	0.225357	-0.594124	-0.576309	-0.714374	0.512842	0.28272	-1.19663	1.23608	-0.835011	0.274588	-1.06975	-0.812324	1.44731	0.160177	cluster1	dme-clu-66	25	26	GC26
piR-1088	-0.085487	0.822812	0.555665	0.395377	-1.68837	-0.613966	-0.523296	0.202065	1.66574	-0.730542	-0.652357	-0.525068	-0.238667	1.76614	-0.350045	-1.08237	-0.260128	-0.0209298	1.63851	-0.275078	cluster1	dme-clu-66	25	26	GC26
piR-10906	1.75415	-0.277827	-0.610333	-0.654667	-0.211326	1.58851	0.372614	-0.460865	-0.750131	-0.750131	1.40128	0.461876	0.0313136	-1.06466	-0.829811	1.43621	0.620972	-0.385072	-0.784021	-0.888094	cluster1	dme-clu-66	25	26	GC26
piR-11235	1.64832	-0.85972	-0.0611412	-0.734942	0.00748668	1.53565	0.461171	-0.513468	-0.922341	-0.561012	1.37765	-1.23814	0.215076	0.302269	-0.656855	1.52531	0.294253	-1.14699	-0.486418	-0.18616	cluster1	dme-clu-66	25	26	GC26
piR-11300	0.971315	-0.578316	-0.00319512	0.95534	-1.34514	1.29207	-0.596969	-0.00817765	0.588791	-1.27571	-0.571237	-0.103677	-0.144334	1.69542	-0.876168	-0.541635	-0.0584336	0.267446	1.50354	-1.17092	cluster1	dme-clu-66	25	26	GC26
piR-13732	0.431852	-1.5972	-0.338537	0.844172	0.659713	1.75637	-0.459611	-0.492441	-0.664795	-0.139525	-0.0832066	-1.24372	-0.499239	1.42765	0.398516	-0.693872	-0.775312	-0.71016	0.951223	1.22812	cluster1	dme-clu-66	25	26	GC26
piR-15992	1.69913	-0.554359	-0.621964	-0.636987	0.114177	1.59758	0.377754	-0.704354	-0.610899	-0.660086	1.45328	-0.705054	-1.13672	0.302166	0.0863332	-1.2907	0.0409745	-0.36877	0.143411	1.47508	cluster1	dme-clu-66	25	26	GC26
piR-16264	1.67224	-0.494258	-0.889665	-0.395407	0.107089	1.71983	-0.0434554	-0.302517	-0.737071	-0.636789	-0.63019	0.361776	1.41209	0.0700212	-1.2137	1.23006	0.283859	0.367348	-1.44156	-0.439704	cluster1	dme-clu-66	25	26	GC26
piR-16632	1.6999	-0.373428	0.0561287	-0.76862	-0.613979	1.42682	-0.00573021	0.452687	-0.979866	-0.893913	1.46644	0.278962	0.128172	-0.94621	-0.927361	0.953771	1.18703	-0.393949	-0.860468	-0.886385	cluster1	dme-clu-66	25	26	GC26
piR-19098	0.409094	-1.27652	-0.102273	-0.443185	1.41289	1.75328	-0.396334	-0.396334	-0.754603	-0.206004	-0.639877	-0.918085	-0.584236	1.30757	0.834622	-0.27211	-0.365941	-0.811639	-0.295568	1.74526	cluster1	dme-clu-66	25	26	GC26
piR-20304	0.633883	-1.19903	-0.855361	0.252026	1.16848	1.5337	-0.882404	-0.882404	0.294135	-0.0630288	-0.259332	0.713162	-0.629805	1.31518	-1.13921	0	-1.28285	0.748331	-0.641427	1.17595	cluster1	dme-clu-66	25	26	GC26
piR-21155	0.877495	-1.43419	-0.113225	-0.349111	1.01903	1.17996	-0.772789	0.930671	-0.315763	-1.02208	0.883966	0.357796	0.883966	-0.905012	-1.22071	0.991859	0.71937	0.283388	-1.46054	-0.534078	cluster1	dme-clu-66	25	26	GC26
piR-21734	1.54398	-0.583738	-0.401814	-0.971314	0.412888	1.67887	0.0018033	-0.183035	-0.863779	-0.633859	1.71227	-0.733832	-0.302166	-0.661888	-0.0143889	0.0148782	1.27953	0.386834	-0.208295	-1.47294	cluster1	dme-clu-66	25	26	GC26
piR-21879	1.29351	-1.24832	-0.372801	0.700414	-0.372801	1.42215	-0.615739	-0.292126	0.573757	-1.08804	-0.595481	-0.689012	0.168356	1.68044	-0.564304	-0.61214	-0.387913	-0.19732	1.76467	-0.567295	cluster1	dme-clu-66	25	26	GC26
piR-2861	1.4106	-1.39444	-0.147755	0.198546	-0.0669517	1.7562	-0.454066	-0.742362	-0.249856	-0.309918	-0.211275	0.704252	-1.61978	0.880314	0.246488	-0.293023	-1.15707	0.439534	1.47263	-0.462075	cluster1	dme-clu-66	25	26	GC26
piR-3558	0.148289	-1.29929	-0.699075	0.713198	1.13688	1.13469	1.05534	-0.730009	-0.730009	-0.730009	-0.103975	-0.970434	0.935775	-0.970434	1.10907	0.568855	-1.0903	-1.0903	0.805877	0.805877	cluster1	dme-clu-66	25	26	GC26
piR-6411	1.33556	-0.810875	-0.810875	0.798951	-0.512759	0.297011	-0.339441	-0.88497	1.60022	-0.67282	-1.03897	0.0294744	-0.0442116	1.61372	-0.560013	-0.620596	-0.186613	-0.490401	1.76631	-0.468702	cluster1	dme-clu-66	25	26	GC26
piR-6793	0.934012	-1.21919	-0.84597	0.187568	0.943582	1.76094	-0.164866	-0.427799	-0.527287	-0.640988	1.36366	-0.846962	0.724445	-0.367549	-0.873596	0.43836	0.0350688	1.33262	-0.455895	-1.35015	cluster1	dme-clu-66	25	26	GC26
piR-7096	1.70316	-0.811871	-0.403729	-0.525068	0.0375049	1.70384	0.0722637	-0.43584	-0.712475	-0.627791	0.694505	0.285972	-1.6886	0.762593	-0.0544709	-0.19781	-0.259626	-1.06323	1.65666	-0.135994	cluster1	dme-clu-66	25	26	GC26
piR-8700	1.58377	-1.15936	-0.331246	-0.175975	0.0828116	1.76825	-0.554381	-0.613718	-0.367892	-0.232263	-0.420167	-0.614688	-0.147836	1.75848	-0.575784	-0.21715	-0.950764	-0.657318	1.60221	0.223019	cluster1	dme-clu-66	25	26	GC26
piR-8783	1.12808	-1.09235	-0.811605	0.923902	-0.148029	1.72501	-0.0448054	-0.560068	-0.761693	-0.358444	-0.740212	-0.603136	-0.603136	1.6175	0.328983	-0.195739	-0.41817	-0.685088	-0.462657	1.76165	cluster1	dme-clu-66	25	26	GC26
piR-8784	0.0486185	-1.572	-0.194474	0.939957	0.777896	1.75504	-0.561092	-0.52847	-0.561092	-0.104389	-0.729149	-0.729149	-0.729149	1.17298	1.01447	-0.165301	0.385703	-0.578554	-1.12956	1.48771	cluster1	dme-clu-66	25	26	GC26
piR-99	0.55869	-0.602225	0.703805	0.81264	-1.47291	0.978336	-0.626009	-0.468721	1.15922	-1.04282	-0.823113	0.00214352	0.0342964	1.6205	-0.83383	-0.56507	-0.395549	-0.0188357	1.72346	-0.744009	cluster1	dme-clu-66	25	26	GC26
piR-16209	1.76902	-0.535829	-0.240335	-0.624478	-0.368383	1.52228	0.51875	-0.809002	-0.623735	-0.608296	1.64317	0.121716	-0.791155	-0.182574	-0.791155	1.65558	0	-0.0719816	-0.791797	-0.791797	cluster1	dme-clu-70	4	27	GC27
piR-21354	1.7838	-0.467598	-0.320391	-0.519554	-0.476257	1.66818	0.203097	-0.556577	-0.688358	-0.626343	-0.669799	-0.460487	-0.0418624	1.73729	-0.565143	1.59099	-0.53033	0.176777	-1.06066	-0.176777	cluster1	dme-clu-70	4	27	GC27
piR-2464	1.51425	-1.01604	0.435445	-0.623745	-0.309911	1.61016	0.271375	-0.307558	-0.802064	-0.771911	-0.38819	-0.745733	1.14414	0.990906	-1.00112	-0.548094	0.682321	-1.49887	0.850104	0.514537	cluster1	dme-clu-70	4	27	GC27
piR-4477	1.77491	-0.49842	-0.317695	-0.622073	-0.336719	1.74253	-0.0902863	-0.388231	-0.577832	-0.686176	-0.267294	-0.581758	-1.21069	1.06918	0.990561	0.592854	-0.128185	-1.65038	0.272393	0.913316	cluster1	dme-clu-70	4	27	GC27
piR-14597	1.73651	-0.64067	-0.539348	-0.531554	-0.0249409	1.74144	-0.0400045	-0.552562	-0.558812	-0.590066	-0.231653	-0.625027	-0.909129	1.6478	0.118012	-0.321936	-0.406656	-1.29621	0.991223	1.03358	cluster1	dme-clu-72	4	28	GC28
piR-16822	1.76698	-0.433828	-0.549937	-0.592159	-0.191053	1.57787	0.367794	-0.373866	-0.785899	-0.785899	1.78078	-0.393695	-0.347916	-0.599698	-0.439473	0.272831	1.59686	-0.810468	-0.810468	-0.248757	cluster1	dme-clu-72	4	28	GC28
piR-20461	1.73698	-0.56684	-0.472919	-0.66076	-0.0364634	1.65569	0.221173	-0.471659	-0.702603	-0.702603	1.68732	0.153393	-0.613572	-0.613572	-0.613572	0.146385	-0.09759	-0.829515	1.61024	-0.829515	cluster1	dme-clu-72	4	28	GC28
piR-21607	1.67446	-0.373114	0.0262899	-0.959581	-0.368059	1.33338	0.576882	0.0327372	-0.953802	-0.989194	1.64798	-0.347907	0.0549327	-1.02541	-0.329596	1.55454	0.424708	-0.405651	-0.773186	-0.800411	cluster1	dme-clu-72	4	28	GC28
piR-11145	1.75956	-0.380071	-0.426085	-0.725172	-0.228227	1.67831	0.161621	-0.479289	-0.650463	-0.710175	1.62683	-0.499746	-0.180759	-1.03139	0.0850631	1.64071	0.276524	-0.589918	-0.626788	-0.700528	cluster1	dme-clu-73	15	29	GC29
piR-13157	1.77097	-0.481131	-0.378763	-0.647479	-0.263598	1.71709	0.0406894	-0.699858	-0.512687	-0.545238	1.09345	0.945687	-0.975239	-0.975239	-0.0886581	-0.395628	0.263752	1.58251	-0.395628	-1.05501	cluster1	dme-clu-73	15	29	GC29
piR-13886	1.71171	-0.461891	-0.692836	-0.611326	0.0543401	1.68771	0.150517	-0.57805	-0.610075	-0.650106	-1.08609	0.511101	0.83054	0.83054	-1.08609	-0.730297	1.09545	1.09545	-0.730297	-0.730297	cluster1	dme-clu-73	15	29	GC29
piR-14628	1.78108	-0.407908	-0.416699	-0.601313	-0.355162	1.69924	0.111468	-0.620853	-0.536603	-0.653256	0.734548	0.299618	-1.0535	1.07283	-1.0535	0.27225	-0.757886	-0.463561	1.6335	-0.684305	cluster1	dme-clu-73	15	29	GC29
piR-16861	0.447638	1.50386	-1.06125	-0.357104	-0.533141	1.73651	-0.087222	-0.404393	-0.483685	-0.76121	-1.04585	-0.788676	0.0685805	1.48305	0.282895	-0.52117	-0.358304	-0.684035	1.75895	-0.195439	cluster1	dme-clu-73	15	29	GC29
piR-19511	1.6801	-0.532378	-0.615346	-0.698314	0.165936	1.68854	0.142821	-0.539646	-0.684275	-0.607441	-0.546594	-0.67082	-0.919272	1.3168	0.819892	0.398421	-0.381099	-1.07401	1.5244	-0.467712	cluster1	dme-clu-73	15	29	GC29
piR-20728	1.76247	-0.444024	-0.532556	-0.621088	-0.164806	1.65054	0.252776	-0.593382	-0.625515	-0.684424	0.275046	-1.16894	-0.825137	0.412568	1.30647	-0.0782461	1.61709	-1.12153	-0.0782461	-0.339066	cluster1	dme-clu-73	15	29	GC29
piR-20902	1.77254	-0.240522	-0.449671	-0.619605	-0.462743	1.72502	-0.0736818	-0.290393	-0.61546	-0.745487	0.426006	-0.994015	1.33888	-0.994015	0.223146	0.230089	1.57228	-0.345134	-1.1121	-0.345134	cluster1	dme-clu-73	15	29	GC29
piR-21599	1.74225	-0.492322	-0.599868	-0.599868	-0.0501881	1.69852	0.115418	-0.547458	-0.633242	-0.633242	1.33333	-1	-1	0.333333	0.333333	1.27355	0.657318	0.0410824	-0.985978	-0.985978	cluster1	dme-clu-73	15	29	GC29
piR-21646	1.70768	-0.503116	-0.580448	-0.698721	0.074603	1.5537	0.452652	-0.510762	-0.778377	-0.717208	0.976573	-1.16893	0.310728	-0.94698	0.828607	1.33851	0.669254	-1.17119	-0.557711	-0.278856	cluster1	dme-clu-73	15	29	GC29
piR-22162	1.74206	-0.626136	-0.419816	-0.626136	-0.0699694	1.72727	0	-0.454545	-0.636364	-0.636364	1.78885	-0.447214	-0.447214	-0.447214	-0.447214	1.45363	-0.699896	-0.699896	-0.699896	0.646058	cluster1	dme-clu-73	15	29	GC29
piR-3096	1.77114	-0.561625	-0.244721	-0.588034	-0.376764	1.58024	0.411464	-0.579604	-0.723138	-0.688963	-0.287494	-0.287494	1.62914	-1.08609	0.0319438	0.398015	-0.0995037	1.49256	-0.895533	-0.895533	cluster1	dme-clu-73	15	29	GC29
piR-677	1.75594	-0.547184	-0.392612	-0.663113	-0.153026	1.75536	-0.108285	-0.507232	-0.575622	-0.564224	1.71677	-0.270233	-0.906076	-0.190753	-0.349713	1.63239	0.174898	-0.62672	-0.918217	-0.262348	cluster1	dme-clu-73	15	29	GC29
piR-8572	1.77007	-0.207552	-0.442517	-0.579579	-0.540419	1.61809	0.292444	-0.40653	-0.752	-0.752	1.6636	-0.762484	-0.762484	0.103975	-0.242608	1.28487	-0.209165	0.537853	-0.209165	-1.40439	cluster1	dme-clu-73	15	29	GC29
piR-8983	1.78661	-0.412664	-0.428659	-0.532624	-0.412664	1.6679	0.157672	-0.374233	-0.72567	-0.72567	0.995185	-0.821422	0.916202	-1.21634	0.126373	1.52326	0.143495	0.143495	-0.905125	-0.905125	cluster1	dme-clu-73	15	29	GC29
piR-10472	1.75543	-0.444012	-0.416519	-0.718942	-0.175955	1.58172	0.386782	-0.467492	-0.708575	-0.79243	1.74359	-0.389128	-0.613626	-0.651042	-0.0897989	1.62113	-0.043423	-0.911883	-0.730954	0.0651345	cluster1	dme-clu-79	34	30	GC30
piR-12685	1.77029	-0.403232	-0.501581	-0.629435	-0.236038	1.64808	0.192651	-0.334678	-0.735448	-0.770603	1.75122	-0.626981	-0.14053	-0.626981	-0.356731	0.739985	1.37653	-0.692244	-0.891165	-0.533108	cluster1	dme-clu-79	34	30	GC30
piR-12806	1.74313	-0.525522	-0.0875871	-0.705004	-0.425013	1.66994	0.179394	-0.466951	-0.743956	-0.63843	1.73528	-0.0557199	-0.493519	-0.732318	-0.453719	1.37493	0.691261	-0.562124	-0.44818	-1.05588	cluster1	dme-clu-79	34	30	GC30
piR-12940	1.74624	-0.160872	-0.679815	-0.614947	-0.290608	1.68352	0.163913	-0.587355	-0.63004	-0.63004	-0.322886	-0.0922531	0.13838	1.52218	-1.24542	0	1.54604	-0.883452	-0.883452	0.220863	cluster1	dme-clu-79	34	30	GC30
piR-1305	1.73058	-0.427765	-0.48631	-0.76342	-0.0530804	1.6028	0.347555	-0.482527	-0.725478	-0.74235	1.52126	-1.16073	0.202249	-0.545193	-0.0175869	1.31921	0.809643	-0.662435	-0.520889	-0.945527	cluster1	dme-clu-79	34	30	GC30
piR-13209	1.76935	-0.472361	-0.202155	-0.602461	-0.492377	1.68099	0.169497	-0.564406	-0.643039	-0.643039	1.24101	-0.723923	-0.620505	0.930758	-0.82734	1.62256	0.30697	-0.716264	-0.497	-0.716264	cluster1	dme-clu-79	34	30	GC30
piR-13403	1.76901	-0.502481	-0.344165	-0.653914	-0.268449	1.74021	-0.0441492	-0.491773	-0.565355	-0.638937	1.45064	0.527504	-0.263752	-0.65938	-1.05501	1.72901	-0.0804193	-0.321677	-0.763983	-0.562935	cluster1	dme-clu-79	34	30	GC30
piR-14568	1.74732	-0.530676	-0.402121	-0.700369	-0.114157	1.52613	0.514947	-0.580875	-0.763512	-0.696693	1.76563	-0.163209	-0.53414	-0.53414	-0.53414	0.794747	1.35304	-0.715929	-0.715929	-0.715929	cluster1	dme-clu-79	34	30	GC30
piR-15621	1.77259	-0.32318	-0.430907	-0.665947	-0.35256	1.70863	0.0181127	-0.336594	-0.676206	-0.713941	0.912014	-0.0380006	1.10202	-0.988015	-0.988015	0.296099	1.54283	-0.0935049	-0.872713	-0.872713	cluster1	dme-clu-79	34	30	GC30
piR-16720	1.7765	-0.33535	-0.452085	-0.632495	-0.356574	1.72952	-0.00909079	-0.452267	-0.634083	-0.634083	1.72935	-0.291969	-0.179673	-0.853448	-0.404265	0.460067	1.43597	-0.446126	-0.237004	-1.2129	cluster1	dme-clu-79	34	30	GC30
piR-16927	1.774	-0.450421	-0.385812	-0.64425	-0.293512	1.7319	-0.00150731	-0.596896	-0.596896	-0.536603	-0.928828	-0.240807	0.103203	1.65125	-0.584818	1.65374	0.0870388	-0.261116	-0.957427	-0.522233	cluster1	dme-clu-79	34	30	GC30
piR-18304	1.77195	-0.522216	-0.405096	-0.604889	-0.239751	1.66647	0.18164	-0.431034	-0.712144	-0.704936	-1.06091	1.01478	0.322886	0.784152	-1.06091	0.985212	-0.7282	-0.7282	-0.7282	1.19939	cluster1	dme-clu-79	34	30	GC30
piR-18638	1.67062	-0.0967026	-0.238422	-1.02205	-0.31345	1.61477	0.305625	-0.432255	-0.694083	-0.794054	0.799561	0.0962435	1.13271	-0.940225	-1.08829	0.492712	1.27068	0.265805	-1.09564	-0.93356	cluster1	dme-clu-79	34	30	GC30
piR-1884	1.7441	-0.528516	-0.0528516	-0.581368	-0.581368	1.53035	0.418431	-0.2692	-0.839788	-0.839788	0.4636	0.849934	0.849934	-1.08173	-1.08173	1.753	-0.239046	-0.637455	-0.637455	-0.239046	cluster1	dme-clu-79	34	30	GC30
piR-19169	1.74373	-0.421003	-0.10749	-0.734517	-0.48072	1.71248	0.0597377	-0.484539	-0.64384	-0.64384	1.54174	-0.324059	0.412439	-0.913258	-0.716859	1.34669	0.428493	-1.25487	-0.64274	0.122427	cluster1	dme-clu-79	34	30	GC30
piR-19743	1.73388	-0.601713	-0.386816	-0.692196	-0.0531589	1.6558	0.221155	-0.47472	-0.67967	-0.722566	1.65085	-0.505363	0.168454	-0.40429	-0.909653	1.52566	0.496446	-0.744669	-0.472229	-0.805211	cluster1	dme-clu-79	34	30	GC30
piR-20059	1.77303	-0.477107	-0.303027	-0.644739	-0.348159	1.67804	0.143158	-0.410287	-0.705457	-0.705457	0.563188	1.22024	0.187729	-0.657053	-1.31411	1.27824	0.837466	-0.411387	-0.705234	-0.999082	cluster1	dme-clu-79	34	30	GC30
piR-2042	1.75252	-0.633604	-0.458352	-0.552718	-0.107847	1.74633	-0.0655131	-0.526152	-0.613161	-0.541506	1.48088	0.423109	-0.899106	-0.899106	-0.105777	1.41135	0.597108	-0.895662	-0.895662	-0.21713	cluster1	dme-clu-79	34	30	GC30
piR-20424	1.76954	-0.612867	-0.319381	-0.561075	-0.276222	1.74539	-0.0945905	-0.450924	-0.703598	-0.496276	-0.181071	0.603572	-1.2675	-0.482857	1.32786	1.69515	-0.611177	-0.20757	-0.84181	-0.0345949	cluster1	dme-clu-79	34	30	GC30
piR-21897	1.75379	-0.391947	-0.186009	-0.737391	-0.438449	1.59486	0.355719	-0.456132	-0.696482	-0.797964	0.498755	1.39651	0	-0.897758	-0.997509	1.44516	0.586922	-0.326683	-0.797328	-0.908068	cluster1	dme-clu-79	34	30	GC30
piR-21964	1.74261	-0.474477	-0.190648	-0.785083	-0.292398	1.61546	0.267693	-0.327181	-0.754747	-0.801221	1.32413	-0.0582034	0.645088	-0.931255	-0.979757	1.16197	0.953327	-0.346664	-0.715798	-1.05283	cluster1	dme-clu-79	34	30	GC30
piR-22166	1.78507	-0.428127	-0.515203	-0.493434	-0.348307	1.61068	0.306016	-0.397548	-0.752746	-0.766407	1.52851	-0.269736	0.387314	-1.03053	-0.615552	1.07434	1.11217	-0.62796	-0.779275	-0.779275	cluster1	dme-clu-79	34	30	GC30
piR-22204	1.76478	-0.488978	-0.449159	-0.640291	-0.186353	1.70059	0.10115	-0.49943	-0.638512	-0.6638	1.66825	-0.232288	-0.760215	-0.760215	0.0844683	-0.556859	0.514024	1.15655	0.299847	-1.41356	cluster1	dme-clu-79	34	30	GC30
piR-2352	1.78093	-0.28608	-0.466845	-0.52186	-0.506141	1.68327	0.162588	-0.583405	-0.669481	-0.592969	1.66742	-0.173239	-1.03943	-0.173239	-0.281513	1.26931	0.709321	-0.0373327	-0.970649	-0.970649	cluster1	dme-clu-79	34	30	GC30
piR-353	1.769	-0.448341	-0.480829	-0.627027	-0.212799	1.71711	0.0550282	-0.55702	-0.607557	-0.607557	0.505346	1.40775	-0.9385	-0.9385	-0.0360961	1.11749	-0.628587	-1.32702	0.069843	0.768273	cluster1	dme-clu-79	34	30	GC30
piR-3815	1.78529	-0.476552	-0.355636	-0.526341	-0.426763	1.74527	-0.0683836	-0.469766	-0.610993	-0.596127	1.6163	-0.28523	0.190153	-0.998304	-0.522921	0.955238	0.0754136	-1.30717	0.955238	-0.678722	cluster1	dme-clu-79	34	30	GC30
piR-4126	1.7644	-0.430647	-0.249469	-0.702414	-0.381868	1.6422	0.123914	-0.182466	-0.774801	-0.808843	1.59084	0.314239	-0.471359	-0.962358	-0.471359	1.3489	0.698115	-0.662618	-0.307644	-1.07675	cluster1	dme-clu-79	34	30	GC30
piR-4741	1.76088	-0.559445	-0.137568	-0.504417	-0.559445	1.71865	0.04423	-0.53234	-0.658711	-0.571831	0.409289	0.624704	0.947827	-1.52945	-0.452372	1.54722	0.0552579	0.110516	-0.607837	-1.10516	cluster1	dme-clu-79	34	30	GC30
piR-4911	1.76789	-0.33771	-0.480118	-0.673386	-0.276678	1.71984	0.0414419	-0.524931	-0.600908	-0.635443	-0.803195	0.069843	-0.803195	1.64131	-0.104765	0.597108	1.41135	-0.895662	-0.21713	-0.895662	cluster1	dme-clu-79	34	30	GC30
piR-6347	1.77312	-0.300419	-0.414708	-0.659615	-0.398381	1.69472	0.125809	-0.540237	-0.621643	-0.658645	0.20795	-0.20795	1.55963	-1.14373	-0.4159	1.69911	0.0488952	-0.378937	-0.80677	-0.562294	cluster1	dme-clu-79	34	30	GC30
piR-7224	1.72716	-0.54542	-0.503139	-0.682832	0.00422806	1.66208	0.223853	-0.593847	-0.646041	-0.646041	-0.263752	-0.703339	-0.703339	1.71439	-0.0439587	-1.00746	-0.797573	0.0419775	1.51119	0.251865	cluster1	dme-clu-79	34	30	GC30
piR-766	1.60452	-0.615509	-0.586925	-0.758429	0.356347	1.74956	-0.0797002	-0.51181	-0.569424	-0.588629	1.09545	-0.730297	-0.730297	1.09545	-0.730297	0.798012	-0.152002	1.17802	-1.29202	-0.532008	cluster1	dme-clu-79	34	30	GC30
piR-9025	1.77743	-0.452078	-0.334736	-0.625005	-0.365615	1.71898	0.0475293	-0.60996	-0.60996	-0.546587	1.69948	-0.0190953	-0.305525	-0.878384	-0.496478	1.22068	0.895167	-0.325515	-0.895167	-0.895167	cluster1	dme-clu-79	34	30	GC30
piR-9361	1.77855	-0.550504	-0.362298	-0.550504	-0.315246	1.71386	0.0677799	-0.593881	-0.593881	-0.593881	1.07446	-0.578554	0.936707	-0.165301	-1.26731	0.978157	1.0919	-0.159235	-0.955409	-0.955409	cluster1	dme-clu-79	34	30	GC30
piR-10453	1.76915	-0.279339	-0.393144	-0.68283	-0.413836	1.73943	-0.0588215	-0.63023	-0.420153	-0.63023	1.41618	-0.447214	0.67082	-0.819892	-0.819892	1.58869	0.312065	-0.964563	-0.539021	-0.397173	cluster1	dme-clu-84	6	31	GC31
piR-12085	1.69258	-0.866282	-0.293203	-0.546424	0.0133274	1.68466	0.145891	-0.487722	-0.695377	-0.647456	-0.694182	-0.815968	-0.673884	1.01083	1.17321	-0.527827	-0.577622	-0.876392	0.418278	1.56356	cluster1	dme-clu-84	6	31	GC31
piR-14890	1.73476	-0.394382	-0.0799245	-0.761248	-0.499201	1.57177	0.385307	-0.390006	-0.807031	-0.760043	1.17173	-0.104411	-0.162418	0.591665	-1.49656	1.60349	0.33987	-0.531592	-0.575165	-0.836603	cluster1	dme-clu-84	6	31	GC31
piR-5962	1.77367	-0.44581	-0.47451	-0.608444	-0.244908	1.72461	0.0159956	-0.478413	-0.631098	-0.631098	0.773453	-0.713957	-0.713957	-0.713957	1.36842	0.563602	-0.688847	-0.688847	1.50294	-0.688847	cluster1	dme-clu-84	6	31	GC31
piR-6905	1.74742	-0.60266	-0.530571	-0.544989	-0.0692049	1.70468	0.0900361	-0.62425	-0.660265	-0.510205	1.28657	0.736753	-0.142952	-0.857713	-1.02266	0.424049	0.977156	-0.267335	-1.60401	0.470141	cluster1	dme-clu-84	6	31	GC31
piR-6983	1.76739	-0.348399	-0.334294	-0.708082	-0.37661	1.59701	0.295898	-0.302193	-0.84782	-0.742892	1.73054	-0.302608	-0.255326	-0.869998	-0.302608	1.32875	0.560051	-0.922437	-1.03225	0.0658883	cluster1	dme-clu-84	6	31	GC31
piR-12386	1.78039	-0.314186	-0.538605	-0.538605	-0.388992	1.74699	-0.0671223	-0.547863	-0.602286	-0.529722	1.61009	0.352208	-0.654101	-0.654101	-0.654101	-0.727607	1.21268	-0.727607	0.970143	-0.727607	cluster1	dme-clu-86	7	32	GC32
piR-12680	1.75365	-0.445051	-0.514093	-0.668108	-0.126399	1.58828	0.266931	-0.20308	-0.819416	-0.832718	1.72663	-0.232431	-0.830111	-0.498067	-0.166022	1.20963	0.890257	-0.34732	-1.08587	-0.666695	cluster1	dme-clu-86	7	32	GC32
piR-14071	1.7769	-0.55626	-0.257502	-0.520694	-0.442448	1.6265	0.302797	-0.582429	-0.582429	-0.764438	1.70658	-0.604415	-0.11555	-0.826626	-0.159992	1.31112	0.797728	-1.01888	-0.465999	-0.623965	cluster1	dme-clu-86	7	32	GC32
piR-16579	1.70591	-0.412088	0.0598564	-0.688348	-0.665327	1.77694	-0.440612	-0.266686	-0.484094	-0.58555	1.46385	-0.39036	0.29277	-1.26867	-0.09759	1.66767	-0.370593	0.0926482	-0.926482	-0.463241	cluster1	dme-clu-86	7	32	GC32
piR-4125	1.78126	-0.295589	-0.469466	-0.546744	-0.469466	1.63862	0.258421	-0.453705	-0.703316	-0.740023	0.327469	0.327469	1.29061	-1.30987	-0.635674	1.74304	-0.670402	-0.536321	-0.469281	-0.0670402	cluster1	dme-clu-86	7	32	GC32
piR-4701	1.35018	-1.17239	-0.727942	0.521331	0.0288294	1.59076	-0.242746	-1.18102	-0.113626	-0.0533696	-0.585878	-0.167394	-1.16877	1.41687	0.50517	-0.252382	-0.883336	-0.0863411	1.7069	-0.484839	cluster1	dme-clu-86	7	32	GC32
piR-8305	1.78872	-0.452595	-0.463422	-0.441767	-0.430939	1.50853	0.553764	-0.687431	-0.687431	-0.687431	0.707107	-1.41421	-0.707107	0.707107	0.707107	-0.477146	0.914529	1.11334	-1.27239	-0.278335	cluster1	dme-clu-86	7	32	GC32
piR-10113	0.555999	-0.910511	-0.833998	-0.260146	1.44866	-1.73542	0.560963	0.366066	0.0779585	0.730438	-0.622054	-0.893654	-0.516918	0.525679	1.50695	-0.836567	-0.430234	-0.525842	0.111542	1.6811	cluster1	dme-clu-90	4	33	GC33
piR-1877	0.553505	1.13126	0.0328109	-1.54354	-0.17404	-1.13472	1.567	-0.324206	-0.324206	0.216137	0.357812	1.03238	0.658433	-0.654034	-1.39459	0.190028	0.764802	0.295598	0.49501	-1.74544	cluster1	dme-clu-90	4	33	GC33
piR-2092	1.75092	-0.453807	-0.435434	-0.720212	-0.14147	1.5906	0.335993	-0.360054	-0.76823	-0.798306	1.30795	-0.969286	-0.326988	0.782436	-0.794114	0.742764	1.08038	-1.42363	0.095659	-0.495176	cluster1	dme-clu-90	4	33	GC33
piR-5378	0.563818	0.0440975	-0.302383	1.17803	-1.48357	-1.36541	0.79649	0.574611	0.762355	-0.768044	-0.804866	-0.436627	-0.660201	1.62814	0.273549	-1.1762	-0.56713	0.031951	1.4997	0.211675	cluster1	dme-clu-90	4	33	GC33
piR-1155	0.822563	-1.45521	-0.354191	-0.0512645	1.03811	-0.842249	-1.20731	0.148632	0.904831	0.996096	-0.0828651	-1.29131	-0.421231	0.379798	1.41561	-0.671965	-0.250503	-0.582923	-0.250503	1.75589	cluster1	dme-clu-91	8	34	GC34
piR-1164	1.19899	-1.50866	0.514299	-0.123712	-0.0809184	-0.65911	-0.65911	1.59768	-0.65911	0.379647	-0.415905	-0.981792	-0.45271	0.237397	1.61301	-1.32151	-0.138835	0.132959	-0.153527	1.48091	cluster1	dme-clu-91	8	34	GC34
piR-1184	0.441074	-1.06584	-0.554368	-0.323381	1.50251	-1.07006	0.576189	-0.333999	-0.603098	1.43097	-0.647507	-0.647507	-0.674001	0.364554	1.60446	-0.789196	-0.444193	-0.547694	0.086251	1.69483	cluster1	dme-clu-91	8	34	GC34
piR-1321	0.73377	-1.17943	-0.616727	-0.219081	1.28147	-1.16841	0.829612	-0.625467	-0.256268	1.22053	-0.402284	-0.573064	-0.75017	0.0088553	1.71666	-0.786533	-0.292685	-0.646081	0.0289966	1.6963	cluster1	dme-clu-91	8	34	GC34
piR-3627	0.544869	-1.01286	-0.736382	-0.237369	1.44174	-1.5434	0.185919	0.322625	-0.169515	1.20437	-0.561727	-0.76319	-0.615056	0.321156	1.61882	-0.708797	-0.42887	-0.471123	-0.143661	1.75245	cluster1	dme-clu-91	8	34	GC34
piR-5416	0.976186	0.521087	-0.25258	-1.6065	0.361803	-0.845932	1.67053	-0.237212	-0.657668	0.0702852	-0.335297	-0.551617	-1.02752	0.367745	1.54669	-0.714211	-0.743068	-0.497783	0.353498	1.60156	cluster1	dme-clu-91	8	34	GC34
piR-5834	0.409832	-1.19386	-0.213825	-0.466258	1.46411	-1.59454	0.682293	0.288953	-0.285927	0.909219	-0.671572	-0.850393	-0.502686	0.500699	1.52395	-0.845338	-0.404244	-0.588498	0.182021	1.65606	cluster1	dme-clu-91	8	34	GC34
piR-6575	0.554638	-0.875165	-0.749468	-0.411658	1.48165	-1.08847	0.860799	-0.277577	-0.714214	1.21947	-0.449089	-0.796868	-0.706143	0.359876	1.59222	-0.721312	-0.218504	-0.553709	-0.255749	1.74927	cluster1	dme-clu-91	8	34	GC34
piR-12911	-0.788557	1.09177	0.968554	-0.16714	-1.10462	-1.28215	0.667065	1.17448	0.153462	-0.712856	0.63605	0.541118	0.816423	-0.427198	-1.56639	0.69852	0.652261	0.459512	-0.118733	-1.69156	cluster2	dme-clu-21	7	35	GC35
piR-13945	-0.705117	1.20372	0.850487	-0.216018	-1.13308	-1.23502	0.334138	1.27563	0.38952	-0.764272	0.458982	0.207635	0.907036	0.131138	-1.70479	0.624561	0.31442	0.720812	0.0684451	-1.72824	cluster2	dme-clu-21	7	35	GC35
piR-13988	-0.314706	0.740274	1.23498	-0.356428	-1.30412	-0.309596	0.706848	1.10783	-0.0298405	-1.47524	0.835058	0.748588	0.46447	-0.560823	-1.48729	0.871553	0.382906	0.503065	-0.0736975	-1.68383	cluster2	dme-clu-21	7	35	GC35
piR-14765	-0.629864	0.875014	1.25123	-0.472095	-1.02429	-1.0286	0.184226	1.45078	0.253311	-0.859722	0.635725	0.565975	0.844976	-0.540067	-1.50661	0.576464	0.54857	0.697335	-0.130169	-1.6922	cluster2	dme-clu-21	7	35	GC35
piR-1505	-0.405793	0.615234	1.42682	-0.615234	-1.02103	-0.763811	0.368653	1.5975	-0.546956	-0.655384	0.484648	0.70058	0.916513	-0.714976	-1.38677	0.916762	0.798724	0.110169	-0.263618	-1.56204	cluster2	dme-clu-21	7	35	GC35
piR-16156	-0.568108	0.516184	1.52412	-0.690282	-0.781912	-0.662406	-0.288467	1.7682	-0.315177	-0.502146	0.460589	0.393837	1.02798	-0.307059	-1.57535	0.885513	0.280034	0.923355	-1.27151	-0.817396	cluster2	dme-clu-21	7	35	GC35
piR-4186	-0.625414	0.867586	1.2379	-0.402052	-1.07802	-1.05622	0.0216856	1.50141	0.276811	-0.74369	0.733972	0.534621	0.516498	-0.0815524	-1.70354	0.57618	0.467653	0.832698	-0.23284	-1.64369	cluster2	dme-clu-21	7	35	GC35
piR-12558	-0.636834	0.929028	1.17627	-0.367116	-1.10135	-0.884557	1.24457	0.915526	-0.545831	-0.729711	1.10399	0.202277	0.616578	-0.455732	-1.46711	1.07157	0.855193	-0.0927318	-0.453355	-1.38067	cluster2	dme-clu-22	7	36	GC36
piR-2054	-0.848707	1.05093	0.936029	0.00153196	-1.13978	-1.08952	0.780248	1.07335	0.234479	-0.998556	0.710151	0.62829	0.720384	-0.548474	-1.51035	-0.0725551	0.74369	0.516955	0.516955	-1.70504	cluster2	dme-clu-22	7	36	GC36
piR-3356	-1.1222	0.892803	1.1873	-0.285201	-0.672702	-0.97034	0.453213	1.52814	-0.447402	-0.563611	0.613506	0.813021	0.663385	-0.633458	-1.45645	-0.0323651	0.641908	0.749792	0.345228	-1.70456	cluster2	dme-clu-22	7	36	GC36
piR-4151	-0.711747	0.532083	1.49951	-0.446858	-0.872985	-1.02906	0.0679075	1.59583	-0.0104473	-0.624226	0.612206	0.867292	0.628149	-0.695109	-1.41254	0.018694	0.822538	0.822538	-0.0373881	-1.62638	cluster2	dme-clu-22	7	36	GC36
piR-4797	-0.656336	0.927531	1.22379	-0.530994	-0.963994	-0.774951	-0.00253252	1.66893	-0.116496	-0.774951	0.394437	0.426246	1.22148	-0.814321	-1.22784	0.554413	0.737994	0.701278	-0.418564	-1.57512	cluster2	dme-clu-22	7	36	GC36
piR-5247	-0.580107	0.767096	1.3634	-0.690533	-0.859854	-0.812255	0.46446	1.47703	-0.173897	-0.955336	0.754509	0.624828	0.719142	-0.648406	-1.45007	0.77499	0.661498	0.321021	-0.0680954	-1.68941	cluster2	dme-clu-22	7	36	GC36
piR-8467	-0.557626	0.939561	1.12289	-0.29791	-1.20692	-1.28215	0.52914	0.966699	0.641074	-0.854765	0.639963	0.745981	0.639963	-0.478045	-1.54786	0.749363	0.49878	0.355589	0.140804	-1.74454	cluster2	dme-clu-22	7	36	GC36
piR-9370	-0.967628	1.40664	0.197109	-0.967628	0.331502	-0.885413	1.11391	1.0663	-0.647399	-0.647399	1.78885	-0.447214	-0.447214	-0.447214	-0.447214	-0.0169821	0.32266	-1.29064	1.4265	-0.441535	cluster2	dme-clu-24	2	5	GC5
piR-9709	-0.21961	-0.21961	1.73545	-0.487426	-0.808806	0.855419	-0.446306	1.00006	0.0289272	-1.4381	-0.112635	1.13228	0.687668	-0.231199	-1.47611	0.0657618	-0.00730687	1.30793	0.13883	-1.50521	cluster2	dme-clu-24	2	5	GC5
piR-18133	-0.640156	1.56728	-0.419413	-0.89769	0.38998	1.61136	-0.219731	-1.04372	0.146487	-0.494394	-0.518476	-0.933257	0.103695	-0.311086	1.65912	-0.296469	-0.661685	-0.898001	0.240613	1.61554	cluster2	dme-clu-30	3	9	GC9
piR-21210	-1.03006	1.20273	0.250073	0.60732	-1.03006	-0.716002	-0.716002	1.35245	0.795557	-0.716002	-0.687672	-0.687672	1.50759	0.555427	-0.687672	-0.085426	-0.939686	1.51631	0.341704	-0.832904	cluster2	dme-clu-30	3	9	GC9
piR-4020	-0.846458	1.53169	-0.846458	0.403075	-0.241845	-0.903231	-0.903231	1.52591	0.123168	0.157381	-1.06197	-0.499338	1.50505	0.450107	-0.393844	-0.800613	-0.800613	0.55757	1.48685	-0.443196	cluster2	dme-clu-30	3	9	GC9
piR-11082	-0.84466	1.31098	0.827063	-0.492718	-0.800667	-1.07086	0.541879	0.541879	1.05795	-1.07086	-0.131386	-0.213502	1.51094	0.114963	-1.28101	1.25674	-0.0897675	0.35907	-0.0149612	-1.51109	cluster2	dme-clu-31	3	37	GC37
piR-6624	-0.742345	1.38992	0.521221	-0.0541528	-1.11465	-0.910627	1.09118	0.83605	0.109903	-1.12651	0.640411	-0.284627	0.711568	0.569254	-1.63661	1.0744	0.229892	0.0656836	0.276809	-1.64678	cluster2	dme-clu-31	3	37	GC37
piR-6977	-0.842936	1.34975	0.575087	-0.0157558	-1.06614	-1.2339	0.568877	0.849309	0.749155	-0.933439	-0.229916	0.0789265	0.816718	0.902507	-1.56824	-0.198072	0.312114	0.672245	0.852311	-1.6386	cluster2	dme-clu-31	3	37	GC37
piR-11151	-0.741157	1.26467	0.817626	-0.29411	-1.04703	-1.1146	0.573786	1.31245	0.0659524	-0.837595	0.405559	0.962963	0.703482	-0.670807	-1.4012	0.692022	0.800603	0.445905	-0.335877	-1.60265	cluster2	dme-clu-36	6	38	GC38
piR-14817	-0.599864	1.19762	0.912975	-0.415372	-1.09536	-1.24855	0.583348	1.05107	0.485907	-0.871774	0.826428	0.554129	0.731123	-0.705255	-1.40643	0.680904	0.705937	0.388849	-0.0784374	-1.69725	cluster2	dme-clu-36	6	38	GC38
piR-1522	-0.486691	1.17767	0.919304	-0.462657	-1.14763	-1.23985	0.303663	1.20457	0.530466	-0.798849	0.666161	0.575574	0.770684	-0.455721	-1.5567	0.653777	0.773858	0.540366	-0.373587	-1.59441	cluster2	dme-clu-36	6	38	GC38
piR-2086	-0.176192	0.855938	1.06445	-0.332575	-1.41162	-1.16077	0.253055	1.33392	0.386241	-0.812439	0.809853	0.525694	0.635483	-0.384906	-1.58612	0.715667	0.633846	0.393835	-0.0316377	-1.71171	cluster2	dme-clu-36	6	38	GC38
piR-3958	-0.571457	1.24219	0.911276	-0.635093	-0.946912	-1.09737	0.849365	1.20271	-0.184007	-0.770696	0.865151	0.643134	0.671781	-1.01841	-1.16165	0.785962	0.806359	0.262441	-0.240684	-1.61408	cluster2	dme-clu-36	6	38	GC38
piR-5221	-0.4493	0.942896	1.17704	-0.582191	-1.08844	-1.07686	-0.20816	1.38992	0.603171	-0.708071	0.79721	0.841174	0.482136	-0.763504	-1.35702	0.749104	0.6323	0.460987	-0.169755	-1.67264	cluster2	dme-clu-36	6	38	GC38
piR-11635	-0.973399	0.409852	1.38325	0.153695	-0.973399	-1.19486	0.878865	1.07636	0.0394996	-0.799866	-0.699896	0.646058	-0.699896	-0.699896	1.45363	-0.447214	-0.447214	-0.447214	-0.447214	1.78885	cluster2	dme-clu-39	5	11	GC11
piR-12225	-1.07062	0.396526	0.991314	0.753399	-1.07062	-1.18726	0.464373	1.44578	-0.46916	-0.253729	-0.655751	-0.457039	0.63588	-0.95382	1.43073	-1.24756	1.35152	0.595427	-0.255183	-0.444207	cluster2	dme-clu-39	5	11	GC11
piR-14792	-0.757155	0.347882	1.59616	-0.429736	-0.757155	-0.996076	0.743795	1.35275	-0.452366	-0.648102	0.244918	-0.979671	-0.979671	0.332388	1.38204	1.22966	0.35133	0.483079	-1.05399	-1.01007	cluster2	dme-clu-39	5	11	GC11
piR-19488	-0.862162	-0.195013	1.7038	-0.554247	-0.0923745	-0.94132	0.839556	-0.178088	1.22117	-0.94132	-1.28156	-0.593473	-0.120415	0.997723	0.997723	1.23045	0.888662	-0.888662	-0.888662	-0.341793	cluster2	dme-clu-39	5	11	GC11
piR-5876	-1.08611	0.932943	0.654453	0.58483	-1.08611	-1.07764	-1.07764	1.00016	0.647992	0.507124	1.7288	-0.70543	-0.506717	-0.506717	-0.00993563	1.57245	-0.734949	-0.734949	0.41875	-0.521301	cluster2	dme-clu-39	5	11	GC11
piR-10897	-0.992581	1.58846	0.243996	-0.619118	-0.220758	-1.09164	1.49916	0.372428	-0.147082	-0.632857	-0.56875	1.49671	0.508882	-0.449013	-0.987829	-0.296362	0.159579	0.349555	1.26144	-1.47421	cluster2	dme-clu-51	15	20	GC20
piR-1373	0.355433	0.260903	0.8848	-1.72423	0.223091	-1.68948	-0.0251224	0.767804	0.704998	0.241803	-0.563139	0.580738	0.65113	-1.49584	0.827111	-0.122997	0.215245	0.661108	-1.64508	0.891727	cluster2	dme-clu-51	15	20	GC20
piR-17372	0.0297513	1.2198	0.560451	-0.376314	-1.43369	-0.723043	1.27123	0.694688	-0.0708865	-1.17199	0.520574	0.653127	0.755555	-0.304873	-1.62438	0.445086	0.637175	0.595009	0.0655916	-1.74286	cluster2	dme-clu-51	15	20	GC20
piR-17533	-1.63481	0.664853	0.93808	0.0652709	-0.0333944	-1.52018	0.2309	1.03739	0.63967	-0.387779	0.382125	0.703239	0.992242	-0.709661	-1.36794	0.98907	0.778331	0.230408	-0.570401	-1.42741	cluster2	dme-clu-51	15	20	GC20
piR-18922	-1.39111	0.169574	0.972423	0.852371	-0.603263	-1.55547	-0.0125441	0.51849	1.14152	-0.0919902	0.162788	0.906963	0.589138	0.0155036	-1.67439	1.22377	0.749442	-0.0230389	-1.114	-0.836177	cluster2	dme-clu-51	15	20	GC20
piR-1897	-0.980863	1.08484	0.670778	0.357932	-1.13269	-1.4743	-0.101044	0.987387	0.872101	-0.284145	0.471976	0.471976	0.673891	0.137555	-1.7554	0.45791	0.61581	0.634029	0.0267215	-1.73447	cluster2	dme-clu-51	15	20	GC20
piR-19367	-1.32801	1.32596	0.219285	0.342248	-0.559484	-1.7808	0.421264	0.318157	0.583289	0.458088	0.31172	1.39006	0.202981	-1.19251	-0.712245	1.16709	0.423478	0.436082	-0.685631	-1.34101	cluster2	dme-clu-51	15	20	GC20
piR-20329	-0.844235	-1.28343	0.997954	0.619756	0.509957	-1.53446	-0.147043	1.23445	0.220564	0.226493	0.367853	-1.70313	0.078205	0.338889	0.918185	0.251681	0.813123	-0.251681	-1.60689	0.793763	cluster2	dme-clu-51	15	20	GC20
piR-2091	-0.219804	0.217306	1.43497	-0.076182	-1.35629	-0.689771	1.49921	0.570101	-0.689771	-0.689771	0.551341	0.491717	1.08795	-1.0655	-1.0655	-0.176403	1.26834	0.705612	-0.547567	-1.24999	cluster2	dme-clu-51	15	20	GC20
piR-3165	-1.03641	-0.0864392	1.53536	-0.694081	0.281569	-1.24022	-0.412997	1.31497	0.67158	-0.333339	0.530606	0.751692	0.744783	-0.491916	-1.53517	-0.477823	0.320396	1.17959	0.425717	-1.44788	cluster2	dme-clu-51	15	20	GC20
piR-4941	-0.328289	0.608804	0.593492	0.743549	-1.61756	-0.471048	0.716258	1.27532	-0.269012	-1.25151	0.370592	0.53656	0.481938	0.395802	-1.78489	0.115171	0.147163	0.460683	0.959756	-1.68277	cluster2	dme-clu-51	15	20	GC20
piR-5316	-0.499124	1.48127	-0.756737	0.579628	-0.805039	-1.61152	0.69496	0.679885	0.581897	-0.345219	0.356561	0.272992	1.19225	-0.311991	-1.50981	0.298424	1.29317	-0.51869	0.298424	-1.37133	cluster2	dme-clu-51	15	20	GC20
piR-8973	-1.17709	0.865111	0.917862	0.34514	-0.95102	-1.5512	0.0811017	1.1231	0.53794	-0.190948	0.744981	0.212852	0.802508	-0.103549	-1.65679	0.713698	0.43345	0.237276	0.3774	-1.76182	cluster2	dme-clu-51	15	20	GC20
piR-9222	-1.4522	0.862679	0.955274	0.106485	-0.472236	-1.55524	0.0476212	0.89551	0.849051	-0.236944	0.269106	0.592715	1.15477	-0.684688	-1.33191	0.957203	0.974863	-0.0671102	-0.490964	-1.37399	cluster2	dme-clu-51	15	20	GC20
piR-9902	-1.23528	1.03507	1.0089	-0.234231	-0.574455	-1.63547	0.637534	0.84231	0.391804	-0.236174	0.588503	0.862991	0.720258	-1.21214	-0.959611	1.15556	0.657476	0.230543	-1.23526	-0.808325	cluster2	dme-clu-51	15	20	GC20
piR-11919	-1.01338	0.056299	0.957082	1.01338	-1.01338	-1.35325	-0.33193	1.32772	0.519172	-0.161709	0.56197	-1.44507	0.863026	0.662322	-0.642252	-1.37424	-0.324472	0.248126	1.39332	0.0572598	cluster2	dme-clu-57	6	24	GC24
piR-13736	-1.00156	0.476935	1.50234	-0.620015	-0.357701	-0.939581	0.913721	1.23697	-0.702531	-0.508581	1.71397	-0.581527	0.0306067	-0.428493	-0.73456	1.13685	1.03223	-0.81602	-0.850892	-0.502166	cluster2	dme-clu-57	6	24	GC24
piR-21773	-0.878932	0.163869	1.55782	0.0361788	-0.878932	-0.777584	-0.777584	1.4032	-0.560492	0.712456	0.605759	0.738892	0.838743	-1.0917	-1.0917	-0.236775	1.36396	0.380174	-0.120055	-1.3873	cluster2	dme-clu-57	6	24	GC24
piR-2363	-0.41764	-0.400524	1.77326	-0.65727	-0.297826	-0.620332	0.0109793	1.63043	-0.0439173	-0.977159	1.14172	0.243143	0.692429	-1.02543	-1.05186	1.43241	-0.442472	0.532467	-0.367477	-1.15493	cluster2	dme-clu-57	6	24	GC24
piR-371	-1.36171	0.821181	0.873154	-0.738023	0.405393	-0.899722	1.43289	0.544276	-0.899722	-0.177723	-0.704169	1.72689	-0.620339	-0.36885	-0.0335319	-0.352208	0.150946	1.66041	-0.855363	-0.603786	cluster2	dme-clu-57	6	24	GC24
piR-7552	-1.57742	0.997123	0.220675	0.629332	-0.269714	1.68504	-0.477511	0.135003	-0.752518	-0.590014	0.0646339	0.872558	-1.49735	0.92642	-0.366259	-0.586997	1.23745	-0.111053	0.721847	-1.26125	cluster2	dme-clu-57	6	24	GC24
piR-19376	-0.860258	-0.340102	1.6805	0.080024	-0.560168	-1.11909	1.5912	-0.0262286	0.0174858	-0.463373	0.891356	-0.365684	-0.879928	-0.879928	1.23418	-0.093465	-1.05732	-0.823661	0.63673	1.33772	cluster2	dme-clu-61	5	25	GC25
piR-3240	0.121404	-0.182106	1.63896	-0.890298	-0.687958	1.30129	-1.07165	0.790981	-0.433764	-0.586857	0.46169	-0.974679	0.923381	0.769484	-1.17988	-0.278302	-1.13461	-0.321117	0.149855	1.58418	cluster2	dme-clu-61	5	25	GC25
piR-6090	-0.507058	-0.396828	1.69754	-0.837749	0.044092	1.57843	0.396718	-0.510669	-0.637281	-0.827199	0.0224655	-0.351959	-0.763825	1.70737	-0.614056	-1.09372	1.12543	0.808404	0.0951064	-0.935213	cluster2	dme-clu-61	5	25	GC25
piR-6805	-0.890868	1.48815	-0.131606	0.425187	-0.890868	-0.681005	-0.681005	-0.681005	1.53226	0.510754	-0.559427	-0.559427	-0.559427	1.74821	-0.0699284	-0.971271	0.426771	-0.971271	0.132446	1.38333	cluster2	dme-clu-61	5	25	GC25
piR-7124	-0.76123	0.525741	1.51151	-0.487406	-0.788612	1.74998	-0.194442	-0.643154	-0.643154	-0.269227	-0.0464489	-0.278693	1.62571	-0.185795	-1.11477	1.07589	0.248282	0.496564	-0.248282	-1.57245	cluster2	dme-clu-61	5	25	GC25
piR-10050	-0.839593	0.608935	1.45775	-0.461315	-0.765782	-0.70131	-0.613246	0.307423	1.62838	-0.621251	-0.0229574	0.665766	0.470627	0.608372	-1.72181	-0.448832	0.106865	0.555697	1.20757	-1.4213	cluster2	dme-clu-66	29	26	GC26
piR-13069	-0.598899	1.74879	-0.622855	-0.0958238	-0.431207	-0.289554	-0.396796	1.53356	0.300278	-1.14749	-0.97933	1.469	0.20262	0.20262	-0.894905	0.168843	-0.147737	1.54069	-0.35879	-1.203	cluster2	dme-clu-66	29	26	GC26
piR-14473	-0.993859	0.180702	0.993859	0.903508	-1.08421	0.226819	-0.433188	0.226819	1.35162	-1.37207	-0.492277	0.307361	0.232395	1.3194	-1.36688	-0.250669	0.0337034	0.202221	1.40291	-1.38816	cluster2	dme-clu-66	29	26	GC26
piR-16651	-1.05985	0.547144	0.795846	0.834108	-1.11725	-0.246165	-0.603963	0.133101	1.64301	-0.925981	-0.198463	0.014176	-0.157961	1.56341	-1.22116	-0.556839	-0.0627157	-0.0437109	1.64771	-0.984446	cluster2	dme-clu-66	29	26	GC26
piR-18336	-1.14844	0.403507	0.442306	1.21828	-0.915651	-0.719609	-0.219012	0.0104291	1.68952	-0.761326	-0.68279	-0.544853	0.248287	1.65065	-0.671295	-0.712587	-0.283318	-0.0257562	1.71279	-0.691124	cluster2	dme-clu-66	29	26	GC26
piR-1850	-1.05189	1.00258	1.12585	-0.682083	-0.394458	0.724739	0.0684793	-0.987243	1.2098	-1.01578	-0.116742	1.16742	0.291854	0.233483	-1.57601	-0.259182	-0.407893	-0.0254933	1.67406	-0.981491	cluster2	dme-clu-66	29	26	GC26
piR-19609	-1.12145	0.560723	0.560723	1.02799	-1.02799	-0.179408	-0.0581863	-0.543072	1.6874	-0.906737	-0.0233144	0.287544	-0.606174	1.49212	-1.15018	-0.205313	-0.141153	-0.547501	1.7195	-0.825529	cluster2	dme-clu-66	29	26	GC26
piR-19623	-0.841586	-0.249846	1.68975	0.0131498	-0.611465	0.166209	-0.287089	-0.312272	1.57647	-1.14332	0.568726	0.030742	1.26042	-0.507242	-1.35265	0.336941	0.0860276	0.910459	0.372786	-1.70621	cluster2	dme-clu-66	29	26	GC26
piR-20683	-0.92747	0.625872	0.807284	0.739255	-1.24494	-0.603482	-0.249398	0.651207	1.35168	-1.15	-0.629006	0.0108449	0.260278	1.4966	-1.13872	-0.432095	-0.0482089	0.201763	1.50519	-1.22665	cluster2	dme-clu-66	29	26	GC26
piR-20861	-0.934112	0.249974	0.228046	1.43406	-0.977967	-0.42214	-0.648287	0.19034	1.66029	-0.780206	-0.749585	-0.0670159	0.206012	1.57115	-0.960561	-0.654278	-0.308852	0.209288	1.63163	-0.877789	cluster2	dme-clu-66	29	26	GC26
piR-21337	-0.770778	1.32691	0.692724	-0.185377	-1.06348	-0.136608	-0.350696	-0.0142725	1.61687	-1.11529	-0.950185	-0.406271	0.459552	1.52518	-0.628276	-0.615581	-0.391519	0.280667	1.61325	-0.886813	cluster2	dme-clu-66	29	26	GC26
piR-2185	-1.0051	0.956611	0.581902	0.625985	-1.15939	-0.593149	-0.26226	0.0931391	1.6618	-0.899527	-0.866366	0.0075997	0.292589	1.50854	-0.942363	-0.728656	-0.551655	-0.0649006	1.73462	-0.389403	cluster2	dme-clu-66	29	26	GC26
piR-22	-0.546163	0.546163	0.616184	0.882263	-1.49845	0.044129	-0.00735483	0.205935	1.27974	-1.52245	-0.715582	-0.156534	0.411832	1.49266	-1.03238	-0.554298	0.0278789	0.232871	1.48742	-1.19387	cluster2	dme-clu-66	29	26	GC26
piR-22080	-1.38292	0.441767	1.25808	-0.518596	0.201676	1.03936	-0.789813	-0.12356	1.00301	-1.129	-0.831375	-0.304447	0.105386	1.67153	-0.641095	-0.552771	-0.318262	-0.0167506	1.70856	-0.820781	cluster2	dme-clu-66	29	26	GC26
piR-2309	-1.35842	0.244211	1.31263	0.320527	-0.518948	-0.622743	-0.419154	0.311372	1.60476	-0.874236	-0.538741	-0.390916	0.446761	1.51439	-1.03149	-0.652663	-0.331276	0.0889995	1.68357	-0.788635	cluster2	dme-clu-66	29	26	GC26
piR-3443	-0.323965	-0.277684	1.48098	0.347105	-1.22644	-0.546789	-0.469413	0.613848	1.43059	-1.02824	-0.88576	-0.149331	0.0961449	1.6406	-0.701653	-0.757535	-0.313747	0.305491	1.59557	-0.829779	cluster2	dme-clu-66	29	26	GC26
piR-5392	-1.05026	0.595444	0.909623	0.670249	-1.12506	-0.725764	-0.584119	0.366929	1.60127	-0.658314	-0.626957	0.102063	0.112477	1.52886	-1.11644	-0.739084	-0.15748	0.289907	1.56049	-0.95383	cluster2	dme-clu-66	29	26	GC26
piR-5401	-1.01997	0.617163	0.723164	0.840943	-1.1613	-0.464909	-0.386232	0.336165	1.55923	-1.04426	-0.391843	-0.146941	0.152383	1.5583	-1.1719	-0.857745	0.297276	0.297276	1.36709	-1.1039	cluster2	dme-clu-66	29	26	GC26
piR-5687	-0.847596	-0.11691	1.19833	0.832983	-1.0668	0.0272945	-0.433299	-0.348004	1.68202	-0.928012	-0.590393	0.436377	0.275945	1.23854	-1.36047	-0.56034	-0.232656	-0.347345	1.76622	-0.625876	cluster2	dme-clu-66	29	26	GC26
piR-6345	-1.01214	0.509173	0.726503	0.92831	-1.15185	0.0574537	-0.100081	0.576391	1.05826	-1.59202	-0.823963	-0.0157696	0.536168	1.37393	-1.07036	-0.812597	-0.164248	0.363075	1.5301	-0.916333	cluster2	dme-clu-66	29	26	GC26
piR-7586	-0.98007	0.694071	0.903339	0.571998	-1.18934	-0.691509	-0.418156	0.180265	1.66524	-0.735836	-0.652008	0.00658593	0.59932	1.29084	-1.24474	-0.592269	0.0408461	-0.0408461	1.61342	-1.02115	cluster2	dme-clu-66	29	26	GC26
piR-7596	-0.907172	0.448121	0.666716	1.01647	-1.22414	-0.581665	-0.621055	0.705088	1.40099	-0.903353	-0.543514	-0.149663	0.0669546	1.63251	-1.00629	-0.724499	-0.165425	0.217503	1.59604	-0.923621	cluster2	dme-clu-66	29	26	GC26
piR-7622	-1.18657	0.678039	0.772212	0.734543	-0.998225	-0.986427	-0.0889896	0.235295	1.5626	-0.722475	-0.931086	-0.125135	0.171795	1.60342	-0.718994	-0.767094	-0.330612	0.143017	1.66606	-0.711373	cluster2	dme-clu-66	29	26	GC26
piR-7646	-1.13915	0.511793	0.897014	0.759435	-1.02909	0.683204	-1.23681	-0.0368002	1.25121	-0.660804	-0.868372	-0.073708	-0.200394	1.69989	-0.557417	-0.427823	-0.63625	-0.0767887	1.7442	-0.60334	cluster2	dme-clu-66	29	26	GC26
piR-8812	-1.04207	0.639284	0.528426	0.990337	-1.11598	0.420188	-0.765204	0.198529	1.33573	-1.18925	-0.582751	-0.0133966	0.109405	1.57187	-1.08512	-0.480571	0.204406	-0.39359	1.62872	-0.958968	cluster2	dme-clu-66	29	26	GC26
piR-944	-0.644485	1.53539	-0.407542	0.445453	-0.928816	0.67677	-0.644543	-0.459237	1.40188	-0.974872	-0.598309	-0.097632	0.46563	1.41692	-1.1866	-0.738421	-0.719191	0.338443	1.6076	-0.488434	cluster2	dme-clu-66	29	26	GC26
piR-9556	-0.0247268	-0.313206	1.70615	-0.848952	-0.519262	1.6109	-0.497609	0.324711	-0.62412	-0.813886	1.18369	-0.637372	0.981351	-0.586787	-0.940883	1.41529	-0.174348	0.492275	-0.533298	-1.19992	cluster2	dme-clu-66	29	26	GC26
piR-9713	-0.995305	0.401614	0.314307	1.30379	-1.02441	-0.473501	-0.272865	-0.13242	1.72346	-0.844678	-0.875229	0.212763	0.188585	1.47	-0.996117	-0.926645	-0.177377	0.327231	1.55052	-0.773733	cluster2	dme-clu-66	29	26	GC26
piR-9987	-1.03462	1.03462	0.411931	0.689746	-1.10168	-0.514918	-0.267605	0.353848	1.527	-1.09832	-0.636505	0.172169	0.328687	1.38083	-1.24518	-0.623418	-0.0339165	0.426379	1.41965	-1.18869	cluster2	dme-clu-66	29	26	GC26
piR-12877	-0.648115	0.848922	1.16757	-0.155115	-1.21326	-0.754012	0.46369	1.37181	0.0715486	-1.15303	0.563817	0.49869	0.824327	-0.245623	-1.64121	0.665864	0.190247	0.483713	0.422995	-1.76282	cluster2	dme-clu-76	6	39	GC39
piR-16016	-0.783733	1.48731	0.240464	0.106873	-1.05091	-0.8256	-0.503557	0.901719	1.25304	-0.8256	-0.875888	1.31383	0.00931796	0.614985	-1.06225	-0.301494	-0.301494	-0.124144	1.69368	-0.966553	cluster2	dme-clu-76	6	39	GC39
piR-1924	-0.838037	0.902073	1.11089	-0.0584677	-1.11645	-1.08973	0.429753	1.24321	0.383708	-0.966945	-0.080233	1.02297	0.702039	-0.080233	-1.56454	0.483822	0.034915	0.683336	0.533701	-1.73577	cluster2	dme-clu-76	6	39	GC39
piR-3143	-0.615905	0.881672	1.28243	-0.763553	-0.784646	-0.893058	-0.10954	1.70092	-0.18561	-0.51271	0.66683	0.337531	0.996129	-1.47361	-0.526878	1.3206	0.491884	0.17109	-0.898222	-1.08535	cluster2	dme-clu-76	6	39	GC39
piR-5592	-0.561934	0.783046	0.818255	0.445041	-1.48441	-1.28819	0.258265	1.20419	0.548716	-0.722986	0.620537	0.331168	0.502646	0.32045	-1.7748	0.637562	0.557867	0.310392	0.260058	-1.76588	cluster2	dme-clu-76	6	39	GC39
piR-8316	-0.569431	1.11853	0.904989	-0.203368	-1.25071	-0.380153	-0.0453592	1.53141	0.116638	-1.22254	0.725791	0.479482	0.791473	-0.440072	-1.55667	0.72402	0.341125	0.758829	-0.163601	-1.66037	cluster2	dme-clu-76	6	39	GC39
piR-10730	-0.757294	0.801841	1.34276	-0.598199	-0.789113	-0.847396	-0.0106815	1.64495	-0.0284839	-0.758384	0.790078	0.767885	0.612532	-0.918798	-1.2517	0.289754	1.02781	0.508436	-0.229616	-1.59638	cluster2	dme-clu-77	3	40	GC40
piR-20520	-0.489648	1.78372	-0.489648	-0.314774	-0.489648	-0.922305	0.994172	-0.263516	1.11395	-0.922305	0.0585488	1.3759	-0.453753	0.351293	-1.33198	0.423006	1.20223	-0.801486	0.423006	-1.24676	cluster2	dme-clu-77	3	40	GC40
piR-3585	-0.844952	0.135796	1.26743	0.588449	-1.14672	0.494366	-0.378044	1.51218	-0.814249	-0.814249	-0.0929888	0.88856	1.14686	-0.971216	-0.971216	-0.0215415	0.0861661	-0.236957	1.48636	-1.31403	cluster2	dme-clu-77	3	40	GC40
piR-10710	-0.879498	1.41485	0.0127464	0.458869	-1.00696	-0.459335	1.26317	0.306224	0.306224	-1.41628	1.42724	-0.251865	-0.531716	0.517723	-1.16138	-0.529316	1.60502	-0.529316	0.324419	-0.870809	cluster2	dme-clu-85	3	41	GC41
piR-19683	-0.458563	1.62026	0.275138	-0.550276	-0.886556	-0.83666	-0.43825	1.35459	0.756978	-0.83666	-0.314174	-0.139633	1.34397	0.471261	-1.36142	1.53861	0.355063	-0.631224	-0.236709	-1.02574	cluster2	dme-clu-85	3	41	GC41
piR-7769	-0.523383	1.37983	0.725599	-0.642334	-0.939711	-1.03418	1.13759	0.723923	0.206835	-1.03418	0.128598	-0.353645	1.57533	-0.192897	-1.15738	0	0.220863	1.54604	-0.883452	-0.883452	cluster2	dme-clu-85	3	41	GC41
piR-14781	-0.538936	1.41373	0.691243	-0.841599	-0.724439	0.819226	0.393118	0.80548	-0.514078	-1.50375	0.204542	1.25824	0.514454	-0.709698	-1.26754	0.754221	0.754221	0.673122	-0.969134	-1.21243	cluster2	dme-clu-87	8	42	GC42
piR-1604	-0.415328	1.22442	0.883991	-0.60824	-1.08485	1.16994	0.346961	0.529326	-0.761257	-1.28497	0.73156	0.643826	0.704565	-0.597935	-1.48202	0.663849	0.627374	0.511869	-0.102131	-1.70096	cluster2	dme-clu-87	8	42	GC42
piR-19958	-0.572938	1.34326	0.760072	-0.521668	-1.00873	0.344954	0.837745	0.908143	-0.755026	-1.33582	0.551178	0.609402	0.949036	-0.739433	-1.37018	0.656234	0.690773	0.595791	-0.319482	-1.62332	cluster2	dme-clu-87	8	42	GC42
piR-20095	-0.475036	1.29759	0.814148	-0.608158	-1.02854	1.07199	0.28841	0.643983	-0.587355	-1.41703	0.581783	0.7449	0.726776	-0.54191	-1.51155	0.559994	0.542494	0.568744	0.0787492	-1.74998	cluster2	dme-clu-87	8	42	GC42
piR-3727	-0.651899	1.31075	0.766532	-0.356634	-1.06874	0.537688	0.71902	0.853048	-0.707983	-1.40177	0.591089	0.815772	0.746639	-0.843425	-1.31007	0.675398	0.667434	0.571858	-0.272389	-1.6423	cluster2	dme-clu-87	8	42	GC42
piR-5333	-0.618856	1.21817	0.938056	-0.579771	-0.957599	0.558906	0.859974	0.728739	-0.838359	-1.30926	0.874392	0.482037	0.650189	-0.470827	-1.53579	0.835825	0.655106	0.372733	-0.225899	-1.63776	cluster2	dme-clu-87	8	42	GC42
piR-6057	-0.508703	1.2282	0.803385	-0.298984	-1.2239	-0.11688	0.500351	1.26861	-0.208808	-1.44327	0.640268	0.487012	0.802038	-0.313323	-1.616	0.526005	0.73925	0.502311	-0.058445	-1.70912	cluster2	dme-clu-87	8	42	GC42
piR-9426	-0.813207	0.928268	1.08376	-0.0590858	-1.13973	-1.38268	0.625683	0.973285	0.494367	-0.710653	0.286993	0.974888	0.716003	-0.489663	-1.48822	0.503718	0.516156	0.603218	0.136812	-1.7599	cluster2	dme-clu-87	8	42	GC42
piR-1113	-0.537436	1.19486	0.966708	-0.68954	-0.934597	-1.21472	0.490286	1.29957	0.176	-0.751144	-0.652041	0.409995	0.731076	0.928664	-1.41769	0.244548	0.347878	0.847307	0.296213	-1.73595	cluster2	dme-clu-9	15	43	GC43
piR-1274	-0.832572	1.06815	1.10162	-0.497937	-0.839265	-1.13462	0.043524	1.39427	0.448747	-0.751914	0.370979	0.480898	0.879357	-0.0412198	-1.69001	0.132329	0.851014	1.04494	-0.780286	-1.248	cluster2	dme-clu-9	15	43	GC43
piR-1283	-0.847128	0.738322	1.29789	-0.178752	-1.01034	-1.21928	0.117508	1.49742	0.101337	-0.496985	0.4044	0.0557793	1.31081	-0.362565	-1.40843	0.439717	0.371859	0.724718	0.222573	-1.75887	cluster2	dme-clu-9	15	43	GC43
piR-15928	-0.455929	1.01864	1.04406	-0.371184	-1.23558	-1.29161	0.175475	1.33332	0.391222	-0.608408	0.2932	0.771243	0.819047	-0.280452	-1.60304	0.410174	0.290123	0.960408	0.0200085	-1.68071	cluster2	dme-clu-9	15	43	GC43
piR-16570	-0.879738	0.581082	1.37642	-0.0844029	-0.993357	-1.36349	0.330739	1.31971	0.209144	-0.496109	0.195087	1.17052	0.626093	-0.666926	-1.32478	0.826454	0.250441	0.550969	0.0876542	-1.71552	cluster2	dme-clu-9	15	43	GC43
piR-16738	-0.71016	1.22664	0.803817	-0.173675	-1.14662	-1.19035	0.762662	0.978976	0.391838	-0.94313	0.642018	0.501807	0.789609	-0.317319	-1.61612	0.643523	0.570995	0.603962	-0.12132	-1.69716	cluster2	dme-clu-9	15	43	GC43
piR-1930	-0.550166	1.12291	0.861173	-0.139594	-1.29433	-1.30897	0.52381	1.30454	0.0365449	-0.555925	0.84153	0.574377	0.716302	-0.769732	-1.36248	0.734011	0.641799	0.340571	-0.0036885	-1.71269	cluster2	dme-clu-9	15	43	GC43
piR-22219	-0.596874	1.10935	0.962582	-0.291099	-1.18396	-1.1275	1.37069	0.596913	-0.154755	-0.685344	0.196716	1.02557	0.848751	-0.886326	-1.18471	1.01179	0.435847	0.396932	-0.241273	-1.60329	cluster2	dme-clu-9	15	43	GC43
piR-2341	-1.01847	1.1469	0.758625	0.138882	-1.02594	-1.37059	0.061831	0.886245	0.999602	-0.57709	0.239825	1.18427	0.399001	-0.311985	-1.51111	0.741909	0.424703	0.592118	-0.0511054	-1.70762	cluster2	dme-clu-9	15	43	GC43
piR-4418	-0.889612	0.680643	1.37323	-0.280616	-0.883641	-1.05808	-0.0242573	1.36765	0.553298	-0.83861	0.234596	0.659962	0.84042	-0.0618714	-1.67311	0.20414	0.404277	0.894613	0.214147	-1.71718	cluster2	dme-clu-9	15	43	GC43
piR-4783	-0.901386	0.621225	1.29117	0.0527839	-1.0638	-0.98617	-0.458589	1.51984	0.464677	-0.539755	0.46471	0.882615	0.665304	-0.488113	-1.52452	1.0704	0.0226539	0.688113	-0.26052	-1.52065	cluster2	dme-clu-9	15	43	GC43
piR-4785	-0.771243	0.699164	1.34066	-0.23786	-1.03073	-1.34258	0.205167	1.24	0.502118	-0.604702	0.208198	1.32098	0.405627	-0.671258	-1.26355	0.408146	0.0849535	0.675935	0.57436	-1.74339	cluster2	dme-clu-9	15	43	GC43
piR-4843	-0.918697	1.23334	0.810353	-0.146932	-0.978064	-1.24161	0.371892	1.15896	0.539144	-0.828394	0.436857	0.938992	0.29877	0.0100427	-1.68466	0.681317	0.438777	0.582096	0.0308687	-1.73306	cluster2	dme-clu-9	15	43	GC43
piR-4851	-0.91853	0.654194	1.24489	0.100418	-1.08097	-1.13727	0.254169	1.26528	0.504628	-0.88681	0.745488	0.971393	0.205825	-0.40914	-1.51357	0.630626	0.105104	0.705701	0.292791	-1.73422	cluster2	dme-clu-9	15	43	GC43
piR-7346	-0.513758	1.50098	0.543979	-0.679254	-0.851946	-1.12005	0.91322	1.15862	-0.234878	-0.716904	0.212835	0.784972	1.07104	-0.874225	-1.19462	0.606308	0.858936	0.411095	-0.243442	-1.6329	cluster2	dme-clu-9	15	43	GC43
piR-4285	0.615435	-0.300088	1.09863	-1.52079	0.106811	-1.27937	0.955147	0.838309	0.297936	-0.812021	-1.60426	0.423669	-0.325502	0.69492	0.81117	-1.56671	-0.105646	0.0966548	1.16435	0.411345	cluster2	dme-clu-90	2	33	GC33
piR-6091	-0.490686	0.0994862	1.63393	-1.01341	-0.229324	-1.65601	0.276176	1.0585	0.228922	0.0924088	0.121417	0.0202361	0.182125	-1.55818	1.2344	0.950919	-0.674069	-0.0722217	-1.24582	1.0412	cluster2	dme-clu-90	2	33	GC33
piR-10266	-0.674263	0.699236	1.22366	-1.24864	0	-1.69611	-0.0607233	0.491307	0.829425	0.436104	0.541086	1.21362	0.0978234	-1.43067	-0.421864	1.33292	0.034873	-0.0813703	-1.47629	0.189864	cluster2	dme-clu-91	3	34	GC34
piR-1092	-0.551257	1.75448	-0.551257	-0.551257	-0.10071	-0.847678	1.38974	-0.847678	-0.387935	0.693555	1.02105	-0.729325	-0.729325	-0.729325	1.16692	-0.57512	-0.57512	-0.57512	-0.0088936	1.73425	cluster2	dme-clu-91	3	34	GC34
piR-2075	-1.57898	0.925401	0.635259	0.360387	-0.342062	-1.74552	0.505075	0.635923	0.537787	0.0667327	-0.740367	1.35625	0.570017	-1.13348	-0.0524154	1.3403	0.585828	-0.124267	-1.23379	-0.568076	cluster2	dme-clu-91	3	34	GC34
piR-1836	-0.889804	-0.985763	-0.0261707	0.48852	1.41322	-1.16648	-0.0123655	-0.723382	0.559539	1.34269	-1.05214	0.614386	0.084478	-0.929258	1.28253	-0.499859	-0.42678	-0.558322	-0.295238	1.7802	cluster3	dme-clu-39	2	11	GC11
piR-22095	-0.724816	0.914291	-0.724816	1.26016	-0.724816	-0.8757	0.996747	-0.393403	-0.8757	1.14806	-0.394018	0.155219	-0.716396	1.67159	-0.716396	0.729164	-0.257675	-0.641445	-1.13486	1.30482	cluster3	dme-clu-39	2	11	GC11
piR-10627	-0.959246	0.697633	-0.523225	1.39527	-0.610429	1.45344	-0.559017	0.223607	0.111803	-1.22984	-0.902445	-0.174667	1.71756	-0.320222	-0.320222	-0.563391	0.442664	1.24751	0.241453	-1.36823	cluster3	dme-clu-41	5	13	GC13
piR-11327	0.437265	-1.74906	0.213026	0.773622	0.325146	1.74106	-0.0809797	-0.688327	-0.575856	-0.395901	1.04994	-0.51078	-0.865488	-0.794546	1.12088	-1.41421	1.28565	-0.25713	0.514259	-0.128565	cluster3	dme-clu-41	5	13	GC13
piR-4597	0.0673244	1.07719	-1.44748	0.740569	-0.437609	1.73867	-0.0862698	-0.351715	-0.650341	-0.650341	-0.131876	1.05501	-1.31876	-0.527504	0.923133	1.11649	0.832638	-1.05972	0.0756943	-0.965103	cluster3	dme-clu-41	5	13	GC13
piR-6753	-0.445046	0.667569	-0.445046	1.36295	-1.14043	0.773453	1.36842	-0.713957	-0.713957	-0.713957	-0.875263	-0.51057	-0.784089	1.03937	1.13055	-0.894679	-0.343165	-0.894679	1.12754	1.00498	cluster3	dme-clu-41	5	13	GC13
piR-9641	-0.802955	-1.26179	0.229416	1.03237	0.802955	0.720889	-0.904644	0.579538	-1.25802	0.862239	0.281526	0.633434	-0.950151	1.1613	-1.1261	0.193587	0.193587	-1.60401	0.0553107	1.16152	cluster3	dme-clu-41	5	13	GC13
piR-5098	-0.694141	-1.23052	1.10432	0.883452	-0.0631037	1.77947	-0.267708	-0.503921	-0.503921	-0.503921	-0.183355	0.995358	0.471485	0.340517	-1.62401	-1.09345	0.827476	-0.502396	1.27077	-0.502396	cluster3	dme-clu-61	2	25	GC25
piR-693	-1.38797	0.112538	-0.543936	0.675231	1.14414	-1.14031	1.43296	0.272463	0.171551	-0.73666	1.09142	0.461753	0.461753	-1.42724	-0.587686	0.765092	1.27515	-1.14764	-0.255031	-0.637577	cluster3	dme-clu-61	2	25	GC25
piR-11110	-0.156551	-0.156551	-1.20023	1.58291	-0.0695784	1.46009	-0.406606	-0.813213	0.591428	-0.831695	-0.0969154	-0.512267	-0.373817	1.73755	-0.754556	-0.27819	-0.655398	-0.183889	1.7493	-0.631822	cluster3	dme-clu-66	22	26	GC26
piR-11841	0.208878	-1.61881	0.274153	1.12272	0.0130549	1.3989	0.648272	-0.409435	-1.05771	-0.580033	-0.911538	-0.290035	-0.70437	1.57447	0.331468	0.776446	-0.13702	-1.16467	-0.707936	1.23318	cluster3	dme-clu-66	22	26	GC26
piR-12176	0.362906	-0.734772	-1.0932	1.46058	0.00448032	1.71959	-0.0165345	-0.790649	-0.482506	-0.429897	0.321608	-0.214405	0.0536013	1.3043	-1.4651	-0.345646	-0.762804	-0.911789	1.47197	0.548265	cluster3	dme-clu-66	22	26	GC26
piR-15332	-0.177549	-0.710196	-0.710196	1.71631	-0.118366	0.122606	-0.643683	-0.260538	1.65518	-0.87357	-0.89217	-0.525525	0.0855505	1.67435	-0.342202	-0.829784	-0.352475	-0.242326	1.74034	-0.315758	cluster3	dme-clu-66	22	26	GC26
piR-15492	-0.761473	-0.713881	1.14221	1.04703	-0.713881	-0.396725	-0.483917	0.126429	1.66319	-0.908979	-0.506151	-0.0519129	0.272543	1.48925	-1.20373	-0.79275	0.00774674	0.0593917	1.60874	-0.883129	cluster3	dme-clu-66	22	26	GC26
piR-15925	-1.21493	0.579855	0.165673	1.24715	-0.777741	-0.544162	-0.373648	0.397372	1.53907	-1.01864	-0.591619	-0.200681	0.529069	1.4152	-1.15196	-0.985138	-0.16419	0.528819	1.43506	-0.814552	cluster3	dme-clu-66	22	26	GC26
piR-15991	-0.117568	-0.537455	0.722205	1.22607	-1.29325	-0.0120939	-0.592602	-0.290254	1.70524	-0.810293	-0.985404	-0.0869474	-0.23186	1.68098	-0.376772	-0.760364	-0.39636	0.270981	1.62589	-0.740142	cluster3	dme-clu-66	22	26	GC26
piR-17640	0.135302	0.947114	-0.541208	0.879463	-1.42067	1.05952	-1.08474	-0.36999	1.05952	-0.6643	0.102331	0.567473	1.07913	-0.176754	-1.57218	-0.850501	0.377026	-0.0175361	1.47303	-0.982022	cluster3	dme-clu-66	22	26	GC26
piR-17785	-0.136135	-0.58992	-1.15715	1.45211	0.431095	-0.520679	-0.285433	-0.316799	1.76906	-0.646144	-0.871167	0.21203	-0.387185	1.64093	-0.594606	-0.491934	-0.306298	-0.445525	1.7821	-0.538342	cluster3	dme-clu-66	22	26	GC26
piR-17913	-0.453766	-0.453766	-0.0412515	1.72667	-0.777885	0.286439	-0.448339	-0.597786	1.619	-0.859317	-0.679852	-0.509889	-0.0637361	1.74212	-0.488643	-0.694239	-0.0204188	-0.306282	1.71518	-0.694239	cluster3	dme-clu-66	22	26	GC26
piR-21306	-0.839855	-0.224444	-0.0977418	1.71229	-0.55025	-0.406248	-0.233376	-0.0929184	1.68982	-0.957276	-0.314382	-0.302992	-0.177694	1.71316	-0.918087	-0.525244	-0.0733296	-0.218283	1.70022	-0.883366	cluster3	dme-clu-66	22	26	GC26
piR-21928	-0.604078	0.839631	0.0987801	1.02959	-1.36393	-0.361917	-0.462881	0.150669	1.64183	-0.967702	-0.766599	0.0160544	0.286973	1.50109	-1.03752	-0.626055	-0.18233	0.0597011	1.65711	-0.908425	cluster3	dme-clu-66	22	26	GC26
piR-21988	-1.06101	1.19722	-0.34411	0.910459	-0.702559	0.225585	-0.390595	-0.296602	1.57283	-1.11121	-0.468541	0.0260301	0.247286	1.45768	-1.26246	-0.388691	-0.0979379	0.238724	1.49355	-1.24565	cluster3	dme-clu-66	22	26	GC26
piR-3536	-0.73912	1.00409	-0.634528	1.17841	-0.808849	-0.573202	-0.478848	-0.148608	1.76207	-0.561408	-0.613975	-0.0647772	-0.121105	1.68139	-0.881533	-0.544362	-0.559483	-0.0302423	1.73893	-0.604847	cluster3	dme-clu-66	22	26	GC26
piR-4292	-0.447214	-0.447214	-1.19257	1.0435	1.0435	1.55829	0.143401	-0.898648	0.0573605	-0.860407	-0.807005	0.201751	-0.397198	1.65184	-0.649387	-0.445891	-0.469609	-0.327303	1.78356	-0.540761	cluster3	dme-clu-66	22	26	GC26
piR-4889	-0.43586	-0.653789	0.799076	1.30758	-1.01701	-0.744223	0.318953	-0.584747	1.62134	-0.611326	-0.68106	0.419643	0.0068794	1.41716	-1.16262	-0.673114	-0.416304	0.0162196	1.71928	-0.646082	cluster3	dme-clu-66	22	26	GC26
piR-547	-0.968963	0.372678	-0.521749	1.56525	-0.447214	-0.215253	-0.897765	-0.766512	1.56978	0.309755	-1.10723	1.06769	0.593159	0.474527	-1.02814	-0.615547	-0.456901	-0.171338	1.76415	-0.52036	cluster3	dme-clu-66	22	26	GC26
piR-6416	-1.10314	0.431891	-0.868985	1.3425	0.197733	0.790866	-1.05121	-0.437187	1.30665	-0.609114	-0.565179	-0.0678215	-0.28259	1.71814	-0.802555	-0.754237	-0.220121	-0.381974	1.75449	-0.398159	cluster3	dme-clu-66	22	26	GC26
piR-7254	-0.382544	0.349987	-0.382544	1.53018	-1.11507	-0.0831899	-0.611126	0.124785	1.59661	-1.02708	-0.839717	0.680852	0.499291	0.953192	-1.29362	-0.402056	-0.297042	-0.417058	1.77325	-0.657092	cluster3	dme-clu-66	22	26	GC26
piR-801	-0.692118	-0.631406	0.339988	1.61494	-0.631406	-0.622088	-0.358172	0.113107	1.67775	-0.8106	-0.755199	0.0345516	-0.459042	1.71277	-0.533082	-0.588637	-0.354741	-0.140337	1.75032	-0.666602	cluster3	dme-clu-66	22	26	GC26
piR-9216	-0.599148	-1.11764	0.207397	1.53244	-0.0230441	0.598058	-0.567648	-0.478953	1.447	-0.998453	-0.600026	0.0990334	-0.250496	1.65735	-0.905865	-0.645529	-0.495793	-0.212958	1.76689	-0.412606	cluster3	dme-clu-66	22	26	GC26
piR-9392	-0.774581	0.6086	-0.705422	1.47309	-0.601684	-0.10708	-0.631981	-0.432519	1.75107	-0.579491	-0.721594	-0.385969	0.40275	1.56066	-0.855844	-0.60092	-0.642079	0.222258	1.66282	-0.642079	cluster3	dme-clu-66	22	26	GC26
piR-17514	-1.02162	-0.489528	0.0425676	-0.170271	1.63885	0.90409	1.23894	-0.853863	-0.853863	-0.435303	-1.11474	-0.943242	0.600245	0.257248	1.20049	-0.128861	-0.773166	-0.902027	0.214768	1.58929	cluster4	dme-clu-30	3	9	GC9
piR-20960	0.55646	-0.941702	-0.139115	-0.888196	1.41255	1.65067	-0.412667	0.210227	-0.646252	-0.801975	0.778868	0.389434	0.681509	-1.65509	-0.194717	1.5561	-0.193731	-1.06865	0.274973	-0.568694	cluster4	dme-clu-30	3	9	GC9
piR-21789	-0.86872	-0.747644	0.205829	-0.202802	1.61334	-0.973489	-0.254668	1.69642	-0.23413	-0.23413	-0.591918	0.180149	-0.945783	-0.270224	1.62778	-0.398339	1.75269	-0.557675	-0.663899	-0.13278	cluster4	dme-clu-30	3	9	GC9
piR-14601	-0.887544	1.07027	-0.887544	-0.365459	1.07027	1.60073	-0.579126	0.331859	-0.871942	-0.48152	-0.602537	-0.587696	-0.958717	1.25256	0.896385	0.311173	-0.347078	-0.945488	-0.606389	1.58778	cluster4	dme-clu-39	3	11	GC11
piR-18725	0.0249232	-1.62001	0.186924	0.286617	1.12154	1.76385	-0.199176	-0.428994	-0.668388	-0.467297	-0.229707	-0.850538	-0.912621	0.546331	1.44654	-0.613098	-0.399227	-1.09787	1.18342	0.926776	cluster4	dme-clu-39	3	11	GC11
piR-5663	-0.227615	-1.31621	-0.0791706	0.143497	1.4795	1.63038	0.145929	-0.885636	-0.709515	-0.181153	-0.872807	-0.337861	-0.872807	0.732031	1.35144	-0.810521	-0.956561	-0.372402	1.088	1.05149	cluster4	dme-clu-39	3	11	GC11
piR-16312	-0.916565	-0.0336354	-0.0336354	-0.6643	1.64814	-0.866921	1.26098	0.866921	-0.394055	-0.866921	1.12439	-0.198422	-0.942503	-0.942503	0.959038	-0.662581	1.61504	-0.0414113	0.062117	-0.973166	cluster4	dme-clu-40	3	12	GC12
piR-18880	0.513584	-0.635531	-0.952123	-0.424469	1.49854	1.70145	-0.680579	-0.680579	-0.415909	0.0756199	-0.353827	-0.699961	-0.79611	0.203835	1.64606	-0.503876	-0.379681	-0.379681	-0.521618	1.78486	cluster4	dme-clu-40	3	12	GC12
piR-4616	-0.783302	-0.783302	-0.0101398	-0.0861886	1.66293	-0.447214	-0.447214	1.78885	-0.447214	-0.447214	0.988345	0.357486	-1.19337	0.778059	-0.930516	1.54797	-0.8582	-0.737891	-0.376966	0.42509	cluster4	dme-clu-40	3	12	GC12
piR-1577	-0.193924	-1.32039	0.233849	-0.179665	1.46013	1.61025	0.0952301	-0.857071	-0.813784	-0.0346291	-0.358461	-0.554495	-0.82054	0.0336057	1.69989	-0.298632	-1.13248	-0.647683	0.884262	1.19453	cluster4	dme-clu-41	3	13	GC13
piR-17168	-0.418242	-1.32127	0.389726	-0.038022	1.3878	-0.36823	-1.2888	-0.36823	0.920575	1.10469	-0.229541	0.123599	-0.494396	-1.02411	1.62444	-0.644055	-0.569165	-0.644055	1.67754	0.179736	cluster4	dme-clu-41	3	13	GC13
piR-8354	0.462785	0.261574	-1.75053	0.764601	0.261574	1.18123	0.916775	-0.287961	-0.758102	-1.05194	0.819288	-0.468165	-1.05337	1.28745	-0.585206	0.0616236	1.2941	0.472448	-0.451906	-1.37626	cluster4	dme-clu-41	3	13	GC13
piR-1293	0.328972	0.0984425	-0.786294	-1.08536	1.44424	-1.28395	1.41148	-0.327509	-0.24056	0.440543	-0.732104	-0.0489788	-1.03285	0.294732	1.5192	-0.703872	-0.361502	-0.522617	-0.165143	1.75313	cluster4	dme-clu-51	24	20	GC20
piR-1313	-0.725919	-0.843003	0.614039	-0.504761	1.45964	-1.65564	0.0651438	1.00543	0.483047	0.102018	1.12672	-1.3771	-0.363054	-0.200305	0.813741	0.437333	0.564535	0.0738984	-1.74328	0.667509	cluster4	dme-clu-51	24	20	GC20
piR-13234	-0.22944	1.2529	-1.20907	-0.577466	0.763081	-0.71628	1.65973	-0.849569	0.00811321	-0.101995	-0.302257	-0.453386	-0.949951	0.0323847	1.67321	-0.632013	-0.639555	-0.692348	0.355979	1.60794	cluster4	dme-clu-51	24	20	GC20
piR-1383	0.336292	-0.030572	-1.43077	-0.214004	1.33906	-1.36213	1.25061	-0.557596	0.18321	0.485905	-0.633257	-0.743893	-0.696478	0.583735	1.48989	-0.807398	-0.463727	-0.504967	0.0815646	1.69453	cluster4	dme-clu-51	24	20	GC20
piR-14699	0.207599	0.878163	-0.940626	-1.14271	0.997578	-0.8793	1.72626	-0.220136	-0.344506	-0.282321	-0.726861	-0.620165	-0.566818	0.273406	1.64044	-0.693075	-0.312804	-0.686942	-0.0245336	1.71736	cluster4	dme-clu-51	24	20	GC20
piR-14940	0.2978	0.729097	-1.07824	-1.0269	1.07824	-0.483524	1.69532	-0.638729	-0.686485	0.113419	-0.710281	-1.02509	-0.228234	0.499755	1.46385	-0.765748	-0.270063	-0.346979	-0.372618	1.75541	cluster4	dme-clu-51	24	20	GC20
piR-15697	0.697447	0.453205	-1.35147	-0.754437	0.955258	-0.823134	1.51123	-0.665116	-0.557375	0.534391	-0.729909	-0.17596	-0.697324	-0.11079	1.71398	-0.767292	-0.325518	-0.527029	-0.116256	1.7361	cluster4	dme-clu-51	24	20	GC20
piR-17664	0.468573	-0.39161	-1.58002	0.728892	0.774165	0.705086	-0.620331	-1.46788	0.632954	0.750168	-0.310386	-0.29275	-0.557284	1.77061	-0.61019	0.114372	-0.220855	-0.694117	1.65247	-0.851871	cluster4	dme-clu-51	24	20	GC20
piR-1785	-0.0406856	-1.09173	-0.345828	-0.153701	1.63195	-1.60519	0.185546	-0.0733553	1.11327	0.379722	-1.51452	0.137386	-0.336923	0.62805	1.086	-0.665242	0.1822	-0.548718	-0.644056	1.67582	cluster4	dme-clu-51	24	20	GC20
piR-1818	0.300173	0.187432	-1.13727	-0.76382	1.41349	-0.860425	1.44448	-0.601326	-0.628315	0.645588	-0.644627	-0.532429	-0.659927	0.150957	1.68603	-0.543442	-0.21772	-0.659159	-0.342009	1.76233	cluster4	dme-clu-51	24	20	GC20
piR-18888	0.644356	-0.144817	-1.16993	-0.657373	1.32776	-0.215345	0.657904	-1.2412	-0.51208	1.31072	-0.676648	-0.199816	-0.79018	-0.0295182	1.69616	-0.543883	-0.442117	-0.634342	-0.136819	1.75716	cluster4	dme-clu-51	24	20	GC20
piR-20519	0.706232	-0.864181	-0.373994	-0.846026	1.37797	-1.2975	0.0618749	-0.313125	0.0618749	1.48687	-0.359064	-0.426388	-0.437609	-0.561037	1.7841	-0.528047	-0.0710832	-0.369379	-0.762876	1.73138	cluster4	dme-clu-51	24	20	GC20
piR-21696	0.789847	-0.621727	-0.796191	-0.72482	1.35289	-1.41711	0.530762	-0.528147	0.243157	1.17134	-0.513788	-0.576228	-0.799226	0.244406	1.64484	-0.702913	-0.165655	-0.199233	-0.663738	1.73154	cluster4	dme-clu-51	24	20	GC20
piR-3802	0.398001	0.364499	-0.573551	-1.39099	1.20204	-0.332183	1.45435	-0.115845	-1.29524	0.288916	-0.0559907	-0.303642	-0.454386	-0.890467	1.70448	-0.549534	0.0888513	-0.168743	-1.00126	1.63068	cluster4	dme-clu-51	24	20	GC20
piR-5298	0.102038	1.00647	-0.164653	-1.59087	0.647016	-1.19478	1.55391	0.103594	-0.0897812	-0.372937	-0.711929	-0.675791	0.516781	-0.657722	1.52866	-0.825634	0.181237	-0.342336	-0.664534	1.65127	cluster4	dme-clu-51	24	20	GC20
piR-5426	0.148586	0.851718	-0.488212	-1.45668	0.944585	-0.945917	1.64837	-0.413756	-0.440364	0.151666	-0.680281	-0.245515	-0.820941	0.074166	1.67257	-1.14237	-0.617812	0.0492177	0.204642	1.50632	cluster4	dme-clu-51	24	20	GC20
piR-5486	0.289307	-1.04108	-0.682089	-0.101363	1.53523	-1.78371	0.323844	0.495191	0.520892	0.443787	0.502608	-1.27912	-0.561113	-0.0026593	1.34029	-0.749674	0.0234885	-0.485428	-0.505002	1.71662	cluster4	dme-clu-51	24	20	GC20
piR-5658	0.337449	1.23129	-1.30962	-0.68695	0.427837	-0.874393	1.64686	-0.722402	-0.0339744	-0.0160931	-0.387597	-0.314003	-1.14807	0.323815	1.52586	-0.592247	-0.357362	-0.432861	-0.399306	1.78178	cluster4	dme-clu-51	24	20	GC20
piR-5907	-0.789007	0.0185467	-0.0973701	-0.789007	1.65684	-0.973957	-0.973957	0.626334	0.0137824	1.3078	-0.291901	-0.869775	-0.451186	-0.10298	1.71584	-0.0298274	-0.826938	-0.826938	0.0627403	1.62096	cluster4	dme-clu-51	24	20	GC20
piR-6189	0.702846	-0.323679	-0.379167	-1.27622	1.27622	-0.732419	1.48376	-0.462154	-0.854038	0.564855	-0.234577	-0.327875	-0.581111	-0.621096	1.76466	-0.325951	-0.0320608	-0.53969	-0.815769	1.71347	cluster4	dme-clu-51	24	20	GC20
piR-6835	-0.952999	0.543326	-1.15638	0.441634	1.12442	-1.64262	0.339687	-0.175136	0.917059	0.561013	-0.637373	-0.960816	-0.123669	1.62673	0.0951303	-1.12114	-0.27631	-0.544669	0.47907	1.46305	cluster4	dme-clu-51	24	20	GC20
piR-8568	0.828097	-0.581618	-0.67028	-0.891933	1.31573	-1.36163	0.395313	-0.10382	-0.303472	1.37361	-0.277117	-0.518089	-0.744	-0.209344	1.74855	-0.516485	0.0434796	-0.694356	-0.549424	1.71679	cluster4	dme-clu-51	24	20	GC20
piR-9422	0.388718	-0.574553	-0.276195	-1.06045	1.52248	-1.37037	0.791537	0.407973	-0.725285	0.896145	0.277174	-1.00476	-0.577447	-0.277174	1.5822	-0.223575	-0.0273069	-0.607578	-0.83798	1.69644	cluster4	dme-clu-51	24	20	GC20
piR-9917	0.499158	-0.675705	-0.828119	-0.52329	1.52796	-0.620545	-0.0978935	-0.703506	-0.313591	1.73553	-0.616742	-0.639841	-0.570544	0.133974	1.69315	-0.557227	-0.401108	-0.713347	-0.0648497	1.73653	cluster4	dme-clu-51	24	20	GC20
piR-2069	-0.847374	0.619785	-1.24816	0.383608	1.09214	-1.59448	0.563394	-0.38011	0.707854	0.70334	-0.315554	-0.91076	-0.306106	1.71571	-0.183286	-1.0162	-0.107333	-0.61803	0.143688	1.59788	cluster4	dme-clu-53	5	21	GC21
piR-2154	-0.432395	0.265743	-0.252231	-1.13053	1.54942	-0.284138	1.15946	-1.0174	-0.803529	0.945598	-0.239975	0.308804	-0.4167	-1.17011	1.51798	0.339725	0.28762	-1.17132	-0.796166	1.34014	cluster4	dme-clu-53	5	21	GC21
piR-2207	0.291565	1.19595	-0.585829	-1.38223	0.480542	-1.15867	1.50627	-0.420779	-0.286617	0.359796	-0.978259	0.119787	-0.279503	-0.504103	1.64208	-0.819642	0.67749	-0.229863	-0.985991	1.35801	cluster4	dme-clu-53	5	21	GC21
piR-4544	0.264823	0.828276	-0.791651	-1.28467	0.983225	-1.30882	1.36151	-0.464614	-0.0514907	0.463417	-0.500978	-0.27473	-0.921154	0.0161606	1.6807	-1.02806	-0.301062	-0.480672	0.203559	1.60623	cluster4	dme-clu-53	5	21	GC21
piR-4603	-1.27884	0.578599	-0.763795	0.299162	1.16487	-1.73664	0.26859	0.139814	0.59237	0.735864	-0.447976	-0.680329	-0.0855058	1.74543	-0.531623	-1.54415	0.294124	-0.247684	0.332825	1.16489	cluster4	dme-clu-53	5	21	GC21
piR-16369	-0.997722	-0.561824	0.552137	-0.464958	1.47237	-1.26317	1.41628	0.459335	-0.306224	-0.306224	-0.319858	0.213239	0.479787	1.14616	-1.51932	1.37891	-1.41618	0.260875	-0.111803	-0.111803	cluster4	dme-clu-61	3	25	GC25
piR-19504	-0.981885	0.706707	0.00312702	-0.981885	1.25394	-0.766999	-0.766999	1.64217	-0.299916	0.19175	-0.722897	-0.722897	1.28515	-0.722897	0.883541	1.76078	-0.534522	-0.157212	-0.440195	-0.62885	cluster4	dme-clu-61	3	25	GC25
piR-8965	-0.927595	1.34134	-0.460461	-0.727394	0.774108	-0.53202	-0.53202	1.76683	-0.170772	-0.53202	-0.495434	-0.495434	0.0550482	-0.770675	1.70649	0.925557	-0.718524	0.621097	0.560205	-1.38834	cluster4	dme-clu-61	3	25	GC25
piR-16616	0.500724	-1.12663	-0.901304	0.26288	1.26433	1.75159	-0.334118	-0.212621	-0.445491	-0.75936	0.969526	0.969526	-0.764586	0.0630586	-1.23753	1.34047	-0.228164	0.698753	-1.01248	-0.798575	cluster4	dme-clu-66	3	26	GC26
piR-1980	0.14533	-0.529415	-1.25606	0.197233	1.44292	1.75367	-0.147015	-0.462046	-0.70357	-0.441044	0.363007	0.0837708	-1.73126	0.502625	0.781861	0.0734285	-1.48693	0.807713	-0.3855	0.991285	cluster4	dme-clu-66	3	26	GC26
piR-7503	-0.168465	-0.92839	-0.726964	0.234386	1.58943	1.66856	-0.191855	0.055231	-0.802304	-0.729631	0.383223	-0.0705937	1.3917	-1.3312	-0.373138	0.410088	0.24473	0.509303	-1.77264	0.608518	cluster4	dme-clu-66	3	26	GC26
piR-1199	0.412934	-0.240341	-0.829094	-0.86942	1.52592	-1.12095	0.240616	-0.0979754	-0.559036	1.53735	-0.676037	-0.572913	-0.555726	0.103124	1.70155	-0.460642	-0.378211	-0.707933	-0.21335	1.76014	cluster4	dme-clu-90	8	33	GC33
piR-13065	0.488069	-0.602692	-0.676642	-0.750592	1.54186	1.6727	0.145656	-0.377062	-0.717711	-0.723584	-0.990867	-0.495434	-0.385337	0.275241	1.5964	-0.618165	-0.476058	-1.00896	0.767377	1.3358	cluster4	dme-clu-90	8	33	GC33
piR-1903	0.36111	-0.436692	-0.919572	-0.583655	1.57881	-1.68458	0.781839	-0.128963	0.483612	0.548093	1.57449	-1.21313	-0.180679	-0.103245	-0.0774339	0.459987	1.15476	-0.546234	-1.42468	0.35617	cluster4	dme-clu-90	8	33	GC33
piR-2098	1.0035	-0.866663	-0.501752	-0.798243	1.16315	-1.61129	1.02359	0.438063	0.351318	-0.201682	0.165472	-1.74882	0.311477	0.571042	0.700824	-1.08363	0.320104	-0.230894	-0.54575	1.54017	cluster4	dme-clu-90	8	33	GC33
piR-21560	0.341157	-1.52455	-0.00533059	-0.0586364	1.24736	-1.494	-0.568514	0.604872	0.637925	0.819717	0.535208	-1.5947	-0.0327678	0.0109226	1.08134	-0.140305	0.535236	0.162823	-1.60398	1.04622	cluster4	dme-clu-90	8	33	GC33
piR-4349	-0.447214	-0.447214	-0.447214	-0.447214	1.78885	-0.877152	0.413818	-0.877152	-0.163877	1.50436	-0.838787	0.308173	-0.0278051	-0.954642	1.51306	-0.447214	-0.447214	-0.447214	-0.447214	1.78885	cluster4	dme-clu-90	8	33	GC33
piR-5827	0.0986918	0.803633	-1.53442	-0.312524	0.944622	-1.18828	1.34937	-0.686269	0.54394	-0.0187566	-0.835092	-0.493998	-0.799806	0.788044	1.34085	-0.934255	-0.257942	-0.328719	-0.187166	1.70808	cluster4	dme-clu-90	8	33	GC33
piR-5969	0.983032	0.805541	-1.06495	-1.06495	0.341331	-0.597168	1.44954	-1.1535	-0.137808	0.438944	-0.672894	0.160363	-0.830113	-0.311292	1.65394	-0.207173	-0.590444	-0.870128	-0.0207173	1.68846	cluster4	dme-clu-90	8	33	GC33
piR-10679	0.461062	-0.304743	-0.936335	-0.731067	1.51108	-0.797504	1.17697	-0.481279	-0.882345	0.984154	-0.441337	-0.574739	-0.752608	0.0644775	1.70421	-0.492519	-0.347385	-0.703197	-0.216296	1.7594	cluster4	dme-clu-91	14	34	GC34
piR-1249	-0.115245	0.923159	-0.817518	-1.10563	1.11523	-0.910059	1.62078	-0.492601	-0.482164	0.264042	-0.405395	-0.544653	-0.738066	-0.0417773	1.72989	-0.676796	-0.41906	-0.433379	-0.23769	1.76692	cluster4	dme-clu-91	14	34	GC34
piR-1400	0.0896855	-0.747873	-0.896114	-0.065967	1.62027	-0.37346	-0.220681	-0.980333	-0.11034	1.68481	-0.634344	-0.540565	-0.758265	0.310138	1.62304	-0.718697	-0.369458	-0.623728	-0.00796509	1.71985	cluster4	dme-clu-91	14	34	GC34
piR-1483	0.283899	-0.846885	-0.329611	-0.714559	1.60716	-1.27332	0.115102	0.0503571	-0.381275	1.48913	-0.383659	-0.807042	-0.634552	0.159945	1.66531	-0.571899	-0.524096	-0.471947	-0.202511	1.77045	cluster4	dme-clu-91	14	34	GC34
piR-1638	-0.469785	-0.500828	-0.600855	-0.197296	1.76876	-0.938971	0.518053	-0.275216	-0.77708	1.47321	-0.874774	-0.511203	-0.70217	0.656631	1.43152	-0.621506	-0.522513	-0.617202	0.041319	1.7199	cluster4	dme-clu-91	14	34	GC34
piR-16445	0.75672	-0.804634	-0.62289	-0.705501	1.3763	-1.09322	0.665868	-0.655929	-0.278273	1.36155	0.496656	-0.462793	-0.873986	-0.680484	1.52061	-0.560376	-0.309896	-0.770081	-0.0885418	1.7289	cluster4	dme-clu-91	14	34	GC34
piR-17451	0.0605206	-0.457396	-0.573782	-0.736722	1.70738	-1.08881	0.801172	-0.373479	-0.621962	1.28308	-0.475242	-0.747724	-0.723682	0.342206	1.60444	-0.630611	-0.40982	-0.634485	-0.0650754	1.73999	cluster4	dme-clu-91	14	34	GC34
piR-17607	-0.547893	0.91809	0.251734	-1.45118	0.829243	-1.68396	0.862588	0.634429	0.0824316	0.104512	-0.797745	0.510726	-0.0379879	-1.0721	1.39711	-0.119568	0.187431	-0.442725	-1.16983	1.54469	cluster4	dme-clu-91	14	34	GC34
piR-1846	1.07389	-0.721367	-0.672406	-0.794809	1.11469	-0.963523	0.905074	-0.122211	-0.963523	1.14418	-0.485065	-0.887565	-0.619232	0.443783	1.54808	-0.87472	-0.376535	-0.619834	0.243299	1.62779	cluster4	dme-clu-91	14	34	GC34
piR-1978	-0.0815918	0.981248	-1.00487	-0.951188	1.0564	-1.14457	1.60774	-0.295843	-0.126097	-0.0412241	-0.428204	-1.05012	-0.63211	0.846212	1.26422	-0.773218	-0.334187	-0.51111	-0.117949	1.73646	cluster4	dme-clu-91	14	34	GC34
piR-3626	0.0881567	1.14604	-0.251876	-1.52385	0.541534	-1.34442	0.583366	-0.430819	-0.0955513	1.28743	-0.587469	1.12059	0.150102	-1.3768	0.693576	0.0848227	0.123378	-1.18752	-0.53207	1.51139	cluster4	dme-clu-91	14	34	GC34
piR-5004	-0.0714534	-1.35875	-0.372012	0.461612	1.3406	-1.53841	0.0704847	-0.2896	0.87493	0.882592	0.12686	-1.10698	-0.798522	0.370153	1.40849	-0.275421	-0.327615	-0.978027	-0.106796	1.68786	cluster4	dme-clu-91	14	34	GC34
piR-6727	0.763069	0.967008	-1.3103	-0.791961	0.372187	-0.0149055	1.72789	-0.485001	-0.725781	-0.502199	-0.419771	-0.0334786	-0.715928	-0.561411	1.73059	-0.388431	-0.0828127	-1.09825	-0.0532367	1.62273	cluster4	dme-clu-91	14	34	GC34
piR-8737	0.444546	-0.921886	-0.915813	-0.0595157	1.45267	-0.661273	0.105103	-0.858342	-0.24524	1.65975	-0.589616	-0.410373	-0.797161	0.113206	1.68394	-0.617029	-0.537339	-0.575286	-0.00227686	1.73193	cluster4	dme-clu-91	14	34	GC34
