# Supplementary material for: Distinct and Coordinated Regulation of Small Non-coding RNAs by E2f1 and p53 During Drosophila Development and in Response to DNA Damage
Source: Front Cell Dev Biol. 2021 Jul 22;9:695311. doi: 10.3389/fcell.2021.695311 (PMC8339594; doi:10.3389/fcell.2021.695311)
Supplement: Supplementary file 2 [file Data_Sheet.ZIP › Supplementary Tables/Table S16-e2f1_IR vs w1118_IR DE piRNA genomic clusters.xlsx]

## Sheet: E2f1_L3_GC_2piRNAs
id	baseMean	log2FoldChange	lfcSE	stat	pvalue	padj	uniq_cluster	piRNA_num	GC_num	GC_ID
piR-880	6.01642	-5.24569	1.59904	-3.28053	0.00103612	0.0208291	dme-clu-14	2	1	GC1
piR-22041	16.5151	-2.50263	0.802822	-3.11729	0.00182522	0.032504	dme-clu-14	2	1	GC1
piR-15843	31.5083	-2.30242	0.592891	-3.88338	0.000103016	0.00368591	dme-clu-30	14	2	GC2
piR-11978	173.349	1.26437	0.38284	3.30261	0.000957894	0.019662	dme-clu-30	14	2	GC2
piR-8034	47.918	1.49437	0.493769	3.02646	0.00247438	0.0421401	dme-clu-30	14	2	GC2
piR-14593	63.1379	1.50832	0.499696	3.01848	0.00254046	0.0428193	dme-clu-30	14	2	GC2
piR-21421	48.0207	1.68368	0.500778	3.36213	0.000773437	0.0166652	dme-clu-30	14	2	GC2
piR-15633	87.4824	1.89263	0.4085	4.63311	3.60213e-06	0.00027016	dme-clu-30	14	2	GC2
piR-19596	21.2356	2.02453	0.675973	2.99499	0.00274458	0.0451639	dme-clu-30	14	2	GC2
piR-4973	21.6864	2.08949	0.641432	3.25755	0.0011238	0.0221355	dme-clu-30	14	2	GC2
piR-18133	26.1454	2.27079	0.650078	3.4931	0.000477449	0.011711	dme-clu-30	14	2	GC2
piR-13080	12.8131	3.1262	0.879075	3.55624	0.000376203	0.00976202	dme-clu-30	14	2	GC2
piR-19811	9.38832	3.98264	1.25085	3.18394	0.00145285	0.0272597	dme-clu-30	14	2	GC2
piR-13761	18.1902	4.96836	1.05413	4.71324	2.43814e-06	0.000190175	dme-clu-30	14	2	GC2
piR-22308	6.07037	5.87554	1.59455	3.68477	0.000228913	0.00681496	dme-clu-30	14	2	GC2
piR-15820	27.2224	8.0327	1.31331	6.11637	9.57328e-10	2.87198e-07	dme-clu-30	14	2	GC2
piR-2542	9.09092	-6.86526	1.49907	-4.57967	4.65713e-06	0.000342694	dme-clu-39	12	3	GC3
piR-18768	5.86029	-6.22904	1.59796	-3.89813	9.69391e-05	0.00350058	dme-clu-39	12	3	GC3
piR-21806	9.42196	-5.9386	1.46102	-4.0647	4.80935e-05	0.00201682	dme-clu-39	12	3	GC3
piR-3373	10.9116	-4.35972	1.11669	-3.90414	9.45598e-05	0.00344657	dme-clu-39	12	3	GC3
piR-3009	5.55631	-4.34027	1.44105	-3.01188	0.00259636	0.0432727	dme-clu-39	12	3	GC3
piR-8914	27.3165	-3.14765	0.728156	-4.32277	1.54083e-05	0.000846374	dme-clu-39	12	3	GC3
piR-16429	65.2871	-2.98158	0.617911	-4.82525	1.39827e-06	0.00012682	dme-clu-39	12	3	GC3
piR-18725	82.4884	-2.29593	0.473435	-4.84951	1.23769e-06	0.000123173	dme-clu-39	12	3	GC3
piR-15618	118.313	-2.02873	0.392	-5.17533	2.27505e-07	3.69696e-05	dme-clu-39	12	3	GC3
piR-17872	34.6237	-1.97254	0.547182	-3.60491	0.000312262	0.00857621	dme-clu-39	12	3	GC3
piR-17947	5.4555	5.70661	1.61737	3.52833	0.000418194	0.0104548	dme-clu-39	12	3	GC3
piR-10394	11.2056	6.7537	1.43252	4.71454	2.42253e-06	0.000190175	dme-clu-39	12	3	GC3
piR-10862	54.8335	-1.83643	0.524026	-3.50447	0.000457525	0.0112933	dme-clu-40	7	4	GC4
piR-21286	31.9902	1.92724	0.566706	3.40077	0.000671968	0.0151821	dme-clu-40	7	4	GC4
piR-8549	23.9374	2.3177	0.669795	3.46031	0.00053955	0.0128308	dme-clu-40	7	4	GC4
piR-20182	18.6851	2.48563	0.766146	3.24433	0.00117726	0.0228424	dme-clu-40	7	4	GC4
piR-20921	27.0892	2.70661	0.702384	3.85346	0.000116461	0.00401946	dme-clu-40	7	4	GC4
piR-17145	10.5518	3.67134	1.06185	3.45748	0.000545249	0.0128877	dme-clu-40	7	4	GC4
piR-10027	22.4414	4.24168	0.842379	5.03536	4.76959e-07	6.64336e-05	dme-clu-40	7	4	GC4
piR-1577	112.879	-2.72663	0.557142	-4.89396	9.88255e-07	0.000106512	dme-clu-41	5	5	GC5
piR-20971	16.7716	-2.2398	0.751032	-2.9823	0.00286093	0.0461058	dme-clu-41	5	5	GC5
piR-9241	63.2332	-1.64932	0.455278	-3.62268	0.000291571	0.00818076	dme-clu-41	5	5	GC5
piR-8720	24.6028	1.87773	0.603666	3.11054	0.00186743	0.032925	dme-clu-41	5	5	GC5
piR-20801	11.3237	5.78485	1.41626	4.0846	4.41526e-05	0.00191328	dme-clu-41	5	5	GC5
piR-18690	32.7268	1.77377	0.544896	3.25523	0.00113299	0.0222043	dme-clu-44	7	6	GC6
piR-18495	18.2514	2.51612	0.806491	3.11984	0.00180951	0.032372	dme-clu-44	7	6	GC6
piR-20054	18.9465	2.89143	0.746065	3.87558	0.000106371	0.00377134	dme-clu-44	7	6	GC6
piR-14833	27.6124	3.25892	0.674492	4.83167	1.35391e-06	0.00012682	dme-clu-44	7	6	GC6
piR-20028	16.0644	4.35266	1.01274	4.29792	1.72411e-05	0.000908653	dme-clu-44	7	6	GC6
piR-16670	7.29084	5.13002	1.50071	3.41839	0.000629939	0.0144515	dme-clu-44	7	6	GC6
piR-19710	5.58556	5.75711	1.65828	3.47174	0.000517099	0.0124487	dme-clu-44	7	6	GC6
piR-7127	4.22365	-5.75417	1.74907	-3.28985	0.0010024	0.0202557	dme-clu-49	6	7	GC7
piR-6884	26.6819	-2.9521	0.657942	-4.48687	7.22784e-06	0.000494536	dme-clu-49	6	7	GC7
piR-6398	73.7169	-1.86553	0.503647	-3.70404	0.000212194	0.00651619	dme-clu-49	6	7	GC7
piR-20727	27.864	3.47132	0.797084	4.35502	1.33053e-05	0.000752041	dme-clu-49	6	7	GC7
piR-14354	106.961	3.88565	0.462108	8.40854	4.15155e-17	5.39702e-14	dme-clu-49	6	7	GC7
piR-5048	24.9565	7.91156	1.34022	5.90317	3.56574e-09	9.93314e-07	dme-clu-49	6	7	GC7
piR-13776	33951.9	-2.19478	0.441703	-4.9689	6.73342e-07	7.95768e-05	dme-clu-51	8	8	GC8
piR-5486	92114.6	-1.97731	0.469322	-4.21311	2.5188e-05	0.00124346	dme-clu-51	8	8	GC8
piR-1869	10159	-1.71526	0.376669	-4.55375	5.2698e-06	0.000380597	dme-clu-51	8	8	GC8
piR-1313	4249.79	-1.56534	0.488926	-3.20159	0.00136672	0.0261285	dme-clu-51	8	8	GC8
piR-17063	27905.6	-1.361	0.365967	-3.71891	0.000200085	0.0061931	dme-clu-51	8	8	GC8
piR-5298	13694.6	-1.1001	0.365935	-3.00627	0.00264473	0.0438913	dme-clu-51	8	8	GC8
piR-1818	898.988	1.09727	0.344732	3.18296	0.0014578	0.0272597	dme-clu-51	8	8	GC8
piR-16736	20.1393	3.12889	0.793041	3.94543	7.96556e-05	0.00295864	dme-clu-51	8	8	GC8
piR-4603	9517.67	-1.74898	0.562121	-3.11139	0.00186207	0.032925	dme-clu-53	3	9	GC9
piR-14518	2414.85	-1.38629	0.346572	-4.00001	6.33396e-05	0.00242181	dme-clu-53	3	9	GC9
piR-2154	633.998	1.60056	0.385262	4.15448	3.2603e-05	0.00156977	dme-clu-53	3	9	GC9
piR-2888	48.698	5.38061	0.777049	6.92442	4.37772e-12	2.84552e-09	dme-clu-55	2	10	GC10
piR-16256	12.2066	5.90401	1.43541	4.11311	3.90366e-05	0.00174992	dme-clu-55	2	10	GC10
piR-8554	3.38104	-5.43651	1.84598	-2.94505	0.00322901	0.0497753	dme-clu-57	9	11	GC11
piR-10155	34.3416	-3.21774	0.628609	-5.11883	3.0744e-07	4.4408e-05	dme-clu-57	9	11	GC11
piR-19295	20.0053	-3.16884	1.05021	-3.01733	0.00255016	0.0428193	dme-clu-57	9	11	GC11
piR-21674	36.3918	1.86119	0.608177	3.06027	0.00221136	0.0381607	dme-clu-57	9	11	GC11
piR-20815	26.0188	1.97773	0.600988	3.2908	0.000999039	0.0202557	dme-clu-57	9	11	GC11
piR-1020	26.3645	2.15981	0.645706	3.34488	0.000823189	0.0175434	dme-clu-57	9	11	GC11
piR-10257	18.3235	2.4926	0.840629	2.96517	0.00302521	0.0476212	dme-clu-57	9	11	GC11
piR-7377	17.7178	3.85592	0.942088	4.09295	4.25915e-05	0.00186637	dme-clu-57	9	11	GC11
piR-12287	8.7642	6.39927	1.4833	4.31422	1.60169e-05	0.000855696	dme-clu-57	9	11	GC11
piR-5098	10.7295	-3.31413	0.985215	-3.36386	0.000768604	0.0166531	dme-clu-61	4	12	GC12
piR-21171	10.7869	-3.13047	0.94776	-3.30301	0.000956515	0.019662	dme-clu-61	4	12	GC12
piR-4006	127.639	1.22118	0.385943	3.16414	0.0015554	0.0284791	dme-clu-61	4	12	GC12
piR-17045	31.7785	2.86299	0.690516	4.14617	3.38089e-05	0.00159039	dme-clu-61	4	12	GC12
piR-3558	25.3759	-3.18475	0.725024	-4.39261	1.12e-05	0.000671997	dme-clu-66	31	13	GC13
piR-16616	23.854	-2.83912	0.684799	-4.14591	3.38468e-05	0.00159039	dme-clu-66	31	13	GC13
piR-7596	111.166	1.46159	0.446772	3.27143	0.00107003	0.0214007	dme-clu-66	31	13	GC13
piR-21988	140.709	1.50454	0.410239	3.66747	0.000244962	0.00717931	dme-clu-66	31	13	GC13
piR-9987	203.913	1.55971	0.490846	3.17761	0.00148497	0.0274473	dme-clu-66	31	13	GC13
piR-22	243.981	1.77145	0.439267	4.03273	5.51323e-05	0.00219404	dme-clu-66	31	13	GC13
piR-5401	479.934	1.77617	0.484539	3.66569	0.000246674	0.00717931	dme-clu-66	31	13	GC13
piR-20280	105.101	1.77771	0.420114	4.2315	2.32134e-05	0.00116067	dme-clu-66	31	13	GC13
piR-7359	34.7198	1.80307	0.565711	3.18726	0.00143629	0.0271919	dme-clu-66	31	13	GC13
piR-6345	319.204	1.84111	0.411126	4.47821	7.52721e-06	0.00050614	dme-clu-66	31	13	GC13
piR-21306	95.5813	1.89376	0.55211	3.43003	0.000603504	0.013927	dme-clu-66	31	13	GC13
piR-17913	65.5864	1.94765	0.518313	3.75768	0.000171497	0.00552758	dme-clu-66	31	13	GC13
piR-98	73.9022	1.96269	0.486507	4.03424	5.47789e-05	0.00219404	dme-clu-66	31	13	GC13
piR-20861	475.779	1.97496	0.511977	3.85751	0.000114548	0.00398873	dme-clu-66	31	13	GC13
piR-3443	100.077	1.99079	0.563623	3.53213	0.000412223	0.0104178	dme-clu-66	31	13	GC13
piR-10050	43.8946	1.99366	0.61615	3.23567	0.00121356	0.0233147	dme-clu-66	31	13	GC13
piR-9216	203.123	2.04527	0.409579	4.99358	5.92695e-07	7.70503e-05	dme-clu-66	31	13	GC13
piR-21928	57.0011	2.1896	0.577317	3.79273	0.000149003	0.00488329	dme-clu-66	31	13	GC13
piR-7586	33.9055	2.21045	0.635403	3.47881	0.000503637	0.0122761	dme-clu-66	31	13	GC13
piR-801	39.5167	2.27906	0.636714	3.57942	0.000344358	0.00919862	dme-clu-66	31	13	GC13
piR-468	63.2479	2.29102	0.472821	4.84544	1.26331e-06	0.000123173	dme-clu-66	31	13	GC13
piR-11110	28.7846	2.29275	0.594015	3.85975	0.000113502	0.00398791	dme-clu-66	31	13	GC13
piR-3536	179.996	2.30338	0.447669	5.14528	2.6712e-07	4.16708e-05	dme-clu-66	31	13	GC13
piR-99	26.0095	2.31862	0.679842	3.41053	0.000648372	0.0147874	dme-clu-66	31	13	GC13
piR-17785	101.343	2.46805	0.56849	4.34141	1.41571e-05	0.000788752	dme-clu-66	31	13	GC13
piR-2309	81.3288	2.61245	0.524662	4.9793	6.38133e-07	7.95768e-05	dme-clu-66	31	13	GC13
piR-21337	169.623	2.62113	0.547162	4.79041	1.66444e-06	0.000141116	dme-clu-66	31	13	GC13
piR-9392	25.0087	2.63699	0.792381	3.32793	0.000874932	0.0181502	dme-clu-66	31	13	GC13
piR-7175	77.2026	2.64127	0.554602	4.76245	1.91253e-06	0.000155393	dme-clu-66	31	13	GC13
piR-16575	24.9684	3.08446	0.714743	4.31547	1.59261e-05	0.000855696	dme-clu-66	31	13	GC13
piR-18832	24.7318	3.56086	0.841139	4.23338	2.30204e-05	0.00116067	dme-clu-66	31	13	GC13
piR-1981	112.948	-1.66455	0.420587	-3.95767	7.56844e-05	0.00285818	dme-clu-90	4	14	GC14
piR-2098	2466.6	-1.65682	0.561995	-2.94811	0.00319727	0.0496787	dme-clu-90	4	14	GC14
piR-9795	8024.93	-1.17727	0.353725	-3.32821	0.000874074	0.0181502	dme-clu-90	4	14	GC14
piR-8050	13.3726	5.10583	1.26552	4.03457	5.47021e-05	0.00219404	dme-clu-90	4	14	GC14
piR-1556	761.622	-13.2515	1.31492	-10.0778	6.9241e-24	1.3502e-20	dme-clu-91	3	15	GC15
piR-1400	34.202	3.07516	0.692881	4.43822	9.07043e-06	0.000570559	dme-clu-91	3	15	GC15
piR-10370	1381.05	13.6942	1.26084	10.8612	1.76502e-27	6.88359e-24	dme-clu-91	3	15	GC15
