# Supplementary material for: Distinct and Coordinated Regulation of Small Non-coding RNAs by E2f1 and p53 During Drosophila Development and in Response to DNA Damage
Source: Front Cell Dev Biol. 2021 Jul 22;9:695311. doi: 10.3389/fcell.2021.695311 (PMC8339594; doi:10.3389/fcell.2021.695311)
Supplement: Supplementary file 2 [file Data_Sheet.ZIP › Supplementary Tables/Table S2-piRNA_count.xlsx]

## Sheet: piRNA_count_75samples
	p53m_IR_rep1	p53m_IR_rep2	p53m_IR_rep3	W1118_IR_rep1	W1118_IR_rep2	W1118_IR_rep3	e2f1_IR_rep1	e2f1_IR_rep2	e2f1_IR_rep3	p53_IR_rep1	p53_IR_rep2	p53_IR_rep3	wt_IR_rep1	wt_IR_rep2	wt_IR_rep3	e2f1-E_rep1	e2f1-E_rep2	e2f1-E_rep3	e2f1-L1_rep1	e2f1-L1_rep2	e2f1-L1_rep3	e2f1-L2_rep1	e2f1-L2_rep2	e2f1-L2_rep3	e2f1-L3_rep1	e2f1-L3_rep2	e2f1-L3_rep3	e2f1-P_rep1	e2f1-P_rep2	e2f1-P_rep3	p53-e2f1-E_rep1	p53-e2f1-E_rep2	p53-e2f1-E_rep3	p53-e2f1-L1_rep1	p53-e2f1-L1_rep2	p53-e2f1-L1_rep3	p53-e2f1-L2_rep1	p53-e2f1-L2_rep2	p53-e2f1-L2_rep3	p53-e2f1-L3_rep1	p53-e2f1-L3_rep2	p53-e2f1-L3_rep3	p53-e2f1-P_rep1	p53-e2f1-P_rep2	p53-e2f1-P_rep3	p53-E_rep1	p53-E_rep2	p53-E_rep3	p53-L1_rep1
piR-1	8	16	22	11	6	13	3	3	2	3	1	3	2	9	6	0	0	0	1	0	0	0	0	0	1	0	0	0	2	0	0	0	0	1	1	0	0	0	2	2	1	0	0	4	0	8	14	0	2
piR-10	1	3	0	2	0	5	0	0	0	0	0	0	1	1	1	0	1	0	0	0	2	0	0	0	0	0	0	0	0	0	0	0	1	0	0	0	1	0	0	0	0	0	0	0	0	0	1	0	0
piR-100	9	120	128	225	55	171	2	4	3	0	1	0	0	1	0	0	0	0	0	0	2	0	0	0	0	0	0	0	0	1	1	0	0	0	0	5	0	1	0	1	1	1	0	1	0	29	16	24	4
piR-1000	0	0	0	1	0	1	0	0	0	0	0	0	0	0	0	0	0	0	0	0	0	0	0	0	0	0	0	0	0	0	0	0	0	0	0	0	0	0	0	0	0	0	0	0	0	2	0	0	0
piR-10000	1	12	13	6	3	5	3	3	1	2	2	5	0	0	0	0	0	0	0	0	0	0	0	0	0	0	0	0	0	0	0	1	0	1	3	0	0	0	1	0	0	0	0	0	0	28	19	22	5
piR-10002	7	18	15	6	26	8	0	0	0	0	0	0	0	0	0	0	0	0	0	0	0	0	0	0	0	0	0	0	0	0	0	0	0	0	0	0	0	0	0	0	0	0	0	0	0	45	20	6	5
piR-10004	0	12	14	8	17	6	1	1	0	0	0	1	1	2	1	0	3	0	0	1	2	1	0	2	0	0	2	0	0	0	0	0	4	3	1	3	0	6	0	1	0	1	0	1	0	75	62	38	17
piR-10006	1	1	0	0	0	2	0	0	0	0	0	0	0	0	0	0	2	2	1	0	1	1	0	1	0	0	0	0	0	1	0	0	2	0	0	1	2	1	0	0	2	0	0	0	0	3	5	5	3
piR-10007	5	6	1	4	4	0	76	42	27	31	25	73	45	54	28	12	5	1	0	0	9	0	4	6	23	1	17	24	41	26	9	14	27	9	11	15	5	4	0	5	13	2	3	45	14	107	86	111	10
piR-10008	0	1	0	0	1	0	0	0	0	0	0	0	0	0	0	0	0	1	0	0	0	0	0	0	0	0	0	0	0	0	0	1	0	0	0	0	0	0	0	1	0	0	0	0	0	8	8	8	2
piR-10009	34	89	98	21	7	18	2	7	0	2	0	2	0	0	2	0	13	7	6	2	1	5	1	0	2	5	7	1	3	5	3	5	3	7	3	10	1	1	3	1	0	0	0	1	0	20	15	8	5
piR-1001	0	4	2	6	3	10	0	1	0	0	0	0	0	0	0	0	0	0	0	1	0	0	0	1	0	0	0	0	0	0	0	0	0	0	0	0	0	0	0	0	0	0	0	0	0	3	0	1	1
piR-10010	0	0	0	0	0	1	0	0	0	0	1	0	0	0	0	0	0	0	0	0	0	0	0	0	0	0	0	0	0	0	0	0	0	1	0	0	0	0	2	0	0	0	2	0	0	0	1	1	0
piR-10011	19	14	7	2	3	1	1	0	1	5	10	9	0	0	2	4	3	5	2	0	0	1	0	0	0	0	1	3	0	0	2	2	9	1	2	5	2	1	7	4	5	4	3	12	16	42	43	34	8
piR-10012	0	0	0	0	0	0	0	0	0	0	0	0	0	0	0	0	0	1	0	0	0	0	0	0	1	1	0	0	0	0	0	0	0	0	0	0	0	0	0	0	0	0	0	0	0	0	0	0	0
piR-10013	3	12	12	11	5	10	35	30	24	6	4	13	11	19	20	0	1	0	1	0	1	0	0	0	2	0	2	0	1	2	2	3	0	0	0	1	0	3	1	0	0	0	0	3	0	15	27	1	6
piR-10014	1	6	9	2	7	2	0	0	0	0	0	1	0	0	0	0	2	1	1	0	1	0	0	0	1	0	0	1	0	1	1	0	0	0	0	1	0	0	1	0	0	0	0	3	0	8	6	8	5
piR-10015	1	0	2	0	0	1	0	0	0	0	0	0	0	0	0	0	0	0	0	0	0	0	0	0	0	0	0	0	0	0	0	0	1	0	0	0	0	0	0	0	0	0	0	0	0	0	0	0	0
piR-10017	7	62	74	52	32	47	0	0	0	0	0	0	0	0	0	0	0	0	0	0	0	0	0	0	0	0	0	0	3	0	0	0	0	0	0	0	0	0	0	0	0	0	0	0	0	35	87	7	9
piR-10018	0	1	0	0	0	0	0	0	0	0	0	0	0	0	0	0	0	0	1	0	0	0	0	0	0	0	0	0	1	0	0	0	0	2	1	0	0	0	0	0	0	0	0	1	0	2	1	1	1
piR-10019	84	35	69	44	61	39	0	0	0	0	0	0	0	2	0	4	9	12	2	1	4	2	0	1	0	0	0	1	1	0	9	7	5	3	4	8	2	3	4	0	0	0	0	0	0	174	203	205	24
piR-1002	0	0	0	0	121	0	68	50	17	29	15	46	29	40	39	9	32	17	21	11	25	9	13	7	33	18	31	58	49	36	24	20	14	11	19	53	7	15	14	6	24	7	10	63	18	0	0	0	0
piR-10020	14	65	84	51	30	40	0	0	0	0	0	0	4	1	0	0	0	0	0	0	0	0	0	0	0	0	0	1	0	0	0	0	0	0	0	0	0	0	1	1	0	0	0	2	0	3	9	3	0
piR-10021	3	3	2	3	0	2	0	0	0	0	1	0	0	0	0	0	0	0	0	0	1	0	0	0	0	0	0	0	0	0	1	0	0	0	0	0	0	0	0	0	0	0	0	0	0	0	1	1	0
piR-10022	0	0	0	0	0	0	0	0	0	0	0	0	0	0	0	4	11	0	0	2	2	0	6	3	0	0	0	0	0	1	4	0	0	0	0	0	3	0	0	0	0	0	0	0	0	0	0	0	0
piR-10023	0	0	0	0	0	0	0	0	0	0	0	0	0	0	0	0	0	0	8	0	0	0	0	0	0	0	0	0	0	0	0	0	0	0	0	4	0	0	2	0	0	0	0	0	0	0	0	0	0
piR-10024	5	2	0	0	0	1	0	0	0	0	0	0	0	0	0	0	0	2	0	0	0	0	0	0	0	0	0	0	0	0	0	0	8	0	16	0	0	4	0	0	0	0	0	0	0	0	0	0	0
piR-10025	0	0	0	0	0	0	0	0	0	0	0	1	0	0	0	0	0	0	0	0	0	4	0	0	0	0	0	0	0	0	0	18	0	9	0	0	0	0	0	0	0	0	0	0	0	0	0	0	0
piR-10026	2	4	5	3	2	0	0	0	0	0	0	0	0	0	0	0	1	2	0	0	0	0	0	2	0	0	0	0	0	0	0	1	1	0	0	0	1	0	1	1	0	0	1	0	1	128	131	78	4
piR-10027	181	401	561	198	151	193	77	51	30	5	12	3	1	2	3	0	4	3	1	0	2	1	1	0	2	0	0	4	3	7	6	7	5	5	2	2	0	0	0	0	0	3	1	0	0	92	61	54	7
piR-10028	89	317	379	385	298	416	589	382	216	219	145	416	200	413	204	7	14	7	19	8	5	8	7	4	30	12	28	57	32	132	14	17	14	9	5	15	4	4	3	10	29	5	13	20	17	584	531	426	85
piR-10029	0	0	0	3	0	0	0	0	0	0	0	0	0	0	0	0	0	1	0	0	0	0	0	0	0	0	0	0	0	0	0	0	0	0	0	0	0	0	0	0	0	0	0	0	0	0	0	0	0
piR-1003	15	28	2	28	56	18	10	1	2	0	0	0	0	0	1	6	8	3	3	0	2	1	0	3	20	8	9	19	37	19	21	9	6	7	8	8	4	2	2	1	3	2	6	30	12	154	80	144	12
piR-10030	0	15	9	0	7	5	0	0	0	0	0	0	0	0	0	0	0	0	0	0	0	0	0	0	0	0	0	0	0	0	0	0	0	0	0	0	0	1	0	0	0	0	0	0	0	0	2	4	1
piR-10031	0	0	0	0	0	0	0	0	0	0	0	0	0	0	0	0	0	0	0	0	0	0	0	0	0	0	0	0	0	0	0	0	0	0	0	0	0	0	0	0	0	0	0	0	0	2	0	0	0
piR-10032	0	0	0	0	0	0	0	0	0	0	0	0	0	0	0	0	0	0	0	0	0	0	0	0	0	0	0	0	0	0	0	0	0	0	0	0	0	0	0	0	0	0	0	0	0	3	0	0	0
piR-10033	2	2	3	1	6	2	0	0	0	0	0	0	0	0	0	0	0	0	0	0	0	0	1	0	0	0	0	0	1	0	0	0	0	0	0	1	0	0	0	0	0	1	0	3	1	4	1	3	1
piR-10034	4	6	6	11	16	7	2	6	3	1	3	3	1	1	1	0	3	4	9	0	1	0	0	1	3	4	3	7	6	2	4	6	6	1	3	5	2	0	3	1	2	1	3	6	2	132	178	122	40
piR-10035	0	9	2	0	0	2	0	0	0	0	0	0	0	0	0	0	1	0	0	0	0	0	0	0	0	0	0	0	0	0	0	0	0	0	0	0	0	0	0	0	0	0	0	0	0	6	5	4	1
piR-10036	1	154	26	9	36	24	0	0	0	0	0	0	0	0	0	0	0	0	0	0	0	0	0	0	0	0	0	0	0	0	0	0	0	0	0	0	0	0	1	1	1	0	0	0	0	0	0	0	0
piR-10037	0	3	2	11	23	5	0	1	1	0	0	0	0	0	0	0	2	1	0	2	0	1	0	1	2	0	1	0	0	1	0	1	2	1	0	3	0	0	0	1	1	0	0	1	0	11	8	9	2
piR-1004	0	0	2	0	0	0	0	0	0	0	0	0	0	0	0	0	0	0	0	0	0	0	0	0	0	0	1	0	0	0	0	0	2	0	0	0	0	0	0	0	0	0	0	0	0	3	1	4	1
piR-10040	6	56	61	130	74	108	4	4	1	4	0	1	2	1	1	0	0	6	3	3	4	0	0	0	9	0	2	0	15	12	0	3	0	8	2	4	0	2	0	3	8	0	0	15	2	85	42	24	12
piR-10041	2	0	1	2	0	0	0	0	0	0	0	0	0	0	0	0	1	2	1	0	1	0	1	0	0	0	0	0	0	0	0	3	3	0	2	0	1	0	0	0	0	1	0	0	0	3	14	4	0
piR-10042	14	0	0	0	12	0	0	0	0	0	1	0	0	0	0	0	0	0	1	0	0	0	1	0	0	0	0	0	0	0	0	0	0	0	1	0	0	0	1	0	0	0	0	0	0	0	0	0	0
piR-10043	0	21	24	9	0	22	2	0	0	1	0	1	0	0	0	0	0	0	0	0	0	0	0	0	0	0	0	1	0	0	0	1	0	0	0	0	0	0	0	0	0	0	0	0	0	49	61	31	10
piR-10045	12	27	18	12	15	10	8	18	2	2	0	3	2	0	1	2	2	0	0	0	1	1	0	0	2	0	0	0	0	0	3	2	6	1	2	2	1	1	2	0	0	1	0	0	0	29	23	33	2
piR-10046	25	177	174	167	77	182	0	2	0	0	0	0	0	0	0	0	0	0	0	0	0	0	0	0	0	0	0	0	0	2	0	1	1	1	0	0	0	0	1	1	0	0	0	0	0	41	46	22	8
piR-10048	0	0	2	0	0	0	0	0	0	0	0	0	0	0	0	0	0	0	0	0	0	0	0	0	0	0	0	2	0	0	0	0	0	0	0	1	0	0	0	0	0	0	0	0	0	7	9	1	1
piR-10049	21	111	106	64	74	102	12	6	8	5	3	2	2	1	1	0	3	0	2	1	1	0	0	0	1	0	0	0	0	1	0	0	2	0	1	0	1	1	0	2	3	0	0	0	1	2	3	0	0
piR-1005	3	2	2	0	0	0	0	0	0	3	3	2	0	0	0	1	0	0	0	0	0	0	0	0	0	0	0	0	0	0	0	0	0	0	0	0	0	0	0	0	0	0	0	0	1	2	1	0	0
piR-10050	19	19	31	14	5	14	90	179	25	67	64	18	12	11	24	22	47	21	26	82	62	40	62	6	27	22	40	10	5	1	22	4	14	22	15	38	27	26	38	63	127	1	2	2	3	6	10	5	4
piR-10051	5	30	27	0	2	1	0	0	0	1	0	0	1	1	0	0	7	7	1	8	6	5	2	3	0	0	0	0	0	0	3	5	6	2	6	6	4	4	2	2	0	0	0	3	1	15	15	12	5
piR-10052	0	1	0	0	0	0	0	1	0	0	0	0	1	2	0	1	0	0	0	0	0	0	1	0	0	0	0	0	0	0	0	1	0	0	0	1	0	1	1	0	0	0	0	1	0	6	4	6	1
piR-10053	0	0	0	0	0	0	0	0	0	0	0	0	0	0	0	0	0	0	0	1	0	0	0	0	0	0	0	0	0	0	0	0	1	0	0	0	0	0	0	0	0	0	0	0	0	0	0	0	0
piR-10054	105	58	97	106	55	81	0	0	0	0	0	0	0	3	0	0	1	2	0	1	0	1	0	4	2	0	2	2	0	1	0	3	2	5	0	4	1	0	1	1	1	3	0	1	0	61	80	56	18
piR-10055	1	81	51	18	68	57	0	0	0	0	0	0	0	0	0	0	3	1	2	0	0	0	0	0	2	0	0	0	2	2	0	0	1	0	1	0	1	1	1	1	0	1	0	0	0	61	92	38	14
piR-10056	6	3	9	0	3	0	11	2	6	2	0	0	4	6	0	1	0	1	0	0	3	0	0	1	1	2	1	2	2	2	3	2	1	0	1	1	1	0	0	0	0	0	5	3	5	43	64	34	20
piR-10057	0	2	0	0	0	0	2	0	0	0	0	0	0	0	1	0	0	0	2	0	0	0	0	0	1	0	0	0	1	0	0	0	0	1	0	0	0	0	0	0	0	1	0	1	0	6	5	3	2
piR-10058	0	0	0	0	0	0	0	0	0	1	0	0	0	0	0	0	0	0	0	0	0	0	0	0	0	0	0	0	0	0	0	0	0	0	0	0	0	0	0	0	0	0	0	0	0	0	0	0	0
piR-1006	0	0	0	1	0	0	0	0	0	0	0	0	0	0	0	0	0	0	0	0	0	0	0	0	0	0	0	0	0	0	0	0	0	0	0	0	0	0	0	0	0	0	0	0	0	1	0	1	0
piR-10060	3	0	0	0	0	0	0	0	0	0	0	1	0	0	0	0	0	0	0	0	0	0	0	0	0	0	0	0	0	0	0	0	0	0	0	0	0	0	0	0	5	0	0	0	0	0	0	0	0
piR-10061	0	12	20	11	8	6	2	4	2	0	0	0	0	2	0	0	0	0	0	0	0	0	0	0	0	0	0	0	9	0	0	0	0	0	0	0	0	0	0	0	0	0	0	15	0	13	33	3	0
piR-10062	0	1	0	0	0	0	0	0	0	0	0	0	0	0	0	0	2	0	2	0	2	0	0	0	0	0	0	0	2	2	1	0	0	0	0	0	0	0	0	1	0	2	0	0	0	6	8	4	2
piR-10063	0	0	0	0	1	1	0	0	0	0	0	0	0	0	0	0	0	0	0	0	0	0	0	0	0	0	0	0	0	0	0	0	0	0	0	0	1	0	0	0	0	0	0	0	0	0	0	0	0
piR-10064	6	6	15	0	2	1	0	0	0	0	0	0	0	0	0	0	0	0	0	0	0	0	0	0	0	0	0	0	0	0	0	0	0	0	0	0	0	0	0	0	0	0	0	0	0	1	2	0	0
piR-10065	35	27	29	12	20	11	0	2	0	0	2	0	1	0	2	0	0	0	0	1	1	1	0	0	0	0	0	2	0	0	0	0	0	2	1	0	0	1	1	1	0	0	0	0	0	1	0	1	0
piR-10067	0	0	0	0	0	0	0	0	0	0	0	0	0	0	0	0	0	1	1	0	0	1	0	0	0	1	0	0	0	0	0	0	1	0	0	0	0	0	0	0	0	0	2	0	0	0	0	0	0
piR-10068	0	28	25	13	35	26	0	1	0	0	0	0	0	0	1	0	0	0	0	3	0	0	1	0	1	0	0	0	2	0	0	2	0	0	0	0	0	0	2	3	0	0	0	2	0	19	28	5	7
piR-10069	0	0	1	3	1	3	50	40	34	11	2	6	14	22	28	1	1	2	1	0	0	0	1	0	2	1	4	2	0	1	0	0	1	0	0	0	1	0	0	0	1	0	0	6	0	5	5	2	2
piR-1007	249	575	625	605	786	798	0	0	1	0	0	0	0	0	0	8	16	7	2	0	5	3	1	5	5	0	1	0	6	8	25	21	20	11	7	15	3	1	5	5	1	4	1	8	3	391	324	429	176
piR-10070	147	370	478	331	227	355	0	1	0	0	0	0	0	0	0	0	1	2	0	0	0	0	0	1	2	0	0	0	0	0	2	0	1	0	0	2	0	0	1	0	0	0	1	0	0	60	82	72	26
piR-10071	0	0	0	0	4	3	0	0	0	0	0	0	0	0	0	0	0	1	1	0	0	0	0	0	0	0	0	0	0	0	0	0	0	0	0	0	0	0	0	0	0	0	0	0	0	1	0	1	0
piR-10073	1	18	20	62	5	13	0	0	0	0	0	0	0	0	0	0	0	0	0	0	0	0	0	0	0	0	0	0	0	0	1	0	0	0	0	0	0	0	0	0	0	0	0	0	0	3	6	2	3
piR-10075	10	25	35	16	17	26	0	0	0	0	0	0	3	2	0	0	2	3	0	0	0	3	2	1	0	2	1	11	6	2	0	0	3	3	0	0	0	1	0	0	0	0	0	3	0	32	49	27	2
piR-10076	3	4	1	0	0	2	0	0	0	0	0	0	0	0	0	0	0	0	0	0	0	0	0	0	0	0	0	0	0	0	0	0	0	2	0	0	0	0	0	0	0	0	0	0	1	17	10	3	2
piR-10077	0	0	0	0	0	0	0	0	0	0	0	2	0	0	0	0	0	0	0	0	0	0	0	0	0	0	0	0	0	0	0	0	4	0	0	0	0	0	0	0	0	1	0	0	1	0	0	0	0
piR-10078	49	63	127	60	29	57	1	1	0	6	0	0	0	3	2	5	6	3	2	0	2	0	0	3	0	0	0	0	0	0	14	2	0	2	1	5	0	0	1	0	0	0	0	1	0	113	128	75	86
piR-10079	0	1	0	0	0	0	0	0	0	0	0	0	0	0	0	2	2	2	0	1	1	0	0	0	2	0	0	1	0	0	0	2	2	2	1	2	2	0	5	0	0	2	0	0	1	2	0	3	3
piR-1008	2	19	15	2	13	7	0	0	0	0	0	0	0	0	0	0	0	0	0	0	0	0	0	0	0	0	0	0	0	0	0	0	0	0	0	0	0	0	0	0	0	1	0	0	0	7	6	0	0
piR-10080	0	0	0	1	0	2	0	0	0	0	0	0	0	0	0	0	0	0	0	0	0	0	0	0	0	0	0	0	0	0	0	0	0	0	0	0	0	0	0	0	0	0	0	0	0	0	5	0	0
piR-10082	0	0	0	0	4	0	0	0	0	0	0	0	0	0	0	0	0	0	0	0	0	0	0	0	0	0	0	0	0	0	0	0	0	0	0	0	0	0	0	0	0	0	0	0	0	0	0	0	0
piR-10083	0	0	0	0	0	1	2	0	0	0	0	0	0	0	0	0	0	0	0	0	0	0	0	0	0	0	0	0	0	0	2	0	0	0	0	0	0	0	0	0	0	0	0	0	0	5	3	3	1
piR-10084	0	0	0	0	0	0	0	0	0	0	0	0	0	0	0	9	17	38	21	6	0	5	0	9	0	0	0	0	0	0	19	30	36	21	12	37	4	6	15	0	0	13	0	0	0	0	0	0	0
piR-10085	0	6	4	10	6	5	2	4	2	3	1	2	0	1	5	6	12	12	15	9	13	8	7	11	8	5	11	12	7	12	32	11	12	11	8	14	6	6	13	4	7	17	3	20	3	163	199	115	32
piR-10086	1	4	4	23	29	21	0	0	1	0	0	0	0	0	0	0	1	0	0	0	1	2	0	0	3	0	1	2	3	3	0	2	1	0	0	2	0	1	0	1	5	0	0	3	1	5	6	4	3
piR-10087	0	57	17	31	2	28	1	0	0	0	0	1	0	0	0	0	0	0	0	0	0	0	0	0	0	0	0	0	0	0	0	0	0	0	0	0	0	0	0	0	1	0	2	1	2	0	2	1	0
piR-10088	386	1067	1938	3522	1072	2991	54	54	35	51	114	57	39	33	45	7	7	37	19	8	5	1	8	10	21	9	11	18	18	15	10	50	29	41	9	13	2	8	47	23	13	35	8	80	13	5573	5432	2793	914
piR-10089	15	35	41	17	10	11	32	27	10	4	19	9	11	7	26	4	15	4	4	16	4	11	5	5	12	6	6	3	8	5	4	8	7	5	5	15	6	6	4	8	14	8	6	5	7	28	40	25	18
piR-1009	37	171	195	119	87	127	1	0	2	0	1	1	0	0	0	0	1	0	1	0	1	0	0	0	2	0	0	3	1	0	0	0	1	0	0	0	0	0	0	0	0	0	0	2	0	8	11	6	1
piR-10090	0	0	0	0	0	0	0	0	0	0	0	0	0	0	0	0	0	0	0	0	0	0	0	0	0	0	0	0	0	0	0	0	0	0	0	0	0	0	0	0	0	0	0	0	0	0	0	0	0
piR-10091	0	0	0	0	0	0	0	0	0	0	0	0	0	0	0	20	0	0	0	0	0	9	30	12	0	0	0	0	0	0	0	0	0	0	0	0	0	16	34	0	0	21	0	0	0	0	0	0	0
piR-10092	4	0	0	0	0	0	0	0	0	2	0	0	0	0	0	0	0	41	0	0	0	0	0	0	0	0	0	0	0	0	0	49	105	0	33	82	0	0	0	0	0	0	0	0	0	0	0	0	0
piR-10093	0	78	65	0	0	0	106	94	77	0	27	18	0	0	0	0	0	0	26	0	0	0	0	0	74	19	41	31	0	74	22	0	0	47	0	0	0	0	0	0	0	0	0	0	0	1732	2049	743	283
piR-10094	21	61	105	224	93	255	61	0	0	8	0	0	0	0	0	0	46	13	0	6	14	0	0	0	0	18	0	0	88	0	0	0	0	0	0	0	0	0	0	4	11	0	0	23	7	1773	2439	2620	287
piR-10095	10	11	27	11	7	13	8	1	5	4	2	2	4	5	8	1	0	3	0	0	0	0	0	0	1	0	0	1	1	0	0	2	2	1	1	2	0	2	0	0	1	0	0	0	1	261	344	221	28
piR-10096	6	25	14	0	2	0	0	0	0	0	0	1	1	0	0	44	59	33	37	49	95	62	27	46	15	20	27	12	11	6	40	45	47	86	50	101	22	29	30	1	8	11	6	10	7	30	15	11	93
piR-10098	1	0	0	1	0	1	0	0	0	0	0	0	0	0	0	0	1	0	0	0	0	0	0	0	0	0	0	0	0	0	0	0	0	0	0	0	0	0	0	0	0	0	0	0	0	2	4	3	1
piR-10099	1	4	1	2	2	3	1	15	1	0	4	5	3	2	0	0	3	3	2	0	2	1	3	1	2	0	2	4	1	1	1	1	4	0	0	3	0	0	8	4	0	0	1	5	1	16	7	19	1
piR-1010	4	5	3	2	11	4	0	1	0	0	0	0	0	0	0	0	4	1	1	1	1	0	2	1	1	1	0	3	0	6	0	0	0	0	0	4	0	0	1	0	2	0	1	0	0	8	1	13	1
piR-10100	10	10	2	10	1	11	0	0	0	1	0	0	0	0	0	0	0	2	0	0	0	1	1	0	6	5	4	7	0	0	0	0	0	1	0	0	0	1	0	0	0	0	3	5	4	440	639	738	13
piR-10101	2	2	2	8	3	3	0	0	0	0	0	0	0	0	0	0	0	0	0	0	0	0	0	0	0	0	0	0	0	0	0	0	0	0	0	0	0	0	0	0	0	0	0	0	0	0	2	0	0
piR-10102	0	0	1	0	0	0	0	0	0	0	0	0	0	0	0	0	0	0	0	0	0	0	0	0	0	0	0	0	0	0	0	0	0	0	0	0	0	0	0	0	0	0	0	0	0	2	0	0	0
piR-10103	40	700	675	627	216	745	4	20	1	2	4	0	4	1	3	1	3	0	0	0	0	2	1	0	3	0	0	0	2	0	1	1	0	3	1	0	0	2	1	0	0	0	0	0	0	69	71	21	20
piR-10104	0	0	0	0	0	0	0	0	0	0	0	0	0	0	0	0	0	0	0	0	0	0	0	1	1	0	0	0	0	0	0	1	1	1	1	1	0	1	0	0	0	0	0	1	2	0	0	0	0
piR-10105	18	282	230	100	129	133	0	0	0	0	0	0	0	0	0	0	0	0	0	0	0	0	1	0	0	0	0	2	0	0	0	0	0	0	0	0	0	0	0	0	0	0	0	0	0	103	59	101	28
piR-10106	0	0	0	0	0	0	0	0	0	0	0	0	0	0	0	0	0	0	0	0	2	1	0	0	0	0	0	0	0	0	2	0	0	0	0	0	1	0	0	0	0	0	0	0	0	0	0	0	0
piR-10107	0	0	0	0	0	0	0	0	0	0	0	0	0	0	0	0	6	0	0	11	0	0	12	8	0	0	0	0	0	0	0	0	0	3	0	2	0	0	0	0	0	0	0	0	0	0	0	0	0
piR-10108	118	832	766	902	656	792	91	197	45	46	121	49	81	57	62	4	0	10	40	0	0	0	0	0	82	21	26	135	30	40	0	5	12	0	6	0	0	14	41	48	39	38	44	152	40	304	210	187	62
piR-10109	9	25	50	47	9	40	5	1	1	1	2	1	1	3	1	1	1	1	0	0	2	0	0	2	2	0	8	6	8	3	0	2	1	0	0	1	0	1	0	8	1	1	1	2	0	34	49	35	11
piR-1011	0	3	0	1	1	3	0	1	0	0	0	0	0	0	0	0	6	0	3	1	0	0	4	0	2	1	1	6	3	11	4	3	0	0	0	2	1	0	0	1	3	0	0	3	1	9	5	5	5
piR-10110	0	1	5	2	0	1	0	0	0	0	0	0	0	0	0	0	0	0	0	0	0	0	0	0	0	0	0	0	0	0	0	0	0	0	0	0	0	0	0	0	0	0	0	0	0	2	2	0	0
piR-10111	5	1	1	0	3	5	0	0	0	0	0	0	0	0	0	1	6	4	1	3	4	0	3	4	2	0	0	1	3	1	5	0	4	1	1	4	2	2	2	0	3	2	1	3	2	61	47	58	12
piR-10112	3	9	9	1	0	2	0	0	0	0	0	0	0	0	0	0	0	0	1	1	1	0	1	1	1	0	0	1	0	1	2	3	1	2	3	2	0	2	0	1	1	0	0	2	1	20	18	15	4
piR-10113	295	251	129	168	996	157	1239	2273	861	2031	1742	2175	1281	1840	834	5525	6189	10862	5658	4957	7970	5545	6112	4198	7965	8747	17779	50721	35396	52145	5771	6490	4708	3697	8532	18238	5655	6422	8003	11476	15170	3874	65730	25379	71954	2679	1150	1533	15273
piR-10115	0	16	10	7	13	6	1	1	0	2	3	1	3	2	1	0	2	0	0	0	0	0	0	1	4	0	0	0	1	0	0	2	1	1	0	1	0	1	0	0	0	0	0	1	0	16	20	18	6
piR-10116	24	31	49	15	11	13	0	2	0	0	1	0	0	0	0	0	0	0	0	0	1	0	0	0	0	0	0	0	0	0	0	0	0	0	0	0	0	0	0	0	0	0	0	0	0	1	0	1	1
piR-10117	0	0	0	0	0	0	0	2	0	0	0	0	0	0	0	0	0	0	0	0	0	0	0	0	0	0	0	0	0	0	0	0	0	0	0	0	0	0	0	0	0	0	0	0	0	0	1	0	1
piR-10118	0	0	0	0	0	0	0	0	0	0	0	0	0	0	0	0	0	0	0	0	0	0	0	0	0	0	0	0	0	1	1	0	0	0	0	0	0	0	0	0	0	1	0	0	0	0	0	0	1
piR-10119	222	703	888	1165	672	1295	0	0	1	0	1	0	0	0	3	0	0	0	0	0	0	0	0	0	0	0	0	0	1	0	0	1	0	0	0	1	0	0	0	0	1	0	0	1	0	12	14	7	0
piR-1012	0	0	0	0	0	0	0	0	0	0	0	0	0	0	0	0	0	0	0	0	0	1	1	0	0	0	1	0	1	0	0	0	0	0	1	1	0	0	0	0	0	0	0	0	0	0	0	0	0
piR-10120	10	28	42	46	34	49	0	0	0	0	0	0	0	0	0	0	0	0	0	0	0	0	0	0	0	0	0	0	0	0	0	0	0	0	0	0	0	0	0	0	0	0	0	0	0	0	0	2	2
piR-10121	30	68	115	106	78	132	1	5	1	0	0	1	0	0	0	5	4	21	4	1	2	1	3	1	3	3	2	5	3	6	15	6	14	3	4	8	2	0	3	4	2	5	3	9	1	113	89	98	42
piR-10122	3	7	10	7	2	6	0	0	0	0	1	0	0	0	0	0	0	0	0	0	0	0	0	0	0	0	1	1	1	0	0	1	0	0	0	0	0	0	0	0	0	0	0	1	0	3	3	1	0
piR-10123	1	1	1	0	0	0	0	0	0	0	0	0	0	0	0	0	1	0	0	0	0	0	0	0	1	0	0	0	0	0	0	0	0	0	0	0	0	0	0	0	0	0	0	0	0	9	2	4	0
piR-10124	0	0	2	1	0	0	1	3	1	1	0	0	0	3	1	3	7	6	6	6	4	6	6	3	2	0	1	2	2	1	2	2	11	3	1	7	3	4	9	0	1	2	0	2	0	3	5	5	2
piR-10125	1	3	1	1	1	0	0	0	0	0	0	0	0	0	0	2	2	2	0	3	0	0	2	2	0	0	0	0	1	1	2	6	4	4	2	1	0	1	1	1	0	1	0	2	1	5	10	9	4
piR-10126	14	31	31	10	3	11	3	9	2	4	5	14	1	0	0	0	0	3	0	0	0	0	1	0	1	0	0	1	3	1	0	2	1	2	0	0	1	2	2	1	0	0	2	0	0	15	38	10	3
piR-10127	15	21	19	9	2	4	1	1	2	0	0	0	0	0	0	2	2	10	1	0	1	0	3	1	1	2	0	4	1	2	5	5	7	2	0	7	1	1	3	2	1	1	1	0	1	68	35	49	9
piR-10128	0	1	0	0	0	0	0	0	0	0	0	0	0	0	0	0	1	0	2	1	0	0	0	2	0	0	0	0	1	0	1	2	3	3	0	2	0	1	0	0	0	2	1	2	0	13	13	14	2
piR-10129	0	0	0	0	0	0	0	0	0	0	0	0	0	0	0	3	3	6	3	3	0	0	2	1	0	1	1	2	2	0	2	0	4	5	0	1	0	0	5	0	0	3	0	0	0	0	0	0	0
piR-1013	3	4	8	4	4	8	0	0	0	0	0	0	0	0	0	0	0	0	0	0	0	1	0	0	0	0	0	0	0	0	0	0	0	0	0	0	0	0	0	0	0	0	0	1	0	9	17	9	0
piR-10132	240	0	0	0	0	0	2	0	0	0	3	0	1	0	1	1	0	0	0	0	1	0	0	0	0	0	0	0	0	0	0	1	0	0	0	0	0	1	0	0	0	0	0	0	0	0	0	0	0
piR-10133	994	1803	2999	2714	1357	1751	6	4	3	1	2	1	2	4	6	0	0	1	0	0	0	0	0	0	0	0	1	0	0	0	0	0	0	1	0	0	0	0	0	0	0	0	0	2	0	96	109	49	32
piR-10134	0	0	0	0	0	0	0	3	0	0	0	0	0	0	0	0	0	0	0	1	0	0	0	0	0	0	0	0	0	0	2	0	0	0	0	0	0	0	0	0	0	0	0	0	0	0	0	0	0
piR-10135	0	0	0	0	0	0	3	0	0	0	1	0	1	0	1	0	0	1	0	0	0	0	0	0	0	2	3	3	6	9	0	0	0	0	0	0	1	0	1	0	0	0	0	0	0	0	40	28	8
piR-10136	0	0	5	0	0	5	0	0	0	0	0	0	0	0	0	1	0	0	0	0	0	2	0	0	1	0	0	0	0	0	0	0	3	0	0	0	0	0	0	0	0	0	0	0	0	26	0	0	0
piR-10137	0	1	0	0	0	0	0	0	0	0	0	0	0	0	0	0	0	0	0	0	0	0	0	0	0	0	0	1	2	0	0	0	0	0	0	0	0	0	0	0	1	0	0	0	1	2	2	6	2
piR-10138	15	49	61	105	68	66	0	1	0	0	0	0	0	0	0	0	0	0	0	0	0	0	0	0	0	0	0	0	0	0	0	0	0	0	0	0	0	1	0	0	0	0	0	0	1	40	32	8	3
piR-10139	0	0	0	0	0	0	0	0	0	0	0	0	0	0	0	0	0	0	0	0	0	0	0	0	0	0	0	4	0	0	1	0	0	0	2	0	0	0	0	0	0	0	0	0	0	0	0	0	0
piR-1014	0	0	0	0	0	1	1	0	0	0	0	0	0	0	1	21	222	126	58	66	92	54	69	53	17	23	28	18	10	12	92	85	91	69	82	146	77	50	85	20	32	40	1	4	9	7	3	6	31
piR-10140	1352	2229	3032	1713	1268	1870	61	44	14	25	7	31	23	20	13	0	2	2	0	0	0	2	1	1	5	0	2	0	17	7	0	0	0	2	0	0	0	1	0	0	9	0	4	7	7	314	297	141	100
piR-10141	0	11	13	4	6	7	0	0	0	0	0	0	0	0	0	0	0	0	1	0	0	0	0	0	0	1	0	0	1	0	0	0	1	0	1	0	0	0	0	0	0	0	0	0	0	98	154	55	10
piR-10142	63	135	236	341	207	290	9	17	8	4	2	5	4	1	8	2	3	4	5	0	0	0	1	0	2	0	0	0	1	0	2	8	8	1	1	6	0	0	0	0	0	0	0	0	0	220	238	100	57
piR-10143	7	22	14	22	5	10	0	0	0	0	0	0	0	0	0	0	0	0	0	0	0	0	0	0	0	0	0	0	0	0	0	0	0	0	0	1	0	0	0	0	0	0	0	0	0	2	0	2	0
piR-10144	33	12	1	2	3	0	470	171	50	77	38	85	21	7	76	119	165	159	141	96	282	112	157	96	43	76	117	71	78	61	153	201	129	191	163	338	177	209	284	167	116	172	149	111	142	123	142	92	233
piR-10145	84	252	262	277	202	312	56	73	19	22	21	29	26	29	27	64	36	19	39	12	17	23	18	11	118	40	72	200	268	232	177	78	85	55	54	90	40	18	27	24	119	14	63	186	75	1066	1012	775	193
piR-10146	3	0	0	0	5	0	0	0	0	0	0	0	0	0	0	0	0	0	0	0	9	4	0	0	0	0	4	0	0	0	0	0	0	6	7	10	5	0	0	0	0	0	0	0	0	0	0	0	0
piR-10147	0	9	10	9	0	9	3	6	3	0	0	0	0	0	0	5	13	13	19	5	0	0	6	11	2	4	0	21	21	23	11	14	15	0	0	0	0	9	13	0	3	12	11	23	8	77	111	69	6
piR-10148	7	38	53	120	104	153	88	88	31	22	25	33	35	29	32	0	5	12	6	2	0	0	6	3	3	2	3	10	0	1	1	4	7	4	2	7	4	2	7	3	0	3	2	5	1	472	513	330	74
piR-10149	0	0	0	4	8	1	0	0	0	0	0	0	1	0	0	0	0	0	1	1	0	0	0	1	3	3	1	1	2	10	1	0	0	2	2	0	0	0	1	1	0	1	0	2	0	18	19	19	1
piR-1015	0	4	8	14	8	15	0	0	0	0	0	0	0	0	0	0	0	0	1	0	0	0	0	0	0	0	0	0	0	0	0	0	0	0	0	0	0	0	0	0	0	0	0	0	0	0	0	0	0
piR-10150	788	8791	6860	39	59	61	25	47	30	20	28	19	0	2	3	0	0	0	0	0	1	0	0	0	0	1	0	0	0	0	0	3	0	1	0	4	0	0	2	0	0	1	0	3	2	236	288	73	78
piR-10151	0	0	2	0	0	0	0	0	1	0	1	3	0	0	0	0	0	0	0	1	0	0	1	0	0	0	1	0	0	0	0	1	1	0	0	1	0	0	0	3	0	0	0	6	2	3	8	4	4
piR-10152	52	75	87	47	69	47	1	1	0	0	0	0	0	0	0	0	1	0	0	2	0	0	0	0	0	0	0	0	2	0	0	0	0	1	0	1	0	0	0	0	0	0	0	0	0	6	8	11	0
piR-10153	16	39	49	90	95	97	1	1	0	3	0	0	1	0	2	0	0	2	0	0	0	0	0	0	0	1	0	0	0	0	0	3	1	0	0	3	0	0	1	1	0	0	0	0	0	48	37	27	21
piR-10154	0	0	0	0	0	0	0	0	0	0	0	0	0	0	0	0	0	1	0	0	0	0	0	0	0	0	0	0	1	0	0	0	0	2	0	0	1	0	0	0	1	0	0	1	0	0	0	0	0
piR-10155	68	350	537	592	185	456	14	12	1	46	50	49	55	54	56	0	0	0	0	0	0	0	0	0	0	0	0	0	0	0	0	0	0	0	0	1	0	0	0	3	0	0	0	0	0	51	72	25	9
piR-10157	8	7	12	14	17	17	7	10	3	3	7	3	5	12	6	0	1	0	1	0	0	0	0	0	0	0	0	2	0	0	0	2	0	1	0	2	0	0	0	0	2	0	0	0	0	41	20	19	6
piR-10158	4	9	5	4	7	4	4	4	1	2	2	0	2	1	0	18	75	53	25	60	68	29	28	22	11	8	19	46	36	32	39	23	33	31	50	46	23	23	27	12	16	15	12	24	11	56	46	47	147
piR-10159	0	0	0	0	0	0	0	0	0	0	0	0	1	0	0	0	0	0	1	0	0	0	0	3	3	3	0	0	2	0	2	2	1	0	1	0	0	0	1	2	0	0	2	5	0	0	0	0	0
piR-1016	0	0	0	0	3	0	0	0	0	0	0	0	0	0	0	0	0	0	0	0	0	0	0	0	0	0	0	0	0	1	0	0	0	0	0	1	0	0	0	0	1	0	0	1	0	0	0	0	1
piR-10160	6	88	70	123	31	152	0	0	0	0	0	0	0	0	0	0	0	2	0	1	0	0	0	0	0	0	0	9	0	2	0	0	0	1	0	0	1	0	0	0	0	0	0	0	0	17	8	7	3
piR-10161	0	0	0	0	0	0	0	2	0	0	0	5	1	2	0	0	0	0	0	0	0	0	0	0	0	0	0	2	0	0	0	0	0	0	0	0	0	0	0	0	0	0	0	5	0	0	0	0	0
piR-10162	0	0	0	0	0	0	1	0	0	0	0	0	0	0	0	0	0	0	0	0	0	0	0	0	0	0	0	0	0	0	0	0	0	0	0	0	0	0	0	0	0	0	0	0	0	2	0	2	0
piR-10163	4	21	19	15	16	14	5	16	8	0	2	7	2	8	7	0	1	2	3	2	0	0	1	1	1	0	1	4	8	0	1	5	3	2	1	0	0	1	3	1	1	0	0	9	0	152	195	58	24
piR-10164	5	0	4	4	12	10	2	0	0	0	0	0	0	1	1	0	0	1	0	0	0	0	0	0	0	0	0	0	1	0	0	0	1	1	0	1	0	0	1	0	0	1	0	0	0	111	130	163	26
piR-10165	4	3	4	1	0	4	0	0	0	0	0	0	0	0	0	0	1	1	0	0	0	0	1	0	1	0	2	0	0	0	0	1	0	0	0	0	0	0	1	0	1	0	0	1	0	51	47	38	7
piR-10166	1	4	2	1	0	3	0	0	0	0	0	0	0	0	0	0	0	0	0	0	0	0	0	0	0	0	1	0	0	0	0	1	0	1	0	0	0	0	0	0	0	0	0	0	0	14	31	16	4
piR-10167	1	2	0	0	0	1	0	0	0	0	0	0	0	0	0	0	0	0	1	0	1	2	0	0	0	0	0	0	0	0	0	0	0	1	0	0	0	0	0	0	0	0	0	0	0	0	3	2	1
piR-10168	8	0	0	0	0	0	0	0	0	0	0	0	0	0	0	4	4	3	4	3	3	6	2	0	2	0	1	0	0	0	0	1	2	3	2	4	0	0	1	0	0	1	0	1	2	0	0	0	0
piR-10169	0	18	16	16	12	23	3	3	1	0	0	2	1	0	2	0	0	0	0	0	0	0	0	0	0	0	0	0	0	0	0	0	0	0	0	0	0	0	0	0	0	0	0	0	0	42	42	56	9
piR-1017	2	2	2	1	0	0	1	1	0	4	4	1	2	0	2	0	1	1	0	0	1	0	1	0	1	0	0	1	0	1	0	2	1	1	0	2	0	1	0	0	1	1	0	1	0	1	0	0	2
piR-10170	0	0	0	0	0	0	0	1	0	0	0	0	2	0	0	0	0	0	0	0	0	0	0	0	0	0	0	0	1	0	0	0	0	0	0	0	0	0	1	0	0	0	0	0	0	0	0	0	0
piR-10171	1	0	1	2	0	0	0	0	0	0	0	0	0	0	0	0	0	0	0	0	0	0	0	0	0	0	0	0	0	0	0	0	0	0	0	1	1	0	0	0	0	0	0	0	0	0	0	0	0
piR-10172	0	0	0	0	0	1	16	14	15	7	0	3	6	5	3	0	2	1	0	1	2	2	3	1	3	2	4	4	8	10	1	3	1	1	0	0	0	0	1	4	2	0	1	10	4	6	8	1	0
piR-10173	0	0	0	2432	1996	2516	0	0	2	0	0	0	6	6	16	0	0	0	0	0	0	0	0	0	0	0	0	0	0	0	0	0	0	0	0	0	0	0	0	0	0	0	0	0	0	0	0	0	0
piR-10174	12	35	34	24	12	18	0	1	0	0	1	1	0	0	0	1	2	0	0	0	1	0	0	0	0	0	0	0	1	1	1	0	2	0	0	2	1	0	0	0	0	0	0	1	0	23	23	14	7
piR-10175	3	0	2	0	0	0	2	0	1	0	1	1	1	2	2	0	0	0	1	0	0	0	1	0	0	0	0	1	0	0	1	3	1	3	0	0	0	0	1	0	0	0	0	0	0	32	33	21	5
piR-10176	7	21	32	15	11	12	3	3	0	0	1	4	0	0	0	0	0	0	0	0	0	0	1	0	0	0	0	0	0	0	0	0	0	0	0	0	0	0	0	0	0	0	0	1	0	21	35	22	7
piR-10177	0	1	0	2	0	3	5	3	1	0	0	5	1	0	1	2	8	20	12	5	2	1	7	17	10	4	4	7	3	9	0	8	16	10	4	4	5	7	24	3	4	10	5	17	3	226	257	234	26
piR-10178	2727	1667	2756	517	378	434	2	1	0	1	3	5	0	0	0	0	6	6	2	1	1	0	2	3	0	0	0	1	0	1	4	4	4	0	1	3	0	0	2	0	0	1	0	0	0	406	574	417	97
piR-10179	0	0	0	0	0	0	0	0	0	0	0	0	0	0	0	0	0	0	0	0	0	0	0	0	0	0	0	1	0	0	0	0	0	0	0	0	0	0	0	0	0	0	0	0	0	0	0	0	0
piR-1018	3246	16922	19070	41079	9527	21522	19227	23834	15613	31590	22632	29528	18863	15820	25597	145	396	1827	1083	2148	1028	510	788	618	2012	1380	2127	2803	2967	2250	208	576	523	784	265	3057	385	729	2692	1912	1599	877	1396	695	444	3011	4706	2961	2679
piR-10180	10	18	13	8	5	4	7	4	2	1	1	2	0	2	1	1	1	1	0	1	2	1	0	2	5	3	4	4	5	8	1	2	2	3	0	3	0	1	0	0	1	0	0	3	6	35	20	35	10
piR-10182	12	32	29	26	27	32	2	39	8	8	6	2	7	0	4	102	939	469	213	750	1193	424	455	376	75	113	243	39	38	12	302	415	261	456	454	610	370	520	476	134	152	278	3	10	16	95	30	66	733
piR-10183	0	0	0	0	0	0	0	0	2	1	0	0	0	0	0	0	0	0	0	0	0	0	0	0	0	1	0	0	0	0	1	0	0	0	1	0	0	0	0	0	0	0	0	0	1	0	0	0	0
piR-10184	109	264	320	195	245	235	0	4	0	0	0	1	0	0	2	0	0	0	0	0	0	0	0	0	0	0	0	0	0	0	0	2	0	0	0	0	0	0	0	0	0	0	0	0	0	301	188	168	68
piR-10185	123	140	99	27	29	15	0	0	0	0	3	0	0	0	0	0	0	0	1	0	0	0	0	0	1	0	0	0	1	0	0	0	0	1	0	0	0	0	0	0	0	1	0	0	0	38	40	40	4
piR-10186	0	0	0	0	0	0	0	0	0	0	0	0	0	0	0	0	0	0	0	0	0	0	0	0	0	0	0	0	0	0	0	0	0	0	0	0	0	0	0	0	0	0	0	0	0	0	0	0	0
piR-10187	12	33	37	22	8	23	0	0	0	0	0	0	0	0	0	0	0	0	0	0	0	0	0	0	0	0	0	0	0	0	0	0	0	0	0	0	0	0	0	0	0	0	0	0	0	23	44	14	12
piR-10188	1	0	0	0	0	0	0	0	0	0	0	0	0	0	0	0	0	1	0	0	0	0	0	0	0	0	0	0	0	0	0	0	0	0	0	0	0	0	0	0	0	0	0	0	0	0	0	0	0
piR-10189	0	9	4	10	63	24	0	0	0	0	0	0	0	0	0	0	0	0	0	0	0	0	0	0	0	0	0	0	0	0	0	0	0	0	0	0	0	0	0	0	0	0	0	0	0	13	9	15	1
piR-1019	0	0	0	0	0	0	0	0	0	0	0	0	0	0	0	0	0	0	0	0	0	0	0	0	0	0	0	0	0	0	0	0	0	0	0	0	11	0	0	0	0	0	0	0	7	0	0	0	0
piR-10190	75	363	276	255	203	294	112	168	53	37	59	78	71	96	82	6	16	15	7	9	8	4	10	9	19	14	13	54	55	87	36	20	28	12	12	26	5	6	10	11	13	9	14	40	22	622	615	436	115
piR-10191	0	0	0	0	0	0	0	0	0	0	2	0	0	0	0	0	0	0	0	0	0	0	0	0	0	0	0	0	0	0	0	0	0	0	0	1	0	0	0	0	0	0	0	0	0	0	0	0	0
piR-10192	100	144	185	75	82	109	0	0	0	0	0	1	0	0	2	0	0	0	0	1	0	0	0	0	0	0	0	0	0	0	0	0	0	0	0	0	0	0	0	1	0	0	0	0	0	27	49	30	31
piR-10193	0	0	0	2	0	0	0	0	0	0	0	0	0	0	0	0	0	0	0	0	0	0	0	0	0	0	0	0	0	0	0	0	0	0	0	0	0	0	0	0	0	0	0	0	0	0	0	0	0
piR-10194	2	6	5	0	0	0	0	0	0	0	0	0	0	0	0	0	0	2	1	0	0	0	0	0	0	0	0	0	0	0	0	0	0	0	0	0	0	0	0	0	0	0	0	0	0	7	13	2	4
piR-10195	13	7	17	1	3	2	0	2	0	0	0	0	0	0	0	0	0	0	0	0	0	0	0	0	0	0	0	0	0	0	1	0	0	0	0	0	0	0	0	0	0	0	0	0	0	12	17	12	13
piR-10196	0	3	2	0	0	2	1	0	0	0	2	0	0	0	0	0	0	0	0	0	1	1	0	0	0	0	0	0	2	0	0	0	0	0	0	0	0	0	0	0	3	1	0	1	0	6	5	1	1
piR-10197	120	197	288	115	81	129	20	18	15	1	4	2	4	6	5	1	4	8	8	6	4	4	2	4	4	3	3	2	2	2	1	0	1	0	0	1	0	2	2	1	2	1	0	2	1	51	53	28	10
piR-10198	0	0	0	0	0	0	0	0	0	0	1	0	0	0	0	0	0	1	0	0	0	0	0	0	0	0	0	1	1	0	0	0	0	0	0	1	0	0	0	0	0	0	1	0	0	6	5	5	1
piR-10199	2	9	4	2	9	0	0	0	0	0	0	0	0	0	0	0	1	0	0	0	0	0	0	0	0	0	0	0	0	0	0	0	0	0	0	0	0	0	0	0	0	0	0	0	0	14	9	11	3
piR-102	35	69	93	29	30	37	0	0	0	1	0	0	0	0	0	0	3	7	4	0	1	0	0	0	0	0	0	3	3	1	3	4	2	0	2	2	0	0	0	0	0	1	1	2	1	474	511	296	64
piR-1020	136	136	241	117	38	81	69	69	27	35	45	31	3	11	12	9	30	98	19	8	8	2	14	20	32	11	15	32	35	14	10	135	49	58	23	60	0	17	42	12	6	17	4	51	0	7633	8482	4807	954
piR-10200	0	0	0	0	1	0	0	0	0	0	0	0	0	0	0	3	9	1	0	5	14	5	0	0	0	0	1	3	1	0	15	0	1	0	5	0	3	2	1	0	4	0	0	0	0	1	1	0	0
piR-10201	1	0	0	0	0	0	0	0	0	0	0	0	0	0	0	0	0	0	0	0	0	0	0	0	0	0	0	0	0	0	0	0	0	0	0	0	0	0	0	0	0	0	0	0	0	1	1	1	0
piR-10202	15	141	112	78	82	101	2	3	0	2	2	2	4	0	0	0	1	0	0	0	0	0	1	0	1	0	0	2	0	0	0	1	0	0	0	0	0	0	0	0	0	0	0	4	0	33	59	32	9
piR-10203	0	0	0	0	0	0	0	0	0	0	0	0	0	0	0	1	0	0	0	1	0	0	0	0	0	0	0	1	0	0	0	1	1	0	0	0	0	0	0	0	0	0	0	0	0	0	0	0	0
piR-10204	0	0	2	0	0	1	2	3	0	0	2	0	0	0	1	0	0	0	1	0	0	0	0	1	1	0	0	0	0	0	0	0	0	1	0	0	0	0	1	0	0	0	0	0	0	2	0	1	1
piR-10205	0	65	13	26	17	31	0	0	0	0	0	0	1	0	0	0	0	0	0	0	0	0	0	0	0	0	0	0	0	0	0	0	1	0	0	0	0	0	1	0	0	0	0	0	0	25	38	3	5
piR-10206	0	15	8	8	4	6	0	0	0	0	0	0	0	0	0	0	1	0	0	0	1	0	1	1	0	0	0	0	0	0	0	1	0	2	0	0	0	0	0	0	0	1	0	0	0	3	2	4	1
piR-10207	7	5	5	1	5	3	0	0	0	0	0	0	0	3	2	0	0	0	0	0	0	0	1	0	0	0	0	0	0	0	0	1	0	0	0	0	0	0	0	0	0	0	0	0	0	8	3	12	0
piR-10208	0	0	0	0	0	0	0	0	0	0	0	0	0	0	0	0	1	0	1	0	0	0	1	0	0	0	0	0	1	0	0	0	2	1	1	1	0	0	0	0	0	0	0	0	0	2	2	1	0
piR-10209	32	51	35	40	39	20	9	21	4	1	6	2	5	11	6	12	24	9	4	2	14	1	7	8	14	6	7	19	25	33	33	14	21	6	7	28	7	3	9	7	9	4	2	26	14	115	106	137	21
piR-1021	84	377	254	283	411	300	23	30	14	17	9	40	8	9	4	71	106	45	129	102	66	65	41	17	268	111	255	3068	6756	3101	125	101	31	66	157	92	22	76	35	71	211	9	7092	2233	5230	87	27	28	459
piR-10210	1	2	3	3	5	2	2	4	5	3	2	3	3	5	4	2	2	1	3	2	0	1	2	1	2	0	1	2	4	2	0	0	0	0	0	0	1	2	1	0	0	0	0	3	1	25	38	11	1
piR-10211	1	18	18	4	1	5	1	40	29	8	5	2	76	122	95	8	4	6	12	1	3	1	2	5	10	1	10	68	40	28	12	7	20	9	9	17	11	9	14	22	35	7	25	99	49	16	24	27	17
piR-10212	2	0	0	0	0	0	0	0	2	0	0	0	1	4	0	0	1	0	0	0	0	0	1	0	0	0	0	0	0	0	0	0	0	0	2	0	0	1	0	0	0	0	0	0	0	17	8	9	2
piR-10213	0	0	0	0	0	0	0	0	0	1	1	0	0	0	0	0	1	1	0	0	0	0	0	1	0	0	0	1	0	0	2	0	2	0	0	0	0	0	0	0	0	0	0	0	0	0	4	5	3
piR-10214	3	1	0	1	6	0	0	0	0	0	0	0	0	0	0	0	1	0	1	0	1	0	0	1	1	0	0	2	0	0	1	1	0	0	0	1	0	0	1	0	1	0	0	1	0	7	13	8	5
piR-10215	4	3	3	2	2	3	3	3	1	1	0	2	3	0	2	0	0	1	0	0	1	0	1	0	0	0	0	0	0	0	1	0	0	0	0	2	0	0	0	0	1	0	0	2	0	0	0	4	0
piR-10217	1	14	20	2	0	1	14	15	7	13	15	19	56	40	31	0	0	1	3	0	1	0	2	0	0	0	0	0	0	0	0	0	0	1	0	1	1	1	1	0	0	0	0	0	1	32	36	14	9
piR-10218	0	9	2	2	1	1	0	0	0	0	0	0	0	0	0	0	0	0	1	0	0	0	0	0	0	0	0	0	0	0	0	1	0	0	0	0	0	0	0	0	0	0	0	1	0	77	58	26	5
piR-1022	83	71	136	18	9	11	0	0	0	1	9	3	2	0	0	0	1	0	1	0	1	0	0	0	0	1	1	1	2	1	1	1	0	0	0	2	0	0	0	2	0	0	1	0	1	108	95	78	14
piR-10220	56	44	75	33	36	42	0	0	1	0	0	0	0	0	0	0	0	0	0	0	0	0	0	0	0	0	0	0	0	0	0	0	0	1	0	0	0	0	0	0	0	0	0	0	0	28	23	23	5
piR-10221	31	36	30	41	66	39	1	2	0	0	0	0	0	0	2	0	0	0	0	0	0	0	0	0	0	0	0	0	1	0	0	0	0	0	0	0	0	0	0	0	0	0	0	0	0	0	0	0	0
piR-10222	0	0	0	0	0	0	0	0	0	0	0	0	0	0	0	0	0	0	0	0	0	1	0	0	1	0	0	1	0	0	0	0	0	0	0	0	0	0	0	0	0	0	0	0	0	0	0	0	0
piR-10223	0	0	0	0	0	0	0	0	0	0	0	0	0	0	0	1	3	0	3	0	0	0	2	0	0	0	0	0	0	2	0	4	4	0	1	1	0	1	1	2	0	0	0	0	0	0	0	0	0
piR-10224	404	736	1034	311	249	402	17	9	9	3	9	3	0	2	1	0	0	1	0	0	0	0	0	2	0	0	0	0	3	0	4	0	0	5	0	0	0	0	0	0	1	0	0	0	0	195	163	190	26
piR-10225	0	0	0	0	0	0	0	0	0	0	0	0	0	0	0	1	14	0	0	0	0	1	4	3	0	0	0	5	0	0	3	0	0	0	4	16	0	1	3	0	0	4	5	0	4	0	0	0	0
piR-10227	192	561	813	5996	3071	5564	7	12	5	7	5	6	57	54	62	0	0	15	8	0	0	0	0	0	1	0	0	0	12	0	0	26	9	5	0	0	0	0	0	12	3	0	0	23	0	847	885	504	177
piR-10229	7	156	73	92	73	110	0	0	0	0	0	0	0	0	0	0	0	0	0	0	0	0	1	0	0	0	0	0	0	0	0	0	0	0	0	0	0	0	0	0	0	0	0	0	0	2	0	9	6
piR-1023	74	319	363	211	110	371	10	10	4	2	5	3	3	8	4	1	0	3	2	0	0	2	0	0	0	0	0	2	2	0	0	4	2	1	0	1	0	1	2	0	0	1	0	2	0	55	85	32	14
piR-10230	1	1	0	0	0	0	0	0	0	0	0	0	0	0	0	0	0	0	0	0	0	0	0	0	0	0	0	0	0	0	0	0	0	0	0	0	0	0	0	0	0	0	0	0	0	1	2	1	1
piR-10231	0	0	0	0	0	0	0	0	0	0	0	0	0	0	0	0	0	0	0	0	0	0	0	0	0	0	0	0	0	0	0	0	0	0	0	0	0	0	0	0	0	0	0	0	0	1	0	0	0
piR-10232	27	61	45	26	12	25	0	0	0	0	0	0	0	0	0	0	2	4	1	1	0	2	0	2	1	1	0	0	1	1	2	4	1	1	1	3	0	1	2	0	0	0	1	0	1	40	89	60	10
piR-10234	28	17	25	16	29	22	0	0	0	0	0	0	0	0	0	0	8	2	3	0	2	0	2	3	0	0	0	0	1	0	4	8	0	0	2	2	0	1	1	1	1	1	0	2	0	343	401	273	50
piR-10235	0	0	1	0	0	0	0	0	0	0	0	0	0	0	0	0	0	0	0	0	0	0	0	0	0	0	0	0	0	0	0	0	0	0	0	0	0	0	0	0	0	0	0	0	0	0	0	0	0
piR-10236	13	44	48	25	16	42	0	0	0	0	0	0	0	0	2	0	0	0	0	0	0	0	0	0	0	0	0	0	0	0	0	0	0	0	0	0	0	0	0	0	0	0	0	0	0	3	2	2	0
piR-10237	1	3	4	0	0	2	2	1	0	0	0	0	0	0	0	0	1	0	0	0	0	0	1	0	0	0	0	0	0	0	0	0	0	0	0	0	0	1	0	0	0	0	0	1	0	3	7	2	2
piR-10238	0	1	0	2	1	0	0	1	0	0	0	0	0	0	0	0	0	0	0	0	0	0	0	0	0	0	0	0	1	0	0	0	0	0	0	0	0	0	0	0	0	0	0	1	0	3	5	1	1
piR-10239	0	0	1	0	0	0	0	0	0	0	0	0	0	0	0	0	0	0	0	0	0	0	0	0	0	0	0	0	0	0	0	0	0	0	0	0	0	0	0	0	0	0	0	0	0	1	0	0	0
piR-1024	0	0	0	0	0	0	0	0	0	0	0	0	0	0	0	0	0	0	0	0	0	0	0	0	0	0	0	0	0	2	0	0	5	0	0	0	0	1	1	0	2	0	0	0	0	0	0	0	0
piR-10240	2	2	2	2	2	0	1	1	0	0	0	1	0	2	1	0	0	0	1	0	0	0	0	1	0	0	0	0	0	0	0	2	0	1	0	1	0	0	0	1	0	0	0	0	0	13	7	10	6
piR-10241	25	60	110	49	62	50	2	0	0	1	0	0	0	0	1	0	0	3	1	0	1	1	0	0	0	0	0	0	1	0	0	0	0	0	0	0	0	0	2	0	0	0	0	0	0	10	12	17	1
piR-10242	6	0	0	0	0	0	0	0	0	0	0	0	0	0	0	0	0	0	0	0	0	0	0	0	0	0	0	0	0	0	0	0	0	0	0	0	0	0	0	0	0	0	0	0	0	0	0	0	0
piR-10243	0	18	14	12	4	17	0	0	0	0	0	0	0	0	0	0	0	0	0	0	0	0	0	0	0	0	0	0	0	0	0	0	0	0	0	0	0	0	0	0	0	0	0	0	0	39	40	11	11
piR-10244	0	0	0	0	0	0	0	0	0	0	0	0	0	0	0	0	0	0	0	0	0	0	0	0	0	0	0	0	0	0	0	0	0	0	0	0	0	0	0	0	0	0	0	0	0	0	1	0	0
piR-10245	5	13	11	1	6	3	0	0	0	0	0	0	1	1	1	0	2	2	0	1	0	0	0	0	0	0	0	0	2	0	0	1	0	2	0	2	0	0	1	0	0	0	0	3	0	35	60	21	12
piR-10246	4	4	0	1	0	0	0	3	1	0	2	0	0	0	1	1	0	0	0	0	0	0	0	0	0	0	0	2	1	0	0	0	0	0	1	0	0	0	0	0	0	0	0	0	0	0	0	0	1
piR-10247	0	1	3	1	0	0	0	1	0	0	0	0	2	0	0	0	1	3	1	0	1	0	1	0	0	1	1	1	0	1	1	0	0	1	0	1	0	0	0	0	0	0	0	1	0	28	32	21	10
piR-10248	0	2	2	1	0	0	0	0	0	0	0	0	0	0	0	0	0	0	0	0	0	0	0	0	0	0	0	0	0	0	0	0	1	0	0	0	0	0	0	0	0	1	0	0	0	6	25	24	0
piR-10249	9	25	20	9	8	5	1	0	0	0	0	0	0	0	0	0	0	7	0	0	1	0	1	0	0	0	1	1	0	0	0	0	1	1	0	6	0	0	3	2	1	1	0	0	0	91	78	133	5
piR-1025	0	0	0	0	0	0	0	0	0	0	0	0	0	0	0	0	0	0	0	0	0	0	0	0	0	0	0	0	0	0	0	0	0	0	0	3	0	0	0	0	0	0	0	0	0	0	0	0	0
piR-10250	0	0	1	0	0	0	0	0	0	0	0	0	0	0	0	0	0	0	0	0	0	0	0	0	0	0	0	0	0	0	0	1	0	0	1	1	0	0	0	0	0	0	0	0	0	23	40	13	2
piR-10251	12	21	23	20	46	17	0	1	0	0	0	0	0	0	0	1	4	5	7	4	4	1	8	3	3	2	3	6	2	0	2	3	6	5	3	2	1	3	4	4	1	6	0	1	1	22	34	12	15
piR-10252	0	0	0	0	3	0	0	0	0	0	0	0	0	0	0	0	0	0	0	0	0	0	0	0	0	0	0	0	0	0	0	0	0	0	0	0	0	0	0	0	0	0	0	0	0	1	0	0	0
piR-10253	132	693	850	2434	1782	2002	1	0	0	3	1	2	1	11	0	1	0	0	1	0	0	0	0	0	1	0	0	0	1	0	1	0	1	0	0	2	1	0	0	0	0	0	0	0	0	253	339	158	78
piR-10254	5	2	7	1	1	4	11	5	4	2	2	1	2	3	1	0	0	0	0	0	0	0	0	0	2	2	0	2	5	1	0	0	0	1	0	0	0	0	0	0	2	0	0	7	2	7	5	9	2
piR-10255	0	0	0	0	0	0	0	0	1	0	1	0	0	0	0	0	0	0	0	0	0	0	0	0	0	0	0	0	0	0	0	0	0	0	0	0	0	0	0	0	0	0	0	0	0	21	24	12	2
piR-10256	1	2	0	0	0	0	0	0	0	4	10	11	0	0	0	0	0	0	0	0	0	4	0	0	0	0	0	0	0	0	0	0	0	0	0	0	0	0	0	0	0	0	0	0	0	0	0	0	0
piR-10257	0	0	4	0	0	3	56	44	19	0	0	0	0	6	9	15	39	30	36	11	27	0	10	20	39	14	24	44	48	25	16	32	28	15	20	30	8	6	13	0	30	3	20	0	2	878	931	1033	144
piR-10258	1	2	0	12	16	30	0	0	6	4	10	11	23	42	24	0	0	0	0	0	0	4	0	0	0	0	0	0	9	0	0	0	2	0	0	0	0	0	0	12	15	0	0	55	20	120	79	94	138
piR-10259	0	0	0	0	0	0	0	0	0	0	0	0	0	0	0	0	1	1	0	0	0	0	0	0	0	0	1	0	0	0	0	0	1	0	1	0	0	0	0	0	0	0	0	0	0	0	0	0	0
piR-1026	447	1459	1209	581	1069	941	0	0	0	0	0	0	0	0	0	1	3	0	0	0	0	0	0	0	0	0	0	4	1	0	2	3	0	2	4	0	0	0	0	0	0	0	0	0	0	31	46	59	22
piR-10260	28	87	81	84	56	90	0	0	0	0	0	0	0	0	0	0	0	0	0	0	0	0	0	0	0	0	0	0	0	0	0	0	0	0	0	0	0	0	0	0	0	0	0	0	0	131	106	151	21
piR-10261	1	5	2	0	0	3	0	2	0	0	0	0	1	0	1	0	0	0	0	0	1	1	0	0	0	0	1	0	0	0	1	1	0	1	1	0	1	2	0	0	0	0	0	0	0	9	5	11	0
piR-10262	0	0	0	2	0	0	3	7	0	0	0	0	0	1	0	0	14	9	3	6	0	3	3	5	3	5	0	0	0	0	1	0	3	0	1	0	0	2	6	0	2	0	0	0	0	0	0	22	11
piR-10263	0	1	0	0	0	0	0	1	0	0	0	0	0	0	0	1	5	2	1	2	2	0	4	0	0	0	0	1	1	0	2	0	1	2	2	2	0	3	0	1	2	0	0	0	0	34	14	19	3
piR-10264	3	2	8	4	7	0	4	0	1	3	0	1	4	6	1	0	0	4	0	0	0	0	1	0	1	0	1	2	1	1	0	2	2	1	0	1	0	1	4	0	0	2	0	0	0	36	67	24	6
piR-10265	7	13	11	49	44	40	5	4	1	2	0	1	0	4	2	1	4	15	10	4	1	2	4	4	2	0	1	5	9	2	2	13	10	4	4	7	3	3	8	3	3	1	1	15	6	244	289	268	70
piR-10266	149	239	83	210	763	211	519	1311	321	230	494	180	770	394	778	1562	6706	1227	2268	4636	3637	2479	1777	490	560	1105	313	1743	2144	1534	4405	1545	3291	1854	2140	1576	1955	2797	646	627	2271	238	2598	711	3313	266	76	56	578
piR-10267	0	2	0	0	5	2	0	0	0	0	0	0	0	0	0	0	0	0	0	0	0	0	0	0	1	0	0	0	0	0	0	0	0	0	0	0	0	0	0	0	0	0	0	0	0	3	15	1	0
piR-10268	0	1	0	1	3	2	0	0	0	0	0	0	0	0	0	0	1	0	0	1	1	0	0	0	0	0	0	0	1	0	1	0	1	0	1	0	0	1	0	0	0	0	0	0	0	0	2	0	0
piR-10269	0	0	0	0	0	0	0	0	0	0	0	0	0	0	0	0	0	0	0	0	0	0	0	0	0	1	0	0	0	0	0	0	1	0	0	0	0	0	1	0	0	0	0	0	0	0	0	0	0
piR-1027	945	2112	1760	975	2051	1564	5	7	5	3	1	10	5	2	3	49	47	32	11	5	21	3	10	11	13	8	17	41	60	53	123	74	100	36	37	119	17	3	15	8	0	15	3	32	5	4170	5247	4586	1298
piR-10270	0	3	8	0	2	1	0	0	0	0	0	0	0	0	0	1	2	0	0	0	0	1	0	1	1	0	1	0	0	0	0	1	2	1	1	0	1	0	0	1	3	0	0	3	0	29	55	36	6
piR-10271	2	0	0	2	0	0	0	0	0	0	2	0	0	0	0	0	0	0	0	0	0	0	0	0	0	0	0	0	0	0	0	0	0	0	0	0	0	0	0	0	0	0	0	0	0	1	0	0	0
piR-10272	0	1	0	0	0	0	3	3	4	4	9	6	2	4	0	0	0	0	0	0	0	0	1	1	0	0	2	2	7	0	0	0	0	0	2	0	0	1	0	0	0	0	6	4	4	2	3	5	1
piR-10273	38	45	136	110	34	94	1	3	0	0	1	0	15	2	0	1	0	0	0	0	1	0	3	1	0	0	1	2	0	0	0	2	1	0	0	0	0	0	1	1	0	0	0	0	0	79	70	39	9
piR-10274	1	6	4	0	10	4	0	0	0	0	0	0	0	0	0	1	2	0	0	0	0	0	1	0	2	1	0	0	0	1	0	0	0	1	0	0	1	0	0	0	0	0	0	0	0	14	11	12	1
piR-10275	4	42	44	141	35	147	0	3	1	0	1	0	0	0	0	1	2	0	0	0	0	0	0	0	0	1	0	0	0	0	0	0	0	2	0	0	0	0	0	0	0	0	0	0	0	11	14	4	1
piR-10276	0	0	0	0	2	0	0	0	0	0	0	1	0	2	0	0	0	0	0	0	0	0	1	0	0	0	2	0	0	2	0	0	0	0	0	0	0	0	0	0	0	0	0	0	0	0	0	0	0
piR-10277	0	1	5	1	0	5	3	4	2	4	5	0	0	0	0	0	0	0	0	0	0	0	0	0	0	0	0	1	0	0	0	0	0	0	0	0	0	0	0	1	0	1	0	0	0	6	9	3	0
piR-10279	32	222	248	228	61	161	3	2	1	0	2	8	4	1	10	0	0	1	1	0	1	0	0	0	0	0	0	1	0	0	0	1	0	0	1	0	0	0	1	0	1	1	0	1	1	26	24	13	8
piR-1028	1036	1208	1099	2318	2073	1487	12154	7189	6317	14544	8633	17457	8093	7850	6369	892	1698	2231	1423	2189	2086	900	1174	1275	3530	2141	3889	12415	22122	17104	925	1069	1026	995	1174	4398	1127	1199	2010	2121	3900	1278	28346	13402	42482	1059	734	455	5327
piR-10280	8	28	22	9	9	5	0	3	0	0	0	0	0	1	0	0	1	0	0	0	0	0	0	0	0	0	0	2	0	0	0	1	1	0	0	0	0	0	0	0	0	0	0	0	0	1	4	3	0
piR-10281	0	0	0	0	0	0	0	0	10	5	0	0	0	0	1	6	0	0	0	0	0	0	0	0	0	0	0	0	0	0	0	0	0	0	0	0	0	0	0	0	0	0	3	0	0	0	0	0	0
piR-10282	0	0	0	0	0	0	5	0	0	0	0	0	0	0	0	0	0	0	0	0	0	0	6	0	16	0	0	0	0	0	0	0	0	0	0	0	0	0	0	0	0	0	0	0	0	0	0	0	0
piR-10283	68	228	244	596	574	646	0	8	0	0	3	0	0	6	0	0	18	19	20	40	14	12	0	8	0	10	16	10	9	5	7	11	7	18	1	24	5	12	18	7	0	14	0	1	0	208	197	186	74
piR-10285	2	13	3	19	5	21	0	0	0	0	2	1	0	0	0	0	0	0	0	1	0	0	0	0	0	0	0	0	0	0	0	0	0	0	0	2	0	0	0	0	0	0	0	0	0	37	19	14	9
piR-10286	0	0	0	0	0	0	0	0	0	0	0	0	0	0	0	0	0	0	0	0	0	0	0	0	0	0	0	0	0	0	0	0	0	0	0	0	0	0	0	0	0	0	0	0	0	0	0	0	0
piR-10287	8	17	20	0	1	3	0	0	0	0	0	2	0	0	0	0	0	0	0	0	0	0	0	0	0	0	0	0	0	0	0	0	0	0	0	0	0	0	0	0	0	0	0	0	0	2	4	0	1
piR-10288	5	27	18	10	13	19	0	0	0	0	0	0	0	5	0	2	4	4	1	1	1	1	2	0	11	7	6	13	11	24	6	5	4	5	5	7	2	0	2	0	4	1	2	13	6	181	204	190	36
piR-10289	1	2	3	2	2	1	1	5	2	0	0	0	0	0	0	1	0	0	0	1	0	2	2	0	2	0	0	1	0	2	0	2	1	0	1	0	0	0	3	2	0	1	0	2	1	4	8	2	2
piR-10290	0	0	0	0	3	0	0	0	0	0	0	0	0	0	0	0	0	0	0	0	0	1	0	0	0	0	0	0	0	0	0	0	0	0	0	0	0	0	0	0	0	0	0	0	0	1	0	0	1
piR-10291	0	0	0	0	0	0	0	1	0	0	1	0	0	2	0	2	2	3	2	10	1	0	2	0	0	1	1	0	0	0	3	5	1	1	1	3	3	0	0	0	1	5	0	0	1	0	0	1	0
piR-10292	0	0	5	0	4	1	0	0	0	5	1	1	1	0	0	0	0	1	0	0	0	0	0	0	0	0	0	0	0	0	1	0	0	0	0	2	0	0	0	0	0	0	0	1	0	0	0	0	0
piR-10293	9	50	29	1	4	3	0	0	0	0	0	2	0	0	0	0	0	0	0	0	0	1	1	0	1	0	0	1	0	0	0	1	2	0	1	0	0	1	0	1	1	1	0	0	1	11	6	7	3
piR-10295	1100	3542	1517	1477	5844	2516	8379	15913	4896	6356	6143	6989	6471	8131	6579	40942	95327	88737	96187	29801	24529	21294	53303	30806	54786	22601	53044	180008	146261	199178	90807	41431	86687	43986	30720	78347	23189	16940	61246	24864	27048	22041	50776	218139	65016	305078	316132	303910	82325
piR-10298	2229	12878	3180	3064	18376	6028	1794	5389	1357	2076	1879	2564	2039	1991	2330	49532	188046	50857	130050	38901	35691	31997	60264	34405	69471	30187	24953	89774	195297	172502	128491	68209	91739	55353	48169	88265	41720	23417	54517	22705	46475	15366	53685	136585	66509	497377	396104	385082	113448
piR-10299	14	1361	97	316	1589	686	8237	14771	4159	3885	5154	5394	5277	7609	6123	22627	105855	113337	111653	33675	18470	14166	55128	40747	54858	27654	48234	145867	150754	130730	9694	57259	129332	69394	19991	101495	20708	22365	86327	26172	16976	23407	48181	135450	51375	258602	206339	252804	63312
piR-103	0	3	5	0	0	1	23	18	22	18	11	19	11	10	7	0	1	2	0	0	0	0	0	0	0	0	0	0	0	0	0	1	1	0	0	0	0	0	0	0	0	0	0	0	0	4	5	1	0
piR-1030	259	1124	434	787	987	691	238	656	172	318	306	418	305	515	383	3097	3952	3997	4331	1943	1906	1384	2963	2706	7151	5177	7356	52995	66222	54840	1926	4406	3067	1965	7835	6562	2256	3210	4732	2903	5388	6292	99089	31280	132139	1601	1326	858	5729
piR-10300	0	12	8	2	15	6	0	0	0	0	1	0	0	0	0	1	1	0	0	2	0	0	2	0	0	0	0	2	2	0	0	7	2	1	0	1	0	0	1	0	0	2	2	0	1	81	87	41	4
piR-10301	7	99	41	47	155	59	1	5	0	0	0	1	0	0	0	0	0	0	0	0	0	2	1	1	0	1	1	1	3	3	1	1	0	0	1	0	0	0	0	0	0	1	0	2	2	10	7	5	3
piR-10302	2	2	2	0	0	0	0	0	0	0	0	0	0	0	0	0	0	0	0	0	0	0	0	0	0	0	0	0	0	0	0	1	0	0	0	0	0	0	0	0	0	0	0	0	0	2	1	0	0
piR-10303	54	150	146	76	67	86	0	0	0	0	1	0	0	0	0	0	0	1	0	0	0	0	0	1	0	0	1	1	0	0	0	3	2	1	1	1	0	0	0	0	0	0	0	1	0	130	109	91	20
piR-10304	0	0	1	0	3	0	0	0	0	0	0	0	0	0	0	0	0	0	0	0	0	0	2	0	0	0	1	0	1	0	0	1	0	0	0	0	0	0	2	0	4	0	0	0	1	0	0	0	0
piR-10306	0	2	1	1	0	2	0	0	2	0	0	0	1	0	0	0	1	0	0	0	1	0	4	1	1	0	2	0	0	1	0	0	1	0	0	0	0	1	0	3	0	0	0	0	0	9	6	0	1
piR-10307	0	0	0	0	0	0	0	0	0	0	0	0	0	0	0	0	0	0	0	0	0	0	1	0	0	0	0	0	0	0	0	0	0	0	0	0	0	0	0	0	0	0	0	0	0	2	0	0	0
piR-10308	2	41	17	24	29	38	1	0	0	1	5	1	1	3	4	0	0	1	1	0	0	0	0	0	0	0	1	1	1	0	4	1	0	0	0	0	1	0	0	0	0	0	0	1	0	17	12	10	4
piR-10309	4	12	31	16	30	11	0	0	0	0	0	0	0	0	0	0	1	0	0	0	0	0	0	0	0	0	0	0	0	0	0	1	0	1	0	1	0	0	2	0	2	0	0	0	0	214	201	80	21
piR-1031	152	1139	568	520	729	581	0	5	1	0	0	0	0	1	0	0	1	3	0	0	0	0	2	3	1	1	0	1	2	2	0	3	0	0	6	2	1	0	3	0	0	0	2	7	0	106	143	141	49
piR-10310	1	3	7	7	8	8	6	4	3	2	1	2	3	1	2	0	0	1	0	0	0	0	0	1	1	0	1	2	0	3	0	0	1	0	0	0	0	0	0	0	0	0	0	0	1	5	5	4	0
piR-10311	12	34	52	15	8	11	0	0	0	0	0	0	0	0	0	0	0	0	0	0	1	0	0	2	0	0	0	0	0	0	0	0	0	0	0	0	0	0	0	0	0	1	0	0	0	3	1	5	2
piR-10313	171	1254	1331	1692	1046	1133	265	738	651	1881	1706	591	242	669	474	176	292	354	543	2152	870	694	838	145	755	661	514	3663	3792	4215	430	537	147	365	1437	1074	557	121	1026	594	0	1294	2758	879	3626	2090	2213	508	2339
piR-10314	9	51	29	27	42	33	1	2	0	0	0	0	0	0	0	0	0	1	0	0	0	0	0	0	0	0	0	0	0	0	0	2	0	0	0	0	0	0	0	0	0	0	0	2	0	202	281	43	35
piR-10315	0	0	0	0	0	0	0	0	0	0	0	0	0	0	0	0	0	0	0	0	0	0	0	0	0	0	0	0	0	0	1	0	1	0	0	0	0	0	0	0	0	0	0	0	0	0	0	0	0
piR-10316	2	125	73	26	61	82	0	0	0	0	0	0	0	0	0	0	0	0	0	0	0	0	0	0	0	0	0	0	0	0	0	0	0	0	0	0	0	0	0	0	0	0	0	1	0	98	84	55	54
piR-10317	0	0	0	0	0	0	0	1	0	0	0	0	0	0	0	0	0	0	0	0	0	0	0	0	0	0	0	0	0	0	1	0	0	0	0	0	0	0	0	1	0	0	0	0	0	1	1	1	0
piR-10318	1	2	3	3	9	2	2	0	0	0	0	1	0	0	0	4	5	4	3	1	1	3	1	3	1	1	2	0	1	7	4	2	5	2	4	3	0	2	0	2	1	1	5	17	4	106	142	115	18
piR-10319	0	0	0	0	0	0	0	0	0	0	0	0	0	0	0	0	0	0	0	0	8	3	0	0	0	0	0	0	0	0	0	0	0	0	15	0	7	0	0	0	0	0	0	0	0	0	0	0	0
piR-1032	27	39	37	0	0	2	4	9	6	5	14	5	1	4	0	0	2	2	5	1	1	0	2	4	0	0	1	1	0	0	0	3	1	1	1	1	0	4	1	0	0	0	1	2	1	10	19	10	6
piR-10320	328	365	564	181	140	163	49	39	13	17	40	32	13	17	12	12	25	30	13	4	0	0	10	8	8	4	10	34	29	37	29	47	25	26	0	32	0	8	25	2	6	5	13	43	18	1198	1260	1329	283
piR-10321	5	22	7	10	44	6	0	2	1	0	1	0	0	0	1	4	1	0	1	3	3	2	0	0	5	2	3	12	6	16	4	4	7	2	4	5	1	5	0	1	4	0	3	2	2	25	10	18	4
piR-10322	2	38	16	10	12	17	0	0	0	0	0	0	0	0	1	0	0	0	0	0	0	0	0	0	0	0	0	0	0	1	0	0	0	0	0	0	0	1	0	0	1	0	0	0	0	17	18	8	1
piR-10323	0	0	0	0	0	0	26	23	7	0	0	1	2	3	4	0	0	0	0	0	0	0	0	0	0	0	0	0	0	0	0	0	0	0	0	0	0	1	0	0	0	0	0	1	0	4	1	7	0
piR-10325	10	18	4	8	19	11	8	4	2	12	25	15	10	12	12	1	4	2	0	0	0	0	1	1	2	0	0	2	1	0	1	5	4	4	0	2	1	0	0	1	1	3	0	9	2	926	1105	428	241
piR-10326	12	28	32	17	14	18	1	4	0	0	0	3	0	0	0	0	1	0	1	0	0	0	0	0	0	0	1	0	1	2	1	0	1	2	0	0	0	0	0	0	0	0	0	1	0	13	26	14	6
piR-10327	0	1	0	2	0	0	0	0	1	0	0	0	0	0	0	0	0	0	0	0	0	0	0	0	0	0	0	0	0	0	0	0	0	0	0	0	0	0	2	0	0	0	0	1	0	0	0	0	0
piR-10328	0	0	0	0	0	0	0	0	0	0	0	0	0	0	0	0	0	0	0	0	0	0	0	0	2	0	0	0	2	0	3	0	0	0	0	0	0	0	0	0	0	0	0	0	0	7	11	6	1
piR-10329	3	24	21	24	10	20	0	1	0	0	0	0	0	0	0	0	0	0	0	0	0	0	0	0	0	0	0	0	0	0	0	0	0	0	0	1	0	1	0	0	0	0	0	0	0	6	2	6	2
piR-1033	0	0	0	0	0	0	0	0	0	0	0	0	0	0	0	0	1	1	0	0	2	0	2	0	0	1	0	0	0	0	3	0	1	3	1	3	1	0	1	1	0	0	0	0	0	0	0	0	1
piR-10330	24	15	16	10	20	2	0	0	0	0	0	0	0	0	0	0	0	0	0	0	0	0	0	0	0	0	0	0	0	0	0	0	0	0	0	0	0	0	0	0	0	0	0	0	0	3	2	1	0
piR-10331	0	91	29	19	52	26	0	0	0	0	0	0	0	0	0	0	0	2	0	0	0	0	0	0	0	0	0	0	0	0	0	0	0	2	0	0	0	0	0	0	0	0	0	0	0	5	2	2	4
piR-10333	7	129	82	37	70	80	3	0	0	0	0	0	0	0	0	5	7	8	7	0	2	0	0	5	6	0	3	1	3	0	3	15	10	10	3	14	2	2	7	2	2	2	3	5	3	526	587	306	105
piR-10334	30	181	143	350	288	289	1	5	3	0	0	0	1	0	1	0	0	5	0	0	0	0	0	0	0	0	0	0	0	0	4	2	2	0	0	4	0	0	0	0	0	0	0	0	0	91	96	62	17
piR-10335	0	0	0	2	0	0	0	0	0	15	15	18	0	1	0	0	1	0	0	0	0	0	0	0	0	0	0	0	0	0	3	2	0	1	1	0	1	0	0	3	9	0	3	4	5	2	6	2	8
piR-10336	9	50	45	10	15	10	0	2	1	0	0	0	0	0	0	0	2	1	0	0	1	0	0	0	1	2	0	2	0	0	0	1	0	0	0	0	0	0	0	0	0	1	0	2	2	29	38	20	4
piR-10337	1	0	0	0	2	0	2	2	0	1	0	0	0	0	0	1	3	2	8	2	1	2	0	6	5	2	3	10	10	4	0	3	2	1	2	2	3	2	2	3	1	3	1	3	2	70	83	42	13
piR-10338	0	9	3	0	0	2	0	0	0	0	0	0	0	0	0	0	0	0	0	0	0	0	0	0	1	0	0	0	0	0	0	0	0	0	0	0	0	0	0	0	0	1	0	0	0	0	0	2	0
piR-10339	0	12	4	18	14	16	1	1	1	0	0	0	0	0	0	1	3	0	2	0	3	0	0	0	3	0	2	0	10	10	0	4	4	3	0	3	0	0	2	0	0	0	0	5	0	64	48	49	7
piR-1034	3	4	9	3	0	0	0	3	3	0	0	1	3	5	5	6	2	1	4	0	0	1	3	0	7	0	10	17	14	12	9	0	15	4	6	7	5	1	6	7	5	5	4	31	5	9	7	5	3
piR-10340	0	0	0	0	0	0	0	0	0	0	0	2	0	1	1	0	0	0	0	0	0	1	0	0	0	0	0	0	0	0	0	0	0	0	0	0	0	0	0	0	0	0	0	2	0	0	0	0	0
piR-10341	0	0	0	0	0	0	0	0	0	0	0	0	3	0	0	0	0	0	0	0	0	0	0	0	0	0	0	0	0	0	0	0	0	0	0	0	0	0	0	0	0	0	0	0	0	0	0	0	0
piR-10342	4	20	18	21	17	0	0	0	0	0	8	0	0	0	0	0	0	0	0	0	0	0	0	0	0	0	0	0	0	0	0	0	0	0	0	0	0	0	0	0	0	0	0	0	0	549	509	321	33
piR-10343	8	32	24	83	112	77	9	10	2	3	3	6	4	4	3	0	0	5	0	1	0	0	3	0	4	2	1	1	3	1	5	3	2	3	1	3	1	0	1	2	1	2	1	6	0	333	480	226	30
piR-10344	122	280	275	82	124	63	0	4	0	0	0	1	0	0	0	3	10	6	8	2	3	1	3	2	3	2	4	12	20	4	1	10	10	9	3	10	1	6	8	2	17	1	31	73	34	2793	2579	2043	304
piR-10345	5	28	35	23	25	28	0	0	0	0	0	0	0	0	0	0	1	0	0	0	0	0	1	0	0	0	1	0	0	0	0	0	0	0	0	0	0	0	0	0	0	0	0	0	0	36	51	13	5
piR-10346	25	44	71	46	27	47	1	0	0	0	0	0	0	0	0	0	0	0	0	0	0	0	0	0	0	0	0	0	0	0	0	0	0	0	0	1	0	0	0	0	1	0	0	0	0	5	5	7	2
piR-10347	6	41	55	56	38	46	0	0	0	0	0	0	0	0	0	0	1	1	0	0	0	0	0	0	0	0	0	0	0	0	1	0	1	1	0	0	0	0	0	0	0	0	0	0	0	26	20	17	12
piR-10348	0	1	0	0	1	0	0	0	0	0	0	0	0	0	0	0	0	0	0	0	0	0	0	0	0	0	0	0	0	0	0	1	0	0	0	0	0	0	1	0	0	0	0	0	0	4	2	1	1
piR-10349	0	0	0	0	0	0	0	0	0	0	0	0	0	0	0	0	0	0	0	0	0	0	0	0	0	0	0	0	0	0	0	0	0	0	0	0	1	0	0	0	0	0	0	0	0	0	0	0	0
piR-1035	112	2539	2332	476	157	548	1	4	3	0	1	4	5	17	4	0	1	2	2	1	0	0	3	0	0	0	1	2	0	0	1	2	1	0	0	0	0	0	1	0	1	1	1	1	0	43	48	30	11
piR-10350	1830	824	1221	801	776	721	5	0	0	3	2	1	0	0	0	0	0	3	0	0	0	0	1	0	1	0	0	0	0	2	0	0	3	0	3	0	0	0	0	0	0	0	0	0	0	69	53	63	19
piR-10351	0	0	0	1	0	0	1	0	1	0	0	1	0	0	0	0	2	0	1	1	0	0	0	0	0	0	0	0	0	0	0	1	1	0	0	1	0	0	0	0	0	0	0	0	0	4	5	5	0
piR-10352	0	0	0	0	0	0	0	0	0	0	0	0	0	0	0	0	0	0	3	3	0	0	0	0	0	0	0	0	0	0	0	0	0	0	0	0	0	0	0	0	0	0	0	0	0	0	0	0	0
piR-10353	8	80	21	14	94	35	0	0	0	0	0	1	0	0	0	5	5	4	0	0	0	1	6	9	34	14	21	40	52	42	0	9	3	0	2	4	1	2	3	5	19	7	11	38	21	118	178	182	36
piR-10354	0	0	0	0	0	1	0	0	0	0	0	0	0	0	0	1	3	1	3	0	0	0	2	1	1	0	0	0	1	0	2	0	0	0	0	1	0	0	0	0	0	0	0	0	0	1	3	0	0
piR-10355	1	1	1	0	0	3	0	0	0	0	0	0	0	0	0	0	0	0	0	0	0	0	0	0	1	0	0	0	0	0	0	0	0	0	0	1	0	0	0	0	0	0	1	0	0	15	14	4	1
piR-10356	0	1	0	1	1	2	0	0	0	0	0	0	0	0	0	0	0	0	0	0	0	0	0	0	0	0	0	0	0	0	0	0	0	0	0	0	0	0	0	0	0	0	0	0	0	9	16	11	7
piR-10357	0	0	0	0	0	1	0	0	0	0	0	0	0	0	0	0	0	0	0	0	0	0	0	0	0	0	0	0	0	0	0	0	0	0	0	0	0	0	0	0	0	0	0	0	0	1	1	0	3
piR-10358	0	0	0	0	0	0	0	0	0	0	0	0	0	0	0	0	1	0	0	0	0	0	0	0	0	0	0	0	0	0	0	0	0	0	0	0	0	0	0	0	0	0	0	0	0	0	0	0	0
piR-10359	10	53	23	8	34	10	0	0	0	0	0	0	0	0	0	0	0	0	0	0	0	0	0	0	0	0	0	0	0	0	0	0	0	0	0	0	0	0	0	0	0	0	0	0	0	17	20	12	0
piR-1036	0	0	0	0	0	0	0	0	0	0	0	0	0	0	0	1	3	2	5	3	3	3	5	3	1	0	0	0	1	0	8	4	5	3	0	4	2	0	7	1	0	2	1	0	1	0	1	1	0
piR-10360	0	154	118	0	16	37	0	0	0	0	0	2	0	1	0	1	0	0	0	0	0	0	0	0	0	0	0	0	0	0	0	2	1	0	0	0	0	0	0	1	0	0	0	0	0	20	36	0	0
piR-10361	0	0	0	0	0	0	0	0	0	0	0	0	0	0	0	0	0	0	1	0	0	0	0	0	0	0	0	0	0	0	2	0	0	0	1	0	0	0	1	0	0	0	0	0	0	0	0	0	0
piR-10362	4	2	2	1	7	0	0	0	0	0	0	0	0	0	2	0	0	1	0	0	1	0	0	0	0	0	0	0	0	0	0	0	2	0	0	0	0	0	0	0	0	0	1	3	0	54	79	21	27
piR-10363	0	0	0	0	0	0	0	0	0	0	0	0	0	0	0	0	0	0	0	0	0	0	0	0	0	0	0	0	0	0	0	0	1	0	0	0	0	0	0	0	0	0	0	0	0	0	0	0	0
piR-10364	0	2	1	0	0	0	0	0	0	0	0	0	0	0	0	0	0	0	0	0	0	0	0	0	0	0	0	0	0	0	0	0	0	0	0	1	0	0	0	0	0	0	0	0	0	4	1	3	0
piR-10365	1	4	0	0	0	0	1	0	0	1	1	1	0	0	2	0	3	0	0	0	0	0	0	0	0	0	0	1	1	0	0	0	0	1	0	0	0	0	2	0	0	0	0	0	0	24	31	18	1
piR-10366	6	23	17	17	29	27	1	0	0	1	0	0	0	0	0	0	1	0	0	0	1	0	0	1	0	0	0	1	0	2	2	0	3	1	2	0	0	0	0	0	0	0	0	0	0	23	11	13	1
piR-10368	54	353	211	240	146	471	82	213	67	46	163	159	188	109	98	303	343	735	575	358	162	159	151	188	468	270	795	1580	2207	2424	244	511	427	444	61	422	194	209	346	1982	788	543	2852	4571	2698	14901	17157	10338	4576
piR-1037	2	0	0	0	0	2	0	0	0	0	0	0	0	0	0	0	0	0	0	0	0	0	0	0	1	0	0	0	0	0	0	0	0	0	0	0	0	0	0	0	0	0	0	0	0	0	0	0	0
piR-10370	266	0	0	0	0	0	5585	2564	1970	10582	10001	2859	0	0	0	239	68	0	0	0	34	25	21	0	0	0	0	0	0	5	32	0	0	0	69	109	15	0	0	0	49	0	951	0	1492	0	0	44	0
piR-10371	1	5	2	2	0	0	1	2	3	31	24	23	2	0	3	1	0	1	2	0	0	0	1	0	1	0	0	1	1	1	0	0	2	1	0	0	1	0	2	7	9	0	9	8	12	26	24	38	11
piR-10372	0	2	0	0	0	0	0	0	0	0	0	0	0	0	0	0	0	0	0	0	0	0	0	0	0	0	0	0	0	0	1	0	0	0	0	0	0	0	0	0	0	0	0	0	0	2	2	0	0
piR-10373	0	0	0	0	0	0	0	0	0	0	0	0	0	0	0	0	0	0	1	0	0	0	1	0	0	0	0	2	1	0	0	1	0	0	0	1	0	0	0	0	0	0	0	0	0	0	0	16	3
piR-10374	17	58	56	24	46	48	0	0	0	0	0	0	0	0	0	0	0	0	0	0	0	0	0	0	0	0	0	0	0	0	0	0	0	0	0	0	0	0	0	0	0	0	0	0	0	29	22	0	0
piR-10375	0	1	1	1	0	2	0	1	0	0	0	0	0	0	0	0	0	0	0	0	0	0	0	0	1	0	0	1	0	0	0	0	0	0	0	0	0	0	1	0	0	0	0	0	0	8	1	1	1
piR-10376	1	1	0	0	0	0	0	0	0	0	0	1	0	0	0	0	1	2	0	0	0	1	0	0	0	0	0	1	0	0	0	0	0	0	0	2	0	0	0	0	0	0	0	0	0	8	15	13	0
piR-10377	0	1	1	0	2	0	0	0	0	1	1	0	0	1	0	0	0	0	2	0	0	0	0	0	0	0	0	0	0	0	0	0	0	1	0	2	0	1	0	0	0	0	0	0	0	0	3	1	0
piR-10378	0	0	0	0	49	0	0	0	0	0	0	0	0	0	0	0	0	0	0	0	1	2	0	0	0	0	0	0	0	0	0	0	0	0	0	0	0	0	0	0	0	0	0	0	0	0	0	0	0
piR-10379	19	67	48	31	0	26	0	18	4	0	0	4	0	2	3	0	6	8	2	0	0	0	1	0	8	0	0	0	2	2	0	8	9	8	0	4	0	0	2	0	0	0	2	8	0	2734	3805	1351	471
piR-1038	2	44	30	15	5	16	0	0	0	0	0	0	0	0	0	1	2	9	5	0	2	0	3	5	1	1	1	4	5	3	10	11	9	3	4	5	0	2	8	1	2	1	0	3	0	68	61	62	10
piR-10380	0	1	1	0	0	0	0	0	0	0	0	0	0	0	0	0	0	0	0	0	0	0	0	0	0	0	0	0	0	0	0	0	0	0	0	0	0	0	0	0	0	0	0	0	0	8	11	3	0
piR-10381	1	1	1	2	1	0	2	2	0	0	0	1	0	0	0	0	2	0	0	0	0	0	0	1	1	0	1	1	1	0	1	0	0	0	0	1	0	0	1	1	0	2	0	0	1	43	36	21	11
piR-10382	45	332	458	238	94	261	15	20	13	9	9	7	1	3	2	2	2	3	1	0	0	0	0	0	2	0	0	0	1	1	5	1	1	2	0	2	0	3	0	3	2	3	3	3	1	135	118	84	22
piR-10383	49	74	112	80	43	67	0	0	2	0	1	1	0	0	0	1	7	8	2	1	0	1	0	3	1	0	1	0	1	2	2	8	7	3	6	15	2	0	2	0	1	2	0	3	0	511	762	454	98
piR-10384	13	31	39	39	48	50	0	1	0	0	0	0	0	0	0	0	2	1	1	0	0	0	0	0	0	0	0	0	0	0	0	2	0	0	0	0	1	0	0	0	1	0	0	0	0	31	34	35	6
piR-10385	70	53	77	72	92	82	0	0	3	0	0	0	1	1	2	3	6	10	4	1	0	0	1	4	1	1	1	3	1	0	2	5	12	3	3	8	2	2	3	3	4	4	1	5	1	511	572	494	81
piR-10386	0	0	0	1	0	0	12	17	5	3	3	2	2	5	8	0	0	2	2	2	0	1	2	0	1	0	3	2	6	3	1	3	3	4	1	0	3	0	2	4	0	0	1	2	0	3	6	7	2
piR-10387	0	1	2	3	3	1	20	6	8	18	14	7	6	0	8	0	3	0	0	0	0	1	0	0	0	2	2	4	3	2	2	4	5	7	1	4	5	1	9	4	5	3	2	2	1	21	16	8	6
piR-10388	0	0	0	0	0	0	0	0	0	1	0	1	0	0	0	0	0	0	0	0	0	0	0	0	0	0	0	0	0	0	0	0	0	0	0	0	0	0	0	0	2	0	0	0	0	0	0	0	0
piR-10389	37	0	140	98	0	0	0	0	1	0	0	0	1	0	0	2	10	0	3	3	0	0	0	0	0	3	2	0	1	0	3	0	1	3	0	6	0	0	0	0	0	0	0	2	0	0	0	0	22
piR-1039	0	0	0	0	0	0	0	0	0	0	0	0	0	0	0	0	0	0	0	1	0	0	1	0	0	1	0	0	0	0	0	0	0	0	0	0	0	0	0	0	0	0	1	0	0	0	0	0	0
piR-10390	0	207	0	0	116	108	0	0	0	0	0	0	0	0	0	0	0	0	0	0	6	10	8	1	0	0	0	0	0	0	0	7	0	0	6	0	1	0	0	0	0	0	0	0	0	47	62	46	0
piR-10391	1	4	6	3	2	4	0	0	0	0	0	0	1	2	0	0	1	0	0	0	0	0	0	0	0	0	0	0	0	0	0	0	0	0	0	0	0	0	0	0	0	0	0	0	0	3	4	2	1
piR-10393	0	0	0	0	0	0	0	0	0	0	4	0	0	0	0	0	22	0	0	9	0	9	0	9	0	0	0	0	55	0	0	0	41	0	0	0	0	0	31	0	0	0	0	0	0	0	0	0	0
piR-10394	9	0	0	0	0	0	27	46	14	6	0	0	0	0	0	0	0	29	16	0	0	0	10	0	18	18	21	0	0	0	24	54	0	19	24	14	0	10	0	8	0	8	21	58	0	1892	2021	1567	441
piR-10395	0	0	0	0	0	0	0	0	0	0	0	0	0	0	0	0	0	0	0	0	0	0	0	0	0	0	0	0	0	0	0	0	1	0	0	0	0	0	0	1	0	0	0	0	0	0	0	0	0
piR-10396	0	8	4	7	3	5	0	0	0	0	0	0	0	0	0	1	1	0	0	2	0	1	0	1	1	0	0	0	1	0	0	1	0	1	0	2	0	0	0	0	0	1	0	1	0	11	6	3	2
piR-10397	0	2	2	0	0	0	0	0	0	0	0	0	0	0	0	0	2	1	1	2	0	0	3	1	0	0	0	1	0	0	0	0	1	1	1	3	0	0	2	2	0	0	0	0	0	1	0	0	1
piR-10398	58	79	103	88	54	78	18	31	4	14	4	5	8	16	14	24	65	65	39	11	5	14	30	28	25	17	20	42	31	23	15	46	62	58	21	60	12	18	27	21	15	32	16	33	8	782	839	554	120
piR-10399	6	6	10	1	1	5	0	0	0	0	0	0	0	0	1	2	2	0	4	0	1	0	2	1	0	1	1	3	1	3	2	3	3	1	0	3	0	0	3	1	1	0	0	1	0	44	56	43	11
piR-104	2	0	6	3	2	7	1	3	2	1	2	7	2	2	3	0	0	0	0	0	0	0	1	0	0	0	0	0	0	0	0	0	0	0	0	0	0	1	0	0	0	0	1	0	0	31	18	6	2
piR-1040	0	0	3	0	0	0	3	1	0	1	0	0	4	0	3	0	6	0	1	1	3	1	2	0	1	0	0	0	0	0	5	2	3	5	6	5	6	7	2	5	7	1	0	0	0	0	0	0	0
piR-10400	1	1	1	0	1	1	5	12	7	0	6	1	2	1	2	2	4	1	3	3	1	0	2	3	4	2	3	3	2	3	0	0	1	0	5	0	0	2	2	3	1	1	3	5	1	85	78	50	15
piR-10401	44	626	805	679	179	720	7	6	0	2	5	3	7	6	3	2	0	0	3	0	0	0	0	0	3	0	1	2	0	0	0	0	0	0	0	0	0	0	0	1	0	0	0	3	0	29	33	29	4
piR-10402	6	12	0	0	0	0	0	0	0	0	0	0	0	0	0	0	0	0	0	0	0	0	0	0	0	0	0	0	0	0	0	0	0	0	0	0	0	0	0	0	0	0	0	0	0	0	0	0	0
piR-10403	2	6	4	5	5	1	0	2	0	0	1	0	0	0	0	1	3	2	1	1	0	1	4	3	0	1	1	3	2	0	0	0	2	4	0	2	0	1	3	0	0	2	0	9	5	16	5	16	3
piR-10404	1	0	0	1	0	1	0	0	0	0	0	0	0	0	0	1	0	0	0	0	0	0	0	0	0	0	0	0	1	0	0	0	0	0	0	1	1	0	0	0	0	0	0	0	0	3	4	5	5
piR-10405	24	156	104	121	222	183	0	1	0	0	1	1	0	0	0	0	0	0	0	0	0	0	0	0	0	0	0	0	1	0	3	2	3	6	0	2	1	0	3	0	0	1	0	3	0	158	167	141	41
piR-10406	34	189	110	114	352	159	5	2	2	0	0	2	1	1	0	10	32	26	15	4	8	6	8	23	9	6	10	15	14	19	13	25	34	16	21	25	6	3	17	5	7	6	8	11	2	156	206	187	61
piR-10407	0	0	0	0	0	1	0	2	0	0	0	0	0	0	4	0	1	0	0	0	0	0	0	0	1	0	0	0	0	0	0	0	3	1	0	0	0	0	0	0	0	0	0	0	0	16	16	5	3
piR-10408	8	38	24	14	23	28	0	0	0	0	0	0	0	0	0	2	4	1	0	0	0	0	1	0	0	0	1	1	0	2	0	2	3	0	0	1	0	0	1	1	0	0	1	0	0	115	103	108	65
piR-10409	20	26	27	12	7	25	2	0	0	0	2	3	5	4	0	0	0	3	1	0	0	0	0	1	0	0	0	0	0	0	1	0	1	0	1	1	0	0	2	0	1	0	0	0	1	9	4	4	4
piR-1041	0	1	0	0	0	1	0	0	0	0	0	0	0	0	0	0	0	0	0	0	0	0	0	0	0	0	0	0	0	0	0	0	0	0	0	0	0	0	0	0	0	0	0	0	0	3	3	0	0
piR-10410	3	5	4	0	2	1	0	0	0	0	3	0	0	0	0	0	1	1	0	0	1	0	0	0	2	0	1	1	0	0	0	0	1	2	2	1	2	2	0	0	1	1	0	3	1	29	32	48	8
piR-10411	0	0	1	11	11	2	30	20	24	11	3	3	17	17	15	0	4	0	0	0	0	0	1	0	0	0	0	2	0	0	2	1	0	1	0	0	0	0	0	0	0	2	0	2	0	38	31	30	4
piR-10412	0	1	0	0	0	0	0	0	0	0	0	0	0	0	0	0	1	0	0	0	0	0	0	0	0	0	0	0	0	0	0	0	0	0	0	0	0	0	0	0	0	0	0	0	0	0	0	0	0
piR-10413	10	177	58	42	155	91	0	0	0	0	0	0	0	0	0	0	2	1	1	0	0	0	0	0	0	0	0	2	0	1	0	0	0	0	0	1	0	1	0	0	0	4	0	1	0	88	116	45	22
piR-10414	0	17	11	0	0	2	0	4	0	0	0	0	0	0	0	0	2	3	3	0	0	0	4	0	1	0	0	2	1	5	1	0	1	0	0	4	0	1	1	2	0	0	0	6	1	26	38	17	7
piR-10415	18	31	35	7	21	21	0	0	0	3	2	0	0	0	0	1	0	0	0	0	1	0	0	0	1	1	0	1	0	0	0	1	0	0	1	0	1	0	2	1	1	0	0	0	0	15	27	12	5
piR-10416	596	1356	1833	1492	1208	1747	44	63	14	86	102	82	15	22	37	0	3	39	6	3	2	3	0	5	13	9	7	24	17	4	3	62	7	30	5	5	2	11	13	23	5	15	8	40	6	6386	6525	5406	898
piR-10417	0	0	0	0	0	0	1	0	1	7	0	0	1	1	0	1	0	0	0	0	0	0	0	0	0	0	0	0	0	3	3	0	7	0	5	0	2	0	0	0	0	0	0	4	0	0	0	0	0
piR-10418	66	159	134	120	213	134	0	0	0	0	0	7	0	0	0	0	11	14	0	0	2	0	0	0	0	0	0	3	3	0	0	9	0	3	0	8	0	0	9	4	0	4	0	0	0	1384	1410	1013	312
piR-10419	0	0	0	0	0	0	0	0	0	0	0	0	0	0	0	0	2	1	0	0	0	0	0	0	0	0	0	0	1	0	0	0	0	2	0	6	0	0	0	0	0	0	0	1	1	0	0	0	0
piR-1042	1	6	6	14	3	10	0	2	0	0	0	0	0	0	0	2	10	12	5	2	1	0	4	3	4	1	3	4	2	3	0	1	5	3	3	5	1	0	4	3	2	4	1	6	1	71	59	53	12
piR-10420	437	2675	2315	4965	2396	5779	12	5	8	0	1	5	1	1	0	0	0	0	0	1	0	0	3	0	4	3	10	0	0	3	0	5	3	0	0	0	2	0	5	2	0	5	0	0	0	519	574	411	130
piR-10421	0	0	0	0	0	0	0	0	0	0	0	0	0	2	0	0	0	0	1	0	0	0	0	0	0	0	0	0	0	0	0	0	0	0	0	0	0	0	0	0	1	0	0	0	0	0	0	0	0
piR-10422	12	13	10	11	32	25	0	0	0	0	0	0	0	0	0	0	1	3	0	0	0	0	0	0	0	0	0	0	1	0	0	1	2	0	0	1	0	1	1	0	0	0	0	0	1	37	44	26	11
piR-10423	7	3	8	50	26	35	1	1	1	1	0	0	2	4	1	0	0	0	0	1	0	0	0	0	0	0	0	0	0	0	0	0	0	1	1	0	0	0	0	0	1	0	1	0	0	0	0	0	0
piR-10424	0	2	6	1	0	1	1	0	0	0	0	0	0	0	0	0	1	0	1	0	0	0	0	0	0	1	0	0	0	1	0	0	0	0	0	0	0	0	0	0	0	0	0	0	0	4	3	2	3
piR-10425	6	5	11	3	6	7	0	0	0	0	0	0	0	0	0	0	0	0	0	0	0	0	0	0	0	0	0	0	0	0	0	0	0	0	0	0	0	0	0	0	0	0	0	0	0	0	1	0	0
piR-10426	2	10	8	4	9	10	24	33	9	16	14	9	22	13	22	43	89	59	58	49	67	48	73	22	9	16	35	18	7	7	96	72	66	42	62	122	60	50	66	25	12	36	5	11	2	3	3	2	23
piR-10427	441	529	651	318	340	328	3	0	0	0	1	0	0	0	0	0	0	0	0	0	0	0	0	0	0	0	0	0	0	0	1	0	0	0	0	0	0	0	0	0	1	0	0	1	0	18	17	19	1
piR-10429	4	6	5	4	1	1	0	0	0	0	0	0	0	0	0	0	0	0	0	0	0	0	0	0	0	0	0	0	1	1	1	0	1	1	0	0	1	0	0	0	1	0	1	1	1	85	99	62	23
piR-1043	37	87	53	69	117	66	1	10	2	1	0	0	3	0	0	10	15	11	12	5	4	3	7	2	8	3	11	43	69	76	38	35	38	10	14	32	10	10	7	13	20	2	8	36	20	725	473	428	79
piR-10430	5	7	12	8	5	17	1	0	1	0	0	1	3	0	0	0	0	0	0	0	0	0	0	0	0	0	0	0	0	0	0	0	0	0	0	0	0	0	0	0	0	0	0	0	0	1	3	1	0
piR-10431	0	0	2	2	2	1	0	6	1	7	6	9	3	3	4	0	0	0	0	0	0	0	0	0	0	0	0	0	0	0	0	0	0	0	0	0	0	0	0	0	0	0	2	0	1	3	4	1	0
piR-10432	0	0	1	0	0	0	0	0	0	0	0	0	0	0	0	0	0	0	0	0	0	0	0	0	0	0	0	0	0	0	0	0	0	0	0	0	0	0	0	0	0	0	0	0	0	1	0	1	0
piR-10433	0	1	0	1	0	3	203	198	102	176	227	97	231	126	232	54	355	385	207	211	187	139	134	132	41	53	48	12	6	7	147	160	162	159	107	284	133	91	262	69	39	183	1	6	3	12	5	7	76
piR-10434	0	0	0	0	0	0	0	0	0	0	0	0	0	0	0	0	0	0	0	0	0	0	0	0	0	0	0	0	0	0	0	0	0	0	0	0	0	0	0	0	0	0	0	0	0	0	0	0	0
piR-10435	0	0	0	0	0	0	0	0	0	0	0	0	0	1	0	0	0	0	0	0	0	0	0	0	0	0	0	0	0	0	0	0	0	0	0	0	0	0	0	0	0	0	0	0	0	0	0	0	0
piR-10436	0	6	6	4	9	2	0	0	0	0	0	0	1	0	0	0	1	1	0	0	0	0	0	0	0	0	0	0	0	0	0	0	0	0	0	0	0	0	0	0	0	0	0	0	0	25	23	9	13
piR-10437	3	5	5	3	1	4	0	0	0	0	0	0	0	0	0	0	0	0	1	0	0	0	0	0	1	0	0	0	0	1	0	0	0	0	0	0	0	0	0	0	0	0	0	0	0	14	9	6	0
piR-10438	9	23	18	15	9	11	0	0	0	0	0	0	0	0	0	0	0	0	0	0	1	0	0	0	0	0	0	0	0	1	1	0	1	0	0	0	0	0	0	0	0	0	0	0	0	0	4	4	0
piR-10439	2	7	16	21	6	15	4	13	1	2	6	3	1	1	0	0	0	0	1	0	1	0	0	0	1	1	0	0	2	1	1	1	3	0	0	0	1	3	0	2	1	0	1	1	1	68	62	43	13
piR-1044	2	3	0	1	0	3	2	4	2	8	2	1	2	0	5	0	2	1	1	1	0	1	0	0	1	0	1	0	0	1	0	0	0	0	0	0	0	0	1	0	1	0	0	0	2	0	0	0	0
piR-10440	41	174	227	92	47	101	5	8	5	9	4	4	3	4	6	1	0	0	0	0	0	0	0	0	0	1	0	3	1	0	1	2	0	4	1	2	0	0	0	1	2	1	0	0	2	78	75	74	24
piR-10441	13	137	138	171	72	177	6	5	1	0	0	2	1	2	0	0	0	0	0	0	0	0	0	0	0	0	0	1	0	0	1	0	0	0	0	0	0	0	0	0	0	0	0	3	1	13	10	3	9
piR-10442	0	1	0	0	0	0	0	0	0	0	0	0	0	0	0	0	0	0	0	0	1	0	0	0	0	0	0	0	0	0	0	0	0	0	0	0	0	0	0	0	0	0	0	0	0	1	2	2	0
piR-10443	0	1	0	2	1	0	4	2	4	1	0	1	3	4	0	0	1	0	1	0	0	0	1	0	1	0	1	0	0	0	0	0	0	0	0	1	0	0	0	0	0	0	0	0	0	0	2	2	1
piR-10444	179	0	0	0	0	0	0	0	0	0	0	0	0	0	0	1	0	0	0	1	1	0	0	0	0	1	0	0	0	0	0	0	0	1	1	0	0	0	0	0	0	0	0	0	0	0	0	0	0
piR-10445	40	10	14	0	0	0	0	5	0	0	0	1	4	7	0	0	0	2	0	1	2	1	0	0	3	0	1	0	0	2	1	0	0	0	0	0	0	1	0	2	0	0	1	6	0	0	0	0	0
piR-10446	400	2534	3262	4199	1881	4352	1	2	2	0	0	0	0	2	0	3	7	2	2	6	9	2	4	2	1	1	1	1	0	1	3	2	6	2	7	5	3	0	5	0	0	4	0	1	0	92	95	54	34
piR-10447	0	2	0	0	0	0	1	0	0	0	0	0	0	0	1	0	0	0	0	0	0	0	0	0	0	0	0	1	0	0	0	0	0	1	0	0	0	1	0	0	0	0	0	1	0	5	7	6	1
piR-10448	0	2	1	30	39	28	2	1	1	1	0	0	0	2	1	1	0	0	0	0	0	0	1	0	1	0	0	1	2	0	0	1	0	0	0	0	0	0	0	0	3	0	0	2	0	6	10	2	6
piR-10449	1	0	3	2	2	1	0	0	0	0	0	0	0	0	0	0	1	0	0	0	0	1	0	0	0	0	0	1	0	0	0	0	0	0	0	0	0	0	0	0	0	0	0	2	0	7	6	5	1
piR-1045	1	0	0	0	0	0	0	0	0	0	1	0	0	2	1	0	1	2	0	1	0	1	1	0	1	1	0	0	0	0	1	0	1	1	0	1	0	0	2	1	0	0	0	0	0	0	0	0	0
piR-10450	0	3	2	1	0	1	0	0	0	0	0	0	0	0	0	0	0	0	0	0	0	0	0	0	1	0	0	0	0	0	0	0	0	0	0	0	0	0	0	0	1	0	1	0	0	36	51	50	21
piR-10451	9	34	42	21	16	19	1	1	0	0	0	0	0	0	0	0	0	0	1	0	0	0	0	0	0	1	0	0	0	0	0	1	0	0	0	1	0	0	0	0	0	0	0	0	0	8	6	1	0
piR-10452	0	19	9	0	4	0	0	0	0	1	0	1	4	0	8	0	3	0	1	0	0	0	0	0	0	0	1	0	6	0	0	0	5	0	0	0	1	0	4	0	7	0	3	0	0	19	26	0	0
piR-10453	1	14	13	54	16	52	0	0	0	1	2	0	0	2	0	1	3	4	1	0	0	1	0	2	0	0	0	0	0	0	1	3	1	0	1	3	0	1	0	1	0	0	0	1	1	66	109	41	21
piR-10454	0	0	0	0	0	0	0	0	1	0	1	0	0	0	1	0	0	0	0	0	0	0	0	0	0	0	0	0	0	0	0	0	0	0	0	0	0	0	0	4	0	0	0	0	0	0	0	0	0
piR-10455	75	352	289	139	117	215	2	3	0	0	0	4	0	0	0	24	72	164	58	16	17	10	36	53	11	5	6	33	15	19	41	95	119	63	35	77	11	23	92	0	13	79	4	36	10	1865	2923	609	346
piR-10456	1	3	3	4	15	3	0	3	0	0	1	0	0	0	0	0	0	1	0	1	0	0	0	1	2	0	2	1	2	1	1	0	0	0	0	0	0	1	2	0	1	1	0	0	0	30	45	24	3
piR-10457	43	87	76	53	111	79	2	9	3	0	1	2	1	2	3	2	4	3	0	0	2	2	0	3	2	1	2	3	1	3	3	3	3	6	3	1	0	1	0	0	5	3	2	2	2	143	135	159	45
piR-10458	6	12	9	5	13	5	1	0	2	1	1	0	2	0	0	2	3	2	2	1	1	0	0	2	1	0	1	1	1	0	3	2	1	0	2	4	0	0	2	0	0	1	1	2	0	129	157	122	22
piR-10459	15	45	66	12	16	24	4	11	6	3	4	4	3	5	11	0	3	0	1	1	0	1	1	0	2	0	1	1	0	1	2	1	0	1	0	3	0	0	1	1	0	0	1	1	0	59	70	17	6
piR-1046	0	1	1	0	0	0	1	1	0	0	0	0	0	0	0	0	0	0	0	0	0	0	0	0	0	0	0	0	0	0	0	0	0	0	1	0	0	0	0	0	0	0	1	0	0	0	1	3	0
piR-10460	0	0	0	0	0	0	0	0	0	1	0	0	0	0	0	0	0	3	1	3	0	2	0	0	0	2	0	0	1	0	2	0	0	2	0	0	1	0	0	0	1	0	1	1	1	1	1	0	1
piR-10462	0	0	0	0	0	0	0	0	7	0	0	0	0	15	23	0	0	0	0	0	0	0	0	0	0	0	0	0	0	0	0	0	0	0	0	0	0	0	0	0	0	0	0	0	0	0	0	0	0
piR-10463	0	0	0	0	0	0	0	0	0	0	0	0	0	0	0	0	0	0	0	0	0	0	0	0	0	0	0	0	0	0	0	0	0	0	0	0	0	0	0	3	5	0	0	13	0	0	0	0	0
piR-10464	54	147	229	495	309	610	0	0	0	0	0	0	0	0	0	0	0	0	0	0	0	0	0	0	0	0	0	0	0	0	0	0	0	0	0	0	0	0	0	0	0	0	0	0	0	839	1478	494	393
piR-10467	10	41	58	67	25	80	0	0	0	1	0	0	0	0	0	0	0	0	0	0	0	0	0	0	0	0	0	0	0	0	0	0	1	1	0	0	0	0	0	0	0	0	1	0	0	3	3	4	0
piR-10468	10	0	27	0	3	11	0	0	0	6	2	2	0	0	0	0	0	0	0	2	0	0	0	0	0	0	0	0	0	0	0	0	0	1	0	0	0	0	0	2	0	0	0	0	0	11	8	12	0
piR-10469	6	7	1	2	2	5	1	0	0	0	0	0	0	0	0	0	0	0	0	0	0	1	0	0	1	0	0	0	0	1	0	0	0	0	1	2	0	0	0	0	1	0	0	1	0	17	8	9	4
piR-1047	1	5	4	2	10	5	0	0	0	0	0	0	0	0	0	0	0	0	0	0	0	0	0	0	0	0	0	0	0	0	0	0	0	0	0	0	0	0	0	0	0	0	0	0	0	0	1	0	0
piR-10471	0	0	0	0	0	0	0	0	0	0	0	0	0	0	0	0	0	0	0	0	0	0	0	0	0	0	0	0	1	0	0	0	0	0	0	0	0	0	0	0	0	0	0	0	0	0	0	0	0
piR-10472	5	10	2	4	12	7	0	4	2	0	1	0	0	2	6	6	10	9	4	3	1	1	1	2	1	0	3	2	4	5	12	5	14	3	5	8	1	3	4	1	2	4	2	12	3	359	257	289	79
piR-10473	3	0	0	0	0	0	0	2	0	0	0	0	0	0	1	0	0	1	2	0	1	1	0	2	1	0	0	0	2	1	1	3	0	0	0	0	0	0	3	0	0	0	1	3	0	25	60	22	9
piR-10474	10	19	22	10	1	8	0	1	0	0	0	0	0	0	2	0	2	0	1	0	1	0	2	0	0	0	0	1	1	0	4	1	1	0	0	0	3	1	0	1	1	0	0	1	0	39	58	43	12
piR-10475	228	261	269	96	89	101	102	93	31	26	27	38	82	71	68	3	3	0	4	1	1	0	1	3	2	4	4	20	10	23	3	2	4	1	1	0	1	2	1	2	4	8	4	28	8	225	305	124	47
piR-10476	4	9	9	10	5	6	0	0	0	0	0	0	0	0	0	0	1	0	0	0	0	0	0	0	0	0	0	0	0	0	0	0	0	0	0	0	0	0	0	0	0	0	0	0	0	8	4	3	3
piR-10477	1	0	3	1	1	1	0	0	0	0	0	0	0	0	0	0	0	0	0	0	0	0	0	0	0	0	0	0	0	0	0	0	0	0	0	0	0	0	0	0	0	0	0	0	0	1	5	3	0
piR-10478	0	0	0	1	0	0	0	0	0	0	0	0	0	0	0	0	1	0	0	0	0	0	0	0	0	1	0	1	0	0	0	0	0	0	0	0	0	0	0	0	0	0	0	1	0	0	2	0	0
piR-10479	18	34	36	23	28	25	2	0	0	0	0	1	0	0	1	0	0	0	1	0	0	0	0	0	0	0	0	0	0	0	1	0	0	1	0	1	0	0	0	0	0	0	0	0	0	9	7	1	0
piR-10480	6115	2502	2885	2725	5907	3276	29	23	10	0	6	0	7	19	4	0	4	3	0	1	0	2	3	0	2	0	0	3	2	0	0	4	5	0	0	4	0	0	0	0	1	0	2	0	1	219	212	150	52
piR-10481	128	146	199	278	234	337	10	6	1	0	0	2	3	3	3	0	0	0	0	0	0	0	0	0	1	0	0	0	0	0	0	0	0	0	0	0	0	0	0	0	0	0	0	0	0	10	14	18	8
piR-10482	0	0	0	0	0	0	1	0	0	0	0	1	0	2	0	0	0	0	0	0	0	0	0	0	0	0	0	0	0	0	0	0	0	0	0	1	0	0	0	0	0	0	0	0	0	5	9	5	3
piR-10483	16	81	67	35	66	61	2	2	0	0	0	0	2	0	4	1	5	9	2	4	1	1	1	4	0	1	3	0	2	0	2	13	4	3	2	4	0	2	3	2	2	2	0	1	0	107	88	131	8
piR-10484	0	1	4	6	5	1	13	8	5	1	4	8	7	8	6	9	13	21	21	5	3	4	15	8	7	6	3	9	4	6	5	17	26	10	5	9	4	10	13	2	6	7	1	10	0	155	189	111	18
piR-10485	31	98	97	84	35	73	0	0	0	1	0	0	0	0	0	0	1	1	0	0	2	0	0	0	0	0	0	0	0	0	0	1	0	1	0	0	0	0	0	0	0	0	0	0	0	35	31	34	6
piR-10486	3	44	39	18	4	17	0	0	0	0	0	0	0	0	0	0	0	0	0	0	0	0	0	0	0	0	0	0	0	0	0	0	0	0	0	0	0	0	0	0	0	1	0	0	0	3	5	4	0
piR-10487	0	3	0	2	1	3	5	8	2	5	2	9	6	1	0	0	1	0	1	1	0	0	0	0	2	1	1	1	3	1	0	2	1	0	1	2	0	1	1	3	0	2	0	4	0	15	17	6	2
piR-10488	1	6	7	10	16	9	0	0	0	0	0	0	0	0	0	2	2	1	0	0	2	0	2	1	0	1	0	0	1	0	5	3	4	1	1	6	0	0	0	0	1	1	0	0	2	252	293	244	44
piR-10489	21	18	37	20	6	26	1	7	3	9	2	5	2	1	3	4	1	5	0	0	1	0	1	0	0	0	0	0	0	0	5	2	1	0	3	4	0	1	0	1	1	0	0	0	0	18	14	18	4
piR-1049	201	349	216	291	903	302	131	513	102	124	233	126	156	127	109	2791	14003	12320	5264	35736	41816	6664	13907	6132	3726	5432	4947	14628	24907	14392	16339	14334	9267	8636	19390	28414	12553	13337	10045	2735	11495	3852	23742	9806	36382	1549	647	657	7210
piR-10490	2	2	1	1	0	3	0	1	2	0	0	0	0	0	0	2	8	9	7	8	13	8	2	6	2	1	4	0	2	1	6	2	10	4	0	12	6	5	4	0	3	2	1	0	2	7	0	7	9
piR-10491	0	2	0	2	0	1	0	0	0	0	0	0	0	0	0	0	0	0	0	0	0	0	0	0	0	0	0	0	0	0	0	0	0	0	0	0	0	0	0	0	0	0	0	0	0	0	3	0	0
piR-10492	1	0	1	0	1	0	0	0	0	0	0	2	0	0	1	0	0	0	0	0	0	0	0	0	1	0	0	0	2	0	0	0	0	0	0	0	0	0	0	0	0	0	0	2	0	4	6	1	0
piR-10493	0	0	0	0	0	0	2	0	0	0	0	0	0	0	0	0	0	0	0	0	0	0	0	0	0	0	0	0	0	0	0	0	0	0	0	0	0	0	0	0	0	0	0	0	0	0	0	0	0
piR-10494	0	0	0	0	0	0	0	0	0	0	0	0	0	0	0	0	0	0	0	0	0	0	0	0	0	0	0	0	0	0	0	0	0	0	0	0	0	2	0	0	0	8	6	0	4	0	0	0	0
piR-10495	22	0	0	0	0	22	0	0	4	0	0	10	7	0	11	19	17	0	15	0	5	5	0	0	0	3	3	2	0	3	10	25	28	14	10	16	7	0	20	10	6	0	0	30	0	0	0	1604	0
piR-10496	0	17	24	21	30	0	0	3	0	10	9	0	0	3	0	0	0	23	0	7	0	0	10	6	2	0	0	0	3	0	0	0	0	0	0	0	0	0	0	0	0	0	0	0	0	4290	4577	2219	1199
piR-10497	34	92	131	65	87	73	4	4	4	6	22	3	4	2	1	1	0	3	0	0	0	0	0	0	0	0	0	0	1	0	0	0	0	0	0	0	0	0	2	0	0	0	0	0	0	36	30	24	5
piR-10498	0	0	1	0	0	0	0	0	0	0	0	0	0	0	0	0	1	0	0	0	1	0	0	0	0	0	0	0	0	0	0	0	0	0	1	2	0	0	0	0	0	0	0	0	0	0	0	0	1
piR-10499	0	25	30	64	37	87	11	5	1	0	2	0	0	0	0	0	4	5	3	4	1	3	4	9	11	7	18	2	0	1	0	0	2	8	0	6	1	1	7	6	1	1	0	3	2	481	576	155	122
piR-105	24	95	126	64	16	54	2	0	0	0	0	0	0	0	0	0	1	10	1	0	0	0	2	2	2	0	0	0	0	0	0	0	3	6	1	0	0	0	2	0	0	0	0	0	0	89	126	22	9
piR-1050	2	8	12	32	20	20	0	5	6	1	0	2	0	2	2	0	0	0	0	0	0	0	0	2	0	0	0	0	17	0	0	0	0	4	0	3	0	0	0	0	0	0	3	6	3	160	146	127	24
piR-10500	3	14	22	4	3	10	0	0	0	0	0	0	0	0	0	0	0	0	0	0	0	0	0	0	0	0	0	0	0	0	0	0	0	0	0	0	0	0	0	0	0	0	0	0	0	0	0	1	0
piR-10501	0	1	2	0	0	0	0	0	0	0	0	0	0	0	0	0	0	0	1	0	0	0	0	1	0	0	1	0	0	0	0	0	0	0	0	0	0	1	0	0	0	0	0	1	0	0	2	0	0
piR-10502	4	37	26	33	61	43	7	3	0	8	3	6	5	4	2	1	0	1	1	0	0	0	0	0	0	0	0	3	2	0	1	1	0	0	2	0	0	1	1	0	1	0	1	2	0	5	7	8	1
piR-10503	5	29	22	44	24	44	0	0	0	0	0	0	0	0	0	0	1	2	0	0	0	0	0	0	0	0	0	0	0	0	0	0	0	0	1	0	0	0	0	0	0	0	0	0	0	27	40	15	11
piR-10504	342	161	127	320	292	211	36	22	11	4	10	10	11	26	12	11	18	11	8	0	6	3	2	7	22	5	17	65	66	103	25	11	18	8	10	9	8	1	6	4	12	0	10	67	17	186	148	231	43
piR-10505	16	50	33	17	24	45	18	25	8	10	7	8	20	27	17	21	44	97	24	7	22	5	18	23	22	8	8	22	15	15	42	41	46	31	25	52	4	10	30	20	11	12	4	34	3	2536	4112	1971	364
piR-10508	0	0	0	0	0	0	0	0	0	0	0	0	0	0	0	0	0	0	0	0	0	0	30	0	0	0	0	0	0	0	0	0	0	0	0	0	0	0	0	0	0	0	0	0	0	0	0	0	0
piR-10509	0	0	0	0	0	0	0	0	0	0	0	0	0	0	0	0	0	0	0	0	0	0	0	0	0	0	0	0	0	0	0	0	0	0	0	0	11	0	0	0	0	0	0	0	0	0	0	0	0
piR-10510	2247	3925	4886	13434	6724	12414	269	233	120	75	65	75	93	135	121	22	71	101	64	14	19	17	0	28	97	40	86	65	76	98	44	63	75	67	24	62	0	24	82	36	50	16	15	76	20	4174	6008	3227	556
piR-10511	13	39	49	19	30	30	2	2	1	1	1	0	0	0	0	5	6	5	8	1	0	0	5	4	3	1	0	4	2	4	27	3	11	5	1	3	2	1	2	2	0	2	0	7	1	314	385	284	95
piR-10512	0	72	92	48	23	63	0	0	0	0	0	3	0	0	0	0	0	1	0	0	0	0	0	1	0	0	0	0	0	0	0	1	0	0	0	0	0	0	0	0	0	0	0	0	0	47	34	14	11
piR-10513	0	1	2	1	0	0	2	0	0	0	0	0	0	0	0	0	0	0	0	0	0	0	0	0	0	0	0	0	0	0	0	0	0	0	0	0	0	0	0	0	0	0	0	0	0	1	0	1	0
piR-10514	6	2	9	1	4	4	1	0	2	0	0	1	0	0	0	0	0	0	0	0	0	0	1	0	0	0	0	0	0	0	0	0	0	0	1	0	0	0	0	0	0	0	0	0	0	3	3	3	2
piR-10515	65	207	253	91	36	109	6	4	4	4	4	4	3	2	8	1	0	2	0	2	0	1	1	0	2	1	0	9	1	2	1	0	0	1	0	0	0	0	2	0	0	0	0	4	0	19	19	12	6
piR-10516	0	0	0	0	3	1	0	0	0	0	0	0	0	0	0	0	0	0	0	0	0	0	0	0	0	0	0	0	0	0	0	0	0	0	0	0	0	0	0	0	0	0	0	0	0	3	1	0	0
piR-10518	0	0	0	0	0	0	0	1	1	0	0	0	0	0	0	0	1	0	0	1	0	0	0	0	0	0	0	0	0	0	0	1	0	0	0	0	1	0	0	0	0	0	0	0	0	0	0	0	0
piR-10519	202	513	649	650	280	662	10	16	9	6	4	4	2	1	0	1	2	1	1	1	1	0	2	0	1	0	1	18	4	10	4	1	0	0	2	0	1	0	1	0	2	0	1	5	2	46	35	21	14
piR-1052	6	7	13	0	0	3	7	15	7	3	1	0	16	34	20	2	5	1	5	1	0	0	6	2	8	4	2	13	22	8	1	1	3	3	1	6	0	2	5	1	3	0	3	9	3	40	45	32	5
piR-10520	19	96	108	141	37	135	13	16	8	2	5	5	9	11	9	0	0	8	0	0	1	0	2	1	0	1	1	0	0	0	0	1	1	2	0	2	0	0	1	0	0	0	0	1	0	18	19	15	5
piR-10521	0	0	2	3	0	0	0	0	0	0	0	0	0	0	0	1	1	0	0	0	0	0	0	0	0	0	0	0	0	0	0	0	0	1	0	0	0	0	0	0	0	0	0	0	0	2	3	1	0
piR-10522	0	1	1	0	5	0	0	0	0	0	1	0	0	0	0	0	0	0	0	0	0	0	0	0	1	0	0	0	3	0	0	0	0	1	0	0	0	0	1	0	0	0	0	3	0	14	14	5	5
piR-10523	4	25	13	10	16	23	4	2	2	0	0	6	2	4	2	0	0	0	0	0	0	0	1	1	0	0	1	1	1	0	0	0	0	1	0	0	0	0	1	0	1	0	0	1	0	0	2	2	2
piR-10524	10	48	40	28	35	41	0	1	0	0	0	0	1	1	0	1	3	6	3	4	2	1	4	1	3	1	0	3	3	2	2	2	2	1	2	3	0	1	6	5	2	3	1	3	0	105	190	79	23
piR-10525	2	34	11	33	13	34	0	0	0	1	0	0	0	0	0	0	0	0	1	1	0	2	0	0	0	0	0	0	0	0	0	0	0	3	0	0	1	2	1	0	0	0	0	0	0	2	1	1	2
piR-10526	2	0	2	8	10	10	2	5	3	1	0	2	1	1	0	0	0	0	1	0	0	0	0	0	0	0	0	0	0	0	0	2	0	1	1	0	1	0	0	0	0	0	0	0	0	20	16	4	2
piR-10528	6	0	0	0	0	0	0	0	0	0	0	0	0	0	0	0	0	0	0	0	3	0	0	0	0	0	0	0	7	0	0	0	0	0	0	0	0	0	0	0	9	0	0	0	5	0	0	0	0
piR-10529	0	24	20	95	60	96	14	19	9	11	3	14	4	6	15	0	0	6	4	1	0	1	0	2	0	5	4	0	0	9	8	4	8	0	0	0	0	0	4	0	0	0	3	15	0	14	22	19	4
piR-1053	0	0	0	0	0	0	0	0	0	0	0	0	0	0	0	0	1	0	0	0	0	0	0	0	0	1	0	0	0	0	0	0	0	0	0	0	0	0	0	0	0	0	0	0	0	0	0	0	0
piR-10530	1320	3906	5280	3336	1652	3691	0	0	0	3	0	2	0	0	0	0	0	0	1	0	0	0	0	0	0	0	0	0	0	0	0	0	0	0	0	0	0	0	0	1	0	0	1	1	1	113	111	56	28
piR-10531	2	8	4	1	0	0	0	0	0	0	0	0	0	0	0	0	0	0	1	0	0	1	1	0	0	1	0	0	2	1	0	0	0	0	1	0	0	0	0	0	1	0	0	2	0	18	21	4	5
piR-10532	3	6	7	8	10	8	5	7	4	3	7	6	0	1	5	0	3	1	1	0	1	0	0	0	1	0	0	0	0	0	0	2	2	0	0	1	0	2	0	0	2	0	0	0	0	16	24	14	4
piR-10533	0	0	0	0	0	0	0	0	0	0	0	0	0	0	0	0	0	0	0	0	0	0	0	0	0	1	0	0	0	0	0	1	0	0	0	0	0	0	0	0	0	0	0	0	1	0	0	0	0
piR-10534	111	148	115	165	463	203	2	2	0	0	0	0	1	0	0	0	1	0	0	0	0	0	0	1	0	0	0	2	0	1	0	0	2	1	0	0	0	0	0	0	0	0	0	0	0	45	22	27	10
piR-10535	18	25	20	194	88	159	0	0	0	0	0	0	0	1	4	1	1	0	0	6	1	0	1	0	0	3	0	1	5	0	1	0	0	1	0	0	1	4	2	0	2	0	5	0	0	26	21	8	6
piR-10536	0	4	4	2	4	3	0	0	0	0	0	0	0	0	0	0	0	0	0	0	0	0	0	0	0	0	0	0	1	1	0	1	1	0	0	1	0	0	0	0	0	1	0	0	0	91	69	65	13
piR-10537	10	16	36	24	52	31	0	0	0	0	0	0	0	0	0	0	0	0	0	0	0	1	0	1	1	0	0	0	0	0	0	0	1	1	2	2	0	0	2	0	0	0	0	0	0	77	100	76	17
piR-10538	0	0	0	0	0	0	0	0	1	0	0	0	0	0	0	0	0	0	0	0	0	0	1	0	0	0	0	0	0	0	0	0	0	0	0	0	0	0	0	0	0	0	0	0	0	0	0	0	0
piR-1054	0	5	13	9	5	8	2	4	1	0	0	0	1	1	0	2	3	1	3	2	2	2	1	2	3	1	3	7	13	12	1	4	3	4	0	2	2	0	2	3	8	0	2	7	6	53	73	43	12
piR-10541	26	217	188	268	155	217	1	3	1	5	1	0	0	3	0	2	0	0	1	0	1	1	2	0	1	1	0	0	2	0	3	1	2	0	0	0	2	1	1	0	0	0	0	1	0	93	112	64	29
piR-10542	1	4	6	3	2	5	0	0	0	0	0	0	0	0	0	1	0	3	1	1	2	0	1	0	1	2	1	0	1	2	0	0	0	0	0	0	0	1	1	1	1	1	0	1	1	81	91	26	17
piR-10543	10	109	90	140	53	195	2	3	4	4	4	10	3	12	9	0	6	3	0	1	7	1	2	0	1	0	3	0	0	1	2	0	0	1	2	0	0	0	0	1	2	0	0	1	0	902	1031	735	13
piR-10544	11	35	33	43	25	47	3	2	0	1	0	1	0	1	0	0	0	1	1	0	1	0	0	0	0	1	0	1	0	0	1	0	1	0	0	0	0	1	2	3	0	0	0	1	1	15	17	10	6
piR-10545	0	1	0	3	0	1	0	0	0	0	0	0	1	0	0	0	0	0	0	0	0	0	0	0	0	0	0	0	1	0	0	0	0	0	0	0	0	0	0	0	2	0	0	0	0	0	1	1	1
piR-10546	7	23	36	88	54	65	1	0	1	1	0	2	0	0	0	0	1	0	1	0	0	0	0	1	0	0	0	0	0	0	0	0	4	0	0	0	0	0	1	0	0	0	0	0	0	20	23	1	2
piR-10547	18	174	208	257	119	285	0	0	3	4	1	2	0	0	1	0	0	0	0	0	0	0	0	1	0	0	0	0	0	0	0	0	0	0	0	0	0	0	0	0	0	0	0	0	0	169	233	10	15
piR-10548	16	40	73	8	12	14	0	2	0	0	0	2	1	0	0	0	0	0	0	0	0	0	0	1	0	1	0	0	0	0	0	0	0	0	0	0	0	1	1	1	0	0	0	1	0	27	42	15	6
piR-10549	0	24	37	0	0	16	0	0	0	0	0	0	0	0	0	0	0	2	0	0	0	0	0	1	0	0	0	0	0	0	0	0	0	0	0	2	0	0	0	1	0	1	2	0	0	0	0	0	0
piR-1055	0	0	0	0	0	5	0	0	0	0	0	0	0	0	0	0	0	0	2	0	0	0	0	0	2	1	3	0	2	2	3	0	0	0	0	0	0	0	0	0	0	0	0	1	0	0	1	0	0
piR-10550	1	0	2	0	0	1	8	4	4	5	6	10	8	0	3	0	0	0	1	0	0	0	0	0	0	0	1	0	0	0	0	0	2	0	0	0	0	0	1	1	1	0	0	1	0	0	0	2	0
piR-10551	0	25	15	0	0	0	0	3	0	2	0	3	0	2	3	0	3	0	0	0	0	0	0	0	0	0	0	0	0	0	0	4	0	0	1	2	0	0	0	0	0	0	0	0	0	87	75	12	0
piR-10552	2	7	19	16	11	3	0	0	0	0	0	0	0	0	0	2	0	0	0	0	0	0	0	0	0	0	0	2	0	1	0	0	0	0	0	0	0	0	0	0	0	0	0	0	0	3	1	2	2
piR-10553	0	0	0	0	0	0	0	0	0	0	0	0	0	0	0	0	0	0	0	0	0	0	0	0	0	0	0	0	0	0	0	0	0	0	1	0	0	0	0	0	0	0	0	0	0	0	1	2	0
piR-10554	0	0	0	0	0	0	1	9	0	0	2	1	3	3	1	2	0	0	0	2	0	0	6	0	0	3	0	3	0	4	0	0	0	0	6	0	0	2	0	0	1	0	1	4	1	0	0	0	0
piR-10555	33	62	81	163	98	178	0	0	4	0	0	0	0	0	0	0	12	29	5	0	3	0	0	14	6	0	5	0	11	0	26	16	24	17	0	10	5	0	2	2	0	3	0	0	0	659	731	488	115
piR-10556	627	654	835	2145	1655	2390	13	15	9	6	1	2	39	75	31	13	12	5	4	2	3	0	1	1	0	2	1	4	5	1	18	28	13	11	11	8	6	5	5	1	0	3	0	4	1	309	393	185	235
piR-10557	0	0	2	0	3	1	41	29	24	19	19	19	24	45	40	5	10	17	5	6	3	1	3	5	5	4	5	7	14	8	1	8	12	3	4	10	0	1	6	4	5	5	1	13	4	88	78	61	15
piR-10558	3	6	5	3	0	6	5	3	2	10	6	18	1	2	0	0	0	2	0	0	0	0	0	0	1	0	0	1	1	0	1	1	0	2	0	0	0	0	2	0	2	0	1	4	5	22	25	15	5
piR-10559	5	23	17	24	29	23	0	0	0	0	0	0	0	0	0	0	0	1	2	0	0	0	1	0	0	0	0	1	1	0	1	1	1	2	2	1	0	0	0	0	0	0	0	0	0	16	30	14	5
piR-1056	11	5	12	2	0	2	2	10	0	0	3	3	0	2	2	0	3	0	0	0	1	1	0	0	0	0	1	1	0	0	1	1	1	1	0	1	0	0	0	0	0	0	0	0	0	10	9	10	4
piR-10560	0	0	0	0	119	0	0	0	0	0	0	0	0	0	0	0	0	0	0	0	0	0	0	0	0	0	0	0	0	0	4	0	0	0	0	0	0	0	0	0	0	0	0	0	0	0	0	0	0
piR-10561	0	0	0	0	0	0	0	0	0	0	0	0	0	0	0	0	0	0	0	0	0	0	0	1	0	0	0	0	0	1	0	0	0	1	0	0	0	0	0	0	0	0	0	0	0	0	0	2	0
piR-10562	12	20	33	5	7	8	0	0	0	0	0	0	0	0	0	1	0	1	1	0	2	0	0	0	0	1	3	1	6	3	1	0	0	1	1	3	1	0	0	0	0	0	0	2	1	33	24	28	4
piR-10563	2	1	0	0	0	0	0	0	0	0	0	0	0	0	0	0	0	0	0	0	2	0	0	0	0	0	0	0	0	0	0	0	0	1	0	0	0	0	1	0	0	0	0	0	0	0	0	0	0
piR-10565	0	0	9	6	11	16	2	11	9	3	5	4	7	1	0	0	0	5	1	0	0	0	0	0	0	0	0	0	2	3	0	0	0	0	0	0	0	0	0	0	0	0	0	0	0	0	0	0	0
piR-10566	3	8	1	0	3	3	1	0	2	2	1	1	0	0	0	0	0	0	0	1	0	0	0	0	0	0	0	0	0	0	0	0	0	0	0	0	0	0	0	0	0	0	0	0	0	2	1	5	0
piR-10567	0	4	4	0	0	1	0	0	0	1	1	1	0	0	0	0	0	0	0	0	0	0	0	0	1	0	0	0	0	0	0	0	0	0	0	0	0	0	0	0	5	0	1	1	2	3	4	2	2
piR-10568	63	147	167	94	91	80	1	1	1	1	2	1	3	1	8	0	0	0	0	0	0	0	0	0	0	0	0	0	1	0	0	0	0	0	0	0	0	0	0	0	0	0	0	0	0	4	6	8	2
piR-10569	25	24	47	732	595	934	0	0	0	0	0	0	0	1	1	3	3	0	1	1	1	0	2	0	0	0	0	2	0	0	3	5	11	3	2	8	1	0	4	0	1	1	0	0	0	1	2	6	8
piR-1057	3	6	5	3	4	0	0	0	0	0	0	0	0	0	0	0	1	0	0	0	0	0	0	0	0	0	0	0	0	0	2	0	0	0	0	0	0	0	0	0	0	0	0	0	0	5	4	6	2
piR-10570	5	9	21	28	2	25	1	1	2	0	1	0	0	0	2	0	0	0	0	2	0	0	0	0	0	0	1	0	0	0	0	0	0	0	0	0	0	0	0	0	0	0	0	0	0	9	2	0	0
piR-10571	41	160	171	82	31	92	24	19	9	4	2	5	5	0	1	0	0	0	0	0	0	0	0	0	1	0	0	1	0	0	0	0	0	1	0	0	0	0	1	0	0	0	0	0	0	15	7	1	1
piR-10572	0	1	0	0	0	0	0	0	0	0	0	0	0	0	0	0	1	0	2	0	0	0	0	0	0	0	0	0	0	0	0	0	0	0	0	0	0	0	0	0	0	0	0	0	0	0	2	1	0
piR-10573	0	0	0	0	0	0	0	1	0	0	0	0	0	0	0	0	1	1	0	0	1	0	0	0	0	0	1	0	0	0	0	0	0	0	0	0	1	2	0	0	1	0	0	0	0	2	0	1	0
piR-10574	9	9	9	1	4	4	0	0	0	0	0	0	0	0	0	0	0	2	0	2	0	0	2	1	0	0	0	0	0	0	0	0	3	0	0	0	0	0	0	2	0	1	2	0	2	4	17	0	3
piR-10575	0	0	0	0	0	6	0	0	0	0	0	0	0	0	0	0	0	0	0	0	0	1	0	0	0	0	0	0	0	0	2	0	0	0	0	0	1	0	0	0	0	0	0	0	0	0	0	0	0
piR-10576	0	0	0	0	0	0	0	0	0	0	0	1	0	0	0	0	0	0	0	0	0	0	0	0	0	0	0	0	0	0	0	0	0	0	0	0	0	0	0	0	0	0	0	0	0	0	0	0	0
piR-10577	0	0	0	0	0	0	0	0	0	0	0	0	0	0	0	0	0	0	0	0	0	0	0	0	0	2	0	5	0	0	0	0	0	0	0	0	0	0	0	0	0	0	2	0	0	0	0	0	0
piR-10578	0	0	0	0	17	14	2	0	2	0	0	0	0	0	0	0	19	0	0	8	0	0	0	12	0	0	0	0	0	0	48	0	0	0	14	10	0	7	0	5	5	0	0	0	0	281	346	326	164
piR-10579	0	0	0	0	0	0	0	0	0	2	0	0	0	52	58	0	0	0	0	0	0	0	0	0	0	0	0	0	0	0	0	0	0	0	0	0	0	0	0	7	0	0	0	0	0	0	0	0	0
piR-1058	2	2	0	3	9	3	60	115	49	60	31	40	26	19	18	28	41	61	46	248	227	51	109	38	15	8	24	18	14	7	65	124	32	76	121	195	65	68	58	33	42	36	2	11	1	26	12	22	216
piR-10580	6	7	19	19	5	14	0	3	1	2	1	1	2	1	1	0	0	1	0	1	0	0	0	2	0	1	0	0	1	1	0	1	1	3	0	2	0	0	0	0	0	1	0	0	0	45	31	32	7
piR-10581	3	0	0	0	0	0	0	0	0	0	0	0	0	0	0	0	0	0	0	0	0	0	0	0	0	0	0	0	0	0	1	0	1	0	1	0	0	0	0	0	0	0	0	0	1	0	0	0	0
piR-10582	0	0	0	0	0	0	0	0	0	0	0	0	0	0	0	0	2	0	0	0	0	0	0	0	0	0	0	0	0	0	0	0	0	1	0	0	0	0	0	0	0	0	0	0	0	0	0	3	0
piR-10583	0	10	18	24	25	18	0	0	0	0	0	0	0	0	0	0	0	0	0	0	0	0	0	0	0	0	0	0	0	0	0	0	0	0	0	0	0	0	0	0	0	0	0	0	0	10	7	0	1
piR-10584	2	0	0	0	0	0	2	0	2	0	0	0	0	1	0	0	0	0	0	0	0	0	0	0	0	0	0	1	0	0	1	0	0	0	0	0	0	0	0	0	0	0	0	0	0	1	0	0	0
piR-10585	5	20	16	12	15	15	0	1	0	1	0	2	0	0	0	0	1	1	0	0	0	0	0	1	0	0	0	0	0	0	0	1	1	1	0	1	0	0	1	1	0	0	0	2	0	48	58	33	6
piR-10586	2	1	0	0	2	3	0	0	1	0	0	0	0	0	0	1	0	0	1	0	0	0	0	0	0	0	0	0	0	0	0	0	1	0	0	1	0	0	0	0	0	0	0	0	0	13	0	4	0
piR-10587	19	21	17	22	7	11	15	15	7	4	15	1	4	0	2	2	3	4	2	2	0	0	1	0	5	1	14	1	2	1	0	3	1	2	0	1	0	2	4	0	2	0	0	0	1	169	149	98	44
piR-10588	76	180	92	110	363	132	100	131	66	87	89	181	76	98	34	253	532	152	328	144	242	125	194	78	239	148	387	3257	5344	5339	359	239	133	90	429	403	94	124	119	129	1400	39	9548	15978	9838	276	104	81	3339
piR-10589	0	0	0	1	0	2	0	0	1	0	0	0	0	0	0	0	1	0	1	0	0	0	0	0	0	0	0	0	1	0	0	0	1	0	0	0	0	0	0	0	0	0	0	0	0	0	0	0	1
piR-1059	1116	4583	5087	19227	10487	20981	526	298	213	49	31	35	383	640	374	10	33	24	46	13	9	6	29	13	44	15	53	194	134	224	17	6	32	12	11	25	13	5	47	11	31	28	19	84	30	185	123	82	44
piR-10590	0	0	0	0	0	1	0	1	0	0	0	0	0	1	0	0	0	2	0	0	0	0	0	0	3	0	0	1	0	1	0	1	1	1	0	0	0	0	0	0	0	0	0	3	0	42	58	20	12
piR-10591	132	284	387	124	78	111	1	2	0	0	1	0	0	7	4	0	0	1	0	0	1	0	0	0	0	0	0	0	1	0	0	0	0	0	0	0	0	0	0	0	0	0	0	0	0	65	80	43	14
piR-10592	1	17	13	27	29	32	1	0	0	0	0	0	0	0	0	0	0	0	0	0	0	0	0	0	0	0	0	0	0	0	0	0	0	0	0	0	0	0	0	0	0	0	0	0	0	4	3	3	0
piR-10593	1	17	0	33	9	20	0	1	1	1	0	4	0	0	0	0	0	0	0	0	0	0	0	0	0	0	0	0	0	0	0	0	0	2	0	0	0	0	0	0	0	0	0	0	0	3	2	3	4
piR-10594	0	1	0	0	3	0	0	0	0	0	0	0	0	0	0	0	0	0	0	0	0	0	0	0	0	0	0	0	0	0	0	0	0	0	0	0	0	0	0	0	0	0	0	0	0	0	0	0	0
piR-10595	2	26	21	32	8	28	0	0	1	0	0	0	0	0	0	0	0	0	0	1	0	0	0	0	0	0	0	0	0	0	0	0	1	0	0	0	1	0	0	0	0	0	0	0	0	1	1	2	1
piR-10596	151	64	114	61	172	77	4	6	4	2	2	7	2	2	0	0	0	0	0	0	0	0	0	0	0	0	0	0	0	0	0	0	0	1	0	0	0	0	0	0	0	0	0	0	0	21	20	19	3
piR-10597	4522	6217	7194	7269	8403	8131	13	9	7	9	16	6	4	4	9	0	1	3	4	0	0	1	1	0	0	2	0	0	0	1	3	5	1	1	2	2	0	1	1	1	0	1	0	7	0	151	175	112	84
piR-10598	0	0	1	0	0	0	0	0	0	0	0	0	0	0	0	3	0	1	3	1	0	0	0	3	0	0	1	3	1	4	0	0	2	0	1	0	0	0	3	0	0	1	0	0	1	5	4	1	7
piR-10599	7	425	279	695	242	724	8	18	8	1	0	8	3	3	0	0	3	1	2	0	0	0	1	0	4	3	2	9	18	11	6	8	5	9	1	7	3	0	1	2	4	0	3	10	0	101	112	39	30
piR-106	1	0	0	0	2	0	0	0	0	0	0	0	0	0	0	0	0	0	0	0	0	0	0	0	0	0	0	0	0	0	0	0	0	0	0	0	0	0	0	0	0	0	0	0	0	1	1	2	0
piR-1060	0	0	0	0	0	0	0	0	0	0	0	0	0	0	0	0	0	0	0	0	0	0	0	0	0	0	0	0	0	1	0	0	0	0	0	0	0	0	0	0	0	0	0	0	0	0	0	0	0
piR-10600	1	2	1	0	6	0	0	0	0	0	1	1	0	0	1	0	0	0	0	0	0	0	0	0	0	0	0	0	0	0	0	0	0	0	0	0	1	0	0	0	0	0	0	0	0	0	0	1	1
piR-10601	0	17	11	9	8	14	1	1	0	0	5	0	1	2	1	0	0	0	0	0	0	1	1	0	0	0	0	0	1	1	2	0	1	0	0	0	0	0	0	1	0	0	0	0	2	3	7	1	0
piR-10602	87	155	212	147	100	212	53	55	42	36	24	32	23	36	36	3	6	6	9	0	2	1	0	1	1	5	1	3	1	0	3	9	12	8	0	4	2	1	5	1	0	3	0	1	2	776	952	436	120
piR-10603	0	0	0	0	0	0	0	0	0	0	0	0	0	0	0	0	0	0	0	0	0	0	0	0	0	0	0	0	0	0	0	0	0	0	0	0	0	0	0	0	0	0	0	0	0	0	0	0	0
piR-10604	7	42	58	51	15	61	6	3	5	3	2	2	6	1	6	0	0	0	1	0	0	0	0	0	0	0	0	0	0	0	0	0	0	0	0	0	0	0	0	0	0	0	0	0	0	119	87	52	17
piR-10605	16	66	45	24	48	50	1	3	1	0	0	0	0	1	0	0	0	2	1	0	0	3	1	0	2	0	2	1	1	1	3	1	0	1	0	2	1	0	5	0	1	1	0	0	0	7	11	6	3
piR-10606	4	2	5	2	0	5	0	0	0	1	0	0	0	0	0	0	0	0	0	0	0	0	0	0	0	0	0	0	0	0	0	0	0	0	0	0	0	0	0	0	0	0	1	0	0	11	4	3	0
piR-10607	0	9	4	3	6	3	0	0	0	0	1	0	0	0	0	0	0	1	0	0	0	0	0	0	0	0	0	0	0	0	0	0	0	0	0	1	0	0	0	0	0	0	0	0	0	13	7	8	3
piR-10608	0	5	4	2	8	1	0	1	0	0	0	0	0	0	0	0	0	1	0	0	0	0	0	0	0	0	0	0	0	0	0	1	1	0	1	0	1	0	0	0	0	1	0	0	0	13	15	14	1
piR-10609	0	0	0	0	0	0	0	0	1	0	0	0	0	0	0	0	0	0	0	0	0	0	0	0	0	0	0	0	0	0	0	0	0	0	0	0	0	0	0	0	0	0	0	0	0	0	0	0	0
piR-1061	2	0	0	0	0	0	2	4	0	1	0	0	0	0	3	0	4	0	2	0	4	1	1	1	2	1	1	0	0	0	1	0	1	0	0	3	2	1	3	1	1	1	0	0	0	0	0	0	2
piR-10610	1	75	62	60	20	59	0	0	0	1	0	0	0	1	0	0	0	0	0	0	0	0	0	0	0	0	0	0	0	0	0	0	0	0	0	0	0	0	0	0	0	0	0	0	0	34	34	11	15
piR-10611	0	1	1	1	0	0	8	5	0	2	2	2	3	4	3	0	0	0	0	0	0	0	0	0	0	0	0	0	0	0	0	0	0	0	0	0	0	0	0	0	1	0	0	3	0	0	0	0	0
piR-10612	6	13	16	6	7	12	0	1	1	0	1	0	0	0	0	0	0	0	1	0	0	0	0	0	0	0	0	1	0	0	1	0	0	1	0	0	0	0	0	0	2	0	0	0	0	16	27	9	2
piR-10613	0	0	0	0	0	0	0	0	0	0	0	0	0	0	0	0	0	0	0	0	0	0	0	0	0	0	0	0	0	0	0	0	0	0	0	0	0	0	0	0	0	0	0	0	0	0	0	0	0
piR-10614	3	3	5	9	2	1	1	0	0	0	0	0	0	0	0	0	1	0	0	0	0	0	0	1	0	0	0	0	0	0	0	0	0	0	1	0	0	0	0	0	0	0	0	0	0	10	17	5	0
piR-10615	0	0	0	0	0	0	0	0	0	0	0	0	0	0	0	0	0	1	0	0	0	0	0	0	0	0	0	0	0	0	0	0	0	0	0	0	0	0	0	0	0	0	0	0	0	0	0	0	0
piR-10616	0	0	0	0	0	0	0	0	0	0	0	0	0	0	0	0	0	0	0	0	1	0	0	0	0	0	0	0	0	0	0	0	0	0	0	0	0	0	0	0	0	0	0	1	0	0	0	0	0
piR-10617	5	59	49	64	15	77	0	0	0	0	0	0	0	0	0	0	0	0	0	0	0	0	0	0	0	0	0	0	0	0	0	0	0	0	0	0	0	0	0	0	0	0	0	0	0	69	87	21	11
piR-10618	0	0	0	0	0	0	1	1	0	0	0	0	0	0	0	0	1	0	0	2	2	1	1	0	0	0	0	0	0	0	3	0	0	0	0	2	0	1	0	1	0	0	0	0	0	0	0	0	0
piR-10619	3	91	31	21	16	23	0	0	0	1	0	0	1	0	0	0	1	0	0	0	0	0	0	0	0	0	0	1	1	1	0	0	0	1	0	0	0	0	0	1	0	0	0	3	0	464	754	415	129
piR-1062	0	0	0	1	0	0	0	0	0	0	0	0	0	0	0	1	1	0	0	0	0	0	0	0	0	0	0	0	0	0	1	0	0	0	0	0	0	0	1	0	0	1	0	0	0	6	10	9	0
piR-10620	1	6	1	1	0	1	0	0	0	0	0	0	0	0	0	0	0	0	0	0	0	0	0	0	0	0	0	0	0	0	0	0	0	0	0	0	0	0	0	0	0	0	0	0	0	3	5	1	0
piR-10621	0	2	0	3	4	2	0	2	1	0	0	0	0	0	0	1	8	14	7	2	2	0	3	6	2	2	5	12	17	10	4	4	6	4	1	2	0	0	6	2	0	2	2	10	2	87	101	57	16
piR-10622	0	0	0	0	0	0	0	0	0	0	0	0	0	0	0	1	0	0	0	0	0	0	0	0	0	0	0	0	0	0	0	0	0	1	0	0	0	0	0	0	0	0	0	0	2	0	0	0	0
piR-10623	104	299	321	100	95	108	1	4	0	0	0	1	2	0	0	0	3	1	1	0	0	2	2	0	8	1	9	5	2	3	2	2	1	0	4	5	0	1	3	1	3	0	1	10	0	633	594	468	181
piR-10624	0	0	0	0	0	1	0	0	0	0	0	0	0	0	0	0	0	0	0	0	0	0	0	0	0	0	0	0	0	0	0	0	0	0	0	0	0	0	0	0	0	0	0	0	0	1	0	0	0
piR-10625	1	1	0	0	0	0	0	0	0	0	0	0	0	0	0	0	0	1	0	0	1	0	0	0	0	0	0	1	0	0	0	0	0	0	0	1	0	0	0	0	0	0	0	0	0	2	3	7	2
piR-10626	5	13	21	28	14	23	2	0	0	0	0	0	0	0	0	0	0	1	0	0	0	1	0	0	0	0	0	0	0	0	0	0	0	0	0	0	0	0	0	0	0	1	0	1	0	20	17	14	0
piR-10627	0	1	0	0	0	0	1	3	2	0	0	0	0	0	0	0	1	0	1	1	0	2	0	1	1	0	0	0	1	1	0	0	1	0	1	1	0	0	4	1	0	0	0	0	0	5	1	0	1
piR-10628	0	0	0	0	0	0	2	0	0	0	0	0	0	0	0	0	0	1	1	0	1	1	1	0	1	0	1	0	0	0	0	0	0	0	1	0	0	1	1	0	0	0	0	0	0	0	0	0	0
piR-10629	0	0	0	0	0	0	0	0	0	0	0	0	0	0	0	0	1	0	0	0	0	0	0	0	0	0	0	0	0	0	0	0	0	0	0	0	0	0	0	0	0	0	0	0	0	0	0	0	0
piR-1063	0	0	1	0	0	0	0	1	1	0	2	0	3	0	0	0	0	1	0	0	0	1	0	1	0	0	0	1	0	1	0	0	0	0	0	0	0	0	0	0	0	0	0	0	0	7	7	2	1
piR-10631	1	0	3	1	3	1	0	2	0	0	0	0	1	0	0	0	0	0	0	0	0	0	0	0	0	0	0	0	0	0	0	0	0	1	0	1	0	0	0	0	0	0	0	0	0	6	8	3	0
piR-10632	8	18	14	13	29	21	0	0	0	0	0	0	0	0	0	0	7	3	3	1	3	1	1	2	0	0	1	0	2	0	0	3	0	0	3	4	1	1	1	0	0	0	0	0	0	43	46	64	23
piR-10633	1	0	1	0	0	1	0	0	0	0	0	0	0	0	0	0	0	0	0	0	0	0	0	0	0	0	0	0	0	0	0	0	1	0	0	0	0	0	0	0	0	0	0	0	0	3	0	0	1
piR-10634	0	0	0	0	0	0	0	0	0	0	0	0	0	0	0	0	0	0	0	0	0	0	0	0	0	0	0	0	1	0	0	0	0	0	0	0	0	0	0	0	0	0	0	0	0	0	0	0	0
piR-10635	2	5	13	22	20	15	3	8	1	3	6	0	2	1	2	0	2	1	1	4	6	0	4	1	0	1	0	0	1	0	1	3	0	3	0	2	1	1	0	2	2	0	1	1	0	175	174	101	29
piR-10636	2	7	5	3	8	5	0	0	0	0	0	0	0	0	0	0	2	0	0	0	0	0	0	0	0	0	0	0	0	0	1	0	0	0	0	0	2	0	2	0	1	0	0	0	0	6	2	4	1
piR-10637	2	2	1	1	5	6	1	0	0	0	2	1	0	0	0	0	3	0	1	0	0	0	0	0	0	0	0	2	0	0	0	0	3	2	3	2	1	1	0	0	0	3	0	0	0	7	15	8	3
piR-10638	0	0	0	0	0	0	0	0	0	0	0	0	0	0	0	0	0	0	0	1	0	0	0	0	1	0	1	0	0	0	0	1	0	1	0	0	0	1	1	2	0	1	0	0	0	0	0	0	0
piR-10639	1	2	6	2	3	4	0	0	0	0	0	0	0	0	0	0	0	0	0	0	0	0	0	0	0	0	0	1	0	0	1	0	0	0	0	0	0	0	0	0	0	0	0	0	0	1	4	0	0
piR-1064	0	0	0	0	0	0	38	0	18	0	18	15	0	11	11	0	0	0	0	0	0	2	0	0	0	0	0	0	73	0	0	0	0	0	0	0	0	0	0	0	0	0	0	0	0	0	0	0	0
piR-10640	0	0	0	0	0	0	0	0	0	0	0	0	0	0	0	0	7	3	1	8	5	1	1	0	0	1	0	0	0	0	2	2	5	1	3	4	1	4	2	0	0	2	0	0	0	0	0	0	1
piR-10641	0	19	15	9	4	4	0	0	0	0	0	0	0	4	0	0	0	0	0	0	0	1	0	0	0	1	0	0	6	0	0	3	0	0	0	0	0	0	0	0	0	0	0	0	0	0	0	0	0
piR-10642	0	0	0	0	0	0	0	0	0	0	0	0	0	0	0	0	0	0	0	0	0	0	0	2	0	0	0	0	0	0	0	0	0	0	0	0	0	0	0	0	0	0	0	0	0	0	0	0	0
piR-10643	8	13	16	4	0	17	11	11	7	15	7	9	8	0	9	3	12	9	6	1	2	0	2	0	3	0	4	6	0	7	7	0	7	6	6	3	0	0	5	3	1	2	2	5	1	72	88	62	25
piR-10644	1	0	1	1	0	0	0	0	0	0	0	0	0	0	0	0	0	0	1	0	0	0	0	0	0	1	0	0	0	0	1	1	0	0	0	1	0	0	0	0	0	0	0	0	0	6	3	6	0
piR-10645	0	0	0	0	0	0	0	0	0	0	0	2	0	0	0	0	0	0	0	0	0	0	0	0	0	0	0	1	2	0	0	0	0	0	0	0	0	2	0	0	0	0	0	0	2	0	0	0	0
piR-10646	2	22	8	13	4	7	16	8	4	3	6	0	4	7	9	0	0	8	3	5	2	0	1	2	0	0	1	0	0	3	10	0	2	0	2	5	1	0	4	3	1	2	0	3	0	145	135	81	27
piR-10647	8	45	64	26	7	28	13	12	15	8	4	5	9	17	12	0	4	4	4	0	1	0	4	2	5	6	0	13	10	0	0	10	6	2	0	5	0	0	6	0	5	5	2	12	2	239	245	180	72
piR-10648	0	1	4	0	0	0	0	0	0	0	0	0	0	0	0	0	0	0	0	0	0	0	0	0	0	0	0	0	0	0	0	0	0	0	0	0	0	0	0	0	0	0	0	0	0	0	0	0	0
piR-10649	1	13	21	17	2	19	1	3	2	0	0	2	1	0	2	0	0	0	0	0	0	0	0	1	7	1	2	1	1	4	1	0	1	0	0	0	0	0	1	0	0	0	0	0	0	8	11	3	2
piR-1065	35	159	157	64	222	131	0	31	0	12	0	0	6	0	0	13	18	12	25	5	13	0	10	7	38	12	17	39	0	49	34	36	30	16	8	24	16	4	11	16	16	7	15	43	21	1349	1364	542	195
piR-10650	1	41	18	2	69	7	1	0	0	0	0	0	0	0	0	0	6	3	1	0	0	0	0	2	5	2	4	4	12	4	0	2	5	2	3	2	0	0	0	1	4	0	0	9	9	90	231	72	16
piR-10652	1	14	14	18	11	11	0	1	0	0	1	0	0	0	0	0	1	0	1	1	0	0	0	0	0	0	0	0	0	0	0	0	0	0	0	0	0	0	1	0	0	0	0	0	0	4	3	1	2
piR-10653	0	0	0	0	0	1	0	0	0	0	0	0	0	0	0	0	0	0	0	0	1	0	0	0	0	0	0	0	0	0	1	0	0	0	0	0	0	0	0	0	0	0	0	0	0	2	1	1	0
piR-10654	0	9	13	2	1	1	3	9	15	4	1	1	2	4	4	0	2	1	1	0	0	0	0	0	0	0	0	0	0	0	0	0	1	0	0	3	0	0	0	0	0	0	0	1	0	15	33	7	5
piR-10655	24	79	117	118	71	96	2	0	0	0	6	0	5	0	0	0	0	0	0	0	0	0	0	0	0	0	1	0	0	0	0	0	0	0	0	2	0	0	0	0	0	1	0	1	0	265	352	91	70
piR-10656	79	440	275	406	333	460	4	4	2	8	8	2	7	3	5	2	2	5	1	1	1	0	0	2	1	0	0	1	1	3	0	0	2	1	1	4	1	0	0	0	0	0	2	1	0	160	120	69	31
piR-10657	51	432	221	249	249	249	1	1	0	0	0	0	0	0	0	0	0	0	0	0	0	0	0	0	0	0	0	0	0	0	0	0	0	0	0	0	0	0	0	0	0	0	0	0	0	20	14	3	0
piR-10658	12	3	27	15	8	9	0	1	1	0	0	0	0	0	0	0	0	1	0	0	0	0	0	0	0	0	0	0	0	0	0	0	0	0	0	0	0	0	0	0	0	0	0	0	0	24	29	21	5
piR-10659	3	16	13	1	9	7	0	0	0	0	0	0	0	0	0	0	0	0	0	0	0	0	0	0	0	0	0	0	0	0	0	0	1	0	1	0	0	0	0	0	0	0	0	0	0	3	0	0	0
piR-1066	0	0	0	0	0	0	0	0	0	0	0	0	0	6	0	2	0	14	17	8	0	4	10	4	5	3	0	4	3	0	3	3	11	1	0	0	1	1	9	4	6	8	3	20	4	0	0	0	0
piR-10660	0	0	0	0	0	0	0	0	0	0	0	0	0	0	0	0	0	0	0	0	0	0	0	0	0	0	0	0	0	0	0	0	0	0	0	0	0	0	0	0	0	0	0	0	0	2	1	3	0
piR-10661	1	14	18	13	10	15	0	1	0	0	0	0	0	0	0	0	2	0	0	0	0	1	0	0	2	0	1	0	0	0	0	1	3	2	1	3	1	1	2	0	2	0	1	0	2	70	99	62	24
piR-10662	7	24	22	15	16	7	0	0	0	2	3	0	0	0	0	0	12	6	1	1	0	1	3	6	3	0	2	2	4	2	3	2	0	7	1	4	2	4	1	0	0	6	2	1	1	280	367	143	37
piR-10663	0	1	0	1	0	0	0	0	0	0	0	0	0	0	0	1	1	1	0	0	0	3	1	0	8	0	2	1	5	1	1	0	2	1	0	0	3	2	1	3	0	3	0	3	2	15	17	16	1
piR-10664	1	1	0	1	0	0	0	0	0	0	0	0	0	0	0	0	0	0	0	0	0	1	0	0	0	0	0	0	0	0	0	0	0	3	0	0	0	0	0	0	0	0	0	0	0	25	27	5	1
piR-10665	9	45	49	46	14	28	0	0	1	1	1	0	0	0	0	0	1	0	0	0	0	0	0	0	0	0	0	0	0	0	0	0	0	0	1	1	0	0	0	0	0	0	0	0	0	14	10	8	6
piR-10666	0	1	1	0	0	0	0	1	1	0	0	0	0	0	0	0	2	0	0	0	0	0	0	0	1	0	0	0	0	2	0	0	2	1	0	0	0	0	0	0	0	0	0	0	0	10	11	6	3
piR-10667	5	24	14	0	1	1	0	0	0	2	0	0	1	4	0	0	0	0	0	0	0	0	0	0	1	0	0	0	0	1	0	0	0	0	0	1	0	0	0	0	0	0	0	0	0	11	5	5	3
piR-10668	5	3	5	9	2	5	8	3	1	11	30	18	22	10	7	4	2	4	1	0	0	1	0	2	3	3	2	4	0	5	0	0	1	3	0	1	2	3	8	3	4	6	1	3	0	63	67	20	14
piR-10669	8	4	15	6	6	5	2	0	0	1	1	0	0	0	1	0	4	4	2	2	5	4	3	0	0	1	0	0	0	0	3	8	6	3	6	13	2	4	6	1	2	3	0	0	1	6	5	7	4
piR-1067	41	69	70	52	73	56	10	24	10	12	19	14	9	0	10	0	14	0	0	0	0	0	0	0	0	0	0	0	0	4	0	0	0	0	3	10	0	0	0	0	0	0	0	0	0	452	514	291	63
piR-10670	0	0	0	0	0	0	0	0	0	0	0	0	0	0	0	0	0	0	0	0	0	0	0	0	0	0	0	1	0	0	0	0	1	0	0	0	0	0	2	0	0	0	0	0	0	0	0	0	0
piR-10671	4	0	0	1	3	1	0	0	0	0	0	0	0	0	0	1	0	0	1	1	0	0	0	0	0	0	0	0	0	0	0	0	0	0	1	0	0	0	0	1	0	1	1	0	0	17	15	8	2
piR-10672	0	0	0	0	0	0	0	0	0	0	0	0	0	0	0	0	0	0	0	0	0	0	0	0	1	0	0	0	0	0	0	0	0	0	0	0	0	0	0	0	0	0	0	0	0	0	0	0	0
piR-10673	0	0	0	4	0	1	0	0	0	0	0	0	0	0	0	0	0	0	0	0	0	0	0	0	0	0	0	0	0	0	0	0	0	0	0	0	0	0	0	0	0	0	0	0	0	0	0	0	0
piR-10674	0	0	0	0	0	0	0	0	0	0	0	0	0	0	0	0	0	0	0	0	0	0	0	0	0	0	0	0	0	0	0	0	0	0	0	0	0	0	0	0	0	0	0	0	0	0	0	17	0
piR-10675	2	0	0	0	3	0	0	0	0	0	0	0	0	0	0	0	0	0	0	0	0	0	0	0	0	0	0	0	0	0	0	0	0	0	0	0	0	0	0	0	0	0	0	0	0	51	46	0	7
piR-10678	0	0	0	0	0	0	0	0	0	0	0	0	0	0	0	0	0	0	0	0	0	0	0	0	0	0	0	0	0	0	0	0	0	0	0	0	0	0	0	0	0	0	0	0	0	0	1	1	0
piR-10679	62875	8635	31081	35933	897812	25500	1312	1975	985	1525	1725	2378	1085	1215	753	752	689	446	514	703	450	270	356	225	849	369	1124	7118	17172	9840	681	288	492	415	524	969	234	247	471	573	1412	131	15471	7858	17760	1794	522	404	6010
piR-1068	0	34	7	23	106	26	10	26	12	3	3	2	3	0	0	175	544	375	276	593	574	261	439	223	104	78	154	133	63	29	299	460	446	452	313	553	295	232	274	174	195	216	10	29	35	153	102	54	541
piR-10680	0	2	2	2	7	2	0	4	0	3	3	1	0	3	1	0	7	3	4	18	11	2	2	3	1	2	1	0	0	5	5	8	1	0	3	8	5	5	4	3	3	0	0	1	0	31	17	26	8
piR-10681	0	0	2	0	0	2	1	1	1	0	0	0	0	0	0	0	2	1	1	1	3	0	1	1	1	2	0	0	0	2	0	0	0	0	0	0	0	1	3	0	0	0	1	0	1	8	11	3	1
piR-10682	3	2	5	1	1	2	0	0	1	0	0	0	0	0	0	0	0	3	0	0	1	0	0	0	1	0	0	0	0	0	0	1	0	1	1	0	0	0	2	0	0	0	1	0	1	25	19	13	4
piR-10683	57	48	54	36	24	39	0	0	0	0	4	0	0	2	0	0	0	0	0	0	0	0	0	0	0	0	0	1	1	0	0	0	0	0	0	0	0	0	0	0	1	0	0	3	0	1013	1032	881	239
piR-10684	0	0	0	0	0	0	0	0	1	0	0	0	0	0	0	0	0	0	0	0	0	0	0	0	0	0	0	0	0	0	0	0	0	0	0	0	0	0	0	0	0	0	0	0	0	0	0	0	0
piR-10685	8	11	13	10	6	6	2	4	0	1	1	0	0	0	0	4	23	45	19	3	4	3	6	5	9	3	5	8	10	3	5	47	39	40	8	28	3	4	24	3	0	13	1	6	1	233	342	174	38
piR-10686	0	0	0	0	0	0	29	21	4	35	22	67	26	39	12	0	0	0	0	0	0	0	0	0	0	0	0	0	1	0	0	0	0	0	0	0	0	0	0	0	0	2	0	0	0	5	5	0	2
piR-10687	0	0	1	1	3	2	0	0	0	0	0	0	0	0	0	0	2	0	1	1	0	0	1	1	0	1	0	0	2	1	1	0	0	0	0	2	0	0	0	0	0	0	0	0	0	4	5	2	1
piR-10688	2	4	8	5	4	9	2	11	1	3	4	6	5	3	6	2	5	4	2	1	1	0	0	1	2	2	2	5	3	1	2	1	3	2	0	0	3	0	3	0	0	0	0	3	0	37	60	9	7
piR-10689	0	0	0	0	0	0	0	0	0	0	0	0	0	0	0	0	0	0	0	0	0	0	0	0	0	0	0	0	0	0	0	0	0	0	0	0	0	0	0	0	0	0	0	0	0	0	0	1	0
piR-1069	382	266	167	339	729	280	173	312	114	174	323	142	153	182	86	36	74	41	33	96	99	52	54	39	48	55	39	110	201	205	39	32	13	24	67	102	45	45	63	24	86	17	262	158	362	87	21	20	101
piR-10690	0	0	0	2	0	0	0	0	0	0	0	0	0	0	0	0	0	0	0	0	0	0	0	0	0	0	0	0	0	0	0	0	0	0	0	0	0	0	0	0	0	0	0	0	0	0	0	0	0
piR-10691	0	0	0	0	0	0	0	0	0	1	0	0	0	0	0	0	0	0	0	0	0	0	0	0	0	0	0	0	0	0	0	0	0	1	0	0	0	0	0	0	0	0	0	0	0	0	0	0	0
piR-10692	158	262	288	389	232	366	0	0	0	0	0	0	0	0	0	0	0	0	0	0	0	0	0	0	0	0	0	0	0	0	0	0	0	0	0	0	0	0	0	0	0	0	0	0	0	157	169	127	39
piR-10693	0	3	1	1	1	1	2	3	0	1	0	4	1	1	1	0	0	1	0	0	0	0	0	0	0	0	0	0	0	0	0	0	0	0	0	0	1	0	0	0	0	0	0	0	1	3	1	3	0
piR-10694	6	0	2	1	1	0	2	0	0	0	4	1	0	0	0	0	0	0	0	0	0	0	0	0	0	0	0	0	0	0	1	0	1	0	0	0	0	0	0	0	0	0	0	0	0	8	7	5	1
piR-10695	39	151	178	112	66	180	24	25	16	2	6	15	6	9	6	7	34	35	14	0	12	1	3	11	5	1	0	8	7	4	20	24	64	35	11	45	9	8	13	3	5	4	2	4	3	441	536	348	98
piR-10696	1	1	1	0	0	1	0	1	0	0	2	0	0	0	0	0	0	0	0	0	0	0	0	0	0	0	0	0	0	0	0	0	0	0	0	0	0	0	2	0	0	0	0	0	0	1	0	0	1
piR-10697	154	157	196	123	137	122	35	43	13	14	29	14	4	10	4	3	6	22	13	5	5	1	2	2	6	7	6	5	4	3	5	13	8	6	0	6	1	2	13	21	3	10	5	17	3	792	887	483	136
piR-10698	3	20	10	5	10	9	0	0	0	0	0	0	0	0	0	0	0	0	0	1	0	0	0	0	0	0	0	0	0	0	0	0	0	0	0	0	0	0	0	0	0	0	0	0	0	11	7	6	1
piR-10699	0	0	0	0	0	0	1	1	1	0	1	0	0	0	0	0	2	1	0	0	0	0	0	0	0	0	1	0	0	0	0	0	2	1	0	0	0	0	0	0	0	1	0	0	0	0	0	0	0
piR-107	1	6	8	6	6	9	0	0	0	0	0	0	0	0	0	0	0	0	0	0	0	0	0	0	0	0	0	0	0	0	0	0	2	0	0	0	0	0	0	0	0	0	0	0	0	5	7	3	1
piR-1070	0	0	0	0	12	9	32	21	7	0	4	0	0	8	0	7	7	5	8	5	5	3	7	2	33	15	33	72	71	51	13	6	1	4	0	7	2	9	9	6	33	4	16	105	25	108	163	110	30
piR-10700	55	185	227	208	82	132	32	42	31	9	12	17	6	13	15	4	28	44	8	6	5	0	13	12	9	14	6	1	11	1	3	27	18	25	10	21	0	7	19	2	1	4	0	5	3	1892	2576	1213	344
piR-10701	50	257	328	196	113	215	21	28	2	12	9	5	4	5	9	0	0	1	0	0	0	0	0	0	2	1	1	1	0	1	0	0	0	0	0	0	0	0	0	0	0	0	0	1	0	260	348	181	120
piR-10702	118	77	74	130	88	87	67	53	47	26	43	62	42	86	27	17	44	16	7	6	14	3	6	16	25	12	27	56	81	60	29	18	18	9	16	24	12	4	10	10	19	6	11	44	22	241	247	273	33
piR-10703	2	97	76	35	1	30	0	1	0	0	0	0	0	0	0	0	0	0	0	0	0	0	0	0	0	0	0	4	1	0	0	0	0	0	0	1	0	0	0	0	0	0	0	2	0	25	26	7	9
piR-10704	4	13	21	28	6	28	4	0	0	0	1	0	0	0	0	0	0	0	0	0	1	0	0	0	0	0	0	0	0	0	0	0	0	0	0	1	0	0	0	0	0	0	0	0	1	1	1	0	0
piR-10705	0	0	0	0	4	6	0	0	0	0	0	0	2	7	5	0	0	0	0	0	0	0	0	0	0	0	0	0	0	0	0	0	0	0	0	0	0	0	0	2	0	0	0	0	0	0	0	0	0
piR-10706	0	5	5	23	7	30	0	0	0	0	0	0	0	0	0	0	0	0	0	0	0	0	0	0	0	0	0	0	0	0	0	0	0	0	0	0	0	0	0	0	0	0	0	0	0	11	25	2	3
piR-10707	11	10	8	11	10	24	0	0	0	0	0	0	0	0	0	0	1	0	0	0	0	0	0	0	0	0	0	0	0	0	0	0	0	0	0	0	0	0	0	0	0	0	0	0	0	17	12	7	1
piR-10708	4	12	14	2	0	3	25	31	14	2	7	4	2	6	1	0	0	1	0	0	0	1	0	1	0	0	0	0	0	2	0	1	0	0	0	0	0	0	0	0	0	0	0	0	0	7	5	1	1
piR-10709	16	14	22	7	8	6	0	0	2	4	5	6	0	0	0	0	1	2	0	2	2	0	0	0	2	1	0	2	1	0	0	0	0	3	0	6	0	1	0	0	2	0	1	5	7	21	22	19	8
piR-1071	21681	15332	10037	18668	36378	17857	9901	7561	8024	14976	14010	29928	6131	5779	2865	315	633	399	422	444	573	301	266	181	751	592	935	5338	8291	6805	365	414	274	266	782	1265	268	465	308	537	2298	204	9145	2954	9529	592	203	172	1393
piR-10710	2	0	0	0	0	1	0	0	0	3	0	0	0	0	0	2	4	2	0	1	2	1	0	0	1	2	0	0	0	0	0	0	1	3	1	3	0	0	1	2	0	0	0	0	0	2	1	1	0
piR-10711	0	0	1	0	0	0	0	0	0	0	0	0	0	0	0	0	0	0	0	0	0	0	0	0	0	0	0	0	0	0	0	0	0	0	0	0	0	0	0	0	0	0	0	0	0	3	1	1	0
piR-10712	1723	1285	1905	1135	1051	1127	13	2	1	7	1	3	1	6	0	3	1	4	2	0	3	1	0	1	2	0	0	0	0	0	3	1	7	3	2	4	1	0	1	2	0	0	1	1	1	141	193	110	22
piR-10713	0	0	0	0	1	0	1	0	0	0	0	0	0	0	0	2	3	5	5	2	1	2	1	3	0	0	1	0	0	0	1	4	3	4	4	2	4	1	3	1	1	4	0	0	0	0	0	0	0
piR-10714	21802	19121	24022	49490	25590	28551	7464	5590	4331	8515	6767	10442	5994	8586	4025	1020	2366	2483	2354	1046	2288	1236	1093	831	1682	1436	1876	5638	13499	9505	1218	1204	999	1005	1676	4140	1074	1616	1766	998	4251	464	27870	8178	33503	1553	678	791	6338
piR-10715	28	28	55	47	25	55	1	0	1	1	4	0	0	0	0	0	3	5	0	0	0	0	1	0	1	0	0	0	0	1	1	4	7	6	1	3	0	0	3	0	0	2	0	2	0	125	132	98	44
piR-10716	10	28	8	10	10	8	0	0	0	0	0	1	0	0	0	0	0	0	0	0	0	0	0	0	0	1	0	1	0	0	0	0	1	0	0	0	0	1	0	0	0	0	0	0	0	3	12	1	2
piR-10717	0	1	0	0	0	1	0	0	0	0	0	0	0	0	0	0	0	0	0	0	0	0	0	0	0	0	0	0	0	0	0	0	0	0	0	0	0	0	0	0	0	0	0	0	0	1	0	2	0
piR-10718	9	58	33	31	89	63	0	0	1	0	1	0	0	0	0	4	7	4	0	1	4	1	2	1	1	1	4	3	2	4	13	4	6	1	4	1	2	1	1	1	4	1	1	6	3	268	312	313	57
piR-10719	0	2	4	0	2	1	0	0	0	0	0	0	0	0	0	0	0	0	0	0	0	0	0	0	0	0	0	0	0	0	0	2	0	0	0	2	0	0	0	0	0	1	1	1	0	56	79	12	9
piR-1072	1	1	2	5	3	3	0	1	0	0	0	0	0	0	1	0	0	0	0	0	0	0	0	0	0	0	0	0	2	1	0	0	1	0	0	0	1	0	0	0	1	0	0	0	0	1	1	1	0
piR-10720	0	0	0	0	0	0	0	0	0	0	0	0	0	0	0	0	0	1	0	1	0	0	1	0	0	0	0	0	1	1	2	0	0	0	0	0	0	0	0	0	0	0	0	0	0	2	0	1	0
piR-10721	3	10	21	25	8	27	2	3	1	0	0	1	2	1	0	1	3	14	2	0	0	0	3	1	5	0	3	2	3	0	1	3	7	4	0	5	0	0	4	0	1	3	1	9	2	103	118	90	27
piR-10722	0	0	0	0	0	0	0	0	0	0	0	0	0	0	0	0	2	0	0	0	0	0	0	0	0	0	0	0	0	0	0	0	1	0	0	0	0	0	0	0	0	0	0	0	0	1	0	0	0
piR-10723	0	0	0	0	0	0	0	0	0	0	0	0	0	3	0	0	0	2	1	0	0	0	1	0	0	0	0	0	0	0	0	0	1	0	0	0	0	0	0	0	0	0	0	1	0	6	4	0	0
piR-10724	7	21	31	70	25	68	7	4	0	2	3	4	0	0	1	0	2	0	0	0	0	0	1	0	0	0	0	0	0	0	0	0	0	1	0	0	0	0	0	0	0	0	0	3	0	83	122	19	18
piR-10725	3	1	2	19	26	6	2	0	1	2	0	0	3	0	1	1	6	4	2	1	4	1	0	4	0	1	0	1	0	1	8	1	3	4	9	4	3	3	1	0	0	0	1	0	0	5	5	2	3
piR-10726	16	5	14	11	13	10	0	0	0	0	0	0	0	0	0	0	0	0	0	0	0	0	0	0	0	0	0	0	0	0	0	0	0	0	0	0	0	0	0	0	0	0	0	0	0	0	0	0	0
piR-10727	0	2	0	0	1	0	0	0	0	0	0	0	0	0	0	0	1	2	0	0	0	0	1	0	2	2	1	1	1	1	2	0	2	0	0	1	0	0	1	0	1	0	0	0	0	88	55	62	24
piR-10728	4	4	1	0	0	0	0	0	0	0	0	0	0	0	0	0	0	0	0	0	0	0	0	0	0	0	0	0	0	0	0	0	0	1	0	0	0	0	0	0	0	0	0	0	0	1	2	3	0
piR-10729	225	220	243	272	318	216	2	5	0	1	0	0	2	1	6	0	1	2	1	0	0	0	0	0	1	1	1	2	0	0	0	1	3	0	2	0	1	1	1	1	0	2	0	4	0	27	34	20	8
piR-1073	0	0	0	0	0	0	0	0	0	0	0	0	0	0	0	0	0	0	0	1	1	1	0	0	0	0	0	0	0	0	0	1	0	0	0	0	0	0	0	0	0	0	0	0	0	0	0	0	0
piR-10730	5	8	11	12	12	10	3	4	6	5	10	0	4	0	2	0	22	22	7	15	6	0	15	7	0	1	1	0	0	0	2	6	14	6	6	22	4	3	16	1	2	7	0	0	0	0	1	0	1
piR-10731	15	12	25	35	22	24	0	1	0	0	0	0	0	0	1	0	0	0	0	0	0	0	1	0	0	0	1	1	0	2	2	0	0	1	0	0	0	0	3	0	2	0	0	0	0	26	18	27	6
piR-10732	0	0	0	0	0	0	0	0	0	0	0	0	0	0	0	61	0	0	172	0	118	91	131	72	0	0	0	0	0	0	29	0	108	0	0	0	84	72	0	0	0	0	0	0	0	0	0	0	0
piR-10733	633	466	499	721	1175	422	67	93	36	212	151	183	89	132	36	0	173	320	92	335	0	0	0	53	197	129	249	384	169	203	0	300	0	146	91	325	0	65	304	177	173	181	749	92	543	305	101	85	782
piR-10734	1	0	0	0	0	0	0	0	2	0	0	0	4	0	4	2	6	1	1	6	5	3	3	0	1	2	1	0	0	0	5	3	4	1	0	1	1	1	3	3	0	13	0	0	0	0	0	0	1
piR-10735	1	30	41	17	6	17	0	0	0	0	1	0	0	0	0	0	1	0	0	0	0	0	0	0	0	0	0	0	0	0	0	0	0	0	1	0	1	0	0	0	0	0	0	0	0	26	9	21	11
piR-10736	25	30	44	59	62	57	0	0	0	0	0	0	0	0	0	6	26	17	12	6	9	2	3	6	1	0	2	4	1	1	20	11	25	8	8	26	4	1	4	1	1	4	0	5	2	164	181	181	25
piR-10737	0	0	0	0	0	0	0	0	0	0	0	0	0	0	0	0	0	0	0	0	0	0	0	0	0	0	0	0	0	0	0	0	0	0	0	0	0	0	0	0	0	0	0	0	0	1	0	0	0
piR-10738	5	11	21	36	3	38	0	2	0	1	0	1	0	0	2	2	18	7	9	4	6	1	14	4	2	0	2	4	4	2	9	2	14	1	2	9	5	8	14	0	2	6	2	2	0	11	17	8	3
piR-1074	0	0	0	0	0	0	0	3	0	27	29	18	1	3	1	0	0	0	0	0	0	0	0	0	0	0	0	0	0	0	0	0	0	0	0	0	0	0	0	0	0	0	0	0	0	3	2	2	1
piR-10740	2	3	3	1	0	3	0	0	0	0	0	0	0	0	0	0	4	1	0	0	1	0	0	1	0	0	1	0	0	0	1	1	0	0	0	2	0	0	1	0	0	0	0	1	0	51	50	26	4
piR-10741	2	0	3	1	4	6	1	3	0	0	1	0	0	0	0	8	28	8	1	5	20	14	8	7	2	2	2	4	0	0	15	4	17	6	9	9	1	3	10	2	2	1	0	0	2	366	209	394	64
piR-10742	8	0	0	6	0	0	0	1	1	3	1	0	0	0	0	1	0	11	0	0	0	0	0	0	2	0	0	1	0	0	0	0	8	10	0	8	0	0	0	0	0	0	0	0	0	199	166	75	41
piR-10743	30	73	86	85	36	65	6	1	1	0	1	2	0	2	0	0	1	0	2	1	0	1	2	0	2	0	0	5	2	4	2	2	4	2	3	2	0	1	0	1	4	0	3	2	1	354	458	282	75
piR-10744	6	10	22	22	52	32	0	0	0	0	0	0	0	1	0	2	0	4	0	0	0	1	1	3	1	0	0	0	1	0	2	2	6	3	0	3	0	0	0	2	0	0	0	2	0	314	389	159	111
piR-10745	14	27	46	58	35	45	2	11	3	2	3	0	6	9	1	13	19	18	13	1	6	3	8	4	30	6	13	17	10	9	22	18	28	9	5	23	9	3	13	7	6	0	3	18	6	343	437	294	132
piR-10746	39	23	42	0	0	0	0	1	0	0	1	2	0	0	0	1	1	1	0	1	2	1	1	0	0	0	0	1	0	0	3	1	1	2	0	3	1	1	2	0	0	1	0	1	0	311	331	172	55
piR-10747	2	2	3	1	7	3	0	5	1	0	1	4	2	1	2	1	5	6	1	4	1	0	0	1	3	0	1	1	2	3	7	5	6	1	3	1	1	3	1	0	6	0	0	1	0	39	30	53	10
piR-10748	4	72	48	25	26	33	0	0	0	0	0	0	0	2	0	2	2	2	4	3	0	0	2	0	3	0	0	0	0	2	7	13	2	11	4	8	0	0	2	0	0	1	1	3	0	94	188	112	29
piR-10749	0	0	0	0	0	0	0	0	0	0	2	1	0	0	2	0	0	531	458	975	656	372	0	318	184	378	654	0	0	0	0	199	210	29	106	1358	227	94	459	0	0	0	0	0	0	11	0	583	0
piR-10750	4	34	52	32	12	35	5	11	0	4	1	5	1	3	0	3	5	7	15	1	3	0	6	1	0	0	1	1	3	0	3	5	5	4	2	7	1	5	9	0	1	6	1	2	2	22	24	5	2
piR-10751	586	731	615	1778	950	1349	10825	7136	5555	22955	7160	8640	8086	4370	9141	143	563	1687	755	2333	764	711	1241	424	843	1205	1345	3317	3877	2375	242	1259	866	941	604	1820	371	740	837	334	550	329	3507	1488	4253	778	624	261	2143
piR-10752	8	13	12	13	6	16	0	2	1	2	3	1	0	0	1	0	0	0	0	0	1	0	0	0	1	0	0	1	1	2	1	0	3	0	0	0	0	0	0	1	0	1	0	2	0	12	14	17	0
piR-10753	17	13	18	16	16	5	0	0	0	0	0	0	0	0	0	0	0	0	0	0	0	0	0	0	0	0	0	0	0	0	0	0	0	0	0	0	0	0	0	0	0	0	0	0	0	0	1	0	0
piR-10754	2	12	11	1	3	2	0	0	0	0	0	0	0	0	0	0	0	0	0	0	0	0	0	0	0	0	0	0	0	0	0	0	0	0	0	0	0	0	0	0	0	0	0	0	0	6	6	6	0
piR-10755	1	6	5	2	1	2	2	1	3	2	0	1	0	0	1	0	1	0	0	0	0	0	1	0	1	0	0	0	0	0	0	0	0	0	0	0	0	0	0	0	0	0	0	0	0	6	12	4	1
piR-10756	1	0	1	0	0	0	0	0	0	0	0	0	0	0	0	0	0	0	0	0	0	0	0	0	0	0	0	0	0	0	0	0	0	0	0	0	0	0	0	0	0	0	0	0	0	0	0	0	0
piR-10757	0	0	0	0	0	0	0	0	0	0	0	0	0	0	0	0	1	0	1	0	3	0	0	0	0	0	0	1	0	0	0	0	0	0	0	0	0	0	0	0	0	0	0	0	0	0	0	0	0
piR-10758	6	87	71	68	78	117	0	0	1	0	0	0	0	0	3	0	0	3	0	0	0	0	0	0	0	0	0	0	0	0	3	5	1	1	0	2	0	0	0	0	0	0	0	0	0	59	79	36	45
piR-10759	1	12	7	5	14	12	0	0	0	0	0	0	0	0	0	0	0	0	0	0	0	0	0	0	0	0	0	0	0	0	0	0	0	0	0	0	0	0	0	0	0	0	0	0	0	7	3	0	3
piR-1076	0	0	0	0	0	0	0	0	0	0	0	0	0	0	0	0	0	0	0	0	0	0	0	0	0	0	0	0	0	0	0	0	0	0	0	0	0	0	0	0	0	0	0	0	0	0	0	0	0
piR-10760	1	0	1	0	0	0	0	0	0	0	0	0	0	0	0	0	0	1	0	0	0	0	1	0	0	0	0	0	0	1	0	0	0	0	0	0	0	1	1	0	0	0	0	0	0	0	1	0	0
piR-10761	0	2	0	0	0	0	0	0	0	0	0	0	0	0	0	0	0	0	0	0	0	0	0	0	0	0	0	0	0	0	0	0	0	0	0	0	0	0	0	0	0	0	0	0	0	0	0	0	0
piR-10762	0	1	1	4	0	0	13	18	10	9	1	10	6	16	4	0	0	0	0	0	0	0	1	0	1	0	0	0	2	0	0	0	0	0	0	0	1	0	0	0	0	0	2	0	0	0	4	0	0
piR-10763	3	3	4	6	6	4	1	0	0	2	0	0	0	1	0	0	1	0	0	1	0	0	0	0	0	0	0	0	0	1	0	1	1	0	0	0	0	0	0	0	0	0	0	0	0	20	14	13	1
piR-10764	12	16	23	7	10	8	1	6	1	0	1	0	0	1	0	0	1	1	2	0	1	0	0	0	3	0	2	3	1	0	2	1	0	2	0	1	0	1	0	1	1	2	0	3	0	124	135	118	15
piR-10765	0	2	1	1	0	2	0	0	0	0	0	0	0	0	0	0	0	1	0	0	0	0	0	0	0	0	0	0	0	1	0	0	1	0	0	1	0	0	1	1	0	0	0	0	2	31	21	15	8
piR-10766	9	29	15	22	36	15	174	408	50	106	82	62	60	66	123	1546	3503	2225	1617	793	1409	1061	1173	758	553	306	720	8113	7608	5966	9296	2090	2171	1353	2211	4094	1785	1259	2061	560	1103	481	5344	5298	9538	579	175	438	1448
piR-10767	75	34	70	28	26	24	0	1	0	1	4	0	0	1	2	0	0	0	0	0	0	0	0	0	0	0	0	0	0	0	0	0	0	1	0	0	0	0	0	0	0	0	0	0	0	13	6	5	2
piR-10768	7	33	25	48	22	37	0	0	1	0	3	0	0	0	0	0	0	3	0	1	2	3	0	0	0	0	0	1	0	0	0	0	0	0	0	0	1	2	0	0	0	0	0	0	2	0	0	0	0
piR-10769	0	0	0	0	0	0	0	0	0	0	0	0	0	0	0	0	0	0	0	0	0	0	0	0	0	0	0	0	0	0	0	0	0	0	0	0	0	0	0	0	0	0	0	0	0	0	0	0	0
piR-1077	244	519	337	302	1048	382	221	657	126	198	484	183	131	343	145	322	440	310	560	1780	702	438	671	132	234	244	288	1154	1825	1550	502	731	188	451	629	1007	391	529	327	321	699	394	3324	872	2974	590	117	214	6240
piR-10770	7	29	18	12	12	11	1	0	0	0	0	0	0	0	0	0	3	0	0	0	0	1	1	0	0	1	2	0	2	0	1	0	1	0	1	1	0	0	0	0	0	0	0	0	0	143	149	84	43
piR-10771	0	1	0	1	1	0	0	0	0	0	0	0	0	0	0	0	0	0	0	0	1	0	0	0	0	0	1	0	1	0	1	0	4	0	0	1	0	1	0	0	1	0	0	0	0	52	66	51	27
piR-10772	812	577	846	599	593	541	1	1	0	0	0	0	0	0	0	1	1	2	0	2	1	2	0	0	2	0	4	0	2	2	4	3	8	3	3	4	1	0	2	0	0	0	0	0	1	66	83	32	12
piR-10773	12	7	14	5	6	6	0	0	0	0	0	0	0	0	0	0	0	0	0	0	0	0	0	0	0	0	0	1	0	0	0	0	0	0	0	0	0	0	0	0	1	0	0	0	0	5	7	5	0
piR-10774	0	0	0	0	0	0	0	0	0	0	0	0	0	0	0	0	0	0	0	2	0	0	0	0	0	0	0	0	0	0	0	0	0	0	0	0	0	0	0	0	0	0	0	0	0	0	0	0	0
piR-10775	0	0	0	0	0	0	0	0	0	0	0	0	0	0	0	0	0	0	0	0	0	0	0	0	0	0	0	0	0	0	0	0	0	0	0	0	0	0	0	0	0	0	0	0	0	0	0	0	2
piR-10776	0	0	0	0	2	1	0	0	0	0	0	0	0	0	0	0	0	0	0	0	0	0	0	0	0	0	0	0	0	0	0	0	0	0	0	0	0	0	0	0	0	0	0	0	0	0	0	0	0
piR-10777	0	0	0	0	0	0	1	0	0	0	0	1	0	0	0	0	0	2	0	0	0	0	0	0	0	1	0	0	5	1	0	0	0	0	2	0	0	0	0	0	0	0	1	0	0	16	15	9	0
piR-10778	0	0	0	0	0	0	0	0	0	0	0	0	0	1	0	0	0	0	0	0	0	0	0	0	0	0	0	0	0	0	0	0	0	0	0	0	0	0	0	0	0	0	0	0	0	0	0	0	0
piR-10779	0	0	7	0	3	5	0	0	0	0	0	0	0	0	0	0	0	0	0	0	0	0	0	0	0	0	0	0	0	0	0	0	0	0	0	0	0	0	0	0	1	0	0	0	0	1	2	0	0
piR-1078	2	3	3	4	11	2	0	0	0	0	0	0	0	0	0	2	0	0	1	1	0	0	0	0	0	0	0	0	0	0	1	1	0	0	0	0	0	0	1	0	0	1	0	0	0	30	31	14	1
piR-10780	0	26	22	62	12	84	3	1	1	0	0	0	0	0	0	0	1	0	1	0	0	0	0	0	0	1	1	0	0	0	2	0	1	0	0	0	0	0	1	0	0	0	0	0	0	52	58	35	6
piR-10781	0	0	0	0	3	0	0	0	0	0	0	0	0	0	0	0	2	1	0	0	0	0	0	1	0	0	0	0	1	0	0	3	2	0	0	0	0	0	0	0	1	1	1	0	0	0	0	0	0
piR-10782	4	3	8	2	0	3	0	0	1	0	0	0	0	0	0	0	0	0	0	0	0	0	3	0	0	0	0	0	0	0	0	0	0	0	0	0	0	0	1	0	0	0	0	0	0	97	71	65	29
piR-10783	1	3	0	0	0	3	0	0	0	1	0	0	0	0	0	0	0	0	0	0	0	0	0	0	0	0	0	0	0	0	0	0	0	0	0	0	0	0	0	0	0	0	0	0	0	10	16	2	1
piR-10784	2	0	2	2	3	2	0	0	0	0	0	0	0	0	0	0	0	0	0	0	0	0	0	0	0	0	0	0	0	0	0	0	0	0	0	0	0	0	0	0	0	0	0	0	0	1	1	0	0
piR-10785	19	163	190	748	174	626	27	22	8	9	7	7	5	17	5	1	0	0	0	1	0	0	2	0	4	3	7	8	12	10	8	2	8	2	0	4	1	0	4	1	8	1	0	6	6	48	46	54	3
piR-10788	72	298	242	293	259	279	13	21	6	0	6	4	5	4	4	24	22	21	13	5	14	11	18	15	38	17	59	71	101	123	39	39	49	24	19	57	6	10	22	22	42	5	27	109	57	1074	1398	534	174
piR-10789	11	6	8	19	25	26	0	0	0	0	0	0	0	0	0	4	13	6	4	1	0	3	2	2	13	11	8	17	36	30	12	15	10	11	2	17	0	2	7	0	10	5	2	27	12	166	116	220	18
piR-1079	3	11	10	3	8	14	1	0	1	0	0	0	0	0	0	0	0	0	0	1	0	1	0	0	0	0	0	0	2	1	1	0	0	0	1	0	1	0	0	0	0	0	0	1	0	4	5	5	2
piR-10790	10	0	0	0	0	0	0	1	0	0	0	0	1	0	0	0	0	1	0	0	0	2	0	1	0	0	0	0	0	0	5	2	0	0	1	3	0	1	0	0	0	0	0	1	0	0	0	0	0
piR-10791	0	88	66	44	54	103	1	0	0	1	5	3	0	0	0	0	2	0	1	0	0	0	0	0	0	0	0	0	0	1	0	0	0	2	0	0	0	0	1	0	0	2	0	0	0	244	168	203	62
piR-10792	116	258	244	100	104	132	4	6	1	5	0	0	3	2	1	1	2	20	3	0	0	1	3	0	6	7	4	3	5	1	2	7	10	8	2	5	1	0	4	3	4	1	0	4	2	527	699	238	68
piR-10793	0	6	5	0	8	6	0	0	0	0	0	0	0	0	0	0	0	0	0	0	0	0	0	0	0	0	0	0	0	0	0	0	0	0	0	0	0	0	0	0	0	0	0	0	0	4	7	8	2
piR-10796	2	0	0	5	0	0	39	36	5	59	65	13	14	35	6	142	0	0	85	45	490	365	177	0	658	482	968	1601	1281	2314	457	0	0	41	130	17	278	0	429	876	7	39	5898	3	6139	628	1281	162	149
piR-10797	0	0	0	0	0	1	0	0	0	0	0	0	0	0	0	7	0	0	0	0	0	0	0	0	0	0	0	0	0	0	0	0	0	0	0	0	5	9	0	0	0	1	0	0	0	0	0	0	0
piR-10798	4	5	8	1	0	0	0	2	3	0	0	1	0	0	0	0	0	0	0	0	0	0	0	0	0	0	0	0	0	0	0	0	0	0	0	0	0	0	4	0	0	0	0	0	0	5	4	2	0
piR-10799	2	4	1	5	1	1	2	0	0	0	0	0	0	0	0	0	0	0	0	0	0	0	0	0	0	0	0	1	0	0	0	0	0	0	0	0	0	0	0	0	0	0	0	0	0	1	0	0	1
piR-108	1845	3466	4908	7003	4106	6868	348	336	169	216	347	286	188	251	278	16	44	61	29	8	0	8	13	0	33	0	16	20	42	22	0	62	43	49	0	26	0	25	44	28	0	24	0	58	0	6745	8359	3148	791
piR-1080	0	0	0	0	0	0	0	0	0	0	0	0	0	0	0	0	0	1	0	0	0	0	0	0	0	0	0	0	0	2	0	0	0	0	0	0	0	0	0	0	0	0	0	0	0	0	0	0	0
piR-10800	6	9	6	29	53	21	0	3	4	1	7	1	4	4	0	0	0	0	0	0	0	0	0	0	0	0	0	1	1	0	1	0	0	0	0	0	0	1	0	0	0	0	0	0	0	30	28	16	8
piR-10801	0	0	0	0	0	0	0	0	0	0	2	0	0	0	0	0	4	0	0	1	2	0	0	0	0	0	0	1	0	0	1	0	0	0	0	1	1	0	0	3	1	0	0	1	0	0	0	0	0
piR-10802	0	0	0	0	0	0	0	1	0	1	0	0	0	1	3	0	0	0	0	0	0	0	0	0	0	0	0	0	0	0	0	0	0	1	0	0	0	2	0	0	0	2	0	0	0	1	1	0	1
piR-10804	0	7	4	19	13	10	7	11	5	6	5	9	8	3	8	0	3	1	0	0	2	0	0	0	0	1	0	0	1	0	0	2	0	1	1	0	0	0	0	1	0	0	1	3	0	402	471	196	46
piR-10805	0	1	3	5	4	1	0	0	0	0	0	0	0	0	0	2	0	1	3	1	2	0	0	0	4	2	3	5	2	3	1	0	3	2	0	3	0	1	2	1	3	0	0	3	2	150	157	170	14
piR-10806	3	1	0	2	1	1	0	2	1	1	4	5	0	0	1	0	2	1	2	0	1	0	0	1	1	0	0	0	1	2	1	1	2	3	1	1	1	2	1	2	7	4	7	26	12	19	13	19	16
piR-10807	0	0	0	0	0	0	0	0	0	0	0	0	0	0	0	0	0	0	0	0	0	0	3	0	0	2	0	0	0	0	0	1	0	0	0	2	0	0	0	0	0	1	0	3	0	0	0	0	8
piR-10808	24	100	124	295	81	224	11	20	3	0	7	2	10	14	1	1	0	0	0	0	0	0	0	0	0	0	0	0	0	5	0	0	0	0	0	0	0	0	0	0	0	0	0	0	0	13	14	4	0
piR-1081	56	125	161	200	76	174	2	0	1	0	0	0	1	0	1	0	2	3	0	0	1	0	0	0	1	0	1	0	0	0	2	2	1	0	1	2	1	1	2	1	0	0	0	1	0	5	8	1	2
piR-10810	148	705	593	262	169	194	97	114	56	39	24	20	37	60	58	2	3	5	0	1	5	2	0	0	4	0	2	0	8	2	3	3	7	4	3	0	2	0	9	0	0	0	0	7	0	22	27	13	5
piR-10811	0	6	1	2	1	3	0	0	0	0	0	0	0	0	0	0	0	0	0	0	0	0	0	0	0	0	0	0	0	0	0	0	0	0	0	0	0	0	0	0	0	0	0	0	0	4	6	1	3
piR-10812	60	113	74	41	92	41	2	1	1	0	0	0	0	0	1	0	2	0	0	1	2	0	0	0	0	0	0	1	0	0	1	0	1	0	1	1	0	0	2	0	0	0	0	0	0	6	5	1	1
piR-10813	0	6	9	10	8	7	4	2	5	0	0	2	3	0	3	0	0	0	0	0	1	0	0	1	0	0	0	0	1	0	1	0	0	1	0	1	0	0	0	0	0	0	0	0	0	9	10	10	1
piR-10814	10	3	15	7	0	8	0	0	0	0	0	0	0	0	0	0	0	0	0	0	0	0	1	0	0	0	0	0	0	0	0	0	0	0	0	0	0	0	0	0	0	0	0	0	0	0	0	0	0
piR-10815	0	0	0	0	0	0	0	0	0	0	0	0	0	0	0	0	0	0	0	0	0	0	0	0	0	0	0	0	0	0	0	0	0	0	0	0	0	0	0	0	0	0	0	0	0	0	0	0	0
piR-10816	2	26	12	14	4	16	0	0	0	0	0	0	0	0	0	0	0	0	0	0	0	0	0	0	0	0	0	0	1	0	0	0	0	0	0	0	0	0	0	0	0	0	0	0	0	0	0	0	0
piR-10817	52	99	129	97	85	112	0	0	0	0	0	0	1	2	1	0	1	2	0	0	0	0	0	1	0	0	0	0	0	0	1	0	0	0	0	0	0	0	2	0	1	0	0	1	1	42	54	44	17
piR-10818	2	3	1	4	3	5	1	0	0	1	0	3	1	0	0	0	0	0	0	0	0	0	0	0	0	0	0	0	0	0	0	0	0	0	0	0	0	0	0	0	0	0	0	0	0	2	0	1	0
piR-10819	0	0	2	0	0	0	2	0	0	0	0	0	0	0	0	0	0	0	0	0	0	0	0	0	0	0	2	0	1	1	1	0	0	0	0	0	0	0	1	0	0	0	0	4	0	3	6	4	0
piR-10820	310	1281	1732	1603	865	1308	1	1	0	0	4	1	2	0	1	0	0	0	0	0	0	0	0	0	0	0	0	0	0	0	0	0	0	0	0	0	0	0	0	0	0	0	0	0	0	123	197	89	38
piR-10823	15	104	0	0	122	0	0	0	0	0	0	5	0	0	0	0	0	0	0	0	0	0	0	0	0	0	0	0	0	0	0	0	0	0	0	0	0	0	0	0	0	0	0	0	0	0	0	0	0
piR-10824	87	877	816	84	74	113	1	0	1	2	2	1	3	3	3	0	8	13	17	5	3	5	3	2	3	0	0	5	2	0	4	9	2	6	3	1	0	1	9	4	0	2	0	9	1	454	514	268	240
piR-10825	99	400	338	46	34	63	0	1	0	2	0	2	0	1	0	2	0	0	0	0	0	0	0	0	0	0	0	1	0	0	0	0	1	0	0	0	2	0	0	0	0	0	0	0	0	4	7	1	3
piR-10826	0	2	2	1	0	0	0	0	0	0	0	0	0	0	0	0	0	0	0	0	0	0	0	0	0	0	0	0	0	0	0	1	0	2	0	0	0	0	0	0	0	0	0	0	0	3	7	0	0
piR-10827	0	0	0	0	0	0	0	0	0	0	0	0	0	0	0	0	0	0	0	0	0	0	0	0	0	0	0	0	0	0	0	0	0	0	0	0	1	0	0	0	0	0	0	0	0	0	0	2	0
piR-10828	12	8	13	7	11	5	27	47	7	16	37	25	18	15	18	1	0	0	1	0	0	0	0	1	8	2	2	5	2	3	0	1	0	0	0	1	0	1	1	4	1	1	1	13	1	54	52	46	5
piR-10829	2	10	9	11	14	12	6	14	3	0	0	1	4	3	4	0	0	0	1	0	0	0	0	0	9	2	1	11	2	0	0	0	0	2	0	1	0	0	4	4	3	2	2	15	0	69	81	41	9
piR-1083	3	1	0	0	0	1	0	0	0	0	0	0	0	0	0	0	0	0	0	0	0	0	0	0	0	0	0	0	0	0	0	0	2	0	0	0	0	0	0	0	0	0	0	0	0	9	10	13	5
piR-10830	13	23	9	33	32	27	0	1	1	0	0	0	1	0	0	0	0	0	0	1	0	0	0	0	0	0	0	0	0	0	0	0	0	0	0	0	0	1	0	0	0	0	0	0	0	2	1	1	0
piR-10831	21	99	85	35	55	58	2	3	1	3	2	0	2	1	1	0	0	1	0	1	0	0	0	0	0	0	0	0	0	0	0	0	0	0	0	0	0	0	0	0	0	0	0	0	0	17	31	12	4
piR-10832	20	20	10	8	4	7	54	53	17	8	13	8	16	23	7	0	0	2	3	1	3	0	1	0	2	0	0	2	2	0	3	1	2	0	0	1	0	0	1	0	2	2	0	4	0	74	63	72	5
piR-10833	1	23	16	8	10	6	0	0	1	0	0	0	0	0	0	1	2	0	0	0	0	0	0	0	0	0	1	1	0	1	0	2	2	0	0	2	1	0	0	0	0	1	0	1	0	40	62	40	9
piR-10834	0	0	0	0	0	0	9	4	3	1	0	2	1	4	1	0	0	0	0	0	0	0	0	0	0	0	0	0	0	0	0	0	0	0	0	0	0	0	0	0	0	0	0	0	0	0	0	0	0
piR-10835	0	3	1	4	0	3	0	1	0	0	0	0	0	0	0	1	0	0	1	0	2	0	1	1	0	0	0	0	0	0	0	0	0	1	2	1	0	0	1	0	0	0	0	0	0	11	7	6	3
piR-10836	0	0	1	3	2	3	0	0	0	0	0	0	0	0	0	2	0	0	0	1	0	0	1	0	0	0	1	0	0	0	0	1	0	3	2	0	1	0	1	0	0	1	0	0	0	59	93	77	18
piR-10837	0	0	0	0	0	0	0	0	0	0	0	0	0	0	0	0	1	3	0	0	0	0	0	0	0	0	0	0	0	0	0	0	0	0	0	1	0	0	1	0	0	0	0	0	0	0	0	0	0
piR-10838	0	0	0	0	0	0	0	0	0	0	0	0	0	0	0	0	0	0	0	1	1	2	0	0	0	0	0	0	0	0	0	0	6	0	0	0	0	1	0	0	0	0	0	0	0	0	0	0	0
piR-10839	0	0	1	1	0	2	25	8	11	3	1	1	5	4	8	0	1	0	0	0	0	0	0	0	0	0	0	0	0	1	0	0	0	1	0	2	0	0	2	0	0	0	0	1	0	3	1	0	3
piR-1084	6	2	5	5	17	1	3	9	3	5	2	1	3	3	2	0	3	1	6	4	3	0	2	7	5	2	6	2	4	5	0	5	2	9	1	1	1	3	7	2	1	3	3	3	2	64	53	29	21
piR-10840	9	7	12	7	11	14	0	1	2	0	0	1	0	1	0	0	0	1	1	0	1	0	0	0	0	0	0	0	1	0	1	0	0	1	1	2	0	1	1	0	0	0	0	0	0	31	43	21	11
piR-10841	0	0	0	0	0	0	0	0	2	0	0	0	0	0	0	0	0	0	0	0	0	0	0	0	0	0	0	0	0	0	0	0	0	0	0	0	0	0	0	0	0	0	0	0	0	0	0	1	0
piR-10842	95	166	126	161	282	195	0	0	0	0	0	0	0	0	0	0	1	1	0	0	0	0	1	0	0	0	0	0	0	0	0	0	0	0	0	0	0	0	0	0	0	0	0	0	0	33	39	33	6
piR-10843	0	8	15	3	2	7	0	0	0	0	0	0	0	0	0	0	0	0	0	0	0	1	0	0	0	0	0	0	0	0	0	0	0	0	0	0	0	0	0	0	0	0	0	0	0	11	10	6	1
piR-10844	0	0	0	0	0	0	0	0	0	0	0	0	0	0	0	1	0	0	0	0	1	0	0	0	0	0	0	0	0	0	0	1	0	0	0	0	0	0	0	0	0	0	0	0	0	0	0	0	0
piR-10845	0	0	0	0	0	0	0	0	2	0	0	3	0	0	0	0	0	0	0	0	0	0	0	0	0	0	0	0	0	0	0	0	1	0	0	0	0	0	0	0	1	0	0	0	0	0	0	0	0
piR-10846	0	0	0	0	0	0	0	0	0	0	0	0	0	0	7	0	0	0	0	0	0	0	0	0	0	0	0	0	0	0	0	0	0	0	0	0	0	0	0	0	0	0	0	0	0	0	0	0	0
piR-10847	55	74	105	34	28	48	0	1	0	0	0	0	3	0	0	0	0	0	0	0	0	0	0	0	0	0	2	0	0	0	0	0	0	0	0	0	0	0	0	4	0	0	0	0	0	445	468	322	54
piR-10848	8	2	1	2	0	0	0	1	0	0	0	0	0	0	0	0	0	0	0	0	0	0	0	0	0	0	0	0	0	0	0	0	0	0	0	0	0	0	0	0	0	0	0	0	0	1	3	0	0
piR-10849	0	0	0	0	0	0	0	0	0	0	0	0	0	0	0	0	0	0	0	0	0	0	0	0	0	0	0	0	0	0	0	0	0	0	0	0	0	0	0	0	0	0	0	0	0	0	0	0	0
piR-1085	0	0	0	0	0	0	0	0	0	0	0	0	0	0	0	0	0	0	0	0	0	0	0	0	0	0	0	0	0	0	0	0	0	0	0	0	0	0	0	0	0	0	0	2	0	11	7	11	4
piR-10850	0	0	0	0	0	0	0	0	3	6	0	0	0	1	3	0	0	0	2	1	0	1	0	0	1	1	0	0	0	1	0	0	2	2	1	2	0	0	0	1	0	0	0	0	0	0	0	0	0
piR-10851	15	11	38	1	4	0	3	5	0	0	0	2	6	0	0	0	0	0	0	0	0	0	0	2	0	0	0	0	0	0	0	2	0	0	0	0	0	0	3	0	0	0	0	0	0	36	52	12	8
piR-10852	0	0	0	0	0	0	0	0	0	0	0	0	0	0	0	1	1	0	0	0	1	0	0	1	2	0	1	0	0	0	0	1	3	0	0	1	0	1	0	0	0	0	0	0	0	0	0	0	0
piR-10853	0	0	0	0	0	0	0	0	0	0	0	0	0	0	0	0	5	0	0	7	2	0	3	0	0	7	0	0	0	4	5	0	4	1	2	0	0	4	0	0	6	0	0	0	0	0	0	0	0
piR-10854	0	0	0	0	0	0	0	0	0	0	0	0	0	47	0	0	0	0	11	0	0	0	0	2	0	0	10	0	0	0	0	4	0	0	0	0	0	0	4	8	0	0	4	0	0	0	0	0	0
piR-10855	89	179	179	147	214	151	83	93	57	72	71	33	53	0	44	7	0	4	0	0	0	0	0	0	9	0	0	12	0	0	0	0	0	0	0	3	7	0	0	0	0	5	0	7	5	247	158	165	38
piR-10856	1	2	2	1	2	1	0	0	0	0	0	0	0	0	0	0	0	0	0	0	2	0	0	0	0	0	0	1	2	2	0	1	1	0	0	1	1	2	0	1	1	0	0	1	0	7	8	4	1
piR-10857	0	4	2	2	0	1	0	3	0	0	0	1	0	0	0	0	0	0	1	1	1	0	0	1	0	0	0	0	1	1	0	1	0	1	0	1	0	0	1	1	3	0	0	0	0	0	2	2	0
piR-10858	0	0	0	1	4	1	4	3	1	0	3	2	1	0	2	0	1	1	1	0	0	0	1	0	0	0	0	0	0	1	1	1	1	0	0	0	0	0	1	1	0	1	0	1	0	52	81	29	11
piR-10859	64	79	88	49	46	40	1	2	0	2	0	0	0	0	0	0	0	0	0	0	0	0	0	0	0	0	0	0	0	0	1	0	0	0	0	1	0	0	0	0	0	0	0	0	0	4	4	3	2
piR-1086	0	0	0	0	0	0	0	0	0	0	0	0	0	0	0	0	0	0	0	0	0	0	0	0	0	0	0	0	0	0	0	0	0	1	0	0	0	0	0	1	0	0	0	2	0	7	7	0	0
piR-10860	0	0	0	0	0	0	0	0	0	0	0	0	0	0	1	1	2	1	6	0	0	2	0	0	0	0	0	1	0	0	2	4	3	2	1	2	1	2	2	0	1	0	0	0	0	17	7	9	5
piR-10861	0	0	0	0	0	0	0	0	0	0	0	0	0	0	0	0	0	0	0	0	0	0	0	0	0	0	0	0	0	0	0	0	0	0	0	0	0	0	0	0	0	0	0	0	0	0	0	0	0
piR-10862	176	505	517	586	329	476	35	26	23	18	28	27	67	112	49	20	28	32	18	11	4	6	12	5	3	4	3	11	14	7	14	32	15	14	15	20	7	7	15	6	5	4	3	44	8	3292	4035	2303	739
piR-10863	0	0	1	1	0	0	0	0	0	0	0	0	0	0	0	0	0	0	0	0	2	0	1	0	0	0	1	0	1	0	0	0	0	0	0	0	0	0	0	0	1	0	0	5	0	0	1	2	0
piR-10864	15	17	26	12	5	8	0	0	0	0	1	0	0	0	0	0	0	0	0	0	0	0	0	0	0	0	0	0	0	0	0	0	0	0	0	0	0	0	0	0	0	0	0	0	0	3	3	3	1
piR-10865	0	0	0	0	0	1	0	0	0	0	0	0	0	0	0	0	0	1	0	0	1	0	1	0	0	0	0	0	0	0	1	0	2	1	1	1	0	0	1	0	0	0	0	0	0	10	16	15	4
piR-10866	0	5	4	5	12	13	0	0	0	0	0	0	0	0	0	0	1	0	0	0	0	0	0	0	0	0	0	0	0	0	0	0	0	0	0	0	1	0	0	0	0	0	0	0	0	1	3	0	1
piR-10868	0	0	0	0	0	0	1	3	0	0	0	1	0	0	0	0	1	0	0	0	0	0	0	0	0	0	0	0	0	0	1	0	0	0	0	0	0	0	0	0	0	0	0	0	0	0	1	0	0
piR-10869	31	22	27	7	18	8	0	1	0	0	0	0	0	0	0	1	1	4	0	0	2	0	1	0	0	1	0	2	0	0	1	0	1	2	0	2	0	0	1	1	0	0	0	0	1	52	42	45	9
piR-1087	0	0	0	0	0	0	6	5	1	3	3	6	6	7	7	0	2	4	2	0	0	1	0	0	0	3	3	0	1	0	0	0	0	0	2	3	1	1	0	0	1	0	0	2	0	0	0	0	1
piR-10870	1	7	6	4	6	9	0	0	0	0	0	0	0	0	0	0	1	1	0	0	1	0	0	0	0	0	0	1	0	0	1	0	0	0	0	0	1	0	0	0	0	0	0	0	0	11	3	4	1
piR-10871	2	1	0	0	3	0	13	7	1	5	6	6	3	3	8	11	46	39	19	34	29	10	28	22	11	18	18	4	12	6	8	15	17	27	6	35	21	26	41	20	8	17	2	3	8	4	2	1	10
piR-10872	0	0	1	0	1	2	2	1	1	0	1	0	4	1	0	0	0	0	0	0	0	0	0	0	0	0	0	0	0	0	0	0	0	0	0	0	1	0	2	0	0	1	0	0	1	2	6	0	0
piR-10873	0	0	0	0	0	0	2	8	3	2	1	2	3	7	7	0	0	0	0	0	0	0	0	0	0	0	0	0	3	0	0	0	1	0	1	1	0	0	0	0	1	1	0	1	0	2	1	1	2
piR-10874	0	0	0	0	0	0	0	0	0	0	0	0	0	0	0	0	0	0	0	8	0	0	0	0	0	0	0	0	0	0	0	0	0	0	0	0	0	6	0	0	0	0	0	0	0	0	0	0	0
piR-10875	116	61	131	67	137	72	38	27	16	20	22	45	17	33	22	14	11	36	16	0	8	12	16	11	19	12	28	34	39	24	5	24	37	19	7	37	20	0	21	15	18	10	9	106	25	1844	2036	1760	550
piR-10876	5	21	11	13	20	21	1	1	2	0	1	0	2	0	0	0	0	0	0	1	0	0	0	0	0	0	0	0	1	0	0	0	0	0	0	0	0	0	0	0	0	0	0	0	0	7	3	2	1
piR-10877	91	3884	1207	522	880	638	3	2	0	0	3	1	0	1	1	0	0	0	1	0	0	0	1	0	0	0	1	0	0	0	0	0	0	0	0	0	0	0	1	1	0	0	0	2	0	26	55	10	13
piR-10878	70	518	674	231	101	240	8	9	7	6	11	0	1	4	2	0	0	0	0	0	0	0	0	0	0	0	0	0	0	0	0	0	0	0	0	0	0	0	0	0	0	0	0	0	0	9	10	6	1
piR-10879	0	3	2	5	5	4	0	0	0	0	0	0	0	0	0	0	0	0	0	0	0	0	0	0	0	1	0	0	0	0	0	1	0	0	0	0	0	0	0	0	0	0	0	0	0	1	0	0	0
piR-1088	0	2	5	0	1	1	0	0	0	3	1	3	0	0	0	4	5	4	4	9	5	1	12	6	17	12	34	4	12	9	0	2	0	4	5	8	2	10	10	14	45	6	6	2	8	4	4	0	2
piR-10880	0	0	0	0	0	0	0	0	1	0	0	1	0	0	0	0	0	0	0	0	0	0	0	0	0	0	0	0	0	0	0	0	0	0	0	0	0	0	0	0	0	0	0	0	0	0	0	0	0
piR-10881	0	0	0	0	0	0	0	0	0	0	0	0	0	2	0	0	0	0	0	0	0	0	0	0	0	0	0	0	0	0	0	0	0	0	0	0	0	0	0	0	0	0	0	0	0	0	0	0	0
piR-10882	3	0	0	0	0	0	3	0	0	0	0	0	0	0	0	0	0	0	0	0	0	0	0	0	0	0	0	0	0	0	0	0	0	0	0	0	0	0	0	0	0	0	0	0	0	0	0	0	0
piR-10883	0	18	13	6	36	12	0	7	0	0	0	0	3	0	4	0	0	0	0	0	0	0	0	0	0	1	0	2	3	2	0	0	0	0	0	0	0	0	0	0	0	0	0	3	2	46	61	22	4
piR-10884	0	0	0	0	0	0	0	0	0	0	0	0	0	0	0	0	0	0	5	1	0	0	0	3	0	0	0	1	0	0	2	7	6	0	0	5	0	0	0	0	0	1	0	0	0	0	0	0	0
piR-10885	75	247	260	203	300	254	0	0	0	0	0	0	1	0	0	0	8	5	0	0	0	0	0	0	2	0	0	0	0	0	0	0	0	3	0	0	0	0	2	0	0	0	0	0	0	120	128	127	37
piR-10886	1	5	7	8	10	9	5	9	5	3	5	4	5	0	3	47	270	137	168	379	408	131	221	126	41	31	23	12	14	6	144	290	217	224	141	343	181	238	170	37	66	59	1	3	2	36	25	20	108
piR-10888	39	50	53	3	3	4	0	3	0	0	3	2	7	6	1	0	1	1	2	0	0	0	1	0	0	0	1	0	1	0	0	2	0	1	0	0	1	2	1	2	0	1	0	2	0	65	94	42	5
piR-10889	0	3	1	1	0	2	0	0	0	0	0	0	0	0	0	0	0	0	0	0	0	0	0	0	0	0	0	0	0	0	1	0	0	0	0	0	0	0	0	0	0	0	0	0	0	2	12	1	2
piR-1089	15	63	85	33	19	40	0	1	0	0	0	0	0	0	0	0	0	0	0	0	0	0	0	0	0	0	0	0	0	0	0	0	0	0	0	0	0	0	0	0	0	0	0	0	0	1	4	6	1
piR-10890	0	0	0	0	0	0	0	0	0	0	0	0	0	0	0	0	0	0	0	0	0	1	0	0	0	0	0	0	0	0	0	1	0	0	0	0	0	0	0	0	0	0	0	0	0	0	0	0	0
piR-10891	0	1	1	0	8	2	0	0	0	0	0	0	0	0	0	0	0	0	0	0	0	0	0	0	0	0	0	0	0	0	0	0	0	0	1	0	0	0	0	0	0	0	0	0	0	85	90	50	18
piR-10892	0	2	0	0	2	2	1	0	0	0	0	3	0	0	0	0	0	0	0	0	0	0	0	0	0	0	0	0	0	0	0	0	0	0	0	0	0	0	0	0	0	0	0	0	0	3	1	1	0
piR-10893	0	0	0	0	0	0	0	1	0	1	0	1	1	2	0	0	0	0	0	0	0	0	0	0	0	0	0	0	0	0	0	0	0	0	0	0	0	0	0	0	0	0	0	0	0	0	0	0	1
piR-10894	1	7	3	2	6	1	1	6	5	0	0	0	6	1	2	0	0	1	0	0	0	0	1	1	0	0	0	0	0	0	0	0	0	1	0	0	0	0	1	0	0	0	0	1	0	35	43	22	1
piR-10895	157	331	418	629	399	637	9	9	6	1	1	3	0	1	1	1	1	0	0	0	0	0	2	1	1	0	0	0	2	1	5	1	3	3	2	1	0	1	1	1	1	0	1	6	0	49	40	26	14
piR-10896	0	0	0	0	0	0	0	0	0	3	0	0	0	0	0	0	0	0	0	1	0	0	0	0	0	0	0	4	0	0	0	0	0	0	0	0	0	0	0	0	1	0	0	1	0	0	0	0	0
piR-10897	1241	3030	2112	2791	2270	2125	74066	137699	47103	93430	92744	71778	68869	71647	144281	16341	27828	21435	22708	62744	32972	27726	18771	11871	10202	9735	23366	23923	21902	21997	25967	33368	16246	29529	24984	27739	16525	24642	35444	32933	10795	30005	21451	13968	23129	9879	4747	2385	87092
piR-10898	8	29	28	14	4	5	7	15	2	1	5	2	3	3	2	0	1	0	0	0	0	1	0	0	0	0	1	0	0	0	0	0	1	0	0	2	0	0	1	0	0	1	0	0	0	327	422	137	63
piR-10899	0	0	0	0	0	0	0	0	0	0	1	0	0	0	0	1	1	0	0	0	1	0	0	1	1	1	0	0	1	0	0	0	2	0	1	2	0	0	0	0	0	0	2	0	0	0	0	0	3
piR-109	1	5	3	6	1	4	0	0	0	0	0	0	0	0	0	0	0	0	1	0	0	1	1	1	0	2	1	0	1	1	0	0	1	1	0	0	0	0	0	1	4	1	6	6	3	2	7	4	3
piR-1090	0	1	0	0	0	0	21	32	5	13	29	24	19	13	23	8	72	76	22	43	27	12	58	34	43	54	135	30	35	49	22	18	21	12	27	73	23	35	63	104	132	82	13	24	26	1	0	0	3
piR-10900	0	0	0	0	0	0	0	0	0	0	0	0	0	0	0	0	0	0	0	0	0	0	0	0	0	0	0	0	0	0	0	0	0	0	0	0	0	0	0	0	0	0	0	0	0	0	0	0	1
piR-10901	10	77	82	77	28	108	0	0	1	1	0	1	0	0	0	0	1	0	0	0	0	0	0	0	1	1	0	0	0	0	1	0	0	1	0	0	0	0	0	1	0	2	0	1	0	54	63	35	17
piR-10902	6	11	8	3	12	9	0	0	0	0	2	0	0	0	0	0	0	0	1	0	0	0	1	1	0	0	0	0	1	0	0	1	1	1	0	2	0	0	0	0	0	2	0	1	0	12	16	14	4
piR-10903	0	0	3	2	3	0	0	0	0	0	0	0	0	0	0	0	0	0	0	0	0	0	0	0	0	0	0	0	0	0	0	0	0	0	0	0	0	0	0	0	0	0	0	0	0	0	0	0	0
piR-10904	73	236	233	34	21	30	1	0	0	5	16	7	1	3	0	0	0	0	0	0	0	0	0	0	0	0	0	0	0	0	0	0	0	1	0	0	0	0	0	0	0	0	0	0	0	45	71	26	16
piR-10905	126	78	138	103	154	107	4	3	7	4	6	8	7	0	8	5	21	9	4	10	11	4	3	3	1	0	3	5	1	5	68	34	39	14	22	37	8	6	7	2	2	3	0	0	1	175	218	140	70
piR-10906	21	26	51	29	44	40	6	7	17	8	9	13	7	10	8	4	8	9	3	5	5	1	5	1	0	0	2	2	3	0	11	34	16	15	6	14	3	3	5	2	1	1	0	5	0	296	604	118	154
piR-10907	29	34	55	45	13	34	6	8	2	0	8	6	8	7	14	6	16	14	2	2	1	1	2	2	9	3	4	9	5	3	8	11	9	5	9	17	6	3	6	0	10	3	2	15	7	516	676	518	124
piR-10908	0	0	0	0	0	0	0	0	0	0	0	0	0	0	0	0	0	0	0	0	1	0	0	0	0	0	0	0	0	0	0	0	0	0	0	0	1	0	0	0	0	0	0	0	0	0	0	0	0
piR-10909	0	3	4	2	7	0	0	0	0	0	0	0	0	0	0	0	2	0	1	0	0	0	0	0	0	0	0	0	0	1	0	0	2	0	1	0	0	0	1	0	0	0	0	0	1	31	13	10	5
piR-10910	3	12	12	14	12	20	0	0	0	0	0	0	0	0	0	0	0	0	0	0	0	0	0	0	0	0	0	0	0	0	0	0	0	0	0	0	0	0	0	0	0	0	0	0	0	10	11	12	2
piR-10911	1	0	1	8	4	5	4	3	1	1	0	0	0	3	2	0	1	2	0	1	0	0	1	1	1	0	2	1	3	1	0	0	0	0	0	0	0	0	1	1	0	1	0	1	0	11	15	9	4
piR-10913	93	348	411	412	205	487	0	0	0	0	0	0	0	0	0	1	1	0	1	0	0	0	1	1	0	0	0	0	0	0	0	0	1	0	0	1	0	1	1	0	0	0	0	1	0	17	22	17	1
piR-10914	0	0	0	2	0	1	0	0	0	0	0	0	0	1	0	0	0	0	0	0	0	0	0	0	0	0	0	0	0	0	0	0	0	0	0	0	0	0	0	0	0	0	0	0	0	0	0	0	0
piR-10915	1667	2118	3136	2088	1799	2581	0	0	0	1	0	1	0	0	0	0	1	2	3	0	1	0	0	1	0	0	1	0	1	0	3	1	2	0	2	1	0	0	1	0	0	0	0	0	0	83	77	141	31
piR-10916	0	1	5	0	0	1	0	0	0	0	0	0	0	0	0	1	3	1	1	1	4	2	0	1	0	0	0	0	0	0	0	0	0	0	1	4	2	0	1	0	0	2	0	0	0	0	0	0	0
piR-10917	0	1	0	0	0	0	2	0	0	0	0	0	0	0	0	0	1	0	0	0	0	0	0	0	0	0	0	0	0	0	0	1	0	0	0	0	0	0	0	0	0	0	0	0	0	19	14	11	2
piR-10919	89	207	317	303	279	448	8	26	13	13	60	39	25	24	39	8	15	30	20	6	3	0	3	7	12	0	10	13	5	6	18	37	40	36	9	14	3	10	20	10	2	15	3	35	4	2511	2583	1863	605
piR-1092	771	0	0	0	913	0	470	0	154	0	0	0	0	0	0	0	272	0	0	0	0	0	0	0	0	0	0	0	445	0	0	0	0	0	0	0	0	0	0	0	277	0	2925	724	4192	0	0	0	258
piR-10920	0	0	0	0	0	0	0	0	0	0	0	0	0	0	0	1	1	0	2	1	1	1	0	0	1	2	0	1	0	1	0	0	0	0	0	0	0	0	1	0	1	0	0	2	0	0	0	0	0
piR-10921	0	0	0	0	0	0	0	0	0	0	0	0	0	0	1	0	0	4	0	0	0	0	0	0	0	0	0	0	2	0	0	0	0	0	0	3	0	0	0	0	0	1	0	0	0	0	0	0	0
piR-10922	18	139	202	230	122	284	3	4	0	0	0	1	1	1	0	0	0	0	0	0	0	0	0	1	0	0	0	0	0	0	0	3	8	1	0	0	0	0	0	0	0	0	0	0	0	908	714	839	105
piR-10923	3	29	16	10	52	16	0	0	0	1	0	0	3	2	0	1	2	6	4	3	1	0	0	3	0	0	1	4	5	2	1	11	5	8	1	3	0	4	4	1	0	2	1	7	0	489	592	330	101
piR-10924	0	0	0	0	0	0	0	0	0	0	0	0	0	0	0	1	0	0	0	0	0	0	0	0	0	0	0	0	0	0	1	0	0	0	0	0	0	0	0	0	1	0	0	0	0	0	0	0	0
piR-10925	9	55	40	63	79	101	4	4	7	3	0	0	3	7	2	0	7	5	1	2	0	1	3	3	4	1	1	3	7	4	0	3	6	1	1	2	0	2	2	3	0	1	0	5	0	40	51	33	18
piR-10926	0	5	0	0	0	0	0	0	0	0	0	0	0	0	0	1	0	8	1	0	0	0	0	0	4	4	0	0	3	0	2	5	1	2	2	0	0	0	0	0	0	0	2	2	2	107	89	170	40
piR-10927	95	349	376	133	77	120	10	13	5	3	4	2	1	0	5	0	0	3	1	0	0	0	0	3	0	1	1	1	0	0	0	1	1	0	0	1	0	1	0	0	0	0	1	2	0	81	92	50	18
piR-10928	3	11	10	3	3	6	0	0	0	0	0	0	0	0	0	0	0	0	0	0	0	0	0	0	0	0	0	0	0	0	0	0	0	0	0	0	0	0	0	0	0	0	0	2	0	3	2	4	4
piR-10929	5	6	0	3	0	1	0	0	0	2	0	0	0	0	0	0	0	0	0	0	0	0	0	0	0	0	0	0	1	2	0	0	0	0	0	0	0	0	0	0	0	1	1	1	0	0	0	1	0
piR-1093	0	0	1	0	0	2	0	0	0	0	0	0	0	1	0	0	0	0	0	1	1	0	2	1	0	0	1	2	0	1	0	2	0	0	1	0	0	0	0	2	0	0	0	1	0	3	6	3	5
piR-10930	0	1	5	3	0	3	0	0	0	4	0	1	1	0	0	0	1	1	0	0	0	0	0	0	1	0	0	1	0	0	0	0	0	2	0	0	0	0	1	0	0	0	0	0	0	1	1	3	0
piR-10932	4	31	37	39	22	48	0	1	0	0	1	1	1	1	1	0	0	1	0	0	0	0	1	0	1	1	0	0	0	0	0	0	0	0	0	1	0	0	1	0	0	0	0	1	0	22	19	9	5
piR-10933	4	7	9	16	6	15	28	16	3	34	46	57	12	20	8	0	0	1	1	0	1	0	0	0	2	2	1	1	1	0	2	3	4	1	1	0	0	0	2	2	0	0	1	0	0	102	91	71	43
piR-10934	0	2	1	3	6	2	0	0	2	0	0	0	0	0	0	0	0	0	0	0	0	0	0	0	0	0	0	1	0	0	1	0	0	0	0	2	0	1	1	0	1	0	0	0	0	67	100	29	15
piR-10935	0	0	0	0	0	0	0	0	0	0	0	0	0	0	0	0	0	0	0	0	0	0	0	0	0	0	0	0	0	0	0	0	0	0	0	0	0	0	0	0	0	0	0	0	0	2	3	0	1
piR-10936	4481	5435	4660	5457	3995	4806	173	70	76	52	35	97	64	82	50	20	19	22	20	9	9	10	12	14	65	35	52	116	145	143	27	26	51	17	27	31	13	6	18	26	39	8	20	108	57	958	852	872	129
piR-10937	0	8	13	5	0	1	0	0	0	0	0	0	0	0	0	1	0	3	5	2	1	2	3	0	0	0	3	3	0	5	3	3	2	3	1	0	0	0	7	0	1	0	0	1	0	39	40	29	14
piR-10938	3	104	36	27	17	47	0	1	0	0	0	0	0	0	0	0	0	0	0	0	0	0	0	0	0	0	0	0	2	0	0	0	0	0	0	0	0	0	0	0	0	0	0	0	0	25	40	3	12
piR-10939	5	7	2	0	4	4	0	2	0	0	1	0	0	0	0	0	0	1	0	0	0	0	0	0	0	0	0	1	0	0	0	0	0	0	0	0	0	0	0	0	0	0	0	0	0	9	8	1	1
piR-1094	0	0	0	0	0	0	0	0	0	0	0	0	0	0	0	0	0	0	0	0	0	0	0	0	0	0	0	0	0	0	0	0	0	0	0	0	0	0	0	0	0	0	0	0	0	0	0	0	0
piR-10940	49	11	15	17	49	21	0	0	0	2	0	9	0	0	0	1	8	1	5	0	1	0	2	0	0	0	2	4	6	1	3	1	3	1	1	4	1	0	3	1	1	2	0	10	1	83	74	137	20
piR-10941	475	1097	1928	1338	529	999	6	5	3	0	3	0	1	1	1	1	1	2	1	1	1	0	0	1	0	0	1	1	4	1	0	3	2	1	0	0	0	1	0	0	1	1	0	0	1	134	174	142	12
piR-10942	0	13	6	7	3	4	5	7	1	0	2	2	2	3	1	0	1	2	3	0	1	0	0	0	1	1	1	5	3	1	1	1	3	1	0	1	0	2	4	1	0	1	0	5	0	40	53	40	14
piR-10943	5	18	8	8	5	7	0	0	0	0	0	1	0	0	0	0	0	1	0	0	0	0	0	0	0	0	0	0	0	0	0	0	0	0	0	0	0	0	0	0	0	0	0	0	0	6	6	10	2
piR-10944	0	0	0	0	3	0	0	0	0	0	0	0	0	0	0	0	0	0	3	0	0	0	0	0	0	0	0	0	5	0	0	0	0	0	0	0	0	0	0	0	0	0	0	0	0	0	0	0	0
piR-10945	0	4	9	6	0	3	12	9	5	3	5	8	1	2	3	0	0	0	0	0	0	0	0	0	0	0	0	0	0	0	0	0	0	1	0	0	0	0	0	0	0	0	0	0	0	95	92	33	7
piR-10946	942	886	1293	688	624	608	161	256	70	102	183	153	85	84	116	12	13	13	20	6	6	1	8	8	19	6	11	36	6	11	19	18	16	6	7	9	3	10	23	27	22	23	6	74	15	1483	1753	1060	242
piR-10947	0	2	1	0	0	0	10	3	4	1	0	0	0	0	2	0	0	0	1	0	0	0	0	0	1	1	0	1	1	0	1	0	0	0	0	0	0	0	0	0	0	0	0	1	1	6	3	1	0
piR-10948	0	0	0	0	0	0	10	18	11	6	5	4	6	4	4	0	0	1	1	0	1	0	0	1	5	1	4	3	21	4	1	1	6	1	0	1	0	0	0	3	1	0	0	11	1	19	28	23	5
piR-10949	0	0	0	0	0	0	2	1	1	0	0	0	0	0	1	0	0	0	0	1	0	0	0	0	0	1	0	0	2	2	0	0	0	0	0	0	0	0	0	0	1	0	0	0	0	0	0	0	0
piR-1095	0	5	5	3	0	1	0	0	0	0	0	0	0	0	0	0	0	0	0	0	0	0	1	0	0	0	0	0	0	0	0	0	0	0	0	0	0	0	0	0	0	0	0	2	0	5	6	5	2
piR-10950	2	13	13	1	2	3	0	0	0	0	1	0	0	0	0	0	0	0	0	0	0	0	1	0	0	0	0	0	0	0	0	0	0	1	0	0	0	0	0	0	0	0	0	0	0	4	6	8	4
piR-10951	8	19	19	9	15	15	11	6	4	4	5	3	7	9	9	0	2	3	6	1	0	0	3	2	1	0	1	2	1	0	2	8	5	1	0	4	4	0	6	2	0	1	0	4	0	34	42	21	9
piR-10952	0	0	0	0	0	0	0	0	1	0	1	0	0	0	0	0	0	0	0	1	0	0	0	0	0	0	0	0	0	0	0	0	0	0	0	0	0	0	0	0	0	0	0	0	0	0	0	0	0
piR-10953	0	0	0	0	0	0	0	2	0	0	0	0	0	0	0	0	0	0	0	0	0	0	0	0	0	0	0	0	0	0	0	0	0	0	0	0	0	0	1	0	0	0	0	0	0	3	0	2	0
piR-10954	49	177	111	170	95	152	0	2	1	0	0	0	0	0	0	2	9	11	10	2	3	3	7	5	4	5	24	38	66	55	17	9	19	9	22	12	2	11	0	0	5	6	13	34	12	231	245	210	55
piR-10955	0	0	0	0	0	0	0	0	0	0	0	0	0	0	0	0	0	0	0	0	0	0	0	0	0	0	0	0	0	0	1	0	0	0	0	0	0	0	0	0	0	0	0	0	0	0	0	0	0
piR-10956	0	0	0	0	0	0	0	0	0	0	0	0	0	0	0	0	0	0	1	1	0	0	0	0	0	0	0	0	1	0	0	0	0	4	2	0	0	0	1	0	0	0	0	0	0	0	0	0	0
piR-10957	84	245	186	143	141	144	28	24	20	12	11	19	24	19	15	0	1	4	0	5	2	0	1	5	0	1	1	1	2	2	0	0	2	3	1	2	0	3	1	2	0	2	0	0	0	16	12	9	0
piR-10958	17	56	50	66	40	74	0	3	0	0	0	0	0	0	0	2	3	1	0	1	2	1	1	0	2	1	0	0	0	3	4	3	0	4	2	4	1	0	1	0	1	1	0	0	0	66	87	46	10
piR-10959	5	37	26	17	9	21	0	0	0	0	2	0	0	0	0	0	0	0	0	0	1	0	0	0	1	0	0	0	0	0	1	0	0	0	0	0	0	0	0	0	0	0	0	0	0	5	12	6	3
piR-1096	234	546	545	534	616	671	16	16	7	5	3	6	5	9	5	0	3	4	0	1	1	0	4	0	3	2	4	8	12	10	3	5	4	1	1	2	1	2	6	2	4	2	1	14	2	213	207	172	46
piR-10960	22	188	81	42	510	118	0	0	0	0	0	0	0	0	0	0	0	1	1	0	0	0	0	1	0	0	0	0	0	0	0	1	0	0	2	1	0	1	0	0	0	0	0	0	0	50	61	43	16
piR-10961	0	3	5	7	3	4	6	9	0	1	0	1	0	1	0	3	6	3	1	0	0	0	0	1	0	0	0	2	2	0	1	3	3	2	0	4	1	0	0	0	0	1	0	0	0	220	299	216	22
piR-10963	0	0	0	0	0	0	0	0	0	0	0	0	0	0	0	0	0	1	0	0	0	0	0	0	0	0	0	1	0	0	0	0	0	0	0	0	0	0	0	0	0	0	0	0	0	0	0	0	0
piR-10964	0	0	0	0	0	0	0	0	0	0	0	0	0	0	0	0	0	0	0	0	0	0	1	1	0	0	0	0	0	0	0	0	0	0	0	0	0	0	0	0	0	0	0	0	0	0	0	0	0
piR-10965	6	0	0	0	0	0	0	0	0	0	0	0	0	0	0	0	0	0	0	0	0	0	0	0	0	0	0	0	0	0	0	0	0	0	0	0	0	0	0	0	0	0	0	0	0	0	0	0	0
piR-10966	0	14	20	0	0	0	1	1	0	0	1	0	0	0	0	0	0	0	0	0	0	0	0	0	0	0	0	0	0	0	0	0	2	0	0	0	0	0	1	0	0	0	0	0	0	45	57	24	11
piR-10967	0	0	0	0	0	0	0	0	0	0	0	0	0	0	0	0	4	0	0	1	0	0	0	0	0	0	0	0	0	0	2	0	0	0	0	0	1	2	0	0	0	0	0	1	1	0	0	0	0
piR-10968	20	0	0	0	0	0	0	0	0	0	0	0	0	0	0	0	0	0	0	0	0	0	0	0	0	0	0	0	0	0	0	0	5	0	0	0	0	0	0	0	0	0	0	0	0	0	0	0	0
piR-10970	0	0	0	0	0	0	0	0	0	0	0	0	0	0	0	0	0	0	4	0	0	0	0	4	0	0	0	0	0	0	0	0	0	0	0	0	0	0	0	0	0	0	0	0	0	0	0	0	0
piR-10971	0	100	59	0	0	5	0	0	0	0	0	0	0	0	0	0	0	0	0	0	7	2	0	0	0	0	0	0	1	0	0	5	0	4	0	0	0	0	4	0	0	5	0	0	0	37	55	35	20
piR-10972	0	1	2	3	7	5	0	0	0	0	0	0	0	0	0	0	0	0	0	0	0	0	0	0	0	0	0	0	0	0	0	0	0	0	0	0	0	0	0	0	0	0	0	0	0	1	0	1	0
piR-10973	0	0	1	0	1	0	0	0	0	0	0	0	0	0	0	0	1	0	0	0	0	0	0	0	0	0	0	0	0	0	0	0	2	0	0	0	0	0	0	0	0	0	0	0	0	7	5	1	1
piR-10974	0	0	0	0	0	0	1	0	0	0	0	3	0	0	0	0	1	0	0	0	1	0	0	0	0	0	0	0	1	1	0	0	0	0	0	0	0	0	0	1	0	0	0	0	1	0	0	0	1
piR-10976	3	27	17	18	15	26	0	4	0	0	0	0	0	0	0	0	0	0	0	0	0	0	0	0	0	0	0	0	0	0	1	3	1	0	2	0	0	0	0	0	0	0	0	0	0	55	62	23	5
piR-10977	0	0	0	0	4	0	0	0	0	0	0	0	0	0	0	0	1	0	0	0	0	0	0	0	0	0	0	0	0	0	0	0	0	0	0	0	0	0	0	0	0	2	0	0	0	4	5	4	0
piR-10978	0	36	17	12	12	22	7	7	0	0	0	0	0	0	0	0	0	0	1	1	0	1	1	1	3	0	1	1	0	0	0	2	0	1	0	0	1	0	2	0	0	0	0	0	0	39	24	13	5
piR-10979	98	28	54	132	158	105	64	158	52	38	44	42	16	26	32	62	104	192	96	586	490	180	278	101	25	24	117	34	27	13	160	283	98	221	363	419	98	100	245	104	63	162	5	10	6	128	69	65	1189
piR-1098	0	0	0	0	0	0	0	0	0	0	0	0	2	0	1	0	1	0	0	2	1	0	2	1	0	0	0	0	0	0	1	0	1	1	1	1	2	1	0	0	0	1	0	0	0	0	0	0	1
piR-10980	0	0	0	0	0	0	0	0	0	0	0	0	0	0	0	0	0	0	0	0	0	0	0	0	0	0	0	0	0	0	4	0	0	0	0	0	0	0	0	0	0	0	0	0	0	0	0	0	0
piR-10981	0	0	0	0	0	0	0	0	0	0	0	0	0	0	0	0	0	0	0	0	0	0	0	0	0	0	0	0	0	0	0	0	0	0	3	0	0	0	0	0	0	0	0	0	0	0	0	0	0
piR-10982	0	0	0	0	0	0	0	0	0	0	0	0	0	0	0	0	0	0	0	0	0	0	0	0	0	0	0	0	0	0	0	0	0	0	0	0	0	0	0	0	0	0	0	0	0	0	0	0	0
piR-10983	14	0	12	207	164	155	17	8	0	0	0	0	5	0	8	0	0	0	0	0	0	0	0	0	0	0	0	11	0	0	0	0	0	0	0	0	0	0	0	0	0	0	0	0	0	0	0	0	0
piR-10984	0	0	0	0	0	0	0	0	4	0	0	0	0	3	1	0	0	1	3	0	0	1	0	0	3	0	0	0	0	0	0	0	0	0	0	0	6	2	0	0	0	0	0	0	0	0	0	0	0
piR-10985	519	962	1018	263	377	294	8	15	0	10	0	4	5	0	0	0	13	0	0	0	7	0	2	5	0	1	2	2	0	2	23	7	0	4	4	12	0	0	5	0	0	0	2	7	0	109	107	98	35
piR-10987	45	227	293	42	29	41	1	6	1	7	5	3	9	12	15	0	1	0	1	0	1	2	1	0	0	0	0	0	0	0	0	1	0	0	0	0	1	0	1	0	1	0	0	1	0	17	47	10	2
piR-10988	15	1576	639	336	349	481	6	3	2	3	8	4	12	5	1	0	0	0	2	0	1	0	0	0	2	1	0	0	0	0	0	3	0	1	0	0	0	1	1	1	0	3	0	1	0	18	44	6	6
piR-10989	1	2	3	1	1	3	0	0	0	0	0	0	0	0	0	0	0	0	0	0	1	0	0	0	0	0	0	0	0	0	0	0	0	0	0	0	0	0	0	0	0	0	0	0	0	6	6	0	1
piR-1099	0	0	0	0	0	0	0	0	0	0	0	0	0	0	0	0	0	0	0	0	0	0	0	0	0	0	0	0	0	0	0	0	0	0	0	0	0	0	0	1	0	0	0	0	0	0	0	0	0
piR-10991	2	1	2	0	0	1	0	1	1	0	0	2	2	2	6	3	3	1	5	1	2	3	0	0	5	1	9	7	20	6	4	4	8	5	2	7	2	4	10	4	12	3	8	23	7	7	5	5	2
piR-10992	161	1852	1897	1468	807	1919	1	5	2	0	1	4	1	3	1	0	0	2	0	1	0	0	0	1	0	0	0	0	1	0	1	2	0	0	0	0	0	0	0	0	0	0	0	1	2	110	112	26	17
piR-10993	19	49	51	28	103	29	8	9	2	8	2	3	2	1	1	1	4	8	3	1	2	1	0	1	1	1	1	3	2	1	8	4	1	3	3	2	1	0	2	2	1	4	1	1	1	57	76	50	25
piR-10994	2	0	0	4	0	1	2	5	1	2	1	0	1	5	1	14	4	0	8	3	1	1	0	0	3	9	3	10	7	16	1	4	0	1	2	2	1	12	0	0	7	2	0	5	0	33	21	30	7
piR-10995	0	0	0	0	0	0	0	0	0	0	0	0	0	0	0	0	0	0	0	1	0	1	0	0	0	0	1	0	0	0	1	2	0	2	1	0	0	0	0	0	3	0	0	0	0	4	0	1	0
piR-10996	0	0	0	0	0	0	0	0	0	0	0	0	0	0	0	0	0	0	0	0	0	0	0	0	0	0	0	0	0	0	0	0	0	0	0	0	0	0	0	0	0	0	1	0	0	0	0	0	0
piR-10997	0	0	0	0	0	0	0	0	0	0	0	0	0	0	0	4	0	4	0	2	0	1	0	0	0	0	6	9	4	0	0	0	0	5	0	2	1	2	0	0	3	5	0	0	0	0	0	0	0
piR-10998	514	787	957	270	180	322	132	183	77	54	85	60	116	132	148	0	7	0	4	0	0	0	2	4	12	2	0	0	0	9	5	3	9	0	3	0	0	0	4	7	0	0	0	12	0	499	500	234	139
piR-10999	8	20	40	5	1	9	1	2	0	5	3	0	1	0	0	0	0	0	0	1	0	0	0	0	0	0	0	0	0	0	3	0	1	0	0	1	2	1	0	1	0	0	1	7	3	16	8	9	4
piR-110	1	0	1	0	0	0	0	0	0	0	0	0	0	0	0	0	0	0	0	0	0	0	0	0	0	0	0	0	0	0	0	0	0	0	0	0	0	1	0	0	0	0	0	0	0	0	1	0	0
piR-1100	0	0	0	0	0	0	6	0	0	0	0	0	0	0	0	0	0	0	0	0	0	0	0	0	0	0	0	0	0	2	0	0	0	0	0	0	0	0	3	0	0	0	0	0	0	0	0	0	0
piR-11000	0	19	15	9	7	18	0	0	0	0	0	0	0	1	0	0	1	0	0	0	0	0	1	0	0	0	0	0	0	0	0	0	0	0	0	0	0	0	0	0	0	0	0	0	0	0	1	0	2
piR-11001	0	0	0	0	1	0	0	0	0	0	0	2	0	0	0	0	0	0	1	0	0	2	1	1	1	1	0	1	0	2	0	0	2	2	1	0	0	0	1	0	1	1	0	0	0	1	1	3	3
piR-11002	11	13	31	41	21	30	1	4	0	0	1	4	1	3	4	0	2	1	2	0	0	0	0	0	0	0	0	0	1	0	1	3	2	1	0	0	0	1	0	0	0	0	0	0	0	45	46	44	10
piR-11003	6	10	16	7	5	8	1	2	0	0	1	0	1	1	0	0	0	1	0	0	1	0	1	0	0	0	0	0	0	0	0	0	0	0	0	0	0	0	1	1	0	0	0	1	0	4	6	2	1
piR-11004	0	1	0	0	0	0	0	0	0	0	0	0	0	0	0	0	0	0	0	1	0	0	0	0	0	0	0	0	0	0	0	0	0	0	0	0	0	0	0	0	0	0	0	0	0	0	0	0	1
piR-11005	21	72	21	16	16	26	5	1	0	3	4	1	1	0	0	0	0	4	3	0	3	0	1	0	1	1	0	2	0	2	4	0	5	3	2	3	0	1	4	2	1	1	0	0	0	46	29	68	9
piR-11006	0	0	0	0	0	0	4	8	2	1	6	11	1	5	9	0	1	1	0	1	0	0	0	3	0	0	2	0	2	2	0	1	1	0	0	0	0	0	0	1	0	0	0	2	0	6	4	3	3
piR-11007	5654	5060	7502	4964	4206	4689	8	9	7	7	10	12	7	7	12	0	0	1	0	0	1	0	0	1	1	2	0	1	1	0	0	0	0	0	0	0	0	0	0	1	0	1	0	1	0	137	135	77	23
piR-11008	0	0	0	1	0	0	0	0	0	0	0	0	0	0	0	0	0	0	0	0	0	0	0	0	0	0	0	0	1	0	0	0	0	0	0	0	0	0	1	0	0	0	0	0	1	4	1	0	0
piR-11009	1	4	9	3	1	1	0	0	0	0	0	0	0	0	0	0	0	0	0	0	0	0	0	0	0	0	0	0	0	0	0	0	0	0	0	0	0	0	0	0	0	0	0	0	0	3	2	5	1
piR-1101	247	274	376	551	704	694	0	1	0	0	0	0	0	0	0	12	10	9	6	1	3	3	4	2	1	1	3	3	1	0	37	12	9	5	9	5	5	2	6	1	0	0	1	5	4	83	77	55	120
piR-11010	0	0	0	0	0	0	0	0	0	0	0	0	0	0	0	0	0	0	0	0	0	0	0	0	0	0	0	0	0	1	0	0	0	0	0	0	0	0	0	0	0	0	0	0	0	0	0	0	0
piR-11011	0	0	0	0	0	0	0	0	0	0	0	0	0	0	0	0	0	0	0	0	0	0	0	0	0	0	0	0	0	0	0	0	0	0	0	0	0	0	0	0	0	0	1	0	0	0	0	0	0
piR-11012	0	0	0	0	0	0	0	0	0	0	0	1	0	0	0	0	0	0	0	0	0	0	0	0	0	0	0	2	2	0	0	3	0	1	0	0	0	0	0	0	0	1	0	0	0	0	0	0	0
piR-11013	0	0	0	0	0	0	9	0	0	5	0	0	0	0	0	1	0	3	1	0	0	0	0	0	2	0	1	0	0	0	0	0	1	0	0	3	0	0	0	0	0	0	0	2	0	0	0	0	0
piR-11014	22	59	79	56	25	44	0	0	4	0	0	0	3	10	6	0	0	0	0	0	0	0	0	0	0	0	0	0	0	0	0	0	0	0	0	0	0	0	0	0	0	0	0	0	0	1507	2017	1023	350
piR-11015	0	0	0	0	0	0	0	0	0	0	0	0	1	0	1	0	0	0	0	0	0	0	0	0	0	0	0	0	0	0	0	0	0	0	0	0	0	0	0	0	0	0	0	0	0	0	0	0	0
piR-11016	0	0	0	0	0	0	0	0	0	0	0	0	0	0	0	0	0	0	0	0	0	0	0	0	0	0	0	0	0	0	0	0	0	0	1	0	1	0	1	0	0	0	0	0	0	0	0	0	0
piR-11017	98	0	38	17	68	0	0	0	0	2	0	1	0	0	0	0	0	0	3	0	0	0	0	0	0	0	0	0	0	0	0	0	0	6	0	0	0	0	0	0	0	0	0	0	0	0	0	0	0
piR-11018	0	50	0	0	0	31	5	8	3	0	2	0	0	1	0	0	8	12	0	1	3	4	2	1	1	1	1	8	5	5	6	21	6	0	0	5	0	2	0	0	0	0	0	3	1	173	201	161	52
piR-11019	1	3	0	0	2	0	0	0	0	0	0	0	0	0	0	1	2	0	0	0	0	0	0	0	0	0	1	0	0	0	2	1	1	0	2	0	0	0	0	0	0	0	0	0	0	0	0	0	6
piR-1102	0	2	0	0	0	4	0	0	0	0	0	0	0	0	0	0	0	0	0	0	0	0	1	0	0	0	0	0	0	0	0	0	0	0	0	0	0	0	0	0	0	0	0	0	0	4	4	4	0
piR-11020	0	0	0	2	0	0	0	0	0	0	0	0	0	0	0	0	0	0	0	0	0	0	0	0	0	0	0	0	2	2	0	0	0	0	0	0	0	0	1	0	0	0	1	0	0	24	26	18	0
piR-11021	0	0	0	0	0	0	0	0	0	0	0	0	0	0	0	0	1	0	0	0	0	0	0	1	0	0	0	0	0	0	0	0	0	0	0	0	0	0	0	0	0	0	0	0	0	0	0	0	0
piR-11022	32	62	87	67	45	76	2	6	5	6	8	2	0	3	11	0	0	2	0	1	0	0	1	0	1	0	0	2	0	0	0	0	0	0	0	0	0	0	0	1	0	0	0	5	0	59	84	43	10
piR-11023	0	0	0	0	0	0	0	0	0	0	0	0	0	0	0	0	0	0	0	0	1	0	0	0	0	0	0	0	0	0	0	0	0	0	0	0	0	0	0	0	0	0	0	0	0	4	7	5	0
piR-11024	8	21	25	6	18	5	0	4	5	0	0	0	0	0	1	0	0	4	5	4	0	0	3	0	1	1	1	6	8	2	3	5	4	7	0	1	0	0	8	0	0	5	2	5	1	36	43	21	9
piR-11025	0	1	3	1	0	3	0	0	2	0	0	0	0	0	0	0	0	0	0	0	0	0	0	0	0	0	0	0	0	0	0	0	0	0	0	0	0	0	0	0	0	0	0	1	0	2	4	4	0
piR-11026	622	2500	2792	1244	1067	1485	94	92	33	14	9	17	58	35	29	0	0	1	3	0	1	0	1	0	13	5	4	17	14	6	0	2	2	1	0	0	0	3	2	0	3	3	1	13	2	48	59	36	14
piR-11027	0	0	0	0	0	0	0	0	0	0	1	0	0	0	0	0	0	0	0	0	1	0	0	0	0	0	0	0	0	0	0	0	0	0	0	1	1	0	0	0	0	0	0	0	0	4	0	0	0
piR-11028	83	182	223	103	65	107	0	4	1	0	3	2	0	0	0	0	1	1	0	1	1	0	0	0	0	0	0	0	0	0	0	1	0	0	0	0	0	0	0	0	0	0	0	0	0	19	28	13	7
piR-11029	78	109	163	164	109	137	6	11	5	2	8	1	14	10	20	0	4	6	3	3	0	0	1	4	0	1	1	1	2	0	0	11	1	3	1	0	0	1	2	3	0	3	1	6	1	250	362	131	44
piR-1103	0	0	0	1	0	0	0	0	0	0	0	0	0	0	0	0	3	2	3	1	2	2	3	2	0	1	0	0	0	0	0	1	0	2	4	5	2	1	4	0	0	1	0	0	0	0	0	0	1
piR-11030	0	0	0	0	0	0	0	0	0	0	0	0	0	0	0	0	1	0	0	0	0	0	0	0	0	0	0	0	1	0	0	0	0	0	0	0	0	0	0	0	0	0	0	0	0	0	0	0	0
piR-11031	0	0	0	0	0	0	0	0	0	0	0	0	0	0	0	0	0	0	2	0	0	0	0	0	0	0	0	0	0	0	0	0	0	0	0	0	0	0	0	0	0	0	0	0	0	0	0	0	0
piR-11032	258	9875	8953	6982	2173	6265	0	0	1	0	0	1	0	1	0	0	0	0	0	0	0	0	0	0	0	0	0	0	0	0	0	0	0	0	0	2	0	0	0	0	0	0	0	0	0	1068	1145	504	256
piR-11033	1	7	6	6	8	4	1	0	1	5	1	0	0	0	1	2	3	1	2	2	0	1	1	1	0	1	1	0	2	2	2	1	4	1	1	1	0	0	0	1	5	0	0	1	3	97	135	72	19
piR-11034	0	0	2	0	0	0	0	0	0	0	0	0	0	0	0	0	0	1	1	0	0	0	0	0	0	0	0	0	0	0	0	0	0	0	0	0	0	0	0	0	0	0	0	0	0	0	1	0	0
piR-11035	5	6	10	21	10	13	45	45	34	20	20	17	21	39	39	0	0	4	1	3	0	0	0	0	0	1	0	11	5	3	0	0	1	1	0	1	0	0	5	0	1	1	3	6	0	70	63	72	19
piR-11037	17	68	54	8	9	12	0	0	0	0	0	0	0	0	1	0	1	0	0	1	0	0	1	0	2	1	0	0	0	1	1	0	0	0	0	1	0	0	1	0	0	0	0	0	2	33	41	30	2
piR-11038	3	0	0	1	3	3	0	0	0	2	0	0	0	1	0	0	0	0	1	0	0	0	1	0	0	0	0	0	0	0	0	0	0	1	0	0	0	0	0	0	0	0	0	0	0	4	0	3	0
piR-11039	0	0	1	1	1	2	0	0	0	0	0	0	0	0	0	0	0	0	0	0	1	0	0	0	0	0	0	0	0	0	0	0	0	0	0	0	0	0	0	0	0	0	0	0	0	3	0	4	1
piR-1104	0	0	0	0	0	0	0	0	0	0	0	0	0	0	0	0	0	0	0	1	0	0	1	0	0	0	0	0	0	0	0	0	0	1	0	2	0	0	1	0	0	2	0	0	0	0	0	0	0
piR-11040	1	1	3	1	3	0	0	0	0	0	0	0	0	0	0	1	0	0	0	0	0	0	0	0	0	0	0	0	0	0	1	1	0	0	0	0	0	0	0	0	0	0	0	0	0	3	2	4	0
piR-11042	0	0	0	0	0	0	0	0	0	0	0	0	1	0	0	4	0	0	1	0	0	0	0	0	0	0	0	1	0	0	0	0	0	0	0	0	1	2	2	0	0	0	0	0	0	0	0	0	0
piR-11043	0	0	0	0	0	0	0	0	0	0	0	0	0	0	0	0	5	0	0	0	0	0	0	4	0	0	0	0	0	0	9	0	0	0	0	0	0	0	0	0	0	0	0	0	0	0	0	0	0
piR-11044	0	0	0	0	0	0	0	0	0	0	4	0	0	0	0	0	0	4	0	0	0	0	0	0	0	0	0	0	1	0	0	10	0	9	7	0	0	0	0	0	0	3	0	0	0	0	0	0	0
piR-11045	136	369	404	298	268	282	0	10	3	0	0	4	0	0	4	0	0	0	0	0	6	0	0	0	0	0	1	0	0	0	0	0	4	0	0	9	0	0	0	0	1	0	0	0	0	475	537	416	88
piR-11046	27	58	77	25	14	13	2	0	0	0	0	1	0	0	0	0	0	0	0	0	0	0	0	0	0	0	0	0	0	0	1	0	3	0	1	0	0	0	0	0	0	1	0	0	0	20	18	9	2
piR-11047	0	0	0	0	0	0	0	0	0	0	0	0	0	0	0	2	12	0	0	2	1	3	0	0	0	2	2	0	0	0	3	0	0	0	0	0	0	1	0	0	0	2	0	0	0	0	0	0	0
piR-11048	0	0	0	0	0	0	0	0	0	0	13	0	0	0	0	0	0	8	4	0	0	0	2	7	2	0	0	3	3	0	0	0	0	0	4	0	0	0	4	0	0	0	0	6	1	0	0	0	0
piR-11049	0	0	0	0	0	0	0	0	0	0	0	0	0	0	0	0	0	0	0	0	0	0	0	0	0	0	0	0	0	0	0	21	0	19	0	0	0	0	0	0	0	0	0	0	0	0	0	0	0
piR-1105	0	0	1	0	0	0	0	0	0	0	0	0	0	0	0	0	0	0	0	0	0	0	0	0	0	0	0	0	0	0	0	0	0	0	0	0	0	0	0	0	0	0	0	0	0	0	0	0	0
piR-11050	4817	8558	12951	7973	5936	7040	43	53	32	16	0	33	16	20	20	0	0	0	0	0	0	0	0	0	0	0	0	0	0	0	0	0	14	0	0	17	0	0	0	0	0	0	0	0	0	647	714	557	189
piR-11056	0	37	17	7	17	16	0	0	0	0	0	0	0	0	0	0	0	0	1	1	0	0	0	0	1	0	0	0	0	0	1	0	0	0	0	0	0	1	0	0	0	0	0	1	0	5	13	7	0
piR-11057	612	7198	9936	4366	1247	4555	105	96	55	79	88	61	76	64	76	3	11	38	15	8	0	2	3	6	17	4	10	16	20	0	3	28	7	17	0	3	2	7	26	28	2	19	2	80	2	2478	3367	1192	335
piR-11058	103	169	201	36	38	28	1	0	2	0	1	0	0	0	1	7	20	19	5	2	4	1	3	4	4	8	11	18	7	9	26	6	19	6	4	21	6	2	7	0	3	4	3	11	2	703	498	533	107
piR-11059	22	46	68	56	60	60	37	51	18	15	24	25	20	20	22	10	24	51	18	4	9	2	12	13	30	5	13	23	23	8	18	47	24	50	13	21	3	10	43	20	11	48	6	61	3	4947	4833	2733	726
piR-1106	325	361	448	395	240	343	4	0	1	0	0	0	1	5	4	2	0	3	0	1	1	0	0	2	0	3	0	2	1	3	0	2	5	1	2	1	0	1	1	0	1	1	0	3	0	79	79	71	24
piR-11060	259	214	196	270	237	192	269	236	125	140	130	247	150	258	142	18	12	12	16	10	10	6	9	9	45	26	27	63	126	89	44	40	52	18	19	41	9	11	16	12	43	4	22	75	26	293	295	321	51
piR-11061	3236	16878	9781	12779	12096	17907	117	108	45	32	56	78	46	73	66	17	12	21	16	19	13	9	10	11	55	21	36	99	119	44	44	48	22	21	19	35	17	15	16	16	22	11	21	101	22	1067	1864	894	248
piR-11062	1	0	1	1	0	1	7	21	7	12	6	18	2	1	3	4	7	12	12	2	3	1	3	3	4	0	1	4	4	1	4	7	19	9	3	15	3	3	8	5	10	4	6	12	12	139	152	93	38
piR-11063	0	2	0	3	4	2	1	5	1	2	4	3	1	1	1	0	0	1	2	1	0	0	1	1	2	0	0	1	2	0	0	2	0	0	0	0	0	0	3	3	0	1	0	5	0	46	34	25	5
piR-11064	150	206	278	117	113	173	58	67	24	39	30	50	15	13	20	1	4	6	2	2	2	3	0	4	5	8	1	3	2	4	1	11	9	6	6	6	3	2	8	2	9	7	4	12	10	416	516	372	54
piR-11065	0	0	0	0	0	0	0	0	0	0	0	0	0	0	0	0	0	0	0	0	1	0	0	1	0	0	0	0	0	0	0	0	0	0	0	2	1	0	0	0	0	0	0	0	0	0	0	0	0
piR-11066	0	0	1	2	0	0	0	2	0	0	0	0	0	0	0	7	14	15	5	6	8	0	1	9	5	0	1	3	1	1	9	23	21	11	13	22	3	2	14	0	1	5	0	2	0	15	15	29	4
piR-11068	4	12	18	6	4	4	5	14	3	3	2	7	4	2	5	0	0	0	1	0	0	0	0	0	0	0	0	1	0	0	0	0	0	0	0	0	0	2	0	0	0	0	1	0	0	19	9	3	3
piR-11069	1	5	5	0	1	3	0	0	0	0	0	0	0	0	0	0	0	1	0	0	0	0	0	0	0	0	0	0	0	0	0	1	0	0	0	1	0	0	0	0	0	0	0	0	0	23	13	8	4
piR-1107	44	203	280	175	91	193	0	0	0	0	1	0	0	1	0	0	0	0	0	0	0	0	0	1	1	0	0	0	0	0	0	0	0	0	0	1	0	0	0	0	0	0	0	1	0	31	23	29	18
piR-11072	34	80	84	76	95	79	4	3	7	0	0	0	0	0	4	1	3	0	0	0	1	0	0	0	0	0	0	1	0	0	0	0	0	0	0	1	0	0	1	1	1	1	1	3	0	5	5	3	3
piR-11073	1	3	4	0	0	0	0	0	1	0	2	0	0	0	0	0	5	2	1	2	3	0	2	0	5	0	0	0	0	0	2	1	1	1	3	5	0	2	2	0	2	0	0	0	0	0	0	0	1
piR-11074	0	3	0	0	0	0	0	0	0	0	0	0	0	0	0	0	5	3	3	2	0	0	0	3	1	2	1	1	2	3	3	13	3	4	1	6	3	2	4	0	0	2	1	6	1	25	32	36	4
piR-11075	0	0	0	0	0	0	1	0	0	0	0	0	0	0	0	0	0	0	0	0	0	0	0	0	0	0	0	0	0	0	0	0	0	0	0	0	0	0	0	0	0	0	0	0	0	8	0	0	1
piR-11078	292	178	220	84	170	88	1	0	0	0	0	0	0	0	0	1	5	0	0	0	4	1	1	1	0	0	0	1	0	0	1	2	0	1	0	4	0	0	1	0	0	0	0	1	0	14	28	19	15
piR-1108	2	3	4	1	2	5	0	0	0	0	0	0	0	0	0	0	0	0	0	0	0	0	0	0	1	0	3	0	5	2	0	0	0	0	1	0	0	0	2	1	0	0	0	8	0	4	2	4	3
piR-11080	1	13	0	0	0	4	1	3	8	0	0	0	3	0	9	0	0	0	0	0	0	0	0	0	0	0	0	0	0	0	0	0	1	0	2	0	0	0	0	1	0	0	0	0	1	0	0	0	0
piR-11081	0	1	0	0	0	0	0	0	0	0	0	0	0	0	0	0	0	0	0	0	0	0	0	0	0	0	0	0	0	0	0	0	1	0	0	0	0	0	0	0	0	0	0	0	0	0	0	1	0
piR-11082	0	4	2	2	6	0	2	6	0	6	1	2	5	0	3	0	3	1	0	2	1	2	1	2	0	2	0	0	0	0	2	2	5	1	2	1	3	1	0	0	2	1	0	0	0	0	0	0	2
piR-11083	0	0	0	0	0	0	0	0	0	0	0	0	0	0	0	0	0	0	0	0	0	0	0	0	0	1	0	0	0	0	0	0	0	0	0	0	0	0	0	0	0	0	0	0	0	1	4	3	0
piR-11084	215	328	405	488	513	439	3	1	1	0	1	0	1	0	3	0	0	0	1	0	0	0	0	0	0	0	0	0	0	0	0	0	1	0	1	0	0	0	0	0	1	0	0	0	0	57	78	32	16
piR-11085	0	1	1	0	4	4	0	0	0	0	0	0	0	0	0	0	0	0	0	0	0	0	0	0	0	0	0	0	0	0	0	0	0	0	0	0	0	0	0	0	0	0	0	0	0	0	0	0	0
piR-11086	119	427	234	137	256	196	2	1	0	1	0	0	0	0	0	1	1	2	1	2	1	0	0	2	0	2	2	1	0	0	6	0	2	3	1	7	0	2	1	5	0	1	0	0	0	29	32	45	15
piR-11087	3	19	19	11	7	8	0	0	0	0	2	2	0	0	0	1	0	0	0	0	0	0	0	0	0	0	0	0	0	0	1	0	1	0	0	0	0	1	0	0	2	1	0	2	4	5	10	3	5
piR-11088	149	518	591	651	468	666	150	163	138	76	98	56	56	72	104	8	12	11	5	5	6	2	3	6	21	13	28	69	87	61	9	15	20	13	7	9	1	4	12	10	18	5	13	66	23	1298	1657	668	178
piR-11089	0	0	0	0	0	0	0	0	0	0	0	0	0	0	0	1	0	0	0	0	0	0	0	2	0	0	0	0	0	2	1	0	3	0	0	0	0	1	0	1	0	0	0	0	0	0	0	0	0
piR-1109	0	0	0	1	0	1	0	0	0	0	0	0	0	0	0	0	1	0	2	1	1	0	0	0	0	1	1	0	0	0	0	0	0	0	0	0	2	0	0	1	0	1	0	0	0	0	0	1	0
piR-11090	5	35	42	15	8	12	7	7	4	0	1	0	0	2	0	0	5	2	3	0	0	0	0	0	4	2	1	2	0	0	0	5	0	4	1	3	0	0	2	0	6	2	4	0	0	6	13	9	1
piR-11091	7	18	39	38	29	56	0	3	4	1	0	0	2	1	1	1	1	1	1	0	0	0	1	3	1	0	1	0	2	0	1	2	1	3	0	1	0	0	4	0	0	0	0	2	0	31	45	24	9
piR-11092	0	0	0	0	0	0	0	0	0	0	0	0	0	0	0	0	0	0	0	0	0	0	0	0	0	0	0	0	0	0	0	0	0	0	0	2	0	0	0	0	0	0	0	0	0	0	0	0	0
piR-11093	26	146	94	78	63	97	0	1	2	0	0	4	0	0	0	0	4	7	2	4	1	0	2	4	6	8	9	4	7	4	0	6	5	5	0	0	0	1	0	3	4	6	0	8	0	283	543	175	68
piR-11094	26	97	90	70	75	120	3	0	0	0	0	0	0	0	2	3	2	5	0	2	2	0	0	0	0	0	0	2	1	0	3	7	0	2	1	1	0	2	1	2	1	1	0	1	1	74	78	33	4
piR-11095	0	0	0	0	0	13	1	2	2	1	0	0	0	0	2	0	0	0	2	0	0	0	0	0	0	0	0	0	0	0	1	1	0	2	0	0	0	1	0	0	0	0	0	0	0	0	0	0	0
piR-11096	3	12	19	14	5	0	0	0	0	0	0	0	0	0	0	0	0	0	0	0	0	0	0	0	0	0	0	0	0	0	0	0	0	0	0	0	0	0	0	0	0	0	0	0	0	99	179	16	23
piR-11097	1	2	0	2	0	1	0	0	0	0	0	0	0	0	0	0	1	0	0	0	0	0	0	0	0	0	0	0	0	0	0	2	0	1	0	0	0	0	0	0	0	0	0	0	0	7	12	10	2
piR-11098	0	0	0	0	1	0	0	0	0	0	0	0	0	0	0	0	0	0	4	0	0	0	0	0	0	0	2	0	0	4	0	0	6	0	0	1	0	0	2	0	1	1	0	0	2	0	0	0	0
piR-11099	38	26	46	31	29	31	0	0	0	0	0	0	0	0	0	0	1	0	0	3	2	0	0	0	0	0	0	0	0	0	1	0	1	0	2	0	0	0	1	0	0	0	0	0	0	3	0	2	0
piR-111	12	23	25	6	0	8	0	0	0	0	0	0	0	0	0	0	1	0	0	0	0	0	0	0	0	0	0	0	0	1	0	1	1	0	1	0	0	0	0	0	0	0	0	1	0	7	14	3	4
piR-1110	91	108	190	204	104	177	2	7	0	3	2	0	0	2	1	2	0	0	0	0	3	0	0	0	0	0	0	2	1	0	0	1	0	2	0	3	0	1	2	2	0	2	0	2	0	120	85	53	14
piR-11100	0	0	0	0	0	0	0	0	0	0	0	0	0	0	0	0	0	0	0	0	3	0	0	0	1	1	0	0	0	0	2	0	0	1	0	0	0	0	0	0	0	0	0	0	0	0	0	0	0
piR-11101	0	0	0	0	0	0	0	0	0	0	0	0	0	0	0	0	1	0	0	0	0	1	0	0	0	0	0	0	0	0	0	0	0	0	0	0	0	0	0	0	0	0	0	0	0	0	0	0	0
piR-11102	0	1	2	0	3	3	0	3	2	0	0	1	1	1	1	4	7	6	5	2	3	1	1	2	5	2	0	1	4	3	5	0	2	2	1	1	1	0	5	1	3	2	2	4	4	95	128	84	24
piR-11103	16	0	0	0	0	0	0	0	0	0	0	0	0	0	0	0	1	0	0	0	0	0	0	0	0	0	0	0	0	0	0	0	0	0	0	0	0	0	0	0	0	0	0	0	0	0	0	0	0
piR-11104	4	4	9	1	0	1	0	0	0	0	0	0	0	0	0	1	4	3	1	5	0	1	2	2	4	0	1	3	2	2	1	4	1	5	1	7	3	1	4	0	0	1	1	6	2	314	389	170	26
piR-11105	84	170	186	16	7	41	8	18	7	13	15	5	0	0	0	0	1	2	2	0	0	0	0	2	0	0	2	1	2	2	0	1	0	2	1	1	0	0	5	2	1	0	0	3	1	50	64	41	10
piR-11106	1	0	1	0	0	0	9	6	4	46	38	68	2	4	9	0	0	0	0	1	0	0	2	0	0	0	0	2	0	0	0	0	0	0	0	0	0	0	1	3	3	0	2	2	0	7	6	5	3
piR-11107	0	0	0	1	0	2	31	26	18	21	15	11	12	26	25	0	1	2	0	0	0	1	1	1	0	0	1	0	0	1	0	0	0	0	0	1	0	0	0	0	0	0	0	0	1	53	60	38	6
piR-11108	4	52	12	13	57	13	0	0	0	0	0	0	0	0	0	0	0	0	0	0	1	0	0	0	0	1	0	2	0	0	0	1	0	0	0	0	0	0	0	0	0	0	0	0	0	11	24	8	3
piR-11109	9	9	5	2	7	2	0	0	0	1	2	0	0	0	0	2	7	10	6	4	1	0	2	8	6	2	4	13	5	6	3	9	11	7	2	7	4	0	9	3	1	4	0	11	4	292	501	220	79
piR-1111	45	52	90	84	67	35	0	0	0	0	1	0	1	0	0	0	0	0	3	0	0	0	0	0	0	1	0	0	0	0	1	1	0	0	0	0	0	0	0	0	1	0	0	0	2	47	43	39	11
piR-11110	7	42	34	6	10	18	65	85	32	41	36	30	8	12	6	1	8	2	3	4	0	1	2	2	8	3	6	2	4	0	2	3	1	0	0	5	2	4	0	11	10	3	0	3	0	23	18	15	6
piR-11111	10	14	1	3	16	7	0	0	0	0	0	0	0	0	0	0	0	1	0	2	0	0	0	0	0	1	0	1	1	0	3	0	0	2	1	0	0	0	0	0	0	1	0	2	0	35	63	20	5
piR-11112	0	0	2	6	9	6	0	0	0	0	0	0	0	0	0	0	1	2	1	0	2	0	0	0	1	0	1	2	3	0	1	0	0	1	2	3	0	0	1	0	0	0	0	1	0	30	27	22	3
piR-11113	36	386	260	136	200	194	0	2	0	0	1	0	0	0	1	1	0	0	0	1	0	0	0	1	0	0	0	0	0	1	0	1	2	0	0	1	0	0	0	0	0	0	0	0	0	318	353	153	62
piR-11114	4846	494	1504	364	10410	595	4	2	3	4	4	4	6	5	3	2	0	4	1	2	0	1	3	1	6	2	1	4	3	2	0	5	2	2	1	1	1	1	5	1	0	1	0	2	0	983	997	909	206
piR-11115	1	2	2	0	1	0	0	1	0	0	0	0	0	0	1	2	5	2	2	1	3	0	1	4	1	0	1	2	1	2	5	1	9	2	3	3	0	0	1	0	1	0	0	1	0	16	6	21	3
piR-11116	0	0	1	1	6	3	0	0	0	0	0	1	0	0	1	3	7	9	10	5	2	4	3	3	7	9	4	15	14	11	4	6	9	10	1	13	0	3	3	5	3	3	5	9	5	123	106	95	19
piR-11117	16	52	39	28	30	19	1	1	1	1	1	1	1	0	0	1	7	4	3	2	2	0	2	0	3	0	1	5	6	6	7	8	6	8	1	9	2	0	2	2	3	2	0	11	2	496	576	367	65
piR-11118	0	9	6	2	7	3	0	0	0	0	0	0	0	0	0	0	0	0	0	0	0	0	0	0	0	0	1	0	0	0	0	0	0	0	0	0	0	0	0	0	0	0	0	0	0	34	27	9	4
piR-11119	3	0	0	0	4	0	0	0	1	0	0	0	0	1	0	0	0	0	0	0	0	0	0	0	0	0	0	0	0	0	0	0	0	0	0	0	0	0	0	0	0	0	0	0	0	0	0	0	0
piR-1112	48	56	35	34	173	39	5	23	11	7	9	4	7	12	8	117	231	116	105	125	301	70	235	160	126	118	188	728	817	1024	216	105	149	47	140	399	138	103	287	110	644	68	971	394	1793	249	92	285	118
piR-11120	0	7	14	0	0	2	0	0	0	0	0	0	2	0	2	0	0	0	0	0	0	0	0	0	0	0	0	0	0	0	0	0	0	0	0	0	0	0	0	0	0	0	0	0	0	113	98	83	16
piR-11121	1	0	1	0	1	2	0	0	0	0	0	0	0	0	0	0	0	0	0	0	0	0	0	0	0	0	1	0	0	0	1	0	0	0	0	0	0	0	0	2	0	0	0	2	0	36	47	26	28
piR-11123	0	0	0	0	0	0	0	0	0	0	0	0	0	0	0	0	0	0	0	0	0	0	0	0	0	0	0	0	0	0	0	0	0	0	0	0	2	0	0	0	0	0	0	0	0	0	0	0	0
piR-11124	0	0	0	0	0	0	0	0	0	0	0	0	0	0	0	0	0	0	0	4	0	0	0	0	0	0	0	0	0	0	0	0	0	0	0	0	0	0	0	0	0	0	0	0	0	0	0	0	0
piR-11125	0	0	0	0	0	0	9	0	6	0	15	7	0	0	0	0	0	8	14	0	0	0	0	7	0	0	0	26	12	0	5	3	14	0	0	9	0	5	4	0	13	0	10	0	13	0	0	0	0
piR-11126	0	0	0	0	0	0	0	0	0	0	0	0	0	0	0	0	0	0	0	0	0	0	0	0	0	0	0	0	0	0	0	0	0	0	0	0	0	0	0	0	0	0	0	0	0	0	0	0	0
piR-11127	0	0	0	23	0	0	0	0	0	0	0	0	5	0	0	0	0	0	0	0	0	2	0	0	0	0	18	0	0	21	0	0	0	0	0	0	0	0	0	0	0	0	0	0	0	75	20	78	24
piR-11128	48	68	107	112	86	106	0	20	0	17	0	0	5	12	5	0	6	0	0	0	4	0	2	0	28	14	0	0	0	0	0	0	0	4	0	0	0	0	0	20	0	17	0	33	0	2725	2877	1871	410
piR-11129	26	290	415	381	119	395	2	3	0	0	0	3	2	1	0	1	1	0	0	0	0	0	0	0	0	0	1	0	0	0	0	2	1	0	0	1	0	0	0	0	0	0	0	1	0	33	41	14	7
piR-1113	9	7	8	14	9	7	27	79	22	37	54	16	21	3	31	21	104	61	44	90	111	44	63	59	43	45	74	51	62	33	73	39	57	34	73	87	41	57	123	43	46	29	22	13	24	9	4	11	50
piR-11131	0	0	0	0	0	0	0	0	0	0	0	0	0	0	0	0	0	0	0	16	24	0	0	0	0	0	0	0	0	0	0	0	0	0	0	0	10	11	0	0	0	0	0	0	0	0	0	0	0
piR-11132	0	0	0	0	137	0	0	0	0	0	0	0	0	0	0	0	45	36	36	0	0	0	15	16	32	17	0	0	0	24	0	40	0	0	26	37	0	0	0	32	58	17	13	0	24	0	0	0	0
piR-11133	170	70	145	104	0	96	104	99	49	126	170	89	75	112	124	46	0	0	0	0	0	9	0	0	0	0	21	23	18	0	30	0	56	43	0	0	0	0	54	0	0	0	0	66	0	4936	7340	4048	944
piR-11134	164	230	286	607	438	648	1	2	3	4	1	2	2	0	2	0	0	4	0	1	2	0	1	0	1	0	1	3	0	2	1	3	4	2	1	1	1	1	1	2	0	0	0	1	1	32	44	44	6
piR-11135	6	1	6	0	0	0	0	0	0	0	0	0	0	0	0	0	0	0	0	0	0	0	0	0	0	0	0	0	0	0	0	0	0	0	0	0	0	0	0	0	0	0	0	0	0	0	0	0	0
piR-11136	3	1	2	2	1	0	2	3	1	0	3	0	0	0	3	0	0	0	0	0	0	0	0	0	0	0	0	0	0	0	0	0	0	0	0	0	0	0	0	0	0	0	0	0	0	3	4	3	0
piR-11137	1	5	3	0	0	4	0	0	0	0	0	0	0	0	0	0	0	0	1	0	0	0	0	0	0	0	0	0	0	0	0	0	0	0	0	0	0	0	0	0	0	0	0	0	0	0	0	1	0
piR-11138	1	0	0	0	0	0	0	0	0	3	0	0	1	0	0	0	0	0	0	0	1	0	0	0	0	0	0	0	0	0	0	0	0	0	0	0	0	0	0	0	0	0	0	0	0	0	0	0	0
piR-11139	0	1	0	2	2	2	6	4	2	8	21	17	0	3	3	0	0	0	0	0	0	0	0	0	0	0	0	0	1	0	0	0	0	0	0	0	0	0	0	2	2	0	4	3	3	7	8	4	3
piR-1114	15	443	181	364	565	264	198	522	433	417	404	549	347	255	232	216	771	2144	1878	1205	208	394	469	419	1150	447	791	3360	11106	1763	89	1116	647	1130	559	1572	258	478	1644	1713	1354	1440	8226	6773	8283	576	807	299	3974
piR-11140	63	258	273	18	7	15	0	2	0	2	3	2	1	4	1	0	0	0	0	0	0	0	0	0	0	0	0	0	0	0	0	0	0	0	0	0	0	0	0	0	0	0	0	2	0	126	173	37	25
piR-11141	0	3	1	4	0	4	0	0	0	0	0	0	0	0	0	0	0	0	0	0	0	0	0	0	0	0	0	0	0	0	0	0	0	0	0	0	0	0	0	0	0	0	0	0	1	0	0	1	0
piR-11142	0	0	0	0	0	0	1	7	1	3	0	9	1	1	0	0	0	0	0	0	0	0	0	0	0	0	0	0	0	0	0	0	0	0	0	0	0	0	0	0	0	0	0	1	0	2	3	0	0
piR-11143	6	5	7	9	0	3	6	10	2	8	8	5	8	7	2	2	4	4	5	4	4	4	2	2	5	0	3	7	0	4	2	2	4	1	5	1	3	2	7	2	5	3	0	4	2	51	54	41	15
piR-11144	162	620	266	927	942	1030	33	37	16	7	17	25	12	17	20	66	97	121	94	31	54	45	63	46	338	174	432	648	976	747	125	115	125	73	65	119	35	46	80	142	274	45	172	791	277	5716	8218	3840	965
piR-11145	27	48	38	24	61	21	0	0	0	0	0	0	0	0	1	2	13	5	2	2	2	1	2	2	1	1	0	6	0	4	19	17	11	7	2	12	0	2	3	0	1	2	0	2	1	1028	643	766	103
piR-11146	0	0	0	0	0	0	0	0	0	0	0	0	0	0	0	0	0	0	0	0	0	0	0	0	0	0	0	0	0	0	0	0	0	0	0	0	1	0	0	0	0	0	0	0	0	0	0	0	0
piR-11147	0	8	2	4	0	3	0	0	0	0	0	0	0	0	0	0	0	0	0	0	0	0	0	3	0	0	0	1	0	0	0	0	0	0	0	0	0	0	0	0	0	0	0	0	0	11	14	17	3
piR-11148	149	88	96	76	169	75	1	1	1	1	0	2	0	2	0	2	6	0	3	0	1	0	0	0	0	1	0	0	0	0	9	1	0	1	4	0	0	0	1	0	0	0	0	0	0	151	78	173	32
piR-11149	11	32	48	23	27	45	5	4	1	4	6	9	7	10	8	1	2	2	1	0	2	0	1	1	5	6	1	4	1	1	1	3	2	2	1	2	1	1	3	2	1	0	1	6	0	845	1322	615	470
piR-1115	1	7	5	2	1	3	0	0	0	0	0	0	0	0	0	0	2	0	0	0	0	0	0	2	0	0	1	2	0	0	1	0	0	0	0	0	0	0	0	0	0	0	0	0	0	15	18	17	2
piR-11150	0	0	0	0	0	3	0	2	0	0	0	1	0	0	0	0	0	0	0	0	0	0	0	0	0	0	0	0	1	0	0	0	0	0	0	0	0	0	0	0	0	0	0	0	0	0	0	0	0
piR-11151	0	0	3	0	0	1	1	12	4	3	2	3	2	2	6	21	113	72	57	113	123	50	47	48	9	16	13	12	10	7	71	104	105	80	128	120	55	53	87	9	14	52	1	2	2	5	1	1	42
piR-11152	0	2	0	3	3	0	0	0	0	0	0	1	0	1	0	0	0	1	1	1	1	1	0	1	1	0	1	2	2	0	1	0	0	2	1	0	0	0	1	0	0	1	0	1	1	9	20	9	0
piR-11153	7	31	31	12	18	22	0	1	0	5	0	0	0	0	0	0	1	0	0	0	0	0	1	0	0	0	0	0	0	2	1	0	0	0	1	1	0	0	0	0	0	0	0	1	0	5	9	2	3
piR-11154	1346	742	895	1078	712	886	1792	1741	1174	2826	2045	5660	2505	1955	923	139	376	487	425	1393	496	451	417	321	1271	657	1512	7128	12353	11435	153	483	275	292	938	941	170	263	450	431	892	324	12142	2749	12570	270	145	169	1448
piR-11155	0	0	0	0	0	0	0	0	0	2	0	1	0	1	2	0	0	0	0	0	1	0	0	0	0	0	0	2	0	0	0	1	0	0	0	0	0	0	0	0	1	0	0	1	0	0	0	0	0
piR-11156	0	5	9	2	0	3	0	0	0	0	0	0	3	0	0	0	2	0	0	0	0	0	0	0	0	0	0	0	0	0	0	0	0	0	0	0	0	0	0	0	0	0	0	0	0	380	364	217	83
piR-11157	1	0	0	4	0	0	0	0	0	0	0	0	0	0	0	0	0	0	0	0	0	0	0	0	0	0	0	0	0	0	1	0	2	0	1	0	0	0	0	0	0	0	0	0	0	0	0	0	0
piR-11158	0	21	8	0	4	6	0	0	0	0	0	0	0	0	0	0	0	0	0	0	0	0	1	0	0	0	1	2	0	0	0	1	0	0	0	2	0	2	0	0	0	2	0	3	0	90	103	53	20
piR-11159	54	55	47	37	65	39	5	1	0	0	0	0	0	2	0	0	1	0	0	0	2	0	0	1	1	0	0	0	0	1	2	1	1	0	2	0	1	2	0	0	0	0	1	0	0	22	9	30	6
piR-1116	0	1	0	0	4	0	0	0	0	0	0	0	0	0	0	0	0	1	0	0	0	0	0	0	0	0	0	0	0	0	0	0	0	0	0	0	0	0	0	0	0	0	0	0	0	0	0	0	1
piR-11163	0	0	0	0	0	0	0	0	0	0	0	0	0	0	0	0	0	0	0	0	0	0	0	0	0	0	0	0	0	0	0	0	0	0	0	0	0	0	0	0	0	0	0	0	0	0	0	0	0
piR-11164	0	0	0	0	0	0	2	0	0	0	0	0	2	2	0	0	0	0	0	0	0	0	0	0	0	0	0	0	0	0	0	0	0	0	0	0	0	0	0	0	0	0	0	0	0	0	0	0	0
piR-11165	5	59	26	15	49	36	0	0	1	1	0	2	0	0	0	0	0	0	0	0	0	0	0	0	0	0	0	0	0	0	0	0	0	0	0	0	0	0	0	0	0	0	0	0	0	138	148	41	24
piR-11166	0	7	1	0	1	2	0	0	0	0	0	0	0	0	0	0	0	0	0	0	0	0	0	0	0	0	0	0	0	0	0	0	3	0	0	0	0	0	0	0	0	0	0	0	0	4	1	2	2
piR-11167	0	0	1	0	0	0	0	0	0	0	0	1	0	0	0	0	0	0	0	0	0	0	0	0	0	1	0	0	0	0	0	0	0	0	0	0	0	0	0	0	0	0	0	1	0	2	0	0	0
piR-11168	0	0	0	0	0	0	0	0	0	0	0	0	0	0	0	0	0	0	0	0	0	0	0	0	0	0	0	0	0	0	0	0	0	0	0	0	0	0	0	0	0	0	0	0	0	0	0	0	0
piR-11169	53	44	57	348	223	257	0	0	0	0	0	0	0	0	0	0	0	0	1	0	0	0	0	0	0	0	0	0	0	0	0	0	0	1	1	0	0	0	0	0	0	0	0	0	0	74	66	62	13
piR-1117	0	0	0	0	0	0	0	0	0	0	1	1	0	0	0	0	0	0	0	0	0	0	0	0	0	0	0	0	0	0	0	0	0	0	0	0	0	0	0	0	0	0	0	4	0	2	0	3	1
piR-11170	104	233	177	245	538	313	11154	12786	5114	5766	7856	10136	6292	11394	4679	3066	1531	1110	1826	790	435	3565	769	1454	5437	3732	3133	3247	4791	2072	703	1711	1777	1527	3061	1165	939	1150	1413	1521	1832	1359	798	4262	900	4189	5692	4585	3172
piR-11171	10	8	9	11	19	20	0	0	0	0	0	0	0	0	1	2	2	5	2	1	1	2	2	3	2	1	1	0	0	0	2	2	4	3	2	5	0	0	3	0	0	0	0	0	0	27	37	25	14
piR-11172	0	0	0	0	0	0	0	0	0	0	0	0	0	0	0	0	0	0	0	0	0	0	0	1	0	0	0	0	0	0	0	0	1	0	0	0	0	0	0	0	0	0	0	0	0	0	12	8	0
piR-11173	8	14	0	0	0	0	0	0	0	0	0	0	0	0	0	0	0	0	0	0	0	0	0	0	0	0	0	0	0	0	0	0	0	0	0	0	0	0	0	0	0	0	0	0	0	26	0	0	6
piR-11174	0	0	11	12	9	19	0	0	1	0	0	0	0	0	0	0	0	0	0	0	0	0	0	0	0	0	0	0	0	0	0	0	0	0	0	0	0	0	0	0	0	0	0	0	0	0	0	0	0
piR-11175	1	2	0	1	0	0	2	3	0	2	1	3	1	0	1	0	5	1	1	1	0	0	0	2	0	0	0	0	4	2	1	1	0	2	1	0	2	0	0	0	3	1	0	5	3	34	42	23	7
piR-11176	83	234	335	200	159	198	0	0	0	0	0	0	0	0	0	0	3	0	0	0	0	0	0	0	0	0	0	1	0	0	0	0	0	1	0	1	0	0	0	0	0	0	0	0	0	81	92	60	20
piR-11177	0	4	3	0	0	0	0	0	0	0	0	0	0	8	0	0	18	7	0	1	0	2	4	0	3	0	0	0	6	3	0	0	5	0	6	0	0	1	0	1	4	1	2	9	3	0	48	37	0
piR-11178	32	593	292	141	215	244	7	19	10	1	4	6	3	9	4	0	0	2	0	1	0	0	0	2	2	1	2	3	7	1	0	3	0	1	2	2	1	0	0	0	1	1	0	5	1	99	93	52	20
piR-11179	0	6	5	0	0	3	0	0	0	0	0	0	0	0	0	0	0	0	0	0	0	0	0	0	0	0	0	0	0	0	0	0	0	0	0	0	0	0	0	0	0	0	0	0	0	0	0	0	0
piR-1118	3	1	22	17	16	7	0	2	0	0	0	0	0	0	0	2	3	1	1	4	3	1	1	1	1	0	1	0	0	0	2	1	4	1	4	2	1	3	0	0	4	0	0	0	0	1	3	0	0
piR-11180	16	0	0	0	0	0	0	6	0	0	0	0	0	0	0	0	0	0	0	0	5	0	0	0	1	0	2	0	0	6	0	0	0	0	0	0	0	1	0	0	0	0	0	0	0	0	0	0	0
piR-11181	0	0	0	0	0	0	0	0	0	0	0	0	0	0	0	0	0	0	0	0	0	0	0	0	0	0	0	0	0	0	0	0	0	0	0	0	0	0	0	0	2	0	0	0	0	0	0	0	0
piR-11182	28	81	68	78	58	94	3	4	0	1	2	2	1	0	1	0	6	1	4	0	0	0	3	1	0	0	1	4	3	5	8	2	1	0	2	1	0	1	3	0	0	1	0	2	5	232	215	140	77
piR-11183	5	3	9	1	0	1	0	2	0	0	1	1	2	3	2	0	0	1	0	0	0	0	0	0	0	0	0	0	2	0	0	0	0	0	0	0	0	0	0	0	0	0	0	0	0	3	4	10	3
piR-11184	249	651	893	344	221	400	17	8	7	7	6	7	1	1	1	2	4	2	3	0	1	1	2	2	1	0	1	1	4	4	0	1	2	0	1	1	0	3	7	1	0	3	0	2	2	22	21	16	6
piR-11185	55	163	139	346	280	404	10	17	6	4	7	11	6	5	9	6	8	8	6	5	6	2	3	2	27	16	32	39	54	58	13	8	11	11	10	9	10	6	10	20	22	7	7	48	30	205	261	139	37
piR-11186	128	0	0	0	0	0	0	0	0	0	0	0	0	0	0	0	0	16	4	0	1	0	0	2	7	0	0	5	2	0	0	10	0	5	0	0	0	0	1	3	0	0	3	7	0	0	0	147	0
piR-11187	0	415	477	401	163	513	110	110	61	45	61	46	42	41	38	0	0	0	0	0	0	0	0	0	0	0	0	0	0	0	0	0	0	0	0	0	0	0	0	0	0	2	0	0	0	1113	1480	762	228
piR-11188	7	50	37	20	4	13	1	0	0	5	5	1	0	3	2	0	0	4	1	1	0	0	0	1	3	0	0	2	0	0	1	4	0	0	0	0	0	1	1	1	0	1	0	0	0	105	124	68	52
piR-11189	0	3	0	0	3	2	5	16	2	0	0	0	0	0	1	1	5	5	9	3	2	1	3	2	5	6	0	1	4	1	3	1	1	2	1	2	2	0	3	0	2	0	3	2	0	4	3	2	2
piR-1119	0	2	3	1	3	4	0	0	0	0	0	0	0	0	0	0	0	2	0	0	0	0	0	0	0	0	1	1	0	0	0	1	0	0	0	0	0	1	1	0	1	0	0	0	0	13	6	13	3
piR-11190	1	0	0	0	0	0	0	0	0	0	0	0	0	0	0	0	0	0	0	0	0	0	0	0	0	0	0	0	0	0	0	0	0	0	1	0	0	0	0	0	0	0	0	0	0	1	0	1	0
piR-11191	5	22	20	26	21	37	0	1	0	0	0	0	0	0	0	0	0	1	1	0	0	0	0	0	0	0	0	0	0	0	3	1	0	0	0	0	0	0	0	0	0	0	0	0	0	37	33	25	28
piR-11192	0	5	2	3	0	2	10	17	4	5	2	4	2	7	0	2	20	15	14	3	7	4	12	0	5	7	7	15	29	38	15	7	9	10	6	19	3	6	8	0	9	5	9	31	11	37	27	31	8
piR-11194	44132	44351	67432	61388	59036	71208	4177	3248	1358	2405	3668	2264	2488	2719	2474	1120	1348	1191	1051	450	538	483	1129	927	967	646	736	1241	607	1193	1564	1052	1758	660	901	1663	876	594	1405	219	1029	388	295	1688	524	50370	79203	55380	15630
piR-11195	2	6	1	4	6	3	0	0	0	0	0	0	0	0	0	0	2	0	0	0	0	0	0	0	0	0	0	0	0	0	0	2	1	0	0	0	0	0	0	0	0	0	0	0	0	5	8	9	2
piR-11196	1	0	0	1	0	0	4	3	0	0	0	1	1	0	2	0	0	2	1	0	0	0	0	0	0	0	0	0	0	0	0	1	0	0	0	0	0	1	0	0	0	1	0	0	0	0	0	1	0
piR-11197	10	42	43	7	0	15	3	1	0	0	1	0	1	2	1	1	0	1	0	0	0	0	0	0	0	0	0	0	1	0	0	1	0	1	2	0	0	0	0	1	0	1	0	0	0	18	34	16	1
piR-11198	0	0	0	0	2	1	0	0	0	0	0	0	0	0	0	0	1	0	0	0	0	0	0	0	0	0	0	0	0	0	0	0	0	1	0	0	0	0	0	0	0	0	0	0	0	1	3	1	0
piR-11199	0	4	2	2	0	0	0	0	0	0	0	0	0	0	0	0	0	0	0	0	1	0	0	0	0	0	0	0	0	1	0	0	0	0	0	0	0	0	0	0	0	0	0	0	0	9	9	7	1
piR-112	0	0	0	0	1	0	0	0	0	0	0	0	0	0	0	0	0	0	0	0	0	0	0	0	0	0	0	0	1	0	0	1	0	0	0	0	0	0	0	0	0	0	0	0	0	0	0	0	0
piR-1120	0	0	0	0	0	0	0	0	0	0	0	0	0	0	0	5857	895	0	307	0	1193	2248	432	356	66	772	800	10000	5423	19439	848	0	313	0	312	374	698	0	284	0	1236	0	11733	2027	17938	0	0	55	0
piR-11200	1	4	8	1	0	0	3	5	2	0	0	2	0	2	0	0	0	0	1	0	0	0	0	0	0	0	0	0	0	0	0	0	2	1	0	0	1	0	0	0	0	0	0	1	0	9	4	8	0
piR-11201	7	5	1	0	0	2	2	4	2	1	2	1	0	0	2	1	6	6	0	0	1	0	0	3	0	0	1	0	0	0	1	0	1	0	0	1	1	0	1	0	2	0	0	0	0	105	119	115	20
piR-11202	0	0	0	0	0	0	0	0	0	0	0	0	0	0	0	0	0	0	1	0	0	0	0	0	0	0	0	0	0	0	0	0	0	0	0	0	0	0	0	0	0	0	0	2	0	0	1	0	0
piR-11203	2	11	8	6	1	10	0	0	0	0	0	0	0	0	0	4	2	4	2	1	2	2	6	3	0	0	0	1	1	0	13	4	8	5	4	5	1	1	2	2	0	0	1	1	2	59	58	63	17
piR-11204	0	0	0	1	2	2	0	0	0	0	0	0	0	0	0	0	0	3	0	0	1	0	0	0	0	0	1	0	1	0	0	2	1	0	0	0	0	0	0	0	0	0	0	1	0	29	27	33	3
piR-11205	12	39	37	9	42	38	0	0	0	0	0	0	1	0	0	0	4	9	0	0	1	0	0	2	1	0	2	3	0	2	2	7	2	5	3	3	0	2	2	0	0	0	0	1	0	396	502	249	32
piR-11206	0	0	0	0	0	0	0	0	0	0	0	0	0	0	0	0	0	0	2	2	0	0	0	0	0	0	0	0	0	0	1	1	0	0	0	0	0	0	0	0	0	0	0	0	0	0	0	0	1
piR-11207	12	38	50	28	107	59	0	0	0	2	0	0	0	3	0	6	7	19	13	2	0	1	2	4	3	4	0	4	3	0	2	18	27	7	3	5	1	6	16	2	7	7	3	6	3	920	937	695	169
piR-11208	0	5	7	4	1	3	0	0	0	0	0	0	0	0	0	0	1	1	0	0	0	0	0	0	0	0	0	0	0	0	0	0	0	0	0	1	1	1	2	1	0	1	0	0	0	11	11	5	1
piR-11209	48	153	148	140	308	234	0	0	0	0	0	0	0	0	0	0	1	1	3	1	0	1	2	0	1	1	1	1	3	2	0	4	0	0	1	0	0	2	2	0	3	0	0	2	0	60	66	37	7
piR-1121	0	0	0	0	0	0	0	3	0	0	0	0	0	0	0	4	0	4	1	1	4	2	1	0	0	1	1	1	0	0	2	3	6	0	1	2	2	0	2	1	1	0	0	0	0	0	0	0	4
piR-11210	0	2	5	5	5	11	3	11	0	1	1	2	3	1	1	4	5	11	4	3	4	9	2	4	24	12	29	44	61	63	17	11	14	7	6	10	3	6	5	4	24	3	15	46	28	61	70	73	13
piR-11211	6	7	6	4	11	6	0	0	1	1	0	0	0	0	0	0	0	4	2	1	0	0	1	0	0	0	3	1	1	1	0	2	2	3	0	3	0	0	7	0	0	3	0	1	0	159	256	154	29
piR-11212	15	5	13	1	0	0	15	41	33	16	14	22	86	171	122	20	8	2	8	1	1	1	5	5	26	3	33	76	71	36	23	15	41	17	25	35	16	13	31	29	51	17	24	149	24	29	27	19	5
piR-11214	0	1	1	1	0	1	3	1	2	2	1	4	0	2	0	0	0	1	0	0	0	0	0	0	1	0	1	0	1	0	1	2	2	0	0	0	0	0	0	0	1	1	2	0	0	26	25	5	2
piR-11215	2	4	5	6	9	8	1	1	3	0	1	0	2	1	2	1	0	0	1	0	0	0	0	0	0	0	0	0	1	0	0	0	0	0	0	0	0	0	0	0	0	0	0	0	0	1	1	0	0
piR-11216	2081	9949	13333	3477	2000	4046	929	721	266	751	316	237	122	112	215	2	5	16	13	16	19	12	36	7	49	18	88	5	9	3	3	9	2	6	10	21	10	9	20	86	99	11	1	7	2	227	169	149	36
piR-11217	0	0	0	0	0	0	6	6	2	4	13	8	4	8	11	0	2	2	1	3	1	0	0	1	4	4	3	1	0	0	2	1	5	1	1	1	1	1	5	1	4	5	0	0	0	2	1	2	0
piR-11218	1	4	1	2	0	0	22	14	12	0	1	4	1	9	6	0	1	1	2	0	1	0	0	0	1	0	2	0	2	1	1	0	0	0	0	3	1	0	1	1	0	0	0	0	1	0	1	0	0
piR-11219	0	0	0	0	1	1	0	0	0	0	0	0	0	3	0	0	0	0	0	0	0	0	0	0	0	0	0	0	0	0	0	0	0	0	0	0	0	0	0	0	0	0	0	0	0	0	0	0	0
piR-1122	1	1	0	0	1	0	0	0	0	0	0	0	0	0	0	0	0	1	0	0	0	0	0	0	0	0	0	0	0	1	0	0	0	0	0	0	0	0	0	0	0	0	1	1	1	1	1	0	0
piR-11220	0	0	0	0	0	0	15	16	7	2	4	9	8	0	1	2	8	8	12	3	3	3	3	7	8	2	5	13	3	6	5	10	11	4	6	6	1	2	9	2	5	3	2	14	2	137	142	133	27
piR-11221	0	0	0	0	0	0	1	1	0	0	0	0	0	5	0	0	5	0	3	1	0	1	2	2	2	2	0	1	0	1	3	2	0	1	0	0	1	1	4	0	0	1	1	1	0	0	0	0	0
piR-11222	16	33	49	23	13	14	0	0	0	3	3	1	2	0	5	0	0	7	0	0	0	0	0	0	0	0	0	0	3	0	0	0	0	0	0	0	0	0	0	1	0	0	0	0	0	65	90	60	19
piR-11223	195	1277	1623	1725	573	1687	1	3	2	1	0	2	2	1	2	4	3	0	1	2	1	0	0	1	4	1	2	4	0	0	1	0	0	2	0	3	0	2	2	0	2	0	0	2	1	199	220	120	71
piR-11224	0	0	0	0	0	1	0	0	0	2	1	1	2	1	0	1	0	7	0	0	1	0	0	1	1	0	0	0	6	1	0	0	0	1	0	0	0	1	0	1	0	1	0	3	0	18	6	2	7
piR-11225	353	329	470	578	415	362	961	1071	434	852	1233	1271	1018	2131	1511	2035	2075	841	2422	823	584	909	686	948	4120	1361	2380	2924	6965	1552	402	476	859	362	440	1140	1267	766	1635	2227	3131	1647	716	9741	1061	495	1171	547	1266
piR-11226	0	0	0	0	0	0	0	0	1	0	1	0	0	0	0	0	0	2	1	2	2	0	0	0	0	0	0	0	1	0	1	0	0	0	0	1	2	0	1	0	1	0	0	0	0	0	0	0	0
piR-11227	0	0	0	0	0	0	0	0	0	0	0	0	0	0	0	0	0	0	0	0	0	0	0	0	0	0	0	0	0	0	0	0	0	0	0	0	0	0	0	0	0	0	0	0	0	0	0	0	0
piR-11228	0	0	0	0	0	0	0	0	2	0	0	0	0	0	0	2	0	0	0	0	0	0	2	0	0	0	0	0	0	0	0	0	0	0	0	0	1	0	0	0	0	0	0	0	0	0	0	0	0
piR-11229	0	0	0	0	0	0	7	5	0	0	0	2	0	3	0	0	0	0	16	0	5	0	0	8	0	3	4	0	0	5	7	27	10	18	4	13	0	6	0	2	0	0	0	0	0	0	0	0	0
piR-1123	0	0	0	0	0	0	0	0	0	0	0	0	0	0	0	0	0	0	0	0	0	0	0	0	0	0	0	0	0	0	0	0	0	0	0	0	0	0	0	0	0	0	0	0	0	0	0	0	0
piR-11230	131	1293	1080	1087	564	1570	0	0	0	2	1	0	0	0	1	0	12	50	0	0	0	0	0	0	8	0	0	14	17	0	0	0	0	0	0	0	0	0	19	0	0	14	0	14	0	1807	2024	1637	332
piR-11231	2	0	0	0	0	0	0	0	1	0	7	6	4	2	0	0	9	0	0	0	0	1	15	21	0	23	14	0	0	0	2	0	0	0	8	14	7	34	0	0	9	45	9	0	8	0	0	0	0
piR-11232	0	47	33	33	12	27	11	17	0	3	0	0	0	0	8	2	0	89	78	21	6	0	0	0	51	0	0	60	23	4	0	36	21	38	0	0	0	0	57	39	0	0	0	116	0	1441	2012	1161	312
piR-11234	0	0	0	3	0	0	0	1	0	0	0	0	1	2	0	0	0	0	3	1	0	0	1	1	0	0	0	4	1	0	1	1	0	0	0	2	0	0	0	0	0	0	2	0	1	38	27	41	6
piR-11235	247	745	1189	538	287	554	45	52	9	29	30	18	39	38	47	35	72	128	86	27	14	24	37	42	38	26	30	67	28	46	59	69	90	65	24	96	22	21	62	24	24	40	17	184	21	1276	1647	1335	557
piR-11236	0	1	0	0	0	0	0	0	0	0	0	0	0	0	0	0	1	2	0	1	0	0	0	1	0	0	0	0	1	0	1	0	1	0	0	2	0	1	1	0	0	0	1	1	0	7	18	22	1
piR-11237	9	2	6	10	12	18	0	0	0	0	0	0	0	0	0	0	0	0	0	0	0	0	0	0	1	0	0	0	0	0	0	0	0	0	0	1	0	0	0	0	0	0	0	0	0	14	10	10	6
piR-11238	0	0	0	0	0	0	0	0	0	0	0	0	0	0	0	0	0	0	0	1	1	0	0	0	0	0	0	0	0	0	0	0	2	0	0	0	0	0	0	0	0	0	0	0	0	0	0	0	0
piR-11239	15	57	71	44	51	80	0	0	0	3	0	0	0	0	0	0	1	9	0	0	2	0	2	1	1	0	1	0	2	1	3	13	5	7	1	4	1	1	4	1	0	0	2	7	0	529	531	288	167
piR-1124	0	0	1	0	0	0	0	0	0	0	0	0	0	0	0	0	0	2	1	0	0	0	0	0	0	0	0	0	0	0	0	0	0	0	0	0	0	0	0	0	0	0	0	0	0	4	2	1	1
piR-11240	0	0	0	0	0	0	0	4	0	11	11	14	0	0	0	0	0	3	0	0	0	0	1	0	1	0	0	0	0	2	2	2	0	0	0	2	0	0	0	3	7	0	3	3	3	14	18	10	4
piR-11242	5	6	8	0	0	0	0	1	0	0	0	0	0	0	0	0	0	0	0	0	0	0	0	0	0	0	0	0	0	0	0	0	0	0	0	0	0	0	0	0	0	0	0	0	0	1	1	7	0
piR-11244	0	0	0	0	0	0	52	37	31	14	9	27	37	43	31	0	0	0	0	1	0	0	0	0	2	0	1	1	6	0	0	2	1	0	0	0	0	0	1	3	0	1	0	6	1	15	9	0	3
piR-11245	0	0	0	0	0	0	2	0	0	2	0	0	0	0	1	0	3	0	2	0	0	0	2	0	2	2	2	4	4	7	0	2	0	8	0	2	0	0	0	0	1	0	0	4	3	55	61	57	0
piR-11246	0	4	0	0	0	0	1	2	2	2	3	0	0	0	0	0	0	0	1	0	0	0	0	0	0	0	1	0	1	0	0	0	0	0	1	0	0	0	0	1	0	0	0	1	0	0	2	0	2
piR-11247	3	3	5	5	5	4	1	6	0	1	0	0	3	0	0	0	0	1	0	0	0	0	0	0	0	0	0	1	1	2	1	0	0	0	0	0	0	0	0	0	1	0	0	0	3	0	1	2	2
piR-11248	0	1	1	0	4	0	0	0	0	0	0	0	0	0	0	0	2	1	0	1	0	2	1	0	1	0	0	1	0	0	0	1	0	0	0	0	0	2	1	0	1	0	0	0	0	28	9	21	3
piR-11249	4	4	5	2	3	2	34	22	19	17	26	22	16	19	17	0	3	1	2	1	1	0	3	0	3	0	0	4	3	1	4	0	2	2	0	1	1	0	1	9	3	0	1	15	1	18	28	10	6
piR-1125	0	2	2	1	1	0	0	0	0	0	0	0	0	0	0	0	0	0	0	0	0	0	0	0	0	0	0	0	0	0	0	0	0	0	0	1	0	0	0	0	0	0	0	0	0	0	6	6	0
piR-11250	2	41	66	509	91	377	7	9	10	10	1	7	9	3	2	0	0	0	0	0	0	0	0	0	0	0	0	2	1	0	0	1	1	2	0	0	0	0	0	2	0	0	0	2	0	74	95	38	14
piR-11251	0	1	0	0	3	0	0	0	0	0	0	0	0	0	0	0	1	0	0	0	1	0	0	1	0	0	1	0	1	0	0	1	0	0	0	0	0	0	0	0	1	1	0	0	0	1	0	0	0
piR-11252	0	0	2	0	0	0	5	6	8	0	0	5	7	6	2	0	0	1	0	0	0	0	0	0	0	0	0	0	0	0	0	0	0	0	0	0	0	0	0	0	0	2	0	1	0	0	1	1	0
piR-11255	1	25	30	12	14	23	9	13	8	2	2	7	5	11	8	1	1	0	0	0	1	0	0	3	7	0	1	2	6	1	0	0	0	0	0	2	0	0	0	2	2	0	1	12	1	127	145	92	33
piR-11256	0	0	1	0	0	0	0	0	0	0	0	0	0	0	0	2	0	0	0	0	1	3	0	0	0	0	0	0	0	0	0	3	0	0	0	0	0	0	0	0	0	0	0	0	0	0	0	0	0
piR-11257	0	3	0	5	4	8	0	2	3	0	0	0	3	3	0	0	5	9	6	6	0	0	4	5	4	5	3	3	5	9	3	0	3	8	0	3	2	0	5	6	7	2	0	10	2	14	24	8	6
piR-11258	502	701	932	652	688	681	94	188	50	66	123	61	71	69	50	10	14	22	25	12	3	12	22	18	67	29	37	77	35	64	9	17	44	14	16	34	22	20	47	30	24	35	32	209	38	493	391	565	152
piR-11259	131	280	376	328	296	293	17	17	10	2	1	1	8	4	8	0	5	9	10	1	2	1	4	2	8	4	6	4	11	14	4	6	11	7	2	4	0	3	3	4	4	3	7	7	4	156	109	110	16
piR-1126	0	0	0	0	0	0	0	0	0	0	0	0	0	0	0	0	0	0	0	0	0	0	0	0	0	0	0	0	0	0	0	0	0	0	0	0	0	0	0	0	0	0	0	0	0	0	0	0	0
piR-11260	0	0	0	0	0	0	0	0	0	0	0	0	0	0	0	0	0	0	0	0	0	0	0	0	0	0	0	0	0	0	0	0	0	0	0	0	0	0	0	0	0	0	0	0	0	11	15	9	1
piR-11261	18	28	30	19	36	18	11	31	5	28	46	19	36	22	32	5	9	4	14	16	1	2	6	5	4	5	7	9	2	5	3	4	8	2	1	0	7	11	9	14	21	5	11	30	15	161	126	105	32
piR-11262	0	0	0	0	0	0	0	0	0	0	0	0	0	0	0	1	0	0	0	0	0	0	1	0	1	1	0	0	0	0	0	1	0	0	0	0	0	0	0	0	0	0	1	0	0	0	0	0	0
piR-11263	0	0	0	0	0	0	0	0	0	0	0	0	0	0	0	0	0	0	3	0	0	0	0	0	0	0	0	0	0	0	0	0	0	0	0	0	0	0	0	0	0	0	0	3	0	0	0	0	0
piR-11264	109	347	423	944	681	1186	37	27	21	17	10	22	18	35	15	0	0	2	0	0	2	0	0	1	0	0	1	2	7	0	0	0	3	2	1	0	0	0	0	2	0	2	0	0	0	21	25	27	8
piR-11265	17	46	31	40	19	34	0	0	0	0	0	0	0	0	0	0	1	0	0	0	0	0	0	0	0	0	0	0	0	0	0	0	2	0	0	0	0	0	0	0	0	0	0	0	0	7	5	1	1
piR-11266	43	123	136	31	44	43	6	5	3	2	3	0	0	1	0	5	2	11	0	4	1	0	2	0	0	2	8	6	6	24	4	2	2	0	0	3	1	0	0	2	0	0	3	2	0	108	114	81	12
piR-11267	1	0	3	1	3	0	0	0	0	0	0	0	0	0	0	1	1	0	0	0	2	1	1	0	1	1	0	2	0	0	0	0	2	0	0	0	0	0	0	0	0	0	0	0	3	9	20	24	0
piR-11268	0	0	0	1	0	0	0	0	0	0	0	0	0	0	0	0	1	0	0	1	2	0	0	1	0	0	0	0	0	0	0	0	1	2	1	0	0	1	0	0	0	0	0	0	0	0	0	1	1
piR-11269	674	1709	1614	848	1015	1182	1	14	3	1	2	3	0	1	3	1	12	14	6	4	6	4	10	4	12	5	10	6	4	11	3	3	1	0	1	4	1	1	6	2	1	1	1	6	0	643	644	756	261
piR-1127	35	51	92	26	20	25	0	1	0	0	2	0	0	0	0	0	0	0	0	0	0	0	0	0	0	0	0	0	0	0	0	0	0	0	0	0	0	0	0	0	0	0	0	0	0	6	2	0	0
piR-11270	69	195	185	251	229	414	0	0	0	0	0	0	0	0	3	0	2	5	3	0	1	0	0	0	0	0	1	0	0	0	0	0	1	3	1	1	0	2	1	0	0	0	0	1	0	197	153	62	23
piR-11271	0	0	0	0	2	0	0	0	1	0	0	0	2	0	0	0	0	0	0	0	0	0	0	0	0	0	0	1	0	1	1	0	0	0	0	0	0	0	0	0	2	0	0	1	0	0	0	0	0
piR-11272	0	0	0	0	0	2	0	0	0	0	0	0	0	0	0	0	0	0	0	0	0	0	0	0	0	0	0	0	0	0	0	0	0	0	0	0	0	0	0	0	0	0	0	0	0	0	0	0	0
piR-11273	0	7	8	0	0	0	4	7	0	0	0	4	0	2	2	0	0	0	0	0	0	0	0	0	0	0	0	0	0	0	0	0	0	0	0	0	0	0	0	0	0	0	0	0	0	3	0	3	0
piR-11274	250	372	341	80	164	77	0	0	1	1	2	0	2	0	0	0	4	2	1	0	5	1	1	0	1	0	0	1	0	0	4	5	4	0	0	5	1	3	0	1	2	0	0	1	0	116	139	138	23
piR-1128	2	3	1	2	1	4	0	0	0	1	0	0	0	0	0	0	0	0	0	0	0	0	0	0	1	0	0	0	0	0	0	0	0	0	0	0	0	0	0	0	0	0	0	0	0	2	0	0	0
piR-11280	0	0	0	0	8	0	0	0	0	0	0	0	0	0	0	0	0	0	0	0	0	0	0	0	0	0	0	0	0	0	0	0	0	0	0	0	0	0	0	0	0	0	0	0	0	0	0	0	0
piR-11281	8	6	6	2	0	3	0	0	0	0	0	0	0	0	0	1	2	0	3	0	0	0	1	0	0	0	0	0	0	0	0	0	2	1	0	1	0	0	0	0	0	0	0	0	0	150	127	124	39
piR-11282	1	0	0	0	0	0	0	0	0	0	0	0	0	0	0	1	0	0	0	0	0	0	0	0	0	0	0	0	0	0	0	1	0	0	0	0	0	0	0	0	0	0	0	0	0	0	0	5	0
piR-11283	0	43	32	8	19	25	0	2	0	1	1	5	0	2	0	0	0	0	0	0	0	0	0	0	0	0	0	0	0	0	0	0	0	0	0	0	0	0	0	0	0	0	0	0	0	5	11	0	3
piR-11284	0	0	0	0	0	0	1	8	0	5	2	3	0	1	1	1	3	2	0	0	3	0	0	0	0	0	2	0	0	0	1	2	0	1	2	0	2	1	1	0	0	0	0	1	0	0	0	0	0
piR-11285	15	49	35	44	30	47	0	0	4	0	0	0	0	0	0	0	0	0	0	0	0	0	0	0	0	0	0	0	0	0	0	0	4	0	0	2	0	0	0	0	0	0	0	0	0	124	145	159	30
piR-11286	2	3	13	1	5	0	2	1	1	0	0	0	0	0	0	0	0	0	0	0	0	0	0	0	0	0	1	1	0	1	0	0	1	0	0	0	0	0	0	0	0	0	0	1	0	0	1	1	0
piR-11287	0	0	1	0	0	0	0	0	0	0	0	0	0	0	0	0	0	0	0	0	0	0	0	0	0	0	0	0	0	0	0	0	0	0	0	0	0	0	0	0	0	0	0	0	0	0	0	0	0
piR-11288	0	0	0	0	0	0	0	0	0	0	0	0	3	0	0	0	0	0	0	0	0	0	0	0	0	1	1	0	1	0	0	0	0	1	0	0	0	1	2	0	0	0	0	0	0	0	0	0	0
piR-11289	0	0	1	1	0	0	0	0	0	0	0	0	0	0	0	0	0	1	0	0	0	0	0	0	0	0	0	0	0	0	0	0	0	0	0	0	0	1	1	0	0	0	0	0	0	4	7	6	2
piR-1129	2	8	7	4	3	0	0	0	0	0	0	0	0	0	0	0	0	0	0	0	0	0	0	0	0	0	0	0	0	0	0	0	0	0	0	0	0	0	0	0	0	0	0	0	0	4	1	0	1
piR-11290	0	0	0	0	0	0	0	0	0	0	0	0	0	0	0	0	2	0	0	0	0	0	0	0	0	0	0	0	0	0	0	1	0	0	0	0	0	0	1	0	0	0	0	0	0	0	0	0	0
piR-11291	0	0	1	0	0	0	0	0	0	0	2	0	0	0	0	5	19	6	8	9	5	13	9	5	1	0	4	1	0	1	17	4	12	9	10	11	5	5	7	3	1	2	0	3	0	38	35	33	23
piR-11292	2	2	0	0	0	0	0	0	0	0	2	0	0	0	0	0	0	0	0	0	0	0	0	1	0	0	0	0	2	0	1	2	0	1	0	1	0	0	1	0	1	0	0	0	0	6	14	10	2
piR-11293	3	0	0	1	0	0	0	0	0	0	0	0	0	0	0	0	0	1	0	0	0	0	0	0	0	0	0	0	2	0	0	0	2	0	0	0	0	0	1	0	0	1	0	2	0	1	6	2	1
piR-11294	5	10	18	20	22	17	4	1	1	0	1	1	5	1	3	0	1	0	0	0	0	0	0	1	1	0	0	0	0	0	1	0	0	0	0	0	0	0	2	0	0	0	0	0	1	20	23	8	2
piR-11295	2	1	0	1	0	0	0	0	0	0	0	0	0	0	0	0	0	0	0	0	0	1	0	0	1	0	0	0	0	0	0	0	0	0	0	0	0	0	0	0	0	0	0	0	0	1	0	2	0
piR-11296	7	92	119	35	39	50	0	0	0	0	0	0	0	0	0	0	4	3	8	2	0	0	2	4	7	1	1	7	3	0	0	3	2	3	3	3	2	4	11	3	2	7	2	12	5	198	220	117	52
piR-11297	0	0	1	0	2	0	14	7	5	0	0	1	2	2	7	0	1	4	1	0	0	0	0	0	1	0	0	3	0	0	1	1	2	1	0	2	0	1	2	0	0	1	0	2	0	3	4	4	2
piR-11298	4	19	34	11	2	9	0	18	0	29	41	44	0	1	3	0	0	0	1	0	0	0	0	0	0	1	0	2	0	0	0	0	1	3	0	0	0	1	0	0	3	0	3	9	6	13	5	10	13
piR-11299	7	14	4	0	4	2	0	0	0	0	0	0	0	0	0	0	0	0	0	0	0	0	0	0	0	0	0	0	0	0	0	0	0	0	0	0	0	0	0	0	0	0	0	0	0	3	11	1	1
piR-113	15	50	34	29	55	45	0	1	0	0	1	1	2	1	0	0	0	3	1	1	0	0	0	0	0	0	0	0	0	0	0	0	0	0	1	0	0	0	0	0	0	1	0	0	0	23	32	16	2
piR-1130	1	14	4	3	6	0	0	0	0	0	0	0	0	0	0	0	0	0	0	0	0	0	0	0	0	0	0	0	0	0	0	0	1	0	0	0	0	0	0	0	0	0	0	0	0	9	5	6	0
piR-11300	24	13	25	10	2	5	223	278	84	154	169	114	140	111	183	16	32	51	56	53	34	14	66	24	144	64	128	36	25	19	17	29	29	40	22	60	29	41	61	133	113	25	4	35	10	363	491	308	83
piR-11301	0	0	0	0	0	0	1	0	0	0	0	0	0	0	1	0	0	0	0	0	0	0	0	0	0	0	0	0	0	0	0	0	1	0	0	0	0	0	0	0	1	0	0	0	0	1	0	0	0
piR-11302	0	0	0	0	0	0	0	0	0	0	0	0	0	0	0	0	0	0	0	1	0	0	0	0	0	0	0	0	0	0	0	1	3	0	0	0	0	0	0	1	0	0	0	0	0	0	0	0	2
piR-11303	7	30	7	42	72	71	0	0	0	0	0	0	0	0	0	0	0	0	0	0	0	0	0	0	0	0	0	0	0	0	0	0	0	0	0	0	0	0	0	0	0	0	0	0	0	12	6	13	0
piR-11304	0	0	0	2	2	0	0	0	0	0	0	0	0	0	0	1	2	0	0	0	0	0	0	0	0	0	0	0	0	0	0	0	0	0	0	1	0	0	0	0	0	0	0	0	0	0	4	4	1
piR-11305	33	206	151	1	0	2	0	0	0	0	3	0	0	0	0	1	13	15	4	2	3	3	2	3	0	0	0	1	4	3	4	2	9	7	2	4	0	2	6	0	0	5	0	2	0	255	225	183	47
piR-11307	4	2	3	0	1	0	51	33	12	21	22	13	21	30	17	2	4	1	4	1	0	1	2	4	3	1	2	7	11	9	1	3	1	1	2	3	0	0	6	2	5	1	5	17	4	2	3	0	3
piR-11308	0	1	0	0	4	0	0	0	0	0	0	0	0	1	0	0	0	0	1	0	0	0	0	0	0	0	0	0	0	0	0	0	0	0	0	1	0	0	0	1	0	0	0	0	0	9	7	10	2
piR-11309	0	0	0	0	0	0	0	0	0	0	0	0	0	0	0	2	0	0	0	0	0	0	0	0	0	0	0	0	0	0	0	0	0	0	0	0	0	0	0	0	0	0	0	0	0	0	0	0	0
piR-1131	8345	12368	8334	16098	14798	12756	54285	69782	35909	57911	72158	36777	77733	49950	111254	1357	3579	13526	10490	14235	13477	2458	7438	6692	1780	1346	2229	4710	2550	6432	8084	20384	16667	10715	6695	21491	2603	6688	15245	2643	1747	14077	6920	2731	9463	1496	649	267	12734
piR-11310	0	0	0	0	0	0	0	0	0	0	0	0	0	0	0	0	0	0	0	0	0	0	0	1	0	0	0	0	0	0	5	0	0	0	3	0	0	0	0	0	0	0	0	0	0	0	0	0	0
piR-11311	15	21	25	10	4	6	0	0	0	1	1	0	0	0	0	0	0	1	0	0	0	0	0	0	0	0	0	0	0	0	0	0	0	0	0	0	0	0	0	3	0	0	0	0	0	40	21	44	11
piR-11312	8	19	12	7	20	16	0	2	0	0	1	0	0	3	0	22	23	13	15	10	8	8	7	12	46	22	43	136	130	130	90	53	74	24	42	61	15	10	24	35	75	6	45	135	62	309	353	320	52
piR-11313	0	0	0	0	0	0	0	2	0	0	1	0	0	0	0	0	4	0	1	0	1	2	1	0	0	0	0	1	1	0	3	0	0	1	1	0	0	2	0	0	1	0	2	0	1	1	0	0	0
piR-11314	0	0	1	0	0	0	0	0	0	0	0	0	0	0	0	0	0	0	0	0	0	0	0	0	0	0	0	0	0	0	0	0	0	0	0	0	0	0	0	0	0	0	0	0	0	1	0	1	0
piR-11315	10	7	6	5	4	2	0	0	0	1	0	0	0	0	0	0	1	0	0	0	2	0	0	0	0	0	1	0	0	0	1	0	1	0	1	0	0	0	0	1	0	1	1	1	1	6	6	8	3
piR-11316	0	4	2	0	0	1	0	0	0	0	0	0	0	0	0	0	0	0	0	0	0	0	0	0	0	0	0	0	0	0	0	0	0	0	0	0	0	0	0	0	0	0	0	0	0	2	1	1	0
piR-11317	0	0	0	0	0	1	0	0	1	0	0	0	0	0	0	0	0	0	0	0	0	0	0	0	1	0	0	0	0	0	0	0	0	0	0	0	0	0	0	0	0	0	0	0	0	0	0	0	0
piR-11318	3	2	1	1	0	0	0	0	0	0	0	0	0	0	0	0	1	1	1	0	0	0	0	0	0	0	0	0	0	0	0	0	0	0	0	0	0	0	1	0	0	0	0	0	0	1	3	3	1
piR-11319	2740	4887	2183	4512	9125	5989	12341	10206	6350	14695	14667	19167	9134	19996	6439	5574	11024	4989	8184	4413	7375	9073	6171	5915	1528	7281	1975	7320	10036	9686	3876	4721	2985	4112	5272	10736	8231	5057	23308	1566	3991	1878	13264	4499	14078	2609	1575	1646	2968
piR-1132	0	0	0	0	0	0	0	3	0	0	0	0	0	0	1	0	0	1	0	0	0	0	0	0	0	0	0	0	0	0	0	1	0	0	0	0	1	0	0	0	0	0	0	0	1	0	0	0	0
piR-11320	0	3	3	1	4	2	0	0	0	0	0	0	0	0	0	0	0	1	0	1	2	0	0	1	4	0	1	0	1	1	3	2	0	3	3	1	1	0	5	1	1	1	0	0	2	10	20	10	9
piR-11321	2	5	2	0	0	4	0	0	0	0	0	2	0	1	0	0	0	0	0	0	0	0	0	0	0	0	0	0	0	0	0	0	0	1	0	0	0	0	0	0	0	0	0	0	0	5	5	8	2
piR-11322	2	0	0	0	0	0	0	0	5	0	0	18	0	20	0	4	0	0	0	0	0	0	0	0	0	0	0	0	0	0	0	0	0	0	0	0	0	0	0	0	0	0	0	0	0	0	0	0	0
piR-11323	0	5	4	12	20	14	21	25	0	16	8	0	11	0	12	0	9	10	6	2	0	2	0	0	19	8	3	19	14	24	14	11	4	3	4	6	6	4	1	0	7	0	0	29	7	169	183	152	42
piR-11324	67	146	134	114	358	195	45	38	21	30	26	36	17	32	48	3	5	2	3	2	2	0	0	3	0	0	0	6	3	9	0	4	5	6	3	2	0	1	2	4	4	3	0	5	0	391	622	260	71
piR-11325	26	128	130	109	114	111	1	0	0	0	0	0	0	1	1	4	2	3	6	2	0	2	2	2	6	1	0	0	1	6	2	5	7	0	1	5	0	2	9	4	0	6	2	7	4	1136	1395	1089	228
piR-11326	0	0	1	0	0	0	0	0	0	0	0	0	0	0	0	0	0	0	0	0	0	0	0	0	0	0	1	1	0	0	0	0	0	0	0	1	0	1	0	0	0	0	0	0	0	5	8	3	1
piR-11327	1	8	7	0	0	0	1	4	0	0	0	0	0	2	0	3	3	3	4	0	1	1	0	1	1	1	0	1	6	6	0	0	1	2	1	3	2	0	0	2	0	1	0	3	0	8	15	13	6
piR-11329	0	1	0	1	0	0	0	0	0	0	0	1	0	0	0	0	0	0	0	0	0	0	0	0	0	0	0	0	0	0	0	0	0	0	0	1	0	0	0	0	0	0	0	0	0	1	1	1	1
piR-1133	0	1	0	9	0	2	0	0	0	0	0	0	0	0	0	0	0	0	0	0	0	0	0	0	0	1	0	5	1	3	0	0	0	0	0	0	0	1	0	0	3	0	3	6	4	12	11	9	0
piR-11330	11	11	13	8	1	11	3	4	1	0	0	0	0	1	0	1	1	1	4	1	0	2	0	1	7	4	2	2	7	7	10	13	9	4	4	3	4	1	1	0	1	1	2	2	5	43	23	33	2
piR-11335	104	211	273	93	73	101	68	111	25	26	28	51	19	43	20	12	21	0	8	5	0	6	0	0	0	0	0	0	0	0	0	20	34	0	0	0	0	0	0	0	0	0	0	0	0	1299	1537	1150	354
piR-11336	0	4	6	0	0	0	0	0	0	0	0	0	0	0	0	0	0	0	0	0	0	0	0	0	0	0	0	0	0	1	0	0	0	0	0	0	0	0	0	0	0	0	0	0	0	0	8	0	2
piR-11339	0	0	0	0	0	0	2	1	0	1	0	1	0	2	0	0	0	0	0	0	2	0	0	0	0	0	0	0	0	0	0	0	0	0	0	0	0	0	0	0	1	2	0	0	0	0	0	0	0
piR-1134	0	0	0	0	0	0	0	0	0	0	0	0	0	2	0	7	0	0	0	0	0	1	0	0	0	0	1	2	0	0	0	0	0	0	0	0	0	0	0	0	1	0	0	1	0	0	0	0	0
piR-11340	0	0	0	0	0	0	1	0	0	0	0	0	0	0	0	1	5	2	1	0	2	0	2	0	1	2	2	1	1	1	0	0	2	5	1	0	0	0	1	1	0	0	0	3	0	1	0	2	0
piR-11341	4	22	18	29	4	26	0	0	0	0	0	0	0	0	0	0	1	1	0	0	0	0	0	0	0	0	0	0	0	0	1	0	0	0	0	1	0	0	0	0	0	0	0	0	0	11	5	3	0
piR-11342	0	0	0	0	0	0	0	0	0	1	0	0	0	0	1	0	0	1	0	0	0	0	0	0	0	0	0	0	0	0	0	0	0	0	0	0	0	0	0	0	0	0	0	0	0	0	0	0	0
piR-11343	0	5	0	1	7	7	0	0	0	0	0	0	0	0	0	0	3	1	2	1	1	0	0	2	1	0	1	3	0	3	1	2	1	3	0	2	0	0	0	0	0	0	0	0	0	30	33	20	8
piR-11344	0	0	2	1	0	0	0	0	0	0	0	0	0	0	0	0	1	0	1	0	0	0	0	0	0	0	0	0	0	0	0	0	0	0	0	0	2	0	0	0	0	0	0	0	0	5	3	0	0
piR-11345	0	0	0	0	0	0	1	2	3	0	0	0	0	0	0	0	0	0	0	0	1	0	0	0	0	0	0	0	0	0	0	2	0	0	0	0	1	1	0	0	0	0	0	0	0	0	0	0	0
piR-11346	9	7	17	16	13	9	0	0	0	0	0	0	0	0	0	0	0	0	1	0	1	0	1	0	0	0	1	0	0	0	0	1	1	1	0	0	0	0	0	0	0	0	0	1	0	5	10	10	2
piR-11347	0	0	0	1	0	0	0	3	1	0	0	0	1	0	0	0	1	0	0	0	0	0	0	1	1	0	1	0	0	2	4	0	1	1	0	1	0	0	0	0	0	0	1	0	0	24	34	29	14
piR-11348	0	0	1	0	3	0	1	0	0	4	6	1	1	2	0	0	10	4	4	16	6	7	6	3	1	3	1	0	0	0	9	8	9	3	3	9	5	4	3	1	0	2	0	0	0	0	0	1	0
piR-11349	65	138	166	90	90	113	26	43	16	13	5	32	23	40	15	2	4	5	3	1	1	1	2	3	6	2	5	10	10	7	1	4	3	2	5	4	0	0	2	5	5	3	4	17	2	317	308	315	78
piR-1135	9	19	35	63	65	69	1	0	0	4	0	1	0	0	3	0	9	6	3	0	7	0	3	3	2	0	0	0	8	4	13	8	18	5	14	14	3	0	4	0	0	2	0	0	1	586	523	501	133
piR-11350	0	0	1	1	1	0	0	0	0	0	0	0	0	0	0	0	0	0	0	0	0	0	0	0	0	0	0	0	0	0	0	0	0	2	0	0	0	0	0	0	0	0	0	1	0	3	7	2	1
piR-11351	2	17	19	14	26	13	0	1	1	0	0	0	0	1	1	26	35	17	9	5	20	5	10	6	18	11	19	81	53	25	44	17	27	20	27	33	8	8	17	8	18	6	16	24	13	1374	953	1243	255
piR-11352	6	11	22	100	88	128	4	0	2	1	0	3	1	3	4	1	0	0	1	0	0	1	1	0	1	1	1	1	1	2	0	1	0	0	0	3	0	0	1	1	2	0	2	9	0	5	6	6	3
piR-11354	106	58	51	82	69	68	85	89	42	27	37	53	41	55	65	3	6	2	8	4	6	1	2	2	23	10	15	36	44	25	11	7	4	6	7	9	3	7	6	6	5	1	7	32	7	450	607	267	117
piR-11355	0	0	0	0	0	0	0	0	0	0	0	0	0	0	0	0	2	0	0	0	0	0	0	0	0	0	0	0	0	0	0	0	0	0	0	0	1	0	0	0	0	0	1	0	0	0	0	0	0
piR-11356	0	0	0	0	0	0	0	3	0	0	0	0	0	1	0	0	0	0	0	0	0	0	0	0	0	0	0	0	0	0	0	0	0	0	0	0	0	0	0	0	0	0	0	0	0	0	0	0	0
piR-11357	0	0	2	0	0	0	12	5	6	16	29	20	1	4	10	3	7	3	0	2	2	1	5	1	3	2	5	8	9	7	2	1	1	2	3	6	4	0	3	5	5	1	8	17	5	48	47	38	11
piR-11358	0	0	0	0	0	0	0	0	0	2	0	0	1	0	0	0	0	0	2	1	0	0	2	0	2	1	2	0	0	0	0	0	0	0	0	0	0	0	0	0	1	0	0	0	3	0	0	0	0
piR-11359	0	0	0	0	0	0	0	0	0	0	0	0	0	0	0	0	5	0	0	0	0	0	0	0	0	0	0	0	0	2	8	0	0	0	1	0	1	1	0	0	0	0	0	0	0	0	0	0	0
piR-1136	0	0	0	0	1	0	0	0	0	0	0	0	0	0	0	0	0	0	0	0	0	0	0	0	0	0	0	0	0	0	0	0	0	0	0	0	0	0	0	0	0	0	0	1	0	1	4	0	2
piR-11360	9	77	58	77	88	88	7	9	5	0	9	4	0	0	1	3	0	13	0	0	1	0	0	5	0	0	0	3	2	0	0	5	14	4	0	10	0	0	4	2	0	2	0	5	0	158	186	146	54
piR-11361	17	132	103	89	120	119	0	3	1	1	2	1	0	0	2	0	3	1	0	0	0	0	1	0	0	0	0	0	1	0	0	3	1	2	0	1	1	0	0	0	0	0	0	2	0	151	203	88	29
piR-11362	0	1	5	3	4	2	10	12	3	2	2	4	4	2	2	0	0	1	1	0	0	1	0	0	0	0	0	0	0	1	0	1	0	0	0	1	0	0	0	0	0	0	0	0	0	8	5	2	2
piR-11364	0	0	0	0	0	0	0	0	0	0	0	0	0	1	0	0	0	0	0	0	0	0	0	0	0	0	0	0	0	0	0	0	0	0	0	1	0	0	0	0	0	0	0	0	0	0	0	0	0
piR-11365	0	6	1	2	15	7	0	0	0	0	0	0	0	0	0	0	0	0	0	0	0	0	0	0	0	0	0	0	0	0	0	0	0	0	0	0	0	0	0	0	0	0	3	0	0	76	113	23	25
piR-11366	302	288	373	325	775	367	5	7	0	0	0	2	2	0	2	11	10	7	14	3	6	2	3	4	3	0	1	0	7	2	4	8	12	7	2	9	4	3	7	1	3	2	0	0	0	179	150	155	32
piR-11367	2	5	7	40	26	32	4	2	0	1	0	0	0	0	0	0	0	0	0	0	0	0	0	0	0	0	0	0	1	0	3	0	0	1	0	0	0	0	0	0	0	0	0	0	0	21	15	3	4
piR-11368	0	1	1	0	0	0	0	0	0	0	0	0	1	0	0	0	0	0	0	0	0	0	0	0	0	0	0	0	0	0	0	0	0	0	0	0	0	1	0	0	0	0	0	0	0	1	0	0	0
piR-11369	36	880	344	40	169	112	2	0	0	0	0	0	0	0	1	2	3	10	4	0	0	1	0	2	3	0	3	3	7	0	3	3	5	4	0	2	0	2	10	0	0	2	1	16	4	792	1070	166	212
piR-1137	301	462	581	595	367	609	69	72	46	41	40	43	37	57	56	1	3	18	7	3	1	2	2	2	1	4	4	2	2	7	2	6	15	9	1	8	0	3	15	1	3	6	1	7	2	291	416	172	78
piR-11370	0	0	0	0	0	2	1	1	1	0	0	0	0	0	0	0	0	1	0	0	0	0	0	0	3	0	1	4	2	2	0	1	1	1	0	1	0	0	1	0	0	0	0	13	2	19	32	15	6
piR-11372	58	1314	822	2251	1559	2980	21	26	23	11	11	10	13	9	25	0	0	0	1	0	0	0	1	1	4	0	1	5	5	11	0	0	1	1	0	0	0	2	2	1	2	0	0	3	3	19	10	8	4
piR-11373	34	145	167	149	126	160	45	68	28	16	16	23	32	20	38	0	5	1	1	5	3	1	0	1	2	3	2	4	5	1	1	1	3	2	3	2	3	1	8	1	1	1	1	5	1	163	201	159	34
piR-11374	16	33	20	20	66	31	2	10	3	9	10	7	0	0	2	0	0	0	0	0	0	0	0	2	0	0	0	1	3	1	0	0	0	2	4	0	0	3	3	2	2	2	5	8	3	17	14	12	10
piR-11375	0	0	0	0	0	0	0	0	0	0	0	0	0	0	0	0	0	0	0	0	0	0	0	0	0	0	0	1	0	0	1	0	0	0	0	0	0	0	0	0	0	0	0	0	0	0	0	0	0
piR-11376	2	4	7	4	2	8	0	0	0	0	1	5	0	0	0	0	0	0	0	0	0	0	0	0	0	0	0	0	0	1	0	0	0	0	0	0	0	0	0	0	0	0	0	0	0	17	17	12	7
piR-11377	0	0	0	0	0	0	0	0	0	0	0	0	0	0	0	0	0	0	0	0	0	0	0	0	0	0	0	0	0	0	0	0	0	0	0	0	0	0	0	0	0	0	0	0	0	0	0	0	0
piR-11378	355	1518	1051	821	910	1711	20	16	11	13	17	30	24	18	11	22	15	50	14	9	7	6	17	14	30	13	25	79	99	54	46	36	50	28	30	51	18	14	33	18	25	8	16	29	33	853	715	953	168
piR-11379	2	55	46	51	22	115	0	0	0	0	0	0	0	0	0	0	2	0	0	0	2	1	0	0	0	0	0	0	0	0	0	0	0	1	0	0	1	0	0	0	0	0	0	0	1	43	66	60	26
piR-1138	159	268	420	880	783	773	0	7	4	1	0	0	2	6	5	0	8	16	3	3	2	2	3	3	4	1	3	5	2	0	8	16	4	20	0	7	1	4	9	2	2	3	1	6	2	1633	1370	1069	416
piR-11380	0	0	0	0	0	0	0	0	0	0	0	0	0	0	0	0	0	0	0	0	0	0	0	0	0	0	0	0	0	1	0	0	0	0	0	0	0	0	0	0	0	0	0	0	0	0	0	0	0
piR-11381	0	0	0	0	0	0	0	0	0	0	0	0	0	0	0	0	0	0	0	0	0	0	0	0	0	0	0	0	0	0	0	0	0	0	2	4	0	0	0	0	0	0	0	0	0	0	0	22	0
piR-11382	0	0	0	0	0	0	0	0	0	0	0	0	0	0	0	4	0	0	0	0	0	0	0	0	0	0	0	2	0	0	0	0	0	0	0	0	0	0	0	0	0	0	0	0	0	0	0	0	0
piR-11383	69	189	239	1458	664	1228	24	26	7	3	0	2	2	1	6	0	8	13	4	1	1	2	4	5	5	3	0	0	3	8	15	30	23	14	5	7	2	2	1	0	1	2	1	4	0	117	90	68	17
piR-11384	1	1	1	1	0	3	15	12	4	6	14	11	3	6	1	0	2	2	3	0	0	1	1	0	0	0	0	0	1	3	2	0	0	0	2	2	1	1	0	0	0	0	1	1	3	8	7	8	3
piR-11385	37	74	86	76	85	52	22	14	3	10	7	2	5	15	10	1	9	5	1	6	0	1	3	3	4	3	5	5	9	3	4	1	4	1	2	5	2	2	5	3	2	1	3	4	4	94	99	60	9
piR-11387	0	8	10	5	18	9	0	3	1	2	2	0	0	0	1	5	3	4	1	2	0	0	2	1	5	2	1	11	11	13	17	8	14	3	3	2	1	2	0	4	7	1	6	9	4	66	50	43	9
piR-11388	0	0	0	0	0	0	0	0	0	0	2	0	0	0	0	0	0	0	0	0	0	0	0	0	0	0	0	0	0	0	11	0	0	0	0	0	1	0	0	0	0	0	0	0	1	0	0	0	0
piR-11389	0	6	7	0	2	0	0	0	0	0	0	0	0	0	0	0	0	0	0	0	0	0	0	0	0	0	0	0	2	0	0	0	0	0	0	0	0	0	0	1	1	0	0	0	0	27	36	19	23
piR-1139	16	23	22	59	84	42	2	0	0	0	0	0	1	1	0	7	9	3	1	2	0	0	2	1	0	0	0	0	2	1	2	13	12	3	2	6	0	0	0	0	0	0	0	0	0	267	303	267	60
piR-11390	7	21	15	10	7	19	0	1	0	0	0	2	0	0	0	0	1	0	1	1	0	0	0	0	2	0	0	3	0	1	0	2	0	0	0	0	1	0	0	0	0	0	2	2	0	47	60	10	10
piR-11391	0	0	0	0	0	0	2	5	4	0	2	2	0	0	1	2	0	0	0	2	0	1	0	3	1	4	0	0	1	1	0	0	0	8	8	0	2	3	0	0	2	5	2	0	1	0	0	0	0
piR-11392	0	8	3	5	15	2	0	0	0	6	0	0	2	0	0	0	14	14	9	0	1	0	2	0	0	0	6	9	0	0	8	12	17	0	0	10	0	0	10	8	0	0	0	12	0	593	655	569	163
piR-11393	0	0	0	0	0	0	0	0	0	0	0	1	0	2	0	0	0	0	0	0	4	2	2	0	0	0	0	0	0	0	0	0	0	0	0	0	0	0	0	0	0	0	0	0	0	0	0	0	0
piR-11394	0	0	0	0	0	0	0	0	0	0	0	0	0	0	0	7	0	2	0	2	0	0	0	0	0	0	0	0	0	0	0	0	12	0	5	0	0	5	2	2	0	3	0	0	3	0	0	0	0
piR-11395	25	91	86	132	253	174	3	10	8	0	1	0	2	0	3	0	14	0	4	0	0	0	0	2	16	0	10	35	13	43	19	23	0	7	0	15	2	0	0	0	11	0	4	25	0	241	286	179	31
piR-11396	3	0	0	0	6	8	0	0	0	0	4	0	2	0	0	0	0	0	0	0	0	0	0	0	0	0	1	1	0	0	0	0	0	0	0	0	0	0	0	0	1	0	0	0	0	0	0	0	0
piR-11397	0	10	14	7	0	0	0	0	0	0	0	0	0	0	0	0	0	0	0	0	0	0	1	0	0	0	0	0	0	0	0	0	0	0	1	0	0	0	0	0	0	0	0	0	0	12	24	5	1
piR-11398	16	10	2	16	7	7	125	110	59	44	52	94	49	90	46	9	12	5	10	6	6	2	4	4	26	7	32	51	72	68	29	22	30	16	13	32	5	5	11	9	25	9	13	34	33	242	273	286	34
piR-11399	0	0	0	0	0	0	0	0	0	0	0	0	0	0	0	1	0	0	0	0	9	0	3	0	0	0	0	0	0	0	0	0	0	0	0	0	0	0	0	0	0	5	0	0	0	0	0	0	0
piR-114	0	0	0	0	0	0	0	0	0	0	0	0	0	0	0	0	0	0	0	0	0	0	0	0	0	0	0	0	0	0	1	0	0	0	0	0	0	0	0	0	0	0	0	0	0	0	0	0	0
piR-1140	0	0	0	0	0	0	0	0	0	0	0	0	0	0	0	0	0	0	0	0	0	0	0	0	0	0	1	0	0	0	0	0	0	0	0	0	0	0	0	0	0	0	0	0	1	0	0	0	0
piR-11400	107	206	205	207	137	179	38	46	26	18	13	17	11	23	21	0	13	9	6	4	0	8	0	4	18	13	13	17	63	26	3	10	13	7	5	8	3	4	10	14	14	0	10	36	13	527	718	520	71
piR-11401	3	0	0	0	0	0	0	1	0	13	9	23	0	1	0	1	1	1	1	0	0	0	0	0	0	0	1	0	1	0	2	1	1	0	1	2	2	1	3	1	4	1	4	6	7	15	20	12	4
piR-11402	8	18	34	18	20	26	45	50	24	20	18	19	23	38	34	6	37	52	32	7	9	4	17	19	21	3	12	17	23	11	18	33	37	28	14	34	8	2	33	8	3	11	3	14	6	113	127	61	23
piR-11403	13	22	22	5	8	6	0	0	0	4	15	9	0	0	0	0	0	1	1	0	0	0	0	1	1	0	0	1	0	0	1	0	2	1	1	0	0	0	1	0	7	0	0	4	2	15	16	19	6
piR-11404	1	16	13	21	5	15	0	2	3	0	0	2	5	1	0	0	0	0	1	0	0	0	0	0	0	0	0	0	0	0	0	2	0	0	0	1	0	0	0	0	0	0	0	0	0	7	1	0	0
piR-11405	0	1	1	0	0	0	0	0	0	0	0	0	0	0	0	2	0	0	0	0	0	0	0	0	0	0	0	1	0	0	0	0	0	0	1	0	0	0	0	0	0	0	0	0	0	10	4	3	0
piR-11406	0	6	2	3	0	9	0	0	0	0	0	0	0	0	0	0	0	0	0	0	0	0	0	0	0	0	0	0	0	0	0	0	0	0	0	0	1	0	0	0	0	0	0	0	0	17	13	8	4
piR-11409	0	0	0	0	0	0	0	0	0	0	0	0	0	0	0	0	0	0	2	0	0	0	0	0	0	0	0	0	0	0	0	0	0	0	0	0	0	0	0	0	0	0	0	0	0	0	0	0	0
piR-1141	13	44	32	28	39	21	0	0	0	0	1	0	0	4	0	0	1	0	0	0	0	1	0	0	0	0	0	1	0	0	1	1	1	1	1	0	1	0	0	0	0	0	0	0	0	35	74	40	33
piR-11410	3	21	11	35	27	40	2	3	0	2	0	1	1	1	0	0	0	0	0	0	0	0	0	0	0	0	0	0	0	0	0	0	0	0	0	0	0	0	0	0	0	0	0	0	0	60	96	8	27
piR-11411	1	2	0	0	0	1	0	2	0	0	0	0	0	0	0	0	0	0	0	0	0	1	0	0	0	2	0	0	0	0	0	0	0	0	0	3	0	0	0	0	0	0	0	0	0	0	0	0	0
piR-11412	0	5	3	3	3	6	1	1	0	0	0	0	1	0	0	0	0	0	0	0	0	0	0	0	0	0	0	0	0	0	0	0	0	0	0	0	0	0	0	0	0	0	0	0	0	1	3	0	0
piR-11413	0	0	0	0	0	0	0	0	0	1	0	0	0	0	0	0	0	0	0	0	0	0	0	0	0	0	0	0	0	0	0	0	0	0	0	0	0	0	0	0	0	0	0	0	0	0	0	0	0
piR-11414	16	0	0	0	0	0	14	0	0	0	0	3	7	12	12	0	0	0	0	0	0	0	0	0	0	0	0	0	0	0	0	0	0	0	0	0	0	0	0	0	0	0	0	0	0	0	0	0	0
piR-11415	0	23	20	19	28	17	0	10	6	0	0	0	0	0	0	26	63	29	94	29	21	20	32	43	122	45	121	394	356	327	33	25	69	20	11	46	25	37	124	34	59	27	35	152	67	567	736	628	111
piR-11416	1	4	4	4	1	1	4	1	0	2	1	1	1	9	4	2	0	1	4	2	1	1	0	3	3	0	1	0	1	2	1	2	0	3	1	1	2	1	1	1	0	0	0	3	1	41	49	19	5
piR-11417	0	0	1	0	0	0	0	2	0	1	1	0	4	0	0	0	0	0	0	0	0	0	0	0	0	0	0	0	0	0	0	0	0	1	0	1	0	0	0	1	0	0	0	0	0	0	0	0	0
piR-11418	3	3	14	9	3	14	1	1	0	3	0	2	1	1	2	0	0	1	0	0	0	0	0	0	0	0	0	1	0	0	0	0	0	0	0	0	0	0	0	0	0	0	0	0	0	8	3	12	3
piR-11419	0	0	0	0	0	0	0	0	0	0	1	0	0	0	0	0	0	0	0	0	1	0	0	0	0	0	0	0	0	0	0	0	0	0	0	0	0	0	0	0	0	0	1	0	0	0	0	0	0
piR-1142	13	42	33	13	2	9	0	0	0	1	0	0	0	1	0	1	4	1	0	1	0	0	0	0	2	0	1	2	4	5	1	2	3	2	0	2	0	0	1	2	1	2	0	1	0	9	9	5	0
piR-11420	0	0	0	0	0	0	0	0	0	0	0	0	0	0	0	0	0	0	0	0	0	0	0	0	0	0	0	0	0	0	0	2	0	0	0	0	0	0	0	0	0	0	0	0	0	0	0	0	0
piR-11421	2	0	0	0	0	0	0	0	0	0	0	0	0	0	0	0	0	0	0	0	0	0	0	0	0	0	0	1	0	0	0	0	1	0	0	0	0	0	0	3	0	0	0	0	0	0	0	0	0
piR-11422	0	12	20	15	17	23	0	1	0	0	0	1	0	0	0	0	0	1	0	1	0	0	0	0	0	0	0	0	0	0	0	0	0	0	0	0	0	0	0	0	0	0	0	4	0	57	25	7	16
piR-11423	4	8	9	13	19	14	64	56	30	22	16	16	23	20	26	1	3	6	1	0	3	2	2	0	6	3	5	1	8	3	3	6	1	1	3	6	0	1	2	5	1	0	4	10	3	614	643	257	217
piR-11424	0	0	0	0	0	0	0	0	0	0	0	0	0	0	0	0	0	0	0	0	0	0	0	0	1	0	0	1	0	0	0	0	0	0	0	0	0	0	0	0	0	0	0	0	0	1	3	0	0
piR-11425	0	0	0	0	0	0	0	0	0	0	0	0	0	0	0	0	0	1	0	0	0	0	0	0	0	0	0	0	0	0	3	0	0	0	1	0	0	0	1	0	0	0	0	0	0	0	0	0	0
piR-11426	0	2	0	2	2	0	0	0	0	0	0	0	0	0	0	1	13	6	3	3	1	4	3	3	5	4	4	3	0	2	2	7	8	2	3	7	4	2	6	3	1	3	0	0	0	34	39	29	7
piR-11427	0	0	0	0	0	1	0	0	0	0	0	0	0	1	0	0	1	0	0	0	0	0	0	1	0	0	0	0	0	0	0	0	0	0	1	0	1	0	0	0	0	0	0	0	1	2	4	0	0
piR-11428	0	0	0	0	0	0	0	0	0	0	0	0	0	0	0	0	0	0	0	0	0	0	0	0	0	0	0	0	0	0	0	0	0	0	0	0	0	0	0	0	0	0	0	0	0	0	0	0	0
piR-11429	2	5	6	3	1	4	13	27	6	1	6	11	5	4	3	0	0	0	0	0	0	0	0	1	0	0	0	1	3	0	0	0	2	1	0	0	0	0	0	1	0	2	0	3	0	33	64	42	9
piR-1143	0	0	1	2	0	0	0	0	0	0	0	0	0	0	0	0	2	1	1	0	2	0	0	0	0	0	0	0	1	0	0	1	0	0	0	2	0	0	0	0	0	0	2	1	0	0	2	0	2
piR-11430	2	0	0	3	0	3	0	0	0	0	0	3	0	0	0	0	6	4	0	0	0	0	0	0	0	0	0	1	6	0	0	0	0	0	1	1	0	0	1	0	2	0	0	0	0	0	0	0	0
piR-11431	0	15	9	0	1	0	0	0	0	0	0	0	0	0	0	0	0	0	0	0	0	0	0	0	0	0	0	0	0	0	0	0	0	0	0	0	0	0	0	3	0	0	0	10	0	678	946	257	206
piR-11432	0	2	0	0	0	0	1	0	0	0	0	0	0	0	0	0	0	0	0	0	0	0	0	0	0	0	0	0	0	0	0	0	0	0	0	0	0	0	0	0	0	0	0	0	0	1	2	3	0
piR-11433	20	37	27	26	21	34	10	8	8	3	3	3	4	7	0	0	1	1	0	0	0	0	0	1	1	0	1	1	0	1	0	2	2	5	1	1	1	2	0	0	0	0	1	4	3	79	71	64	14
piR-11435	64	21	18	103	175	86	4	4	1	1	1	0	0	1	0	0	1	2	1	0	0	0	0	3	0	1	0	2	1	3	0	1	1	1	0	0	0	0	1	0	0	1	0	1	1	8	3	4	0
piR-11436	275	118	135	689	1132	578	116	91	51	38	28	45	46	80	96	6	16	12	12	13	6	8	8	3	13	9	11	44	44	83	8	8	20	7	8	14	4	8	12	12	25	1	9	30	25	110	68	72	16
piR-11437	118	48	55	66	185	71	2	0	0	1	1	3	1	0	2	0	0	0	0	0	1	0	0	0	0	0	0	0	0	0	0	0	0	0	0	1	0	0	0	0	0	0	0	0	0	546	531	464	93
piR-11439	152	746	764	416	155	608	30	26	19	6	7	4	11	12	13	9	5	0	4	1	0	2	1	7	16	13	0	9	0	0	1	10	8	13	2	4	1	4	15	5	10	0	11	0	10	407	539	333	90
piR-1144	6	22	24	9	12	12	2	1	0	0	0	0	0	0	1	0	0	0	0	0	0	0	0	0	0	0	0	0	0	0	0	0	0	0	0	0	1	0	0	0	0	1	0	1	2	5	4	6	4
piR-11440	1	12	11	7	20	14	0	0	0	0	0	0	0	0	0	1	1	3	1	2	0	0	1	0	1	3	1	1	4	0	1	5	3	3	0	0	0	0	0	0	0	1	0	2	0	24	43	27	3
piR-11441	9	9	15	16	14	7	2	1	0	0	0	0	0	0	1	0	2	4	0	0	0	0	1	0	5	1	6	15	7	4	1	5	3	2	2	2	1	1	1	3	2	1	4	8	2	89	103	63	36
piR-11442	1	13	16	13	12	24	0	0	0	0	0	0	0	0	0	0	1	1	2	0	1	0	0	0	1	0	0	0	0	0	1	1	0	1	1	0	0	1	0	1	1	0	0	0	1	6	16	4	10
piR-11443	4	0	0	0	0	0	0	0	0	0	0	0	0	0	0	0	0	0	0	0	0	0	0	0	0	0	0	0	0	0	0	0	0	0	0	0	0	0	0	0	0	0	0	0	0	0	0	0	0
piR-11444	1	1	2	0	1	0	10	3	3	3	0	6	0	6	5	0	3	1	0	0	2	1	1	1	3	2	0	3	4	10	2	1	5	0	1	2	0	1	1	0	2	1	2	8	1	14	9	23	6
piR-11445	8674	6625	4461	8525	12743	6635	9200	8674	6138	7035	8149	12305	11615	9021	4536	1221	2748	3501	2064	1526	2871	919	1832	1096	1710	1304	2139	10863	18926	15306	2059	2670	1356	1270	3072	6842	1385	2198	2113	2270	6306	2428	27715	12012	35906	2650	1143	787	5779
piR-11447	12	301	205	21	9	38	0	0	0	1	0	1	0	0	0	0	0	0	0	0	0	0	0	1	0	0	0	1	0	0	0	0	0	0	0	0	0	0	0	0	0	0	0	0	0	43	74	8	7
piR-11448	2	12	14	5	9	4	0	0	0	0	0	0	0	0	0	0	2	0	0	0	0	0	0	0	0	0	0	0	0	0	0	1	0	1	0	1	2	0	0	0	1	0	0	0	0	11	21	16	0
piR-11449	4	4	10	4	3	4	0	0	2	2	2	0	1	0	0	1	4	7	7	0	2	0	0	1	1	1	0	4	1	2	3	8	1	4	0	5	0	0	2	0	1	1	0	0	0	255	431	192	57
piR-1145	0	0	0	1	0	1	1	2	0	0	0	1	0	1	0	0	0	0	0	0	0	1	0	1	1	0	0	0	1	0	0	0	0	0	1	0	0	0	0	0	1	0	0	0	0	0	0	0	0
piR-11450	43	0	49	0	20	0	0	2	0	7	2	0	3	0	4	0	0	2	1	0	0	1	0	0	0	0	0	1	3	0	2	0	1	0	0	1	0	0	1	0	0	0	0	0	0	12	0	22	0
piR-11451	6	8	10	0	1	0	11	14	10	1	2	5	0	0	1	1	1	1	0	2	2	0	0	0	0	0	2	0	1	1	0	2	0	3	1	1	0	0	3	0	0	2	0	1	0	93	81	60	25
piR-11452	0	0	0	0	0	0	0	0	0	0	0	0	0	0	0	0	0	0	0	0	0	0	0	0	0	0	0	0	0	0	0	0	0	0	2	0	0	0	0	0	0	0	0	0	0	0	0	0	0
piR-11453	0	0	0	0	0	0	0	0	0	0	0	0	0	0	0	0	0	0	0	0	4	0	0	0	0	0	0	0	0	0	0	0	0	0	0	0	0	0	0	0	0	0	0	0	0	0	0	0	0
piR-11454	18	51	72	70	37	89	676	673	234	605	1035	659	651	439	523	8	4	7	13	10	0	3	5	8	36	8	15	39	5	23	7	5	14	12	5	9	11	14	28	16	16	18	6	30	10	370	500	365	61
piR-11456	3	9	6	7	5	21	0	5	0	0	0	0	4	0	0	0	0	1	0	0	0	0	0	0	0	0	0	0	0	0	0	1	0	0	1	0	0	0	0	0	0	0	0	1	0	5	4	2	0
piR-11457	29	82	118	54	69	63	0	0	0	0	0	0	0	0	0	0	0	0	0	0	1	0	0	0	0	0	0	0	0	0	0	0	0	0	0	0	0	0	0	0	0	0	0	0	0	3	9	5	1
piR-11458	2	0	0	0	0	0	1	0	0	0	0	0	0	0	0	0	0	0	0	0	0	0	0	0	0	0	0	1	0	0	0	0	0	0	0	0	0	0	0	0	0	0	0	0	0	1	0	1	0
piR-11459	0	0	0	0	0	0	0	0	0	0	0	0	0	0	0	0	0	0	0	1	0	0	0	0	0	1	0	0	0	0	0	0	1	0	0	0	2	0	0	0	0	0	0	0	0	0	0	0	0
piR-1146	0	6	5	3	5	10	29	52	26	46	54	8	21	31	33	41	205	60	63	79	85	44	47	36	26	5	67	14	8	5	56	49	35	60	72	34	56	57	54	33	43	43	1	2	5	4	3	4	47
piR-11460	23	127	123	58	41	78	0	0	1	0	0	0	0	0	0	0	0	0	0	0	0	0	0	0	0	0	0	0	0	0	0	2	0	0	0	0	0	1	0	0	0	0	0	0	0	69	75	50	19
piR-11461	1	6	1	3	25	9	0	0	0	0	0	0	0	0	0	0	0	0	0	0	0	0	0	0	0	0	0	0	0	0	0	0	1	0	0	0	0	0	0	0	0	0	0	0	0	7	3	6	0
piR-11462	312	1342	1448	1702	554	1642	91	105	52	37	46	59	51	56	31	1	7	22	7	2	2	3	4	10	33	14	37	55	72	46	7	12	22	10	10	11	1	3	14	9	15	6	12	45	14	867	1245	595	227
piR-11463	0	1	0	0	0	0	3	7	0	1	0	4	5	5	2	2	0	10	0	0	0	0	0	2	0	0	0	0	2	1	2	2	3	1	1	3	0	2	3	0	0	2	0	0	0	25	45	35	4
piR-11465	5	4	10	3	2	4	0	0	0	0	0	1	0	0	0	0	0	0	0	0	0	0	0	0	0	0	0	0	0	0	0	0	0	0	0	0	0	0	0	0	0	0	0	0	0	0	4	5	0
piR-11466	1	1	2	5	0	5	0	0	0	0	0	0	0	0	0	0	3	0	0	0	0	0	1	1	0	0	0	0	0	0	0	1	3	0	2	1	0	0	0	0	0	0	0	0	0	0	0	0	0
piR-11467	0	1	1	1	4	0	0	0	0	0	0	0	0	0	0	1	8	9	2	5	7	7	1	1	0	1	1	0	0	1	2	4	3	7	4	3	3	1	2	1	0	1	0	2	0	3	3	8	4
piR-11468	0	0	1	0	0	0	0	0	0	0	0	0	0	0	0	0	1	0	0	0	0	0	0	0	1	0	0	0	1	0	0	0	0	0	0	0	0	0	0	1	0	0	0	0	0	0	0	0	0
piR-11469	51	58	82	253	216	286	2	0	0	0	1	0	4	0	4	0	0	2	2	2	0	3	0	2	3	0	4	0	0	0	1	2	3	2	0	0	0	2	1	0	0	1	1	1	1	14	16	27	7
piR-1147	16	22	35	23	4	20	0	0	0	0	0	0	0	0	0	0	0	0	0	0	0	0	0	0	0	0	0	0	0	0	0	0	0	0	0	0	0	0	0	0	0	0	0	0	0	1	1	2	0
piR-11470	0	6	0	1	3	1	0	1	1	0	2	3	0	0	1	0	0	0	0	0	1	0	0	0	0	0	0	0	0	0	0	0	0	0	0	0	0	0	0	0	0	0	0	0	0	17	9	5	0
piR-11471	0	0	0	0	0	0	0	0	0	0	0	0	0	0	0	0	0	0	0	0	0	2	0	0	0	0	0	0	0	0	0	0	0	0	0	0	0	0	0	0	0	0	0	0	0	0	0	0	0
piR-11472	43	39	57	85	53	61	0	0	2	0	0	0	0	0	0	0	0	0	0	0	0	1	0	0	1	0	0	0	0	0	0	1	0	0	0	0	0	0	0	1	0	0	0	0	0	2	3	0	1
piR-11473	11	13	19	16	6	17	0	0	0	0	1	0	0	0	0	0	0	1	0	0	0	0	0	0	0	0	0	0	0	0	1	1	0	0	0	0	0	0	0	0	0	0	0	0	0	29	28	16	4
piR-11474	9	48	33	35	59	30	2	3	2	0	0	5	2	0	2	0	1	0	0	0	0	0	0	0	0	0	0	0	1	0	0	0	0	0	0	1	0	0	0	1	0	0	0	0	0	75	125	16	11
piR-11475	0	0	0	0	0	0	0	0	0	0	0	0	0	0	1	0	1	0	0	0	0	0	0	0	0	0	0	0	0	2	1	0	0	0	0	0	0	0	0	0	0	0	0	0	0	2	0	0	0
piR-11476	13	155	125	99	32	93	1	2	0	3	0	1	2	0	0	0	1	0	1	0	0	0	1	1	0	0	0	2	2	1	0	0	0	2	0	0	0	0	0	1	1	0	0	1	0	31	25	24	10
piR-11477	23	79	100	107	47	78	4	2	4	1	0	8	2	2	3	0	1	3	0	0	1	0	1	2	0	0	0	2	0	2	1	1	5	0	0	0	1	2	2	1	1	0	2	0	1	33	34	15	11
piR-11478	5	20	15	132	19	101	0	0	0	0	0	0	0	0	0	0	0	0	0	0	0	0	0	0	0	0	0	0	0	0	0	0	0	0	0	0	0	0	0	0	0	0	0	0	0	0	1	0	0
piR-11479	0	73	88	165	64	135	0	1	0	0	0	0	0	0	0	0	0	0	1	0	0	0	0	0	0	0	0	0	0	0	0	0	0	0	0	0	0	0	0	0	0	1	0	0	0	0	0	0	0
piR-1148	21	98	36	44	318	55	0	0	0	0	0	0	0	0	0	1	6	3	0	2	9	3	0	0	5	0	0	0	5	0	3	0	3	1	3	0	0	1	0	3	7	0	1	10	1	137	67	128	21
piR-11480	1	16	7	14	23	27	0	0	0	0	0	0	0	0	0	1	0	0	0	0	1	1	0	1	1	0	0	3	6	0	0	0	1	0	0	1	0	1	1	0	0	1	1	6	1	174	191	35	33
piR-11481	0	0	1	0	3	0	0	0	0	0	0	0	0	0	0	0	0	0	0	0	0	0	0	0	0	0	0	0	0	0	0	0	0	0	0	0	0	0	0	0	0	0	0	0	0	2	0	0	0
piR-11482	2	0	5	0	4	7	0	0	0	0	0	0	0	0	0	0	1	2	1	0	1	0	0	2	0	0	0	0	0	0	1	1	1	0	0	0	0	0	0	0	1	1	0	1	0	8	11	9	5
piR-11483	2	5	6	110	76	94	0	0	0	0	0	0	0	0	0	0	0	0	0	0	0	0	0	0	0	0	0	0	0	0	0	0	0	0	0	0	0	0	0	0	2	0	0	0	0	1	0	1	0
piR-11484	72	52	27	74	91	47	155	171	50	43	47	101	81	101	81	92	102	71	79	27	27	29	46	40	192	89	152	323	480	374	237	167	298	107	122	257	64	41	113	105	164	55	138	306	172	1500	1359	1453	266
piR-11485	0	0	0	0	0	0	0	0	0	0	0	0	0	0	0	0	0	0	0	0	0	0	0	0	0	0	0	0	0	0	0	0	0	0	0	0	0	0	0	0	0	0	0	0	0	0	0	0	0
piR-11486	40	101	145	139	129	165	7	1	0	0	2	0	0	0	2	1	3	2	0	1	1	2	3	3	0	3	0	2	1	1	1	1	4	0	4	0	0	0	2	1	1	0	0	0	0	68	69	65	5
piR-11488	0	0	0	1	0	2	0	1	0	0	0	0	0	0	0	0	1	1	1	1	1	2	0	0	1	1	1	0	0	0	5	0	3	0	1	2	0	0	0	0	1	1	0	0	0	12	9	9	2
piR-11489	19	25	19	18	39	12	0	0	0	0	0	0	0	0	0	0	0	0	0	0	0	0	0	0	0	0	0	0	0	0	0	0	0	0	0	0	1	0	0	0	0	1	0	0	0	6	13	6	5
piR-11490	78	715	614	1512	345	1896	7	10	6	10	9	7	11	0	6	0	2	2	0	0	0	0	0	0	1	1	0	0	2	0	1	1	2	0	1	0	0	0	1	0	0	0	0	0	0	20	32	15	4
piR-11491	1	3	5	2	3	1	0	0	0	0	0	0	0	0	0	0	0	0	0	0	0	0	0	0	0	0	0	0	1	0	0	0	0	0	1	0	0	0	0	0	0	0	0	3	0	4	5	7	0
piR-11492	0	0	0	0	4	0	0	1	0	0	0	0	0	2	4	3	0	5	2	2	1	1	2	0	2	3	2	2	2	2	2	3	1	2	0	3	2	2	3	4	5	2	1	2	1	0	0	0	0
piR-11493	4	0	6	2	0	2	0	0	0	0	0	0	0	0	0	1	0	2	0	0	1	0	0	0	0	0	0	0	0	0	1	0	2	0	0	0	0	0	0	0	0	0	0	0	0	14	8	4	0
piR-11494	181	520	455	1148	936	974	0	0	0	1	1	0	0	2	0	0	4	3	2	0	2	0	1	1	1	2	1	2	1	3	8	3	6	4	4	7	1	1	3	0	0	0	0	1	1	64	72	58	15
piR-11495	0	0	0	0	0	0	0	0	0	0	0	0	0	0	0	0	0	1	0	0	0	0	0	0	1	0	1	0	0	3	1	1	2	0	1	2	0	1	1	0	0	0	0	0	0	4	1	0	0
piR-11496	2	3	2	1	3	1	0	2	1	1	0	1	3	4	0	0	0	0	0	0	0	0	0	0	0	0	0	0	0	0	0	0	0	0	1	0	0	0	0	0	0	0	0	0	0	0	0	0	0
piR-11497	16	105	99	91	41	99	0	1	0	0	0	0	0	0	0	1	1	1	0	0	0	0	0	0	0	0	0	0	0	0	0	0	0	0	0	0	0	0	0	0	0	0	0	0	0	81	39	40	11
piR-11498	0	0	0	0	0	0	0	0	0	0	0	0	0	0	0	0	0	0	0	0	0	0	0	0	0	0	0	0	0	0	0	0	0	0	0	0	0	0	0	0	0	0	0	0	0	0	0	0	0
piR-11499	0	1	1	0	1	0	0	0	0	0	0	0	0	0	0	0	0	0	0	0	0	0	0	0	0	0	0	0	0	0	0	0	0	0	0	0	0	0	0	0	0	0	0	0	0	2	0	1	1
piR-115	8	5	7	14	19	13	0	4	0	1	0	0	1	1	1	0	0	1	1	0	0	0	0	1	0	0	0	0	0	1	0	2	0	1	0	1	1	0	2	0	0	0	0	0	0	72	117	52	39
piR-1150	1384	3925	2457	1693	3238	2128	3	14	2	3	0	3	4	3	2	1	2	2	0	0	0	0	1	0	1	0	1	1	2	1	2	2	1	0	1	1	0	1	0	1	0	1	0	0	0	58	74	68	37
piR-11500	65	71	78	15	23	11	0	0	0	0	0	0	0	0	0	0	4	0	0	0	0	0	0	1	5	1	0	0	1	2	3	1	0	1	1	1	0	2	0	0	0	0	0	0	0	70	58	66	20
piR-11501	0	0	0	0	0	1	0	0	0	0	0	0	0	0	0	0	0	0	0	0	0	0	0	0	0	0	0	0	0	0	0	0	1	0	0	0	0	0	0	0	0	0	0	0	0	2	0	0	1
piR-11502	0	0	1	2	0	0	10	10	6	2	7	0	10	3	10	0	9	12	7	5	8	6	6	7	4	7	7	1	5	3	4	4	5	9	7	2	2	9	4	4	2	7	1	0	2	1	1	0	8
piR-11503	9	36	58	65	25	49	0	3	0	0	0	0	0	0	0	0	1	0	2	0	0	0	0	0	0	0	0	0	1	0	0	1	1	1	1	2	0	0	0	0	0	0	0	3	0	12	11	4	2
piR-11504	0	34	26	27	5	24	0	0	0	0	0	0	0	0	0	0	0	0	0	1	0	0	0	0	0	0	0	0	0	0	1	0	1	0	1	0	0	0	0	0	0	0	0	0	0	2	6	3	0
piR-11505	0	0	0	0	0	1	0	0	0	0	0	0	0	0	0	0	0	0	0	0	0	0	0	0	0	0	0	0	0	0	0	0	0	0	0	0	0	0	0	0	0	0	0	0	0	0	0	0	1
piR-11506	0	0	0	0	0	0	0	0	0	0	0	0	0	0	0	0	0	0	0	0	0	0	0	0	0	0	0	0	0	0	1	1	0	0	1	0	0	0	0	0	0	0	0	0	0	4	6	3	0
piR-11507	5	6	3	4	3	6	2	5	1	0	0	0	1	0	2	1	1	4	2	0	0	0	0	1	4	0	1	0	0	0	0	1	3	0	5	2	0	0	1	3	0	1	0	4	2	43	62	39	14
piR-11508	51	112	105	72	49	85	1	1	0	0	2	2	1	1	2	0	0	0	0	0	0	0	0	0	0	0	0	0	0	2	0	1	1	0	0	0	0	1	0	0	0	0	0	0	0	15	9	10	5
piR-11509	8	45	59	122	35	106	0	0	0	0	0	0	0	0	1	0	3	2	1	0	1	2	1	0	0	0	2	1	0	0	1	2	1	0	1	0	2	0	1	0	0	0	0	0	0	12	20	6	2
piR-1151	1	6	1	0	0	3	40	40	30	33	31	25	23	15	31	13	159	125	74	104	69	47	52	40	15	25	26	14	14	11	43	50	36	38	38	67	36	31	59	22	7	25	6	4	7	3	1	2	33
piR-11510	3	13	3	2	3	6	0	0	0	0	0	0	0	0	0	0	2	0	1	0	0	0	0	0	0	0	0	0	0	1	2	0	0	1	0	3	1	0	0	1	0	1	0	0	0	9	12	14	1
piR-11511	0	0	0	0	0	0	1	0	0	0	0	0	0	0	0	0	0	0	0	0	1	0	0	0	0	0	0	0	1	0	0	0	0	0	1	0	0	0	0	0	0	0	0	0	0	0	1	0	0
piR-11512	3	12	14	9	7	9	0	1	0	0	0	0	0	0	0	0	0	0	0	0	0	0	0	0	0	0	0	0	0	0	0	0	0	0	0	0	0	0	0	0	0	0	0	1	0	2	0	3	3
piR-11513	18	42	46	95	49	93	3	6	2	3	1	1	0	0	1	0	1	3	1	0	0	1	0	0	1	0	1	0	1	0	1	3	2	0	0	1	0	0	1	0	2	0	0	3	0	81	120	69	7
piR-11514	1	2	4	1	3	1	0	1	0	0	0	0	0	0	0	0	0	1	0	0	1	0	0	0	0	0	0	0	0	0	0	0	0	0	0	1	0	0	1	0	0	0	0	0	0	42	34	26	6
piR-11515	5	3	6	11	3	2	0	0	0	0	0	0	0	0	0	0	0	0	0	1	0	0	0	0	0	1	0	0	0	1	0	1	0	0	0	0	0	0	2	1	0	1	0	0	0	1	1	0	1
piR-11516	0	0	0	0	0	0	0	0	0	0	0	0	0	0	0	0	0	0	2	0	0	0	0	0	0	0	0	0	0	0	0	0	0	0	0	0	0	0	0	0	0	0	0	1	0	0	0	0	0
piR-11517	0	0	2	0	0	0	0	0	0	0	0	0	0	0	0	0	0	0	0	0	0	0	0	0	0	0	0	0	0	0	0	0	0	0	0	0	0	0	0	0	0	0	0	0	0	12	9	12	6
piR-11518	0	0	0	1	0	0	1	0	0	0	0	0	0	0	1	0	0	0	0	0	1	0	0	1	2	0	0	0	0	0	1	0	0	0	0	2	1	0	1	0	1	0	0	0	0	0	0	1	1
piR-11519	0	0	0	0	0	0	0	0	0	0	0	0	0	0	0	0	1	1	0	1	1	1	0	0	0	0	0	0	0	0	2	0	0	0	0	1	1	1	2	0	0	0	0	0	1	0	1	0	1
piR-11520	45	156	137	45	47	46	15	31	6	1	1	1	12	34	16	0	3	4	2	2	2	0	0	1	7	3	3	23	15	16	2	1	1	2	0	0	0	1	0	1	4	2	7	21	3	32	41	25	7
piR-11521	0	0	0	0	0	0	0	1	0	0	0	0	0	0	0	0	0	0	0	0	0	0	0	0	0	0	0	0	0	0	0	0	0	0	0	0	0	0	0	0	0	0	0	0	0	0	0	0	0
piR-11522	0	0	0	0	2	0	1	1	0	1	0	0	0	0	1	0	0	0	1	1	0	0	2	2	0	0	2	0	0	3	1	0	2	3	2	0	0	1	0	0	1	0	1	4	0	0	0	0	0
piR-11523	0	2	3	2	0	4	0	0	3	0	0	0	0	4	0	0	0	2	0	0	1	0	0	0	4	0	0	3	6	0	0	4	0	0	0	0	2	0	4	2	0	0	0	0	0	46	59	41	4
piR-11524	0	0	0	1	1	4	0	0	0	0	0	0	0	0	0	0	0	0	0	0	0	0	0	0	0	0	0	0	0	0	0	0	0	0	0	0	0	0	0	0	0	0	0	0	0	1	0	0	0
piR-11525	8	7	10	10	9	7	0	0	0	0	0	0	0	0	0	5	1	1	0	0	1	0	1	0	0	0	1	0	0	1	5	6	7	3	3	7	4	1	2	1	0	2	1	2	0	58	47	47	15
piR-11526	15	98	176	185	40	131	0	0	0	0	0	0	0	0	0	0	0	0	0	0	0	0	0	0	0	0	0	0	0	0	0	0	0	0	0	0	0	0	0	0	0	0	1	0	0	0	0	0	0
piR-11527	24	63	98	169	45	148	2	1	0	0	1	3	0	0	2	0	0	0	0	1	0	0	0	0	0	0	0	0	0	0	1	0	0	0	0	0	1	0	0	0	0	0	0	0	0	7	12	0	2
piR-11528	0	0	14	0	0	0	0	0	0	0	0	0	0	1	0	0	0	0	0	0	0	0	0	0	0	0	1	0	0	0	0	0	2	2	0	0	1	1	0	0	0	0	0	1	0	0	0	0	1
piR-11529	19	8	0	24	16	14	2	5	1	1	0	0	0	0	0	0	0	0	0	0	0	0	0	0	0	0	0	0	0	0	0	1	0	0	0	0	0	0	1	0	0	1	0	0	0	9	4	7	0
piR-1153	2	2	3	1	2	1	1	1	0	0	0	1	0	0	0	0	0	1	1	0	0	1	0	1	0	0	0	0	0	0	0	0	0	0	0	0	1	0	0	0	0	1	0	0	0	13	16	5	2
piR-11530	1	0	0	0	0	1	6	8	3	6	5	2	8	6	5	0	0	0	0	2	2	1	1	1	0	0	0	0	0	0	0	0	0	0	1	0	0	0	2	0	1	1	0	2	1	0	0	0	0
piR-11531	1	0	2	3	5	7	0	0	0	0	0	0	1	0	0	1	0	4	2	0	0	0	1	0	0	0	0	0	0	1	0	4	1	3	0	1	0	0	3	0	0	0	0	3	0	116	139	55	54
piR-11532	38	119	119	235	113	346	4	0	6	0	5	2	1	4	4	7	24	29	44	17	2	2	19	6	32	29	12	19	15	17	16	46	53	32	15	28	7	29	28	8	11	18	11	25	10	3993	4751	1927	463
piR-11533	6	25	13	9	10	5	9	11	7	0	4	0	3	6	8	1	9	49	9	6	2	1	7	12	13	3	9	9	10	11	8	11	15	10	4	8	2	5	13	9	0	7	4	16	0	178	255	112	73
piR-11534	0	0	0	0	0	0	0	0	0	0	0	0	0	0	0	0	1	0	0	0	0	1	0	0	0	0	0	0	0	0	0	0	0	0	0	0	0	0	0	0	0	0	0	0	0	0	0	0	0
piR-11535	1	1	0	0	0	2	2	0	0	0	1	0	0	0	1	2	1	2	0	0	0	0	2	2	0	0	0	0	0	0	1	5	3	1	0	0	0	0	0	1	1	0	0	0	0	49	56	46	4
piR-11536	3	4	6	1	1	1	0	0	0	0	0	0	0	1	0	0	0	0	0	0	0	0	0	0	1	0	0	0	0	0	1	0	0	0	1	0	0	0	0	0	1	0	0	0	0	6	5	4	5
piR-11537	25	31	35	20	21	17	6	21	7	3	0	0	0	0	0	0	0	0	6	0	2	0	0	1	1	0	4	4	1	5	0	0	1	0	0	2	0	0	0	3	0	3	1	0	1	36	42	32	3
piR-11538	0	0	0	0	0	0	0	0	0	0	0	0	0	0	0	0	0	0	0	0	0	0	0	0	0	0	0	0	0	0	0	0	0	0	0	0	0	0	0	0	0	0	0	0	1	0	0	0	0
piR-11539	339	481	730	597	444	683	6	4	0	33	45	26	32	25	14	6	3	5	10	4	2	1	2	5	0	0	1	7	1	0	4	13	10	6	5	5	2	7	13	4	4	11	0	5	0	529	552	524	50
piR-1154	10	47	39	253	165	312	0	0	0	0	0	0	0	0	0	0	2	2	1	1	0	0	3	2	0	0	1	0	0	0	0	2	0	1	2	0	0	0	0	0	0	0	0	2	0	155	112	68	8
piR-11540	2	7	9	2	7	2	0	0	0	0	0	0	0	0	0	0	0	0	0	0	0	0	0	0	0	0	0	0	0	0	0	0	0	0	0	1	0	0	0	0	1	0	0	0	0	2	0	1	0
piR-11541	0	1	1	0	0	0	0	0	0	0	0	0	0	0	0	0	0	0	0	0	0	0	0	0	0	0	0	0	0	0	0	0	0	0	0	0	0	0	0	0	0	0	0	0	0	0	0	0	0
piR-11542	3	8	2	1	1	2	0	2	0	0	0	0	0	0	0	0	1	1	0	2	2	0	2	0	0	0	0	0	1	0	0	1	2	0	0	1	0	0	1	1	1	0	0	6	1	13	9	5	1
piR-11543	0	0	0	0	0	0	0	2	0	0	0	0	0	0	0	0	1	0	1	0	0	0	0	0	0	0	0	0	0	0	0	0	0	0	0	0	0	0	0	0	0	0	0	0	0	3	5	5	1
piR-11544	6	24	24	32	10	13	0	0	0	0	0	0	0	0	0	0	1	0	0	0	0	0	0	0	0	0	0	0	0	0	1	1	0	0	0	0	0	0	0	0	0	0	0	0	0	21	17	15	4
piR-11545	8	41	30	67	114	93	0	3	2	0	0	0	2	3	3	0	0	0	0	0	0	0	0	0	0	0	1	3	2	0	0	0	0	0	0	0	0	0	0	0	0	0	0	0	0	0	2	0	0
piR-11546	2	5	6	0	0	0	0	0	0	0	0	1	0	0	1	0	0	0	1	0	0	0	0	0	0	0	0	0	0	0	0	0	0	0	0	0	0	0	0	0	0	0	0	0	0	1	0	3	1
piR-11547	33	58	111	110	68	118	4	6	1	4	4	5	2	5	0	1	4	6	1	1	1	0	0	2	1	1	0	0	3	3	1	5	3	2	1	2	2	0	3	2	1	1	2	3	1	188	267	170	30
piR-11548	1694	849	1149	1631	2927	1513	8	14	4	0	6	0	4	2	4	4	4	2	0	0	3	1	2	1	3	1	3	4	1	6	10	3	2	2	2	2	1	1	0	4	1	1	0	2	1	323	332	366	81
piR-11549	22	27	19	20	24	28	10	10	8	2	3	4	4	4	5	1	0	1	0	0	0	0	0	0	1	0	0	1	0	0	0	1	1	0	0	1	0	0	1	0	0	0	0	0	0	40	29	24	5
piR-1155	54469	33002	24942	46089	37030	30247	7911	8013	4078	6650	10324	8830	5530	10060	7250	13651	4642	1077	2313	528	1679	3854	1523	1297	3636	4023	4244	17511	27015	21841	3654	696	1918	1066	7573	3000	2400	629	3200	3353	8973	224	28012	20185	40515	2854	3814	2167	3483
piR-11550	1	4	5	2	0	0	0	1	0	0	0	0	0	0	0	0	0	0	0	0	0	0	0	0	0	0	0	0	0	0	0	0	0	0	0	0	0	0	0	0	0	0	0	0	0	0	0	0	0
piR-11551	0	1	1	7	3	1	0	0	0	0	0	0	0	0	0	0	0	0	0	0	0	0	0	0	0	0	0	0	0	0	0	0	0	0	0	0	0	0	0	0	0	0	0	0	0	8	8	7	1
piR-11552	1	8	3	2	6	3	0	0	0	0	0	0	0	0	0	0	0	0	0	0	0	0	0	0	0	0	0	0	0	0	0	1	0	0	0	0	0	0	1	0	0	0	0	1	0	9	12	2	1
piR-11553	0	0	0	0	2	0	0	0	0	0	0	0	0	0	0	0	0	0	0	1	1	0	0	0	0	0	0	1	0	0	0	0	0	0	0	0	0	0	0	0	0	0	0	0	0	5	10	1	0
piR-11554	6	33	28	7	17	30	1	0	0	0	1	0	0	0	0	1	1	0	0	0	0	0	0	1	1	1	0	0	0	0	0	0	0	0	0	2	1	0	1	2	0	0	1	0	0	66	52	30	14
piR-11556	0	0	0	0	0	0	0	0	0	0	0	0	0	0	0	1	0	0	0	0	0	0	0	0	0	0	0	0	0	0	2	0	0	1	2	0	0	0	0	0	0	0	0	0	1	0	0	0	0
piR-11557	0	0	4	2	0	0	0	0	0	0	0	0	0	0	0	0	0	0	0	1	4	0	4	0	0	4	0	0	2	9	0	0	0	0	0	0	0	4	0	1	0	0	3	0	0	0	0	0	0
piR-11558	0	0	0	0	0	0	0	0	0	0	0	0	0	0	0	0	3	6	3	0	0	0	0	4	9	0	2	0	0	0	0	6	0	0	0	0	0	0	6	0	4	3	0	0	0	0	0	0	0
piR-11559	2	11	0	0	0	0	0	0	0	0	0	0	0	0	0	0	0	0	0	0	0	0	0	0	0	0	0	14	0	0	0	0	5	0	0	0	0	0	0	0	0	0	0	18	0	315	246	274	106
piR-1156	42	443	474	296	119	311	2	2	1	2	0	2	1	0	1	0	6	5	1	0	0	1	2	2	1	0	0	0	1	1	1	3	3	0	2	1	0	1	4	1	0	3	0	1	2	350	436	190	32
piR-11560	0	1	0	0	0	0	0	0	0	0	0	0	0	0	0	0	0	0	0	0	0	0	0	0	0	0	0	0	2	0	3	0	0	0	0	0	1	0	0	0	0	0	0	0	0	0	0	0	0
piR-11561	0	0	0	1	3	0	0	0	0	0	0	0	0	0	0	1	0	1	3	3	1	0	1	0	1	1	2	1	0	0	5	1	7	4	2	10	2	1	5	1	0	8	0	2	0	5	2	2	2
piR-11562	0	6	0	0	1	2	0	0	0	0	0	0	0	0	0	2	14	8	15	9	5	1	13	9	18	10	24	326	186	258	21	7	15	11	5	11	2	5	8	1	2	6	2	5	1	58	68	69	20
piR-11563	0	0	0	0	0	1	0	1	0	0	0	0	0	0	0	0	1	0	0	0	0	0	2	0	2	0	0	0	3	0	0	0	1	0	0	2	0	0	0	0	1	1	1	1	0	4	3	3	3
piR-11564	0	0	0	0	7	0	3	6	1	0	0	2	2	3	2	0	1	0	0	0	0	0	0	0	0	0	0	1	1	0	0	0	0	0	0	2	0	0	0	0	0	0	0	0	0	15	15	13	3
piR-11565	7	3	0	0	1	1	0	0	0	0	0	0	0	0	0	0	1	0	0	0	0	0	0	1	0	0	0	0	0	0	0	0	0	0	0	1	0	0	0	0	0	0	0	0	0	2	1	1	0
piR-11566	1	3	6	7	5	9	0	0	0	0	0	0	0	0	0	0	0	0	0	0	0	0	0	0	0	0	0	0	0	0	0	0	0	0	0	0	0	0	0	0	0	0	0	0	0	14	21	4	4
piR-11567	0	0	0	0	0	0	0	0	0	0	0	0	0	0	0	0	0	0	0	0	0	0	0	0	0	0	0	0	0	0	0	0	0	0	0	0	0	0	0	0	0	0	0	0	0	1	7	0	1
piR-11568	0	0	0	0	0	0	0	0	0	0	0	0	0	1	0	0	1	0	0	0	0	0	2	0	0	0	0	1	0	0	1	0	0	0	0	0	0	0	0	0	0	0	0	0	0	0	0	0	0
piR-11569	2	11	3	6	2	4	0	0	1	0	0	0	0	0	2	0	0	0	2	1	0	0	0	0	2	0	2	0	3	2	0	2	1	0	0	3	0	1	1	0	1	1	0	0	0	66	47	24	2
piR-1157	7	20	17	33	22	27	66	68	26	15	41	15	37	68	29	3	8	1	5	2	4	4	2	2	25	18	18	12	38	18	16	2	9	6	9	10	5	4	5	4	11	0	8	7	13	184	57	169	24
piR-11570	0	0	0	0	0	0	0	2	2	1	3	3	2	0	8	0	0	1	2	0	1	1	1	0	10	5	3	5	2	1	0	0	0	1	1	0	0	1	0	3	1	1	3	5	0	0	0	0	1
piR-11571	10	18	13	20	7	17	3	6	0	2	2	0	0	0	1	0	0	1	1	0	1	0	1	0	0	0	1	0	0	2	2	0	0	0	0	0	0	0	1	0	0	0	0	0	0	19	23	20	2
piR-11572	0	0	0	0	1	0	0	0	0	0	0	0	0	0	0	0	0	0	0	0	0	0	0	0	0	0	0	0	0	0	0	0	0	0	0	0	0	1	0	0	1	0	0	0	0	0	1	0	0
piR-11573	0	0	0	0	0	0	0	0	0	0	0	0	0	0	0	0	0	0	0	0	0	0	0	0	0	0	0	0	0	0	0	0	0	0	0	1	0	0	0	0	0	0	0	0	0	3	6	0	2
piR-11574	0	0	0	0	0	0	0	1	0	0	0	0	0	0	1	0	2	3	2	2	1	1	4	0	3	0	4	8	0	0	3	0	1	3	2	4	3	4	0	0	5	0	2	0	2	0	0	0	0
piR-11575	3	7	11	4	10	4	0	0	0	0	0	0	0	0	0	0	0	0	0	0	0	0	0	0	0	0	0	0	10	9	0	5	0	0	0	0	0	0	2	0	0	0	0	16	0	14	31	5	6
piR-11576	0	2	1	0	0	0	0	0	0	0	0	0	0	0	0	0	0	0	0	0	1	0	0	0	0	0	0	0	0	0	1	0	0	1	0	0	0	0	0	0	0	0	0	0	0	17	16	12	0
piR-11577	170	131	167	100	112	78	11	11	2	5	8	4	6	11	16	0	1	0	1	1	2	2	2	0	4	1	3	0	3	2	0	2	3	0	0	3	0	0	0	2	4	0	0	5	1	230	353	149	29
piR-11578	0	0	0	1	0	0	0	0	0	0	0	0	0	0	0	0	0	1	1	0	0	0	0	0	0	0	0	0	0	0	0	0	0	1	0	0	1	0	0	0	1	0	0	0	0	0	0	0	0
piR-11579	0	0	0	0	0	0	0	0	0	0	0	0	0	0	0	0	0	0	0	0	0	0	0	0	0	0	0	0	0	0	0	0	0	0	0	0	0	0	0	0	0	0	0	0	0	0	0	0	0
piR-1158	0	0	1	1	0	0	3	1	2	0	0	0	0	3	0	0	0	0	0	1	0	0	0	0	0	0	0	0	0	0	0	0	0	0	0	0	0	0	0	0	0	0	0	0	0	1	0	0	0
piR-11580	4	16	17	11	11	16	0	0	0	0	0	0	0	0	0	0	0	0	0	0	0	0	0	0	0	0	0	0	0	0	0	0	0	0	0	0	0	0	2	0	0	0	0	0	0	17	23	8	4
piR-11581	0	0	0	0	0	4	0	0	0	0	0	0	0	0	0	1	0	0	0	1	1	2	0	0	1	0	0	0	0	0	1	0	0	0	0	1	1	0	0	0	1	1	0	0	0	0	0	0	0
piR-11583	0	5	0	4	0	3	1	0	0	0	0	0	0	0	0	1	0	0	0	0	0	0	0	0	0	0	0	0	0	0	0	0	0	0	0	0	0	0	0	0	0	0	0	0	0	4	3	0	1
piR-11585	6	5	13	0	0	0	0	0	0	0	0	0	0	0	0	0	0	0	0	0	0	0	0	0	0	0	0	0	0	0	0	0	0	0	0	0	0	0	0	0	0	0	0	0	0	0	0	0	0
piR-11586	21	41	58	43	48	40	0	2	0	0	0	0	0	0	0	0	0	0	0	0	0	0	0	0	1	0	0	0	0	1	0	0	0	0	0	0	0	1	0	0	0	0	0	0	0	2	2	0	0
piR-11587	1	8	7	3	6	13	0	0	0	0	0	0	0	0	0	0	0	0	0	1	0	0	0	0	0	0	0	0	0	1	0	0	0	0	0	0	0	0	0	0	0	0	0	0	0	2	0	0	1
piR-11588	9	17	9	11	18	18	0	2	0	0	1	0	2	0	0	0	0	0	1	0	1	0	0	0	0	0	1	0	0	0	0	0	0	0	0	1	0	0	0	1	0	0	0	0	0	2	4	3	2
piR-11589	0	0	0	0	1	2	0	0	0	0	0	0	0	0	0	0	1	0	0	0	0	0	0	2	0	0	0	1	0	3	0	0	0	0	0	0	1	1	0	0	0	0	1	1	0	13	15	17	4
piR-1159	12	36	34	144	273	161	0	0	0	0	0	0	0	0	0	0	0	1	1	1	0	0	1	1	1	0	1	2	1	3	2	0	0	3	1	2	0	0	0	0	0	0	0	2	0	29	45	22	5
piR-11590	0	6	3	79	69	79	0	0	0	0	0	0	2	0	0	0	0	1	0	0	0	0	0	0	1	0	1	0	0	0	0	0	0	0	0	0	0	0	0	1	0	1	1	1	0	94	97	18	21
piR-11591	2	0	3	2	4	1	0	0	0	0	0	0	0	0	0	0	0	0	0	0	0	0	0	0	0	0	0	0	0	0	0	0	0	0	0	0	0	0	0	0	0	0	0	0	0	5	4	4	0
piR-11592	0	0	0	1	0	0	12	5	5	1	0	2	1	2	0	3	6	4	3	1	3	4	2	4	1	0	1	0	2	0	4	2	4	2	0	3	2	1	2	0	1	1	0	0	0	18	13	13	2
piR-11593	20	60	109	79	48	66	1	1	0	0	3	0	0	0	0	2	3	2	1	1	6	0	2	0	2	1	3	1	1	1	0	2	1	0	0	3	2	0	2	0	0	0	0	2	0	17	25	3	2
piR-11594	0	0	0	0	0	0	0	0	0	0	0	0	0	0	0	0	2	0	1	0	0	0	1	0	1	0	0	0	0	0	0	0	0	0	0	2	0	0	0	0	0	0	0	0	0	0	0	0	0
piR-11595	0	0	0	0	0	0	0	0	0	0	0	0	0	0	0	0	0	0	0	0	0	0	0	0	0	0	0	0	0	0	0	0	0	0	2	0	0	0	1	0	0	0	1	1	0	0	0	0	0
piR-11596	19	98	95	92	96	103	0	0	0	0	0	0	0	0	0	0	0	0	0	0	0	0	0	0	0	0	0	0	0	0	0	0	0	0	0	0	0	0	0	0	0	0	0	0	0	35	40	24	10
piR-11597	1	18	9	8	18	13	0	0	0	0	0	0	0	0	0	0	1	0	0	0	0	0	0	0	0	0	1	0	0	0	0	0	0	0	0	0	0	1	0	0	0	0	0	0	0	2	3	2	0
piR-11598	0	0	0	0	0	0	0	0	0	0	0	0	0	0	0	0	0	0	0	0	0	0	0	0	0	0	0	0	0	0	0	0	0	0	0	0	0	0	0	0	0	0	0	0	0	1	1	1	0
piR-11599	0	4	3	4	1	3	0	1	0	0	0	0	0	0	0	0	0	0	1	0	0	0	0	0	0	0	0	0	0	0	0	2	0	0	0	0	0	0	0	0	0	0	0	0	0	5	7	0	2
piR-116	4	6	20	11	9	13	15	12	14	2	3	1	12	16	8	0	0	1	1	0	0	0	2	0	3	1	3	2	4	2	1	0	0	0	1	1	0	1	0	0	1	0	3	3	1	3	2	3	0
piR-1160	0	0	0	0	0	1	1	3	0	1	2	1	0	2	3	1	22	16	12	7	2	2	9	6	8	6	5	2	2	2	0	4	8	5	1	10	1	9	6	6	10	6	1	0	2	0	0	0	0
piR-11600	2	0	1	0	0	1	3	3	6	1	1	0	2	2	4	0	2	2	0	1	0	1	1	0	0	1	1	0	0	0	1	1	0	2	0	1	3	0	1	2	0	1	0	2	1	1	0	0	0
piR-11601	1	0	1	0	1	0	0	0	0	0	0	0	0	0	0	0	0	0	0	0	0	0	0	0	0	0	0	0	0	0	0	0	1	0	0	0	0	0	0	0	0	0	0	0	0	0	0	0	0
piR-11602	0	0	0	9	0	9	0	0	0	0	0	0	0	0	0	0	0	0	0	1	0	0	1	0	0	0	0	0	0	0	0	0	0	0	0	1	0	0	0	0	0	0	0	0	0	70	94	93	12
piR-11603	6	15	17	0	1	2	0	0	0	0	0	0	0	0	0	3	0	1	1	0	0	1	2	0	1	0	1	1	1	1	1	1	0	0	0	2	1	0	1	1	0	0	0	5	0	17	21	21	5
piR-11604	10	30	33	10	16	19	0	0	0	0	1	1	0	0	0	0	0	0	0	0	0	0	0	0	0	0	0	0	0	0	0	1	0	0	0	1	0	1	0	0	0	0	0	0	0	2	0	0	0
piR-11606	0	15	7	10	15	5	0	0	0	0	0	0	0	0	0	0	0	0	0	0	0	0	0	0	0	0	0	0	0	0	0	1	0	0	0	0	0	0	0	0	0	0	0	0	0	17	17	8	6
piR-11607	0	1	0	0	1	0	0	0	0	0	0	0	0	0	0	0	0	0	0	0	0	0	0	0	0	0	0	0	0	0	0	0	0	0	0	1	0	0	0	0	0	0	0	0	0	3	2	1	0
piR-11608	222	668	478	232	264	315	2	0	0	0	1	1	2	1	1	0	3	2	0	1	0	0	2	0	4	0	0	3	3	3	0	1	1	0	0	1	0	0	0	0	0	0	0	2	0	14	30	13	4
piR-11609	0	0	0	0	1	0	0	2	0	0	0	0	0	0	0	0	0	0	1	0	1	0	0	0	2	1	0	1	2	1	0	1	0	0	0	1	0	0	1	0	0	0	0	0	0	1	3	1	0
piR-1161	13	30	18	36	103	37	1	1	1	0	0	0	0	0	0	1	5	11	0	0	4	0	0	3	5	2	2	0	2	2	1	27	5	2	6	9	3	3	0	0	1	2	0	0	0	97	160	67	20
piR-11610	2	8	6	3	2	1	2	21	18	3	6	13	38	75	46	4	5	3	5	0	0	2	0	3	7	1	14	49	40	28	3	1	6	2	3	4	3	1	3	7	7	1	15	50	22	5	6	1	0
piR-11611	0	0	1	1	0	0	0	0	0	0	0	0	0	1	0	0	0	0	0	0	0	0	0	1	0	0	0	0	2	0	1	0	0	0	1	0	0	0	0	0	0	0	0	0	0	3	0	9	2
piR-11612	0	0	0	0	0	0	0	0	0	0	0	0	0	0	0	0	0	1	1	0	0	0	0	0	0	0	0	0	0	0	1	0	0	0	0	0	0	0	0	0	0	1	1	1	0	1	1	0	0
piR-11613	6	12	7	5	6	3	1	0	0	0	0	0	0	0	0	0	0	0	0	0	0	0	0	0	0	0	0	0	0	0	0	0	0	0	0	0	0	0	0	0	0	0	0	0	0	14	15	14	1
piR-11614	18	30	28	66	34	71	2	0	1	0	4	1	4	2	5	0	1	5	1	1	0	0	0	0	1	0	1	0	1	0	1	4	0	0	0	2	0	0	2	0	0	2	0	0	1	68	98	32	14
piR-11615	0	2	0	0	0	0	0	0	0	0	0	0	0	0	0	0	0	0	0	1	0	0	0	0	0	0	0	0	0	0	0	0	0	0	0	0	0	1	0	0	0	0	0	0	0	0	0	0	0
piR-11616	0	0	3	0	1	1	0	0	0	0	0	0	0	0	0	2	7	2	3	0	2	2	4	2	0	0	0	2	0	3	3	0	0	6	2	0	1	0	0	1	0	2	0	0	0	0	0	0	0
piR-11617	0	0	0	2	0	0	24	44	12	19	16	11	15	6	13	0	0	0	0	0	0	0	0	0	4	1	3	0	5	0	0	9	2	0	0	0	0	0	7	0	2	0	1	7	0	66	66	46	10
piR-11618	20	25	15	30	45	29	0	0	0	1	0	1	0	1	0	0	0	0	0	0	0	0	0	0	0	0	0	0	0	0	0	0	1	0	0	0	0	0	0	0	0	0	0	1	0	11	11	7	1
piR-11619	0	0	0	0	0	0	0	0	1	0	0	0	0	0	0	0	0	0	0	0	0	0	0	0	0	0	0	0	0	0	0	0	0	0	0	0	0	0	0	0	0	0	0	0	0	1	0	0	0
piR-1162	64	202	266	202	177	215	1	2	1	1	1	3	0	0	1	1	0	0	0	0	0	0	0	0	1	0	0	0	1	0	1	0	1	0	0	0	0	0	0	1	0	0	0	0	0	20	32	5	10
piR-11620	0	0	1	0	0	0	3	2	0	1	1	0	0	0	0	0	0	0	0	0	0	0	0	0	0	0	0	0	2	0	0	0	0	0	0	0	0	0	0	0	0	0	0	0	0	0	0	0	1
piR-11621	0	1	0	0	0	0	3	5	3	2	2	5	0	0	0	0	0	0	0	0	1	0	0	0	0	0	0	0	1	0	0	0	0	1	0	0	0	0	0	0	0	1	0	0	0	2	3	0	1
piR-11622	0	0	0	1	5	2	0	0	0	0	0	0	0	0	0	0	0	2	1	0	0	0	0	1	0	0	0	0	1	0	0	1	0	0	0	0	0	2	1	0	0	0	0	0	0	99	88	24	19
piR-11623	3	0	0	0	0	17	0	0	0	0	0	0	0	0	0	0	0	0	0	2	0	0	5	0	0	0	0	0	0	0	0	0	0	0	0	0	0	0	7	12	0	0	0	0	0	0	0	0	0
piR-11624	0	21	25	9	6	0	0	6	0	0	0	0	0	0	0	0	2	0	0	0	5	0	0	0	0	0	9	0	0	0	0	0	0	0	0	0	3	4	0	0	6	5	0	0	0	3	8	0	0
piR-11625	0	0	0	1	0	0	0	0	0	0	0	0	1	0	0	0	0	0	0	0	0	0	0	0	0	0	0	0	0	0	0	0	0	0	0	0	0	0	0	0	0	0	0	0	0	0	0	0	0
piR-11626	0	0	0	0	6	0	0	0	0	0	0	0	0	0	0	0	0	0	0	0	0	0	0	0	0	0	0	0	4	0	0	0	0	0	0	0	0	0	0	0	0	0	0	0	0	0	0	0	0
piR-11627	0	5	6	0	0	6	0	0	1	0	0	0	0	0	0	2	5	4	3	2	1	1	8	0	1	2	2	3	0	3	0	4	6	1	2	4	3	1	3	0	1	3	0	2	0	131	119	136	10
piR-11628	8	41	42	14	10	15	0	0	0	0	1	0	1	0	0	0	1	0	3	1	0	0	1	2	0	1	1	1	1	1	0	2	3	2	0	1	0	1	2	2	0	0	0	3	2	21	15	12	6
piR-11629	7	15	17	4	0	2	11	5	2	1	0	4	0	1	0	1	3	2	4	1	0	0	1	0	1	0	0	1	0	2	7	1	3	4	1	2	3	0	0	0	2	0	1	3	1	75	103	62	12
piR-1163	5	1	0	1	16	3	0	0	0	0	0	0	0	0	0	1	0	0	0	0	0	0	0	0	1	2	0	0	0	0	0	0	1	2	1	0	1	0	0	0	0	0	0	0	0	1	0	0	0
piR-11630	0	0	0	2	0	0	0	0	0	0	0	0	0	0	0	3	0	0	0	0	0	1	3	0	3	0	0	0	2	4	2	0	0	2	1	0	3	0	0	0	0	1	3	1	1	0	0	0	0
piR-11631	3	8	6	0	19	10	0	0	0	0	0	0	0	0	0	0	10	2	6	4	3	0	0	2	0	0	1	0	0	0	0	5	6	0	0	8	0	3	3	2	0	0	0	0	0	394	439	237	54
piR-11632	0	0	0	0	0	0	21	0	0	0	6	2	0	11	17	1	0	0	3	0	0	2	2	0	0	0	0	0	0	1	1	2	0	3	1	0	0	0	0	0	0	1	0	0	0	2	3	3	1
piR-11633	44	45	59	41	41	45	0	19	3	4	0	0	14	0	0	0	0	0	0	2	0	0	0	0	0	0	0	0	0	0	0	0	0	0	0	1	0	0	1	0	0	0	0	0	0	0	0	0	0
piR-11634	33	14	20	10	16	9	1	3	0	0	0	0	0	0	0	1	0	0	0	2	3	0	1	0	0	0	0	0	0	0	1	0	0	0	1	1	1	0	1	0	0	0	0	0	0	7	4	5	4
piR-11635	0	0	0	0	0	0	0	0	0	1	0	0	0	0	0	0	0	0	0	0	1	0	0	0	0	0	0	2	0	0	0	0	0	0	0	0	0	0	0	0	0	0	0	5	1	0	0	0	0
piR-11636	1284	670	1045	454	464	437	0	0	0	0	0	0	1	0	0	0	0	0	0	0	0	0	0	2	0	0	2	0	1	0	0	0	0	0	0	0	0	0	0	4	0	0	0	0	0	512	710	677	115
piR-11637	291	748	947	937	619	876	0	0	0	0	0	1	0	0	0	0	0	0	0	0	0	0	0	0	0	0	0	0	0	0	0	0	1	0	0	0	0	0	0	0	0	0	0	0	0	22	13	10	4
piR-11639	0	0	1	0	0	1	0	0	1	0	0	0	0	0	0	1	3	3	1	4	2	2	1	0	0	2	3	0	0	0	1	1	1	1	1	2	0	2	2	1	0	2	0	0	0	0	1	0	1
piR-1164	101	0	0	0	490	0	0	0	0	0	0	0	0	0	0	0	419	165	0	0	311	0	110	168	36	100	364	1250	2213	2125	0	0	21	0	272	910	124	181	248	0	314	286	3579	711	6501	0	0	0	0
piR-11640	1	3	0	2	0	0	0	0	0	0	0	0	0	0	1	0	0	1	0	0	0	0	1	0	0	0	0	0	0	0	0	0	0	0	0	1	0	0	0	0	2	1	0	0	0	0	0	0	0
piR-11641	0	0	2	0	0	0	9	8	4	13	7	13	0	0	0	0	1	0	1	0	0	0	0	0	0	0	0	0	3	0	0	1	1	0	0	0	0	0	2	0	0	0	0	0	3	25	19	12	4
piR-11642	1	12	9	4	9	6	0	0	0	0	0	0	1	0	0	0	1	0	0	0	0	0	0	0	0	0	0	1	0	1	0	0	0	1	0	0	0	0	1	0	0	0	0	2	0	5	8	0	1
piR-11643	0	0	0	0	0	0	0	0	0	0	0	0	1	0	0	0	0	0	0	0	0	0	0	0	0	0	0	0	0	0	0	0	0	0	0	0	0	0	0	0	0	0	0	0	0	0	0	0	0
piR-11644	0	0	0	0	0	0	0	0	0	0	0	0	0	0	0	0	0	0	0	0	0	0	0	11	0	0	0	0	0	0	0	0	0	0	0	0	0	0	0	0	0	0	0	0	0	0	0	0	0
piR-11645	51	266	235	211	188	227	0	0	0	0	1	0	0	0	0	3	10	7	10	19	31	12	8	0	2	0	7	10	12	3	6	5	4	12	13	4	4	5	8	0	0	1	3	6	5	38	57	30	62
piR-11648	2	0	1	0	0	0	0	0	0	0	0	0	0	0	0	0	0	0	0	0	0	0	0	0	0	0	0	0	0	0	0	0	0	0	0	0	0	0	0	0	0	0	0	0	0	0	0	0	0
piR-11649	0	0	3	0	2	0	0	1	0	0	0	0	0	0	0	0	0	0	0	0	0	0	0	0	0	0	0	0	0	0	0	0	0	0	0	0	0	1	0	2	2	0	0	0	0	0	0	0	0
piR-1165	20810	225	0	0	14454	0	0	0	0	0	0	0	0	0	0	208	327	0	0	208	495	263	0	162	729	716	2403	5174	2480	8108	99	0	279	0	322	0	0	65	0	338	961	0	2476	0	1064	2275	297	3926	0
piR-11650	2	15	8	15	12	26	1	3	1	0	0	0	1	0	3	3	6	6	4	3	5	0	2	1	1	1	2	10	7	5	4	2	2	2	3	1	0	0	3	3	0	1	2	3	1	50	47	48	10
piR-11651	0	0	0	0	0	0	0	5	0	0	0	0	0	0	0	0	0	0	0	0	0	0	0	0	0	0	0	0	0	0	2	0	0	0	0	0	1	0	0	0	0	0	0	0	0	0	0	0	0
piR-11652	34	209	203	79	81	73	3	0	3	1	0	0	1	0	0	0	2	2	2	0	1	0	0	0	0	0	0	2	1	0	0	0	0	0	1	1	0	0	0	0	0	0	0	0	0	24	6	27	6
piR-11653	2	2	3	7	7	4	0	0	0	0	0	0	0	0	0	0	0	0	0	0	1	0	0	0	0	0	1	3	0	1	0	0	0	0	0	2	0	0	0	0	0	0	0	1	0	7	9	9	0
piR-11654	502	4788	2483	1455	4524	2192	0	3	0	0	0	0	0	0	0	0	53	12	0	0	6	4	9	13	0	4	0	19	11	34	12	16	54	31	25	58	14	0	10	0	11	5	4	14	0	1502	1390	1029	62
piR-11655	7	23	24	28	13	18	0	0	0	0	0	0	0	0	0	1	6	4	2	0	2	1	0	0	1	0	0	1	0	1	2	4	5	5	5	9	0	0	1	0	0	3	0	0	0	64	77	77	10
piR-11656	0	0	0	1	0	1	0	0	0	1	0	0	0	0	0	0	2	1	0	0	0	0	2	0	0	0	0	0	0	0	0	1	0	0	0	1	0	0	0	0	0	0	0	0	1	19	20	27	0
piR-11658	7	3	1	4	18	10	0	3	0	0	0	0	0	0	0	0	0	0	0	0	0	0	2	0	2	0	0	0	0	0	1	1	0	0	0	0	0	0	1	0	1	1	0	0	0	2	0	2	2
piR-11659	0	0	0	1	2	0	0	1	0	0	0	0	0	0	0	0	0	1	1	0	0	0	0	0	1	2	3	2	2	0	0	0	0	0	0	1	0	0	0	0	0	0	0	0	0	1	3	2	0
piR-1166	0	2	2	0	0	0	0	0	0	0	0	0	0	0	0	0	2	3	0	0	0	0	1	0	0	0	0	0	0	0	7	5	8	0	4	6	2	1	3	0	0	0	0	0	0	17	22	8	1
piR-11661	0	3	1	0	4	1	0	0	0	0	0	0	0	0	0	0	0	0	0	1	0	0	0	0	0	1	0	1	5	1	0	0	0	0	0	2	0	0	1	1	0	1	0	5	0	65	0	31	0
piR-11662	0	0	0	0	0	0	0	0	0	0	0	0	0	0	0	0	0	0	0	0	0	0	0	0	0	0	0	0	0	0	0	0	0	0	0	0	0	0	0	0	0	0	0	0	0	0	128	0	0
piR-11663	0	0	0	0	0	0	0	0	0	0	0	0	0	0	0	0	0	0	0	0	0	0	0	0	0	0	0	0	0	0	0	0	0	0	0	0	0	0	0	0	0	0	0	0	0	0	0	0	4
piR-11664	155	253	287	377	245	397	29	28	14	10	4	2	15	20	6	3	2	6	1	4	2	1	0	0	3	4	3	1	6	2	1	7	5	6	3	4	0	2	3	3	1	2	2	6	2	53	78	57	11
piR-11665	2	1	4	5	5	2	0	0	0	0	0	0	0	0	0	0	0	2	1	0	2	0	0	0	0	0	0	0	0	0	3	1	1	2	1	0	0	0	0	2	0	0	0	0	1	21	14	30	8
piR-11666	0	0	0	0	0	0	0	0	0	0	0	0	0	0	0	1	0	0	0	0	1	0	0	1	0	0	0	0	0	0	2	0	0	0	0	0	0	0	0	0	0	0	0	0	1	0	0	0	0
piR-11667	27	24	46	21	20	30	14	4	6	6	11	12	0	0	1	0	0	0	0	0	0	0	2	0	0	0	0	0	0	0	0	0	0	1	0	0	0	0	0	0	0	0	0	1	0	33	25	24	7
piR-11668	134	158	256	214	106	158	0	1	0	0	0	0	0	1	0	0	0	0	1	0	0	0	0	0	0	0	1	0	0	0	0	0	0	3	0	0	0	1	0	0	0	0	0	0	0	8	14	24	2
piR-11669	4	4	2	1	3	1	0	0	0	0	0	0	0	0	0	1	1	1	0	0	1	0	0	0	1	1	0	3	2	0	0	3	0	0	2	3	0	0	0	2	1	0	0	3	1	34	36	17	2
piR-1167	2	0	2	0	0	0	67	36	22	2	7	3	6	15	9	5	6	3	6	4	7	3	1	2	11	4	7	1	4	2	2	1	3	3	0	3	0	4	3	5	10	1	1	2	4	0	0	0	0
piR-11670	0	3	0	0	0	0	0	0	0	0	0	0	0	0	0	0	0	0	0	0	0	0	0	0	0	0	0	0	0	0	0	0	0	0	0	0	0	0	0	0	0	0	0	0	0	0	0	0	0
piR-11671	205	105	170	125	187	132	6	1	3	18	21	20	12	14	7	4	3	4	9	0	2	5	5	2	4	0	1	4	0	2	7	4	6	2	2	8	2	4	7	4	3	0	0	19	1	169	162	153	61
piR-11672	0	1	0	1	3	1	0	0	0	0	0	0	0	0	0	0	0	0	0	0	0	0	0	0	0	0	0	0	0	0	1	1	0	0	0	0	0	0	0	0	0	0	0	0	0	1	2	2	1
piR-11673	216	530	667	540	301	529	1	0	1	2	0	0	1	0	3	1	0	0	0	0	0	0	1	0	0	0	1	0	0	0	0	2	0	0	0	0	0	0	0	1	1	0	0	0	0	64	97	28	13
piR-11674	41	80	83	93	66	123	0	0	1	0	0	0	0	0	0	0	0	1	0	0	0	0	0	1	0	0	0	0	1	0	0	0	2	0	0	0	0	0	0	0	0	0	0	2	0	79	70	30	22
piR-11675	12	96	67	8	5	17	0	0	0	0	1	0	2	0	0	0	0	0	0	0	0	0	0	0	0	0	0	2	1	0	0	0	0	0	0	4	0	0	0	1	1	0	0	2	0	280	424	239	45
piR-11676	0	0	0	0	0	0	0	0	0	0	0	0	0	0	0	0	0	0	0	0	0	0	0	0	0	0	0	0	0	0	0	0	0	0	0	0	0	0	0	0	0	0	0	0	0	0	0	0	0
piR-11677	126	280	340	301	248	305	0	4	0	0	0	2	1	2	1	0	0	0	2	1	0	0	0	0	0	0	0	1	1	1	0	2	0	0	2	3	0	2	0	1	0	0	0	5	0	82	112	56	18
piR-11678	1	4	8	0	0	0	0	0	0	0	0	0	0	0	0	0	1	0	1	0	1	0	0	1	0	0	0	0	0	0	0	1	2	2	1	0	0	0	0	0	1	0	0	0	0	41	52	54	5
piR-11679	0	0	0	0	0	0	0	0	0	0	0	2	0	0	0	0	0	0	1	0	0	0	0	0	0	0	0	0	0	0	0	1	0	0	0	0	0	0	0	0	0	0	0	2	0	0	0	0	0
piR-1168	367	742	428	350	1904	550	50	90	50	125	74	123	70	36	39	1112	1607	4408	2809	4002	2127	1464	3551	2145	1715	1580	2231	6437	14205	11055	1244	2463	1743	1715	2852	8057	1894	2562	6380	3803	2817	6349	23622	8151	32417	1784	927	506	7790
piR-11680	9	61	55	74	38	57	0	0	0	0	3	0	0	0	0	0	0	0	0	0	0	0	0	0	0	0	0	0	0	0	0	0	0	0	0	0	0	0	0	0	0	0	0	0	1	10	15	10	5
piR-11681	0	0	0	0	0	0	1	0	2	0	0	0	0	0	0	0	0	0	0	0	0	0	0	0	0	0	0	0	0	0	1	0	0	0	0	0	0	0	0	0	0	0	0	0	1	0	0	0	0
piR-11682	650	430	453	1448	2582	1420	0	3	0	0	0	2	0	0	1	0	0	0	0	0	0	0	0	0	0	0	0	0	0	0	0	0	0	0	0	0	0	0	0	0	0	0	0	2	0	25	23	24	3
piR-11683	434	188	279	412	923	327	1	2	2	0	1	1	2	0	1	0	2	2	0	0	0	0	1	1	0	2	4	0	1	0	0	0	0	1	0	1	1	1	1	0	4	0	3	1	1	19	35	12	6
piR-11684	0	0	0	0	0	0	3	0	0	0	1	0	7	6	2	0	7	0	2	8	7	3	8	3	0	3	1	0	0	1	5	0	4	3	2	2	3	4	7	0	3	0	0	0	0	0	0	0	0
piR-11685	1	0	0	2	3	0	0	0	0	0	0	0	0	0	0	0	0	0	0	1	1	0	0	0	0	0	0	0	0	0	0	0	0	0	0	0	0	0	0	0	0	0	0	1	0	0	0	0	0
piR-11686	0	0	0	0	0	0	0	0	0	0	0	0	0	1	1	0	0	0	0	1	0	0	2	0	0	0	0	0	0	0	1	0	0	0	0	0	1	0	2	0	0	0	0	0	0	0	0	0	1
piR-11687	100	71	88	64	94	68	0	0	0	3	2	0	0	0	0	0	0	0	0	0	0	0	0	0	0	0	0	0	0	0	0	0	0	0	0	0	0	0	0	0	0	0	0	0	0	9	5	11	0
piR-11688	3531	1367	2981	0	0	0	0	0	0	0	0	0	0	0	0	0	0	0	0	0	0	0	0	0	0	0	0	0	0	0	0	0	0	0	7	0	0	0	0	0	0	0	0	0	0	137	0	265	0
piR-11689	8	14	31	25	28	15	3	1	0	0	0	0	0	0	0	1	0	0	0	0	0	0	0	0	2	1	1	3	4	3	1	0	4	1	1	0	0	0	1	0	1	0	0	1	0	14	21	8	0
piR-1169	168	331	196	360	704	333	46	128	17	55	44	48	90	49	69	205	566	843	816	1887	1594	449	506	159	192	162	242	917	1350	1020	610	2283	603	1036	364	1793	596	610	200	414	945	443	2075	385	2186	183	130	56	427
piR-11690	0	0	0	0	0	0	0	0	0	0	0	0	0	0	0	0	2	0	0	1	0	0	0	0	0	0	0	0	0	0	1	1	0	0	0	0	0	0	0	0	0	0	0	0	0	0	0	0	0
piR-11691	0	0	0	0	0	0	1	0	0	1	0	0	0	0	0	0	0	3	0	0	0	0	1	0	1	0	1	0	1	0	0	0	0	0	0	0	0	0	0	0	0	0	0	2	1	0	0	0	0
piR-11692	1757	2519	2329	1042	2030	995	0	0	0	0	0	1	0	0	0	0	0	0	0	0	0	0	0	0	0	0	0	0	0	0	0	0	0	3	2	0	0	0	0	0	0	0	0	0	0	143	179	83	54
piR-11693	39	79	96	402	354	425	1	0	4	0	0	1	0	4	0	0	0	0	0	0	0	0	0	0	0	0	0	0	0	1	0	1	2	1	1	3	0	0	1	0	0	0	0	0	0	170	117	134	25
piR-11694	20	36	45	84	63	99	18	17	8	4	6	3	19	16	11	2	1	6	3	2	1	0	2	3	4	3	2	4	6	0	1	3	5	2	0	5	0	4	0	0	2	4	1	4	3	328	387	178	63
piR-11695	0	0	0	0	0	0	0	0	0	0	0	0	0	2	0	1	2	5	0	0	0	0	0	2	0	0	0	1	4	0	0	11	0	0	3	0	0	1	0	0	1	0	0	0	0	0	0	0	0
piR-11696	120	250	286	168	164	140	0	0	0	0	0	0	1	0	0	0	0	0	0	1	0	0	0	0	2	1	0	0	0	0	4	0	7	7	0	12	0	0	4	1	0	0	0	0	0	324	382	285	68
piR-11697	3	2	5	2	1	3	0	1	0	2	0	0	0	0	0	0	1	0	0	0	0	0	0	1	0	0	0	0	0	1	0	0	0	0	0	1	0	0	0	0	0	0	0	1	1	17	11	7	2
piR-11698	0	0	1	1	0	1	0	0	0	0	0	0	0	0	0	0	0	0	0	0	0	0	0	0	0	0	0	0	0	0	0	0	0	0	0	0	0	0	0	0	0	0	0	0	0	0	0	0	0
piR-11699	1	0	0	0	0	0	0	0	0	0	0	0	0	0	0	0	0	0	0	0	0	0	0	0	0	0	0	0	0	0	0	0	0	0	0	0	0	0	0	0	0	0	0	0	0	0	0	0	0
piR-1170	10	16	12	8	11	11	5	8	0	0	0	0	0	0	1	1	6	3	5	4	0	0	3	0	2	1	2	7	2	1	2	1	2	3	0	1	1	3	3	4	4	3	0	15	2	228	203	151	43
piR-11700	0	0	0	0	0	0	0	0	0	1	0	0	0	0	0	7	5	68	19	8	2	0	5	9	0	0	0	0	1	0	8	30	9	65	5	2	0	2	24	1	0	13	0	0	0	0	0	0	0
piR-11701	0	0	0	0	0	2	0	0	0	0	0	0	0	0	0	0	0	0	0	0	0	0	0	0	0	0	0	0	0	0	0	0	0	0	0	0	0	0	0	0	0	0	0	0	0	2	0	0	0
piR-11702	282	1603	1855	1574	887	2124	10	16	3	2	7	3	7	6	1	5	11	3	3	4	10	6	3	3	2	2	4	0	3	0	9	3	10	4	6	2	2	6	7	0	3	0	0	2	2	93	66	88	22
piR-11703	34	59	54	43	38	41	1	0	0	0	0	0	0	0	1	2	8	14	7	6	3	4	5	3	7	5	5	11	6	15	10	5	11	12	7	11	6	5	5	4	4	4	6	14	6	619	667	369	96
piR-11704	2	2	3	2	1	0	0	0	0	0	0	0	0	0	0	0	0	1	0	0	0	0	0	0	0	0	0	0	0	0	0	0	0	1	0	0	0	0	0	0	0	0	0	0	0	0	0	1	0
piR-11706	6	3	4	6	5	8	0	3	0	0	0	0	0	0	0	0	0	1	0	0	0	0	0	0	0	0	0	0	0	0	0	0	0	0	0	0	0	0	0	0	0	0	0	0	0	1	4	0	1
piR-11707	0	0	2	2	1	1	0	0	0	0	0	0	0	0	0	0	0	0	0	0	0	0	0	0	0	0	0	0	0	0	0	1	0	0	0	0	0	0	0	0	0	1	0	0	0	17	15	11	2
piR-11708	0	1	0	2	5	1	0	0	0	0	0	0	0	0	0	0	0	0	0	0	0	0	0	1	0	0	0	0	0	0	0	1	0	1	0	0	0	0	0	0	0	1	0	0	0	33	45	15	3
piR-11709	0	0	2	0	2	2	0	0	0	0	0	0	0	0	0	0	0	0	0	0	0	0	0	0	0	0	0	0	0	0	1	2	0	1	0	0	0	0	0	0	0	0	0	0	2	7	10	21	2
piR-1171	0	9	6	1	4	5	0	0	0	0	0	0	0	0	0	0	0	0	0	0	0	0	0	1	0	1	0	0	0	0	0	0	0	0	0	2	0	0	0	0	0	0	0	0	0	18	25	48	5
piR-11710	0	0	0	0	0	0	0	0	0	0	0	0	0	0	0	0	1	0	0	0	0	0	0	0	0	0	0	0	0	0	0	0	1	0	0	0	0	0	0	0	0	0	0	0	0	0	0	0	0
piR-11711	0	0	2	10	26	9	0	0	0	0	0	0	0	0	0	0	0	0	0	0	1	0	0	0	0	0	0	0	0	0	0	0	1	0	0	0	0	0	0	0	0	0	0	1	0	12	12	5	1
piR-11712	0	0	0	0	0	0	0	0	0	0	0	0	0	0	0	0	0	0	0	0	0	0	1	0	0	0	0	0	0	0	0	0	0	0	0	0	0	0	0	0	0	0	0	0	0	0	1	3	0
piR-11713	1	6	0	11	43	18	0	0	0	0	0	0	0	0	0	0	0	0	0	0	0	0	0	0	0	0	0	0	0	0	0	0	0	0	0	0	0	0	0	0	0	1	0	0	0	6	0	0	1
piR-11714	0	0	0	0	0	0	0	0	0	0	0	0	0	0	0	1	3	3	1	0	0	0	1	0	1	0	0	0	2	0	3	0	6	3	1	2	0	0	0	0	0	0	0	2	2	0	0	0	0
piR-11715	534	531	741	785	1116	651	3	0	0	0	0	3	1	0	2	0	0	0	0	0	0	0	0	0	0	0	0	2	0	2	0	6	0	0	0	0	0	0	6	0	0	0	0	0	0	99	121	105	14
piR-11716	0	1	0	0	1	0	0	0	0	0	0	0	0	0	0	0	1	0	0	0	0	0	0	0	0	1	0	0	0	0	0	0	0	0	0	0	0	0	0	0	0	0	0	0	0	5	7	2	0
piR-11717	5	15	7	2	14	3	0	0	0	0	0	0	0	0	0	0	0	1	0	0	2	0	0	0	1	1	1	2	3	2	3	0	1	0	0	2	0	1	0	0	0	0	1	0	0	25	39	13	2
piR-11718	63	154	213	54	34	52	0	0	0	0	0	1	0	0	0	0	1	0	1	0	1	0	0	0	0	0	0	0	1	0	1	1	0	0	0	0	0	0	0	0	0	0	0	0	0	39	79	25	10
piR-11719	16	0	0	0	9	0	0	0	0	1	3	1	0	0	1	0	0	0	0	1	0	0	0	0	0	0	0	0	0	0	0	0	0	0	0	0	4	0	0	0	0	0	0	0	0	0	0	0	0
piR-11720	0	6	7	4	0	3	0	1	0	0	0	0	0	0	0	0	0	5	0	0	0	0	0	0	0	3	0	0	0	0	0	13	2	0	8	0	0	0	0	2	0	0	0	0	0	195	138	156	24
piR-11721	0	0	0	0	0	0	0	0	0	0	0	0	1	0	4	35	0	0	17	1	8	3	11	0	1	0	3	20	8	23	72	0	0	0	8	0	4	8	0	3	5	6	0	0	4	0	0	0	0
piR-11722	0	0	0	0	0	0	0	0	0	0	27	11	0	4	0	0	24	0	0	0	0	0	0	0	0	0	0	0	0	0	0	0	41	0	0	0	0	0	23	0	0	0	0	0	0	0	0	0	0
piR-11723	66	114	131	98	103	72	11	12	11	17	0	0	0	0	0	0	0	33	0	0	0	0	0	8	0	0	0	0	0	0	0	16	0	15	0	22	0	0	0	0	0	0	3	21	0	1977	1610	1910	383
piR-11724	18	10	15	10	11	10	0	0	0	0	0	0	0	0	0	0	1	2	1	0	0	1	1	0	2	0	0	4	3	1	0	0	2	1	1	4	0	0	0	0	1	0	0	2	0	133	151	115	34
piR-11725	118	212	248	210	242	201	6	3	5	4	3	5	0	3	0	3	2	0	0	0	1	0	1	3	0	1	0	1	0	1	2	5	5	3	2	3	0	0	1	0	1	2	1	0	1	686	513	596	205
piR-11726	9	38	73	0	1	3	4	0	0	2	0	1	0	0	0	1	0	0	0	1	0	0	0	0	0	0	1	0	0	0	0	1	0	0	0	0	0	0	0	0	0	0	0	0	0	16	18	7	6
piR-11727	0	0	0	0	0	0	0	0	0	0	0	0	0	0	0	0	0	0	0	0	0	0	0	1	0	0	0	0	0	0	2	0	0	0	0	0	0	0	0	0	0	0	0	0	0	0	0	0	0
piR-11728	0	0	0	0	0	0	0	0	0	0	1	0	0	0	0	0	2	0	0	0	0	0	0	0	0	0	0	0	0	0	0	0	0	1	0	0	0	0	0	0	0	0	0	3	0	0	0	0	0
piR-11729	34	286	163	231	363	241	0	2	0	0	0	0	0	0	0	0	0	0	0	0	0	0	0	0	0	0	0	0	0	0	0	0	0	0	0	0	0	0	0	0	0	0	0	0	0	407	678	104	79
piR-1173	0	6	7	1	0	1	6	6	2	2	6	11	3	3	3	0	0	4	5	1	3	1	3	2	22	10	10	30	39	38	3	3	5	0	0	3	0	2	2	8	19	2	14	47	30	135	148	84	24
piR-11730	5	15	13	3	5	11	0	2	0	0	0	0	1	0	0	0	1	0	2	1	0	1	0	1	5	2	1	2	7	10	1	2	2	1	0	0	0	2	1	2	3	1	8	10	8	40	43	23	12
piR-11731	1	0	0	0	0	0	0	0	0	0	0	0	0	0	0	0	0	1	0	0	0	0	0	0	0	1	3	0	0	3	0	0	0	0	0	1	1	0	1	0	0	0	0	0	0	0	0	0	0
piR-11732	1	5	2	1	4	0	1	0	0	0	0	0	0	0	0	0	0	0	0	0	0	0	0	0	0	0	0	0	0	0	1	0	0	0	0	1	0	0	0	0	0	0	0	0	0	9	5	2	2
piR-11733	0	0	0	0	0	0	0	0	0	0	0	1	0	0	0	0	0	0	0	0	0	0	0	0	0	0	0	0	0	0	0	0	0	0	0	1	0	0	0	0	0	0	0	0	0	0	0	0	0
piR-11734	9	15	6	1	6	3	0	0	1	0	2	0	0	0	0	0	0	0	0	0	0	0	0	0	1	1	0	0	0	0	0	0	0	0	1	0	0	0	0	0	1	0	0	0	0	2	1	0	0
piR-11735	0	0	0	0	0	1	18	20	6	1	2	1	4	2	1	3	19	12	8	2	3	2	1	7	9	4	5	2	13	9	6	3	5	0	1	4	2	5	6	8	2	5	5	6	4	10	8	10	4
piR-11736	1	3	2	3	0	3	0	0	0	0	0	0	0	0	0	0	0	0	0	0	0	0	0	0	0	0	0	0	1	0	0	0	0	0	0	0	0	0	0	0	0	0	0	0	0	0	2	0	0
piR-11737	11	10	28	14	15	25	15	13	7	0	2	0	1	1	4	3	6	4	5	1	3	1	4	1	1	3	5	12	4	6	3	5	5	1	1	6	0	1	6	5	5	0	0	2	1	88	123	72	28
piR-11738	0	13	12	7	2	7	0	0	0	0	0	2	0	0	2	0	0	0	0	0	0	0	0	0	0	0	0	0	0	0	0	0	0	0	0	0	0	0	0	0	0	0	1	1	0	4	2	1	0
piR-11739	2	2	0	1	1	1	1	0	0	0	0	0	0	0	0	0	0	0	0	0	2	0	1	1	1	0	0	0	0	0	0	0	0	0	1	0	1	0	0	0	0	0	1	0	0	14	10	8	1
piR-1174	15	29	37	18	40	29	2	0	0	1	0	0	1	1	0	3	4	2	3	0	0	0	2	0	0	2	0	3	0	2	2	2	1	3	0	2	0	0	2	2	1	0	3	5	1	207	238	85	35
piR-11740	67	878	800	228	225	431	0	4	1	0	1	1	0	1	0	0	0	0	0	0	0	0	0	0	0	0	0	0	0	0	0	1	0	0	2	0	0	0	0	0	0	0	0	0	0	0	4	1	0
piR-11741	0	0	1	3	2	4	1	1	0	0	0	0	0	0	0	0	3	3	0	0	0	0	0	0	0	0	0	2	0	0	0	1	1	0	0	1	0	0	1	0	0	1	0	0	0	6	5	7	1
piR-11742	8	37	41	122	84	111	0	3	5	0	1	0	1	1	0	2	2	5	5	2	0	1	2	3	4	2	2	7	0	5	4	1	5	4	3	3	2	2	1	3	1	5	1	6	2	160	164	84	42
piR-11743	6	1	0	6	4	4	15	14	3	9	11	9	13	18	12	0	13	17	12	4	5	0	5	6	5	2	2	5	3	1	5	5	8	7	2	6	1	1	10	1	4	3	1	9	0	549	772	545	159
piR-11744	0	0	0	0	0	0	0	0	0	0	0	0	0	0	0	0	0	0	0	0	0	0	0	0	0	0	1	0	0	0	0	0	0	0	0	0	2	0	0	0	0	0	0	0	0	0	0	0	0
piR-11745	204	377	499	749	365	851	18	17	10	9	5	11	18	21	17	1	0	3	2	0	2	0	2	0	2	1	0	4	2	2	7	4	2	5	1	1	0	0	2	1	3	0	2	8	1	1154	1261	669	383
piR-11746	0	0	0	0	0	0	0	0	0	0	0	0	3	1	1	1	3	0	1	0	1	2	0	0	1	2	0	1	0	0	1	0	1	0	2	2	1	0	0	1	2	0	0	0	0	1	0	0	0
piR-11747	0	10	7	3	5	3	4	0	0	0	0	0	0	0	0	0	0	0	0	0	0	0	0	0	0	1	0	0	0	0	0	0	0	1	0	3	0	0	0	0	0	0	0	0	0	0	0	4	0
piR-11748	0	0	0	0	0	0	0	0	0	0	0	0	0	0	0	0	0	0	0	0	0	0	0	0	0	0	0	0	0	12	0	0	0	0	5	0	0	0	0	0	0	0	0	0	1	0	0	0	0
piR-11749	0	0	0	0	2	0	0	0	0	0	0	0	0	0	0	0	0	0	0	0	0	0	0	4	28	0	0	0	0	0	0	0	0	0	0	0	0	0	0	0	0	0	0	0	0	0	0	0	0
piR-1175	2	2	5	1	6	1	0	0	0	0	0	0	0	0	0	0	1	1	2	0	0	1	0	2	0	0	0	0	0	0	9	2	1	0	1	0	0	0	0	1	0	0	0	1	0	28	27	28	4
piR-11750	0	0	0	0	0	0	0	0	0	0	0	0	0	0	0	1	0	0	0	0	0	0	0	0	0	0	0	0	9	0	0	0	0	0	0	0	0	0	0	0	0	0	0	0	0	0	0	0	0
piR-11751	17	11	36	1	0	8	338	492	217	143	160	111	270	152	112	0	18	2	14	9	0	7	0	0	0	10	5	7	0	0	5	5	8	9	0	39	0	10	13	0	7	11	0	34	0	194	290	81	210
piR-11752	0	1	2	0	2	1	0	0	0	0	0	0	0	0	0	0	0	0	0	0	0	0	0	0	0	0	0	0	0	0	0	0	0	0	0	0	0	0	0	0	0	0	0	1	0	0	1	0	0
piR-11753	3	29	7	9	36	11	0	0	0	0	0	0	0	0	0	0	0	1	1	1	0	0	0	0	0	0	0	0	1	0	0	0	1	0	2	0	0	0	2	1	2	0	0	2	0	31	23	25	5
piR-11754	0	0	0	0	0	0	0	0	0	0	0	0	0	0	0	0	0	0	0	0	1	0	0	0	0	1	0	0	0	0	0	1	0	0	0	0	0	0	0	0	0	0	0	4	0	0	0	0	0
piR-11755	7	28	12	7	18	16	8	17	8	2	1	5	6	3	0	0	0	0	0	0	0	0	0	0	0	0	0	0	0	0	1	0	6	2	0	0	0	0	0	0	0	0	0	0	0	46	84	20	9
piR-11756	8	98	103	59	29	57	0	0	0	0	2	1	0	0	0	0	0	0	0	0	0	0	0	0	0	0	0	0	0	0	0	0	0	0	0	0	0	0	0	1	0	0	0	2	0	34	19	8	1
piR-11757	9	54	44	50	13	51	0	0	0	0	0	0	0	0	0	0	0	1	1	0	0	0	0	0	0	0	0	0	0	0	0	0	0	0	0	0	0	0	0	0	0	0	0	0	0	27	21	30	3
piR-11758	0	0	0	0	0	0	0	0	0	0	0	0	0	0	0	0	0	0	0	0	0	0	0	0	0	2	0	0	0	0	0	0	0	0	0	0	2	0	0	0	0	0	0	0	0	0	0	0	0
piR-11759	0	0	0	16	0	0	0	0	0	0	0	0	0	0	0	0	0	0	0	0	0	1	4	3	9	0	0	0	6	0	0	0	11	0	0	0	0	2	0	0	3	6	0	0	0	0	0	0	0
piR-1176	2	17	18	16	9	22	2	2	0	1	3	2	0	1	1	1	0	1	1	0	0	0	1	0	1	0	0	1	1	0	0	4	0	0	1	0	0	0	0	0	0	0	0	0	0	202	290	72	37
piR-11760	0	0	0	0	0	0	0	0	0	0	0	0	0	0	0	0	0	0	0	0	3	0	0	0	0	0	0	9	0	0	4	0	0	0	7	0	0	0	0	0	0	0	0	0	0	0	0	0	0
piR-11761	10	48	41	0	131	17	0	0	0	0	0	0	0	0	0	2	8	23	14	6	0	0	0	0	0	0	2	0	0	3	0	28	0	22	0	9	0	0	17	13	0	0	5	27	2	590	884	154	123
piR-11762	0	1	1	0	4	2	0	0	0	0	0	0	0	0	0	1	0	0	0	0	0	0	0	0	0	0	0	0	1	0	0	1	0	0	0	0	0	0	0	0	0	1	0	0	0	0	0	1	0
piR-11763	0	1	4	2	3	2	0	0	0	0	0	0	0	0	0	0	0	0	0	0	0	0	0	0	1	0	0	1	0	0	1	2	0	1	0	0	0	0	0	0	0	1	0	0	0	99	87	56	17
piR-11764	112	294	336	257	172	316	1	0	1	0	0	0	0	0	0	0	0	0	0	0	1	0	0	0	0	0	1	0	0	0	1	0	0	0	0	1	0	1	0	0	0	0	0	0	0	10	10	3	1
piR-11765	108	188	254	111	62	109	0	0	0	0	0	3	0	0	0	0	0	0	0	0	0	0	0	2	0	0	0	0	0	0	0	0	0	0	0	0	0	0	0	0	0	0	0	0	0	23	30	7	6
piR-11766	3	126	86	22	5	17	1	0	0	2	0	0	2	0	1	0	0	0	0	0	0	0	0	0	0	0	0	0	0	0	0	0	1	0	0	0	0	0	0	0	0	0	0	0	0	3	6	3	1
piR-11767	0	3	2	0	0	1	0	0	0	0	0	0	0	0	0	0	0	0	0	0	0	0	0	0	0	0	0	0	0	0	0	0	0	0	0	0	0	0	0	0	0	0	0	0	0	1	0	0	1
piR-11768	0	0	0	0	0	0	0	0	0	0	0	0	1	0	0	5	11	0	9	0	0	2	4	0	11	11	0	54	0	21	0	0	22	0	6	23	5	6	0	0	17	0	18	17	19	0	0	299	0
piR-11769	4	3	6	3	0	2	3	5	4	2	1	3	3	15	8	0	0	0	0	1	0	1	0	0	0	0	0	0	0	0	0	0	0	0	0	0	0	0	0	1	0	0	0	1	1	17	11	20	3
piR-1177	232	511	696	736	424	670	2	4	2	1	1	2	1	0	2	1	1	5	0	1	0	0	0	1	3	0	0	2	0	2	0	1	4	1	0	4	0	1	1	3	0	1	0	2	2	216	244	147	40
piR-11770	0	0	0	0	0	0	0	0	0	0	0	0	0	0	0	0	2	0	0	1	0	0	2	0	4	0	0	4	0	5	2	0	0	0	2	0	0	1	0	0	0	0	5	0	0	0	0	0	0
piR-11771	183	920	890	936	630	1119	8	13	0	3	7	10	4	8	6	0	0	7	6	0	0	0	0	0	0	0	2	0	6	0	0	2	7	2	0	4	0	0	3	0	0	0	0	8	0	722	804	373	194
piR-11772	4	46	54	56	27	55	14	9	4	1	3	2	1	9	3	0	0	0	0	0	1	0	0	0	2	1	4	2	5	8	0	0	0	0	0	0	0	0	1	1	2	0	1	0	1	43	44	30	6
piR-11773	0	0	0	0	0	0	0	0	0	0	0	0	0	0	0	0	0	0	0	0	1	1	0	0	0	0	0	0	0	0	0	0	0	0	0	0	0	0	0	0	0	0	0	0	0	0	0	0	0
piR-11774	0	1	2	2	5	0	0	0	0	1	0	1	0	0	0	0	0	0	0	0	0	0	0	0	4	0	0	0	3	1	0	0	0	0	0	1	0	0	0	0	0	0	0	0	0	17	21	19	2
piR-11775	1	6	4	2	0	0	0	6	0	0	1	0	0	1	1	0	0	1	1	1	0	0	0	0	6	1	0	1	1	0	0	4	0	0	0	0	0	0	1	0	0	0	1	2	0	52	67	40	15
piR-11776	7	5	2	2	9	1	2	7	3	2	1	2	0	1	0	0	0	1	0	0	0	0	0	0	1	0	0	0	0	0	2	0	0	0	1	0	0	0	0	0	0	0	0	0	0	11	5	6	0
piR-11777	4	13	17	9	7	4	1	0	0	0	0	0	1	0	1	0	0	0	0	0	0	0	0	0	0	0	0	0	0	0	0	0	0	0	0	0	0	0	0	0	0	0	0	0	0	4	4	1	3
piR-11778	0	0	0	0	0	0	0	0	0	0	0	0	0	0	0	0	0	6	0	0	0	0	0	1	0	0	0	0	0	0	0	0	0	0	0	0	0	0	0	0	0	0	1	0	0	0	0	0	0
piR-11779	0	26	25	38	21	29	0	0	0	1	0	0	0	0	2	0	0	0	0	0	0	1	0	0	0	0	0	0	0	0	0	1	0	0	1	4	0	0	0	0	0	0	0	0	0	0	0	0	0
piR-1178	0	0	0	0	0	0	0	0	0	0	0	0	0	0	0	0	0	0	0	0	0	0	0	0	0	0	0	0	0	0	0	0	0	0	0	0	0	0	0	0	0	0	0	0	0	0	1	0	0
piR-11780	1	0	0	3	0	3	3	5	3	0	0	1	4	1	3	0	0	2	0	0	2	0	0	0	0	0	0	0	0	1	2	3	2	5	0	0	0	0	0	1	0	1	0	4	0	62	83	61	11
piR-11781	3	34	17	32	21	41	0	0	0	0	0	0	0	0	0	1	0	0	1	0	1	0	0	0	0	0	0	0	0	0	3	2	1	0	0	0	0	0	0	0	0	0	0	1	0	165	125	85	19
piR-11782	145	178	152	246	241	208	2	3	1	1	0	4	0	2	0	1	2	3	2	1	0	0	0	0	1	0	0	2	2	1	2	5	2	4	3	2	0	1	0	0	1	0	0	3	0	505	482	287	92
piR-11783	21	57	81	18	10	23	27	75	15	52	72	51	33	26	42	1	0	2	3	1	2	0	1	1	3	2	0	8	4	4	5	5	5	2	1	0	1	0	2	4	3	2	2	17	6	218	241	215	51
piR-11784	0	0	0	0	0	0	0	0	0	0	0	0	0	0	0	0	0	0	0	0	0	0	0	0	0	0	0	0	0	0	1	0	0	0	0	0	0	0	0	0	0	0	0	0	0	1	0	1	1
piR-11785	0	0	0	0	0	0	0	0	0	0	0	0	0	0	0	0	6	0	0	0	0	0	1	0	0	0	0	0	0	0	0	0	0	0	0	0	0	1	0	0	0	0	1	0	0	0	0	0	0
piR-11786	20	25	26	6	7	13	71	91	39	21	34	30	26	18	34	4	0	0	3	3	1	2	0	3	7	3	1	6	8	5	3	1	4	4	2	3	0	0	2	2	0	0	0	11	0	104	121	72	24
piR-11787	0	0	0	0	0	0	0	0	0	0	0	0	0	0	0	0	0	0	0	0	1	2	5	0	0	1	0	0	0	7	0	0	5	0	0	7	0	0	0	1	1	3	0	0	2	0	0	0	0
piR-11788	3	6	13	0	3	0	0	0	0	0	0	0	0	0	0	1	11	6	0	0	0	0	0	0	0	0	4	0	0	0	0	0	0	0	10	0	0	0	0	0	0	0	0	0	0	31	33	35	0
piR-11789	86	157	158	188	161	187	4	8	0	5	1	4	1	0	1	0	0	0	6	4	0	0	0	0	5	0	0	5	5	0	10	5	0	5	0	0	0	0	4	0	0	0	3	12	0	402	320	323	57
piR-1179	0	0	0	0	0	0	0	0	0	0	0	0	0	0	0	0	0	0	1	1	1	0	0	1	1	0	0	0	1	0	2	0	0	1	0	0	1	1	0	0	0	1	0	0	1	0	0	0	0
piR-11790	0	0	0	0	0	0	0	0	0	1	0	0	0	1	0	0	1	0	0	2	0	0	0	0	0	0	0	0	0	0	0	0	0	0	0	0	0	0	0	1	0	0	0	0	0	1	0	0	0
piR-11791	0	0	0	0	2	0	0	0	0	0	0	0	0	0	0	0	0	0	0	0	0	0	0	0	0	0	0	0	0	0	1	0	0	0	1	0	0	0	0	0	0	0	0	0	1	0	0	0	0
piR-11792	0	1	0	0	0	0	1	1	0	0	1	0	0	0	0	0	0	0	0	1	0	0	0	0	0	0	0	0	0	0	0	0	0	2	1	0	0	1	0	1	0	0	0	2	0	16	17	8	3
piR-11793	7	0	7	0	4	5	6	12	0	0	6	3	2	0	0	3	12	4	6	1	0	0	0	6	11	2	0	8	5	0	16	0	10	2	4	20	0	0	8	1	1	0	0	7	1	418	458	609	105
piR-11794	5	18	17	18	11	20	0	0	0	0	0	0	1	0	0	1	5	2	1	0	0	0	0	2	0	0	0	0	2	0	1	1	1	0	0	0	0	0	3	1	0	0	0	3	2	28	15	22	11
piR-11795	0	0	0	0	0	0	0	0	0	0	0	0	0	0	0	0	0	0	0	0	0	0	0	0	0	0	0	0	0	0	0	0	0	0	0	0	0	0	0	0	0	0	0	0	0	0	0	0	0
piR-11796	0	0	0	0	0	0	0	0	0	0	0	0	0	0	0	0	0	0	0	0	0	0	0	0	0	0	6	0	0	0	0	0	0	0	0	0	0	0	0	0	0	0	0	0	0	0	0	0	0
piR-11797	71	148	244	180	71	183	59	18	17	17	0	25	0	36	14	0	3	0	0	0	0	0	2	0	0	0	0	3	20	0	0	0	0	0	0	0	0	0	0	0	0	0	0	0	11	84	135	102	31
piR-11798	2	4	2	1	7	5	1	0	0	0	0	1	0	0	4	0	0	0	0	1	0	0	0	0	0	0	0	0	0	0	3	0	0	0	0	0	0	1	0	0	0	1	0	0	0	7	5	7	0
piR-11799	72	253	258	2107	1308	2064	17	18	13	11	4	13	9	19	20	5	9	6	2	3	1	1	2	6	12	11	10	33	61	59	12	7	11	4	11	11	3	4	5	6	9	5	8	41	17	148	151	157	27
piR-1180	229	464	399	309	167	374	4	8	3	5	6	3	0	1	1	3	1	0	0	0	0	0	1	0	0	0	0	4	0	0	6	1	6	0	3	5	0	0	2	4	0	1	2	2	2	33	44	39	9
piR-11800	22	28	33	55	35	64	11	11	12	3	3	5	9	13	16	0	2	1	0	0	0	0	0	0	0	0	0	0	1	0	0	0	0	2	1	0	1	0	0	0	0	0	0	6	1	3	6	6	0
piR-11801	3	5	8	10	1	9	0	0	0	0	0	0	0	0	0	0	1	0	0	1	2	0	0	0	0	0	0	0	0	1	0	0	0	0	0	0	0	0	0	0	0	0	0	0	0	5	5	4	0
piR-11802	0	0	0	1	1	0	7	2	0	1	5	0	0	3	1	0	0	1	2	2	0	0	1	0	0	0	4	0	0	0	0	4	0	3	0	3	1	0	1	0	0	1	0	0	0	0	0	0	0
piR-11803	1	15	8	0	4	1	0	0	0	0	0	0	0	0	0	0	0	0	2	0	0	0	2	0	0	0	2	0	0	0	0	0	0	0	0	0	0	0	0	0	0	0	0	0	0	32	13	32	6
piR-11804	1	34	11	9	22	15	0	0	0	0	0	0	0	0	0	0	0	0	1	1	2	0	0	0	4	1	0	2	4	0	4	2	0	0	0	0	0	0	0	0	0	0	1	0	0	18	24	9	5
piR-11805	0	1	1	0	3	1	0	0	0	0	0	0	0	0	0	2	0	0	0	0	0	0	0	0	0	0	0	0	0	0	0	0	1	0	1	2	0	0	1	0	1	0	0	2	0	5	5	4	0
piR-11806	30	110	109	118	102	150	4	4	4	3	2	9	6	9	5	1	5	1	3	0	2	0	0	2	2	3	3	5	2	2	2	11	3	1	4	3	1	2	5	0	0	2	0	5	0	119	178	118	46
piR-11807	98	931	1139	660	253	688	2	1	1	2	1	0	0	1	0	1	0	3	0	0	1	0	0	0	1	0	0	1	0	0	1	1	0	1	0	2	0	0	2	0	1	1	0	1	0	97	85	24	11
piR-11808	4	92	80	42	20	64	4	1	0	3	0	1	0	0	0	0	0	0	0	0	0	0	1	0	0	0	1	2	1	1	0	0	1	0	0	0	0	0	0	0	0	0	0	2	0	42	39	20	6
piR-11809	0	0	0	0	0	0	0	0	0	0	0	0	0	0	1	0	0	1	0	0	0	0	1	0	0	0	0	0	0	0	1	0	0	0	0	0	0	0	2	0	0	0	0	0	0	0	0	0	0
piR-1181	0	0	0	5	0	5	14	0	0	2	0	3	5	9	10	0	6	6	9	6	3	0	7	4	15	9	11	18	25	30	2	3	0	6	1	6	4	2	9	4	16	6	12	22	10	73	72	46	18
piR-11810	96	914	595	378	622	471	0	0	0	0	0	0	0	0	0	1	3	0	2	0	1	0	0	2	0	0	0	0	0	0	0	1	2	2	1	1	1	0	0	0	0	0	0	0	0	157	308	168	39
piR-11811	2	3	0	2	1	0	0	0	0	0	0	0	0	0	0	0	0	0	0	0	0	0	0	0	0	0	0	0	0	0	0	1	0	0	0	0	0	0	0	0	0	0	0	0	0	0	1	1	0
piR-11812	3	23	25	19	20	23	0	0	3	0	1	0	0	2	1	0	0	0	0	0	0	0	0	0	0	0	0	0	0	0	0	0	0	0	0	0	0	0	0	0	0	0	0	0	0	8	3	9	1
piR-11813	2	4	3	2	4	0	1	0	0	0	0	0	0	0	0	0	0	0	1	0	1	1	0	0	0	0	0	0	0	0	0	0	0	1	0	1	1	0	0	0	1	0	0	1	0	1	0	2	0
piR-11814	15	23	18	26	29	27	5	3	2	2	3	4	1	5	4	1	2	0	1	0	1	0	1	0	0	0	0	0	2	0	0	0	0	1	0	0	0	0	0	0	0	0	0	0	0	7	10	4	3
piR-11815	11	17	28	27	14	27	0	1	1	0	0	0	1	1	0	0	0	0	0	0	0	0	0	0	0	0	0	0	0	0	0	0	1	0	0	1	0	0	3	0	1	1	0	0	0	42	52	59	14
piR-11816	2	0	0	0	0	0	0	0	0	0	0	0	0	0	0	0	0	0	0	0	0	0	0	0	0	0	0	0	0	0	0	0	0	0	0	0	0	0	0	0	0	0	0	0	0	8	14	5	2
piR-11817	94	138	229	282	176	305	2	3	0	1	1	5	3	1	0	0	1	4	0	2	0	0	1	2	0	1	0	3	0	0	2	2	0	2	0	2	0	2	1	0	0	0	1	2	0	65	84	41	26
piR-11818	0	0	0	0	0	0	0	0	0	0	0	0	0	0	0	0	0	0	0	0	0	0	0	0	0	0	0	0	0	0	0	0	0	0	0	0	0	0	0	0	0	0	0	0	0	2	0	0	0
piR-11819	0	0	0	0	0	0	0	0	0	0	0	0	0	0	0	0	0	0	0	0	0	0	0	0	0	0	0	0	0	0	0	0	0	0	0	0	0	0	0	0	0	1	0	0	2	0	0	0	0
piR-11820	0	0	0	0	0	0	0	0	0	0	0	0	0	0	0	0	0	0	0	0	3	1	1	0	0	0	1	0	1	3	8	0	5	0	0	0	0	0	0	3	1	0	0	0	0	0	0	0	0
piR-11821	2	5	10	16	10	7	0	1	0	0	0	1	1	0	0	2	4	3	8	0	0	0	0	2	3	0	0	3	0	0	0	9	0	9	3	7	2	1	4	0	0	0	0	4	0	364	454	348	86
piR-11822	3	5	4	3	6	6	0	1	2	1	1	1	1	1	0	0	0	1	0	0	0	0	0	0	0	1	0	1	0	0	0	0	1	0	0	0	0	0	0	0	0	1	0	0	0	8	6	8	5
piR-11824	118	77	97	44	68	44	8	2	3	13	11	2	6	6	8	1	2	0	0	0	0	0	0	0	1	1	0	1	1	1	0	0	0	0	2	0	0	0	2	0	0	1	0	0	0	14	11	10	1
piR-11825	0	0	0	22	0	21	0	0	0	0	0	0	0	0	0	0	0	0	0	0	0	0	0	0	0	0	0	0	0	0	0	0	0	0	0	0	0	0	0	0	0	0	5	0	0	0	0	26	0
piR-11826	2	5	9	0	5	1	0	2	0	1	0	0	0	0	0	0	3	0	0	0	0	0	0	0	1	1	0	0	0	1	2	0	0	0	0	0	0	0	0	0	0	1	0	0	0	17	16	4	5
piR-11827	0	0	0	0	0	0	0	0	0	0	0	0	0	0	0	2	0	0	0	1	2	0	0	0	0	1	0	1	0	2	7342	0	0	0	0	1	0	0	0	0	0	0	1	1	1	9	0	5	0
piR-11828	1	5	14	8	8	8	0	1	2	2	5	3	2	0	0	0	0	1	0	0	0	0	0	0	1	1	0	0	0	0	0	0	0	1	0	0	1	0	1	0	0	0	0	0	0	6	15	9	1
piR-11829	0	0	0	0	0	0	0	0	0	0	0	0	0	0	0	0	0	0	0	0	1	0	0	0	0	0	0	0	0	0	0	0	0	0	0	0	0	0	0	0	1	0	2	0	0	0	0	0	0
piR-11830	0	0	0	0	0	0	0	0	0	0	0	0	3	0	4	0	0	0	0	0	0	0	0	0	0	0	0	0	0	0	0	0	0	0	0	0	0	0	0	0	0	0	0	0	0	0	0	0	0
piR-11832	0	0	0	0	2	0	0	0	0	0	0	0	0	0	0	0	0	0	0	0	0	0	0	0	0	0	0	0	0	0	0	0	0	0	0	0	0	1	0	0	0	0	0	0	0	0	0	0	0
piR-11833	0	3	2	2	0	2	0	0	0	0	0	0	0	0	0	0	0	0	1	0	0	0	0	0	0	0	0	0	0	0	0	0	0	0	0	0	0	0	0	0	0	0	0	1	0	0	1	1	0
piR-11834	1	5	3	15	49	26	0	0	0	0	0	1	0	0	0	1	0	0	0	1	0	0	0	0	1	0	1	0	0	1	1	0	1	1	0	0	0	0	1	0	0	0	0	0	0	21	26	18	8
piR-11836	4	3	4	19	2	19	10	3	3	3	5	7	3	2	3	0	0	0	0	0	1	0	0	0	0	0	0	3	1	2	0	0	0	1	0	0	0	0	0	0	1	0	0	0	2	8	8	3	0
piR-11837	4	0	1	0	2	1	0	0	0	0	0	0	0	0	0	4	0	0	1	0	0	0	1	0	0	0	0	1	0	0	1	0	0	0	0	1	0	3	0	1	1	0	0	0	1	13	14	9	1
piR-11838	1	2	0	0	0	0	0	0	0	0	0	0	0	0	0	0	0	0	0	0	0	0	0	0	0	0	0	0	0	0	0	0	0	0	0	0	0	0	0	0	0	0	0	0	0	0	0	0	0
piR-11839	122	336	296	707	687	788	1	2	0	3	2	3	4	5	0	0	1	3	0	0	0	0	0	3	0	0	0	0	1	0	0	0	1	0	0	2	0	0	3	0	0	1	0	2	0	42	33	43	7
piR-1184	884	1475	783	1080	2454	851	1192	1351	685	1362	766	1172	590	518	322	1667	1209	2732	1467	2662	1623	815	2404	770	4741	2423	5790	32317	42069	46762	685	1197	1179	961	1195	5112	800	1232	2329	2956	3878	1913	60043	37108	66757	1652	1188	731	5125
piR-11840	1	0	16	7	4	7	48	39	21	35	29	22	20	12	22	3	22	27	15	12	14	14	10	14	10	9	15	10	17	7	20	13	15	19	16	20	1	7	14	6	12	7	4	6	7	22	26	16	10
piR-11841	1	9	14	4	2	3	0	2	0	1	0	3	0	0	2	0	1	1	2	1	0	1	0	0	1	3	0	5	0	0	0	2	4	2	0	1	0	0	1	1	0	0	0	3	3	10	8	7	2
piR-11842	9	63	70	41	27	41	0	0	0	0	1	0	1	0	0	0	0	0	0	0	0	0	0	1	0	0	0	0	0	0	0	0	0	0	0	0	0	0	0	0	0	0	0	0	0	28	33	19	6
piR-11843	0	1	0	0	0	0	0	0	1	0	0	0	0	0	0	0	0	0	0	0	0	0	0	0	0	0	0	0	0	0	0	0	0	0	0	0	0	0	0	0	0	0	0	0	0	0	0	0	0
piR-11844	0	0	0	0	0	0	0	0	0	0	0	0	0	0	0	0	0	0	0	0	0	0	1	0	0	0	0	0	0	0	0	0	0	0	0	0	0	0	0	0	0	0	0	0	0	0	0	0	0
piR-11845	19	214	122	104	168	110	19	11	2	6	2	1	0	0	2	0	1	3	5	2	0	4	0	4	8	1	9	13	1	4	0	4	6	9	2	0	0	3	5	10	6	11	3	46	0	182	206	129	45
piR-11846	141	1255	990	109	91	122	0	0	0	0	0	0	0	0	0	0	1	0	0	0	0	0	0	0	1	0	0	0	0	0	0	0	0	0	0	0	0	0	0	0	0	0	0	1	0	10	14	8	4
piR-11847	9	104	64	52	45	67	0	0	0	0	0	1	0	0	0	0	0	0	1	0	0	0	0	1	0	0	0	1	1	0	1	0	0	0	0	0	0	0	1	0	0	1	0	0	1	25	20	20	8
piR-11848	1	2	1	1	4	1	0	0	0	0	0	0	0	0	0	0	0	0	0	0	0	0	0	0	0	0	0	0	0	0	0	0	0	0	0	0	0	0	0	0	0	0	0	0	0	6	2	4	1
piR-11849	5	1	3	7	0	4	2	3	0	1	1	2	1	0	1	0	0	1	0	0	0	0	0	0	0	0	0	0	0	1	0	2	0	0	1	1	0	0	1	0	2	0	0	1	0	6	12	5	2
piR-1185	196	192	191	378	372	425	21263	21870	1396	16350	11333	11356	6995	15240	7372	0	53	1047	171	136	32	0	107	100	83	0	50	98	253	68	0	181	83	215	0	134	0	52	470	525	16	589	0	362	21	1123	1340	88	1545
piR-11850	2	19	22	26	4	17	16	46	5	10	32	17	7	9	33	3	4	1	9	1	0	1	1	2	14	6	7	20	6	7	0	1	4	3	1	3	2	2	5	13	2	8	7	26	9	186	277	123	29
piR-11851	0	0	0	0	0	1	0	0	0	0	0	0	0	0	0	1	0	0	0	0	0	0	0	0	0	0	0	1	0	0	2	1	1	1	0	1	0	1	0	1	0	2	0	0	1	1	1	3	2
piR-11852	3	1	4	1	2	0	1	0	0	1	0	0	0	1	0	0	0	1	0	0	0	0	0	0	0	0	0	0	0	0	0	0	0	0	0	0	0	0	0	0	0	0	0	0	0	25	12	13	2
piR-11853	4	23	18	7	6	6	0	1	0	0	0	0	0	0	0	0	1	0	0	1	0	1	2	1	0	2	0	0	0	0	0	0	1	0	0	1	0	0	0	0	0	0	0	1	0	43	69	45	13
piR-11854	3	4	5	1	6	2	0	0	0	0	0	0	0	0	0	0	0	0	0	0	1	0	0	0	0	1	0	0	1	0	0	1	0	0	0	0	0	1	0	0	0	0	0	0	0	3	28	8	2
piR-11855	0	1	0	0	0	0	0	0	0	0	0	0	0	0	0	0	0	0	0	0	1	0	1	0	0	0	0	0	0	0	0	0	0	0	0	0	0	0	0	0	0	0	0	0	0	0	0	1	0
piR-11858	3	47	57	69	22	55	26	26	6	5	30	17	13	20	23	1	8	6	3	2	1	1	2	2	11	2	3	11	2	5	1	3	9	0	2	4	1	1	5	2	3	5	0	19	3	1020	1190	589	150
piR-11859	23	116	87	34	57	74	0	0	0	0	1	5	0	0	0	0	3	1	2	1	0	1	0	0	0	1	0	2	0	1	3	2	2	3	0	1	1	0	0	0	0	0	0	3	0	354	321	202	71
piR-1186	7	23	21	21	28	35	0	5	1	0	0	0	2	0	0	0	0	0	0	0	0	0	0	0	1	0	0	5	0	0	0	0	0	1	0	0	0	1	0	0	0	0	0	0	0	3	2	7	0
piR-11860	0	0	0	1	0	1	0	1	0	0	0	0	0	0	2	27	169	135	43	62	63	47	64	62	19	25	15	4	12	6	58	79	69	44	68	102	44	34	93	20	13	83	7	4	5	5	7	7	27
piR-11861	0	4	1	0	7	2	0	0	0	0	0	0	0	0	0	0	0	2	0	0	0	0	0	0	0	0	0	2	0	0	0	0	0	1	0	0	0	0	0	0	0	0	0	1	0	30	23	8	5
piR-11862	0	1	0	0	0	1	2	1	0	1	0	0	0	0	0	0	0	3	1	0	0	0	1	0	0	0	0	0	0	0	0	1	0	0	0	0	1	0	0	0	1	0	0	0	0	0	1	0	0
piR-11863	1	7	3	3	1	3	0	0	0	0	1	0	0	0	0	2	1	0	1	3	0	0	0	0	2	0	0	6	0	2	1	2	0	0	1	1	0	0	1	0	0	5	0	4	1	54	62	33	6
piR-11864	0	7	4	4	7	6	0	0	0	0	1	0	2	0	1	2	5	0	6	0	0	0	1	0	7	2	0	5	0	3	7	4	14	0	3	12	1	1	2	1	2	1	2	0	0	425	174	1198	157
piR-11865	0	1	0	2	1	1	0	0	0	0	0	0	0	0	0	0	0	0	0	0	0	0	0	0	0	0	0	0	0	0	0	0	0	0	0	0	0	0	0	1	0	0	0	0	0	61	84	10	9
piR-11866	4	13	30	9	22	13	0	0	0	0	0	0	0	0	0	0	0	0	0	0	0	0	0	0	0	0	0	0	0	0	0	0	0	0	0	0	0	0	0	0	0	0	0	0	0	8	14	3	1
piR-11867	33	97	139	113	30	67	1	6	0	2	0	0	1	0	5	0	4	18	5	3	7	2	3	3	1	2	0	0	2	3	1	4	2	1	2	10	0	0	8	1	3	7	0	1	1	67	92	23	12
piR-11868	0	1	1	2	2	2	1	1	3	0	0	0	0	2	0	0	1	0	1	0	2	0	0	1	0	0	2	1	1	1	1	0	4	0	0	0	1	0	0	1	0	1	0	0	1	50	56	30	5
piR-11869	11	32	45	55	38	56	0	0	0	0	0	0	0	0	0	0	0	0	0	0	0	0	0	0	0	0	0	0	0	0	0	0	1	0	0	0	0	1	0	0	0	0	0	0	0	5	8	2	0
piR-1187	0	0	0	0	0	0	0	0	0	0	0	0	0	0	0	0	0	0	0	0	0	2177	0	0	0	0	0	0	0	0	0	0	0	0	0	0	0	0	0	0	0	0	0	0	0	0	0	0	0
piR-11871	6	20	21	20	17	44	96	74	31	48	66	34	42	42	65	0	2	7	6	1	0	0	4	0	29	11	15	33	12	18	0	5	3	3	6	9	3	5	12	24	15	7	15	78	17	439	510	491	115
piR-11872	46	37	27	78	52	45	2027	3046	17670	10485	1516	8397	7260	1791	1874	24	160	179	178	75	79	38	133	87	119	61	129	163	244	122	62	104	127	68	54	154	47	79	208	111	65	91	34	102	33	73	56	37	143
piR-11873	3	0	0	49	153	77	0	4	0	0	0	0	0	1	0	2	0	1	0	0	1	1	1	0	0	0	0	0	2	0	5	4	6	1	6	0	1	1	0	0	2	3	0	0	0	29	17	0	8
piR-11874	0	0	0	0	0	0	0	0	0	0	0	0	0	0	0	0	1	0	0	0	0	0	0	0	0	0	0	0	0	0	0	0	0	0	0	0	0	0	0	0	0	0	0	0	0	2	2	0	0
piR-11876	0	0	0	0	0	0	0	0	0	0	0	0	0	0	6	0	0	0	0	0	0	0	0	0	0	0	0	0	0	0	0	0	0	0	0	0	0	0	0	0	0	0	0	0	0	0	0	0	0
piR-11877	11	0	0	30	0	49	3	0	7	2	9	0	8	3	0	2	0	0	3	0	0	0	0	2	10	4	14	18	5	9	2	3	4	1	0	2	1	0	3	8	0	0	5	0	5	0	0	0	0
piR-11878	0	42	43	0	96	0	0	17	0	0	0	0	0	0	0	0	0	0	0	0	0	0	0	0	0	0	0	0	0	0	0	0	0	0	0	0	0	0	0	0	8	0	0	22	0	1241	1556	1126	478
piR-11879	11	15	11	25	2	24	0	1	0	0	0	1	0	1	0	0	0	0	0	0	0	0	0	0	0	0	0	0	0	0	0	1	0	0	0	0	0	0	0	0	0	0	0	0	0	7	10	12	1
piR-1188	15860	3011	2214	2058	11409	2517	2815	0	0	0	9631	0	0	0	0	25997	0	0	0	0	0	30505	0	0	7520	21872	2676	705	0	16041	0	0	0	0	0	0	0	0	0	0	8470	0	2373	0	1684	0	0	0	0
piR-11880	0	0	0	0	1	0	0	0	0	0	0	0	0	0	0	0	0	0	0	0	0	0	0	0	1	0	0	0	0	0	0	0	0	0	0	0	0	0	0	0	0	0	0	0	0	0	0	0	0
piR-11881	482	1679	787	1212	2597	1056	257	516	205	200	263	526	319	271	243	775	2309	7624	2936	7737	2354	2100	3520	1392	3284	1629	2002	5477	12627	5068	1943	6281	1959	3814	5439	11165	2046	1685	4792	2724	1700	11103	8168	8758	9040	3231	2742	846	8595
piR-11882	367	2093	636	887	2921	1122	797	1432	973	1344	1698	1275	394	492	280	196	745	500	341	629	823	446	468	337	3252	1363	1997	9556	15351	11193	350	317	272	187	584	948	379	509	620	1248	4723	367	8953	5039	8526	1161	979	692	1836
piR-11883	1	0	0	0	0	0	2	0	3	2	0	0	3	2	1	1	0	0	2	1	0	0	0	0	1	0	0	0	4	4	0	0	1	1	0	2	0	0	2	4	0	2	0	3	2	12	17	5	2
piR-11884	0	0	0	0	0	0	0	0	0	0	0	0	0	0	0	0	0	0	0	0	0	0	0	0	0	0	0	0	0	0	0	0	0	0	0	0	0	0	0	0	0	0	0	0	0	4	1	1	0
piR-11885	107	179	261	234	129	156	0	2	0	0	0	1	0	0	0	0	0	1	0	0	0	0	0	0	0	0	0	0	0	0	0	1	0	0	0	2	0	0	0	0	0	0	0	0	0	23	34	10	6
piR-11886	0	19	12	8	25	17	0	0	0	0	0	0	0	0	1	0	0	0	0	2	0	0	0	0	0	0	0	0	0	0	0	0	0	0	0	0	0	1	0	1	4	0	0	0	0	1	1	0	0
piR-11887	1	0	1	1	0	0	0	2	1	1	1	2	0	0	2	0	0	0	0	0	0	0	0	0	0	0	0	0	0	0	0	0	0	0	0	0	0	0	0	0	1	0	0	2	0	0	2	1	0
piR-11888	3	14	14	2	2	0	0	0	0	0	3	0	0	0	0	2	2	8	2	1	1	0	1	0	0	0	0	0	2	1	0	1	4	2	2	3	0	1	2	0	1	1	1	4	0	91	116	89	21
piR-11889	0	0	0	0	0	0	0	0	0	0	0	0	0	0	0	1	1	0	0	0	0	0	1	0	0	0	0	0	0	0	0	0	0	0	0	0	1	0	0	0	0	0	0	0	0	0	0	0	0
piR-1189	0	2	0	0	0	0	0	2	0	0	0	0	0	0	0	0	0	0	1	0	0	0	0	0	0	0	0	0	0	0	0	2	0	0	0	0	1	2	0	1	0	0	0	1	0	0	0	1	2
piR-11890	40	42	49	7	9	3	0	2	0	2	1	4	0	0	0	0	0	1	1	0	0	0	0	0	0	0	1	4	0	1	0	0	0	0	0	0	0	0	1	0	1	0	1	0	0	16	25	16	3
piR-11891	1	0	1	0	2	0	0	0	0	0	0	0	0	0	0	0	0	0	1	0	0	0	0	0	0	0	0	0	0	0	1	0	0	0	0	0	0	0	0	0	0	0	0	0	0	1	6	0	0
piR-11892	939	1179	480	731	1332	979	4250	3109	2894	11503	6357	8241	2162	6852	3183	31555	9565	10774	17032	3413	6202	20837	10299	12652	8695	22207	13823	43233	36272	43190	7456	11475	15826	8726	31908	20011	10982	10346	30455	5266	4028	12453	32213	27412	45043	1448	986	541	11367
piR-11893	7	14	9	73	45	63	6	7	2	0	4	2	4	5	6	2	3	9	5	1	2	0	4	3	1	3	1	8	11	9	7	26	20	18	10	19	0	3	23	4	2	5	6	12	3	1139	1235	1060	186
piR-11894	26	45	70	15	11	18	1	9	7	2	4	5	12	23	15	0	0	1	1	1	0	0	0	1	0	1	1	0	1	1	0	0	0	1	1	3	0	1	1	1	2	1	0	1	2	6	2	4	0
piR-11895	9	28	11	10	29	14	0	0	0	0	0	0	0	0	0	0	0	0	0	0	0	0	0	0	0	0	0	1	0	0	1	0	0	0	0	0	0	0	0	0	0	0	0	0	0	9	4	2	1
piR-11896	10	61	32	9	22	15	0	0	0	0	0	0	0	0	0	0	8	4	4	1	1	1	1	1	3	0	3	4	0	5	1	6	2	0	0	1	3	2	0	0	1	0	0	4	0	155	148	150	20
piR-11897	0	1	1	0	0	0	0	2	0	0	1	0	1	3	0	0	0	0	0	0	1	0	0	0	0	1	0	0	1	1	0	0	0	0	1	0	0	0	0	1	0	0	0	0	0	0	0	2	0
piR-11898	14	4	8	3	2	6	1	0	1	0	0	0	0	0	0	1	1	0	0	0	0	0	0	0	0	0	0	0	0	2	0	0	0	0	0	0	0	0	2	0	0	0	0	0	0	0	2	2	1
piR-11899	1	4	4	8	0	3	5	6	0	1	3	1	1	0	1	0	0	0	1	0	0	0	0	0	1	0	0	0	0	1	0	0	0	0	0	2	1	0	1	0	0	0	0	1	0	7	4	4	2
piR-119	8	10	11	6	8	0	0	0	0	2	2	0	0	0	0	0	2	1	1	0	1	0	1	1	1	3	0	4	2	1	2	1	0	5	0	2	0	0	2	0	0	1	1	1	0	29	34	34	9
piR-1190	0	0	0	0	0	0	0	0	0	0	0	0	0	0	0	0	0	0	0	0	0	0	0	0	0	0	0	0	0	0	0	0	0	0	0	0	0	0	0	0	0	0	0	0	0	0	0	0	1
piR-11900	2	3	3	3	1	1	2	0	0	0	0	3	0	0	0	0	1	0	1	0	0	0	1	0	1	0	0	0	0	1	1	0	1	0	0	0	1	0	0	1	0	1	0	0	0	20	20	11	5
piR-11901	558	1427	1886	1423	786	1574	333	285	199	338	429	273	185	193	221	0	3	1	7	3	0	0	1	3	8	3	1	2	0	1	0	2	0	0	0	0	0	0	4	4	0	0	5	24	2	51	59	40	11
piR-11902	26	66	89	67	41	82	9	2	5	5	4	9	6	4	7	0	1	6	6	5	0	0	3	4	1	0	0	4	8	5	0	3	6	2	0	1	0	0	7	0	2	1	1	1	0	96	129	81	16
piR-11903	0	7	13	35	9	37	0	0	0	0	0	1	0	0	0	0	0	1	0	0	0	0	0	0	0	0	0	1	0	0	0	0	0	1	0	0	0	0	0	0	0	0	0	0	0	20	14	1	1
piR-11904	4	3	3	1	5	10	3	2	2	0	1	0	0	0	0	0	1	0	0	0	0	0	1	0	0	0	1	1	3	0	1	0	0	0	0	1	0	0	0	0	0	0	2	0	0	5	15	6	1
piR-11905	583	337	519	163	135	125	0	4	0	0	0	0	0	0	0	0	0	0	0	0	1	0	0	0	0	1	0	0	0	0	0	1	1	0	0	0	0	0	0	0	0	0	0	0	1	1	6	4	3
piR-11906	7	1	3	12	5	4	0	0	0	0	0	0	0	0	1	1	1	1	0	0	0	0	0	0	1	1	1	4	2	1	0	1	0	1	1	0	0	0	0	1	4	1	0	0	0	8	10	6	1
piR-11907	0	0	0	0	0	1	0	0	2	2	2	1	4	0	2	2	7	7	2	6	2	2	5	4	0	1	2	1	0	0	2	2	7	5	4	4	3	1	1	0	0	1	0	0	0	0	1	1	0
piR-11908	67	48	92	48	32	49	2	0	1	1	1	3	0	0	1	1	2	1	0	0	1	1	0	0	0	0	0	0	0	1	0	1	0	1	0	1	0	0	0	0	0	0	0	0	0	59	56	35	14
piR-11909	0	0	0	0	0	0	0	0	0	0	0	0	0	0	0	0	0	1	1	0	0	0	0	0	0	0	0	0	0	0	0	0	0	0	0	0	0	0	0	0	0	0	1	0	0	0	0	0	0
piR-1191	1	1	0	3	0	1	0	4	0	0	0	1	1	0	0	0	1	0	1	0	0	0	0	0	0	1	1	0	0	0	1	0	0	0	0	1	0	0	0	0	0	0	0	0	0	2	2	1	0
piR-11910	2	0	1	0	0	0	1	0	0	0	0	0	0	0	2	0	1	3	0	0	0	1	0	0	1	0	0	2	0	0	0	0	3	1	0	1	0	0	5	1	2	0	0	2	0	38	77	31	12
piR-11912	1	0	1	2	0	1	0	0	0	0	2	1	0	0	0	0	0	0	0	0	1	0	0	0	0	0	1	0	0	0	0	0	0	0	0	0	0	0	0	0	2	1	1	2	2	3	11	6	1
piR-11913	84	579	207	424	1097	837	0	2	0	0	0	0	0	1	0	2	5	6	4	0	1	0	0	0	2	0	1	4	7	1	7	7	4	3	3	0	0	0	1	0	0	0	1	1	0	40	57	40	16
piR-11914	1	5	7	0	0	0	0	0	0	0	0	0	0	0	0	0	0	0	0	1	0	0	0	0	0	0	0	0	0	0	1	1	0	0	0	0	0	1	0	0	0	1	0	1	0	4	1	2	1
piR-11915	2	20	9	20	103	30	0	3	0	1	3	0	0	0	0	5	2	4	1	6	2	3	4	1	7	2	7	13	16	30	26	9	14	4	1	8	3	4	0	8	14	1	5	13	4	243	261	114	37
piR-11916	10	11	16	12	80	21	0	0	0	0	0	0	0	0	0	1	0	0	0	0	1	1	0	1	0	0	0	0	0	0	1	0	0	1	0	0	0	0	0	0	0	0	0	0	0	20	13	20	0
piR-11917	10	13	15	3	1	7	0	0	1	1	0	0	0	0	0	0	0	0	0	1	0	0	0	0	2	1	1	0	1	0	0	0	0	0	1	0	0	0	0	0	2	0	0	0	0	5	2	0	0
piR-11918	0	0	0	0	0	0	0	0	0	0	0	0	0	0	0	0	0	0	0	1	0	0	0	0	0	0	0	0	0	0	1	0	0	1	1	0	0	0	0	0	0	0	0	0	0	0	0	0	0
piR-11919	0	0	0	0	4	0	0	3	0	0	0	0	1	0	0	1	1	3	0	0	0	0	2	2	0	1	2	2	0	0	0	0	0	0	2	0	0	2	2	5	0	0	0	0	4	0	0	0	0
piR-1192	17	17	17	49	40	45	6	6	3	3	4	1	4	1	3	35	60	26	18	20	41	54	11	16	1	12	11	8	7	7	30	23	50	37	50	45	15	11	17	2	11	9	3	3	3	17	8	14	32
piR-11920	0	1	3	4	0	0	0	0	0	0	1	0	0	0	0	0	0	0	3	0	2	0	0	0	2	0	0	0	10	9	4	4	5	2	0	5	5	0	0	0	2	0	0	9	0	115	119	106	21
piR-11921	0	0	0	0	0	0	1	5	0	0	2	0	0	0	0	4	14	11	9	12	7	4	14	4	4	3	9	0	0	0	9	4	7	7	8	18	2	9	8	3	10	7	0	0	0	0	1	0	0
piR-11922	4	5	19	11	16	14	9	9	3	0	0	0	2	1	0	0	0	0	0	0	0	0	0	0	1	0	0	0	0	0	0	0	0	0	0	0	0	0	1	0	0	0	0	0	0	0	0	0	0
piR-11923	5	11	8	3	0	2	0	0	0	0	0	0	0	0	0	0	0	0	0	0	0	0	0	0	0	0	0	0	0	0	0	0	0	0	0	0	0	0	0	0	0	0	0	0	0	3	1	1	1
piR-11924	0	0	0	0	0	0	0	0	0	0	0	0	0	0	0	0	0	0	0	0	0	1	0	0	0	0	0	0	0	0	0	0	0	0	0	0	0	0	0	0	0	0	0	0	0	1	1	0	0
piR-11925	1	8	8	7	17	12	0	1	0	0	0	0	0	0	0	0	1	0	0	0	0	0	1	0	1	0	0	0	0	2	0	0	0	1	0	0	0	1	1	0	0	1	0	1	0	12	13	7	3
piR-11927	0	4	7	0	6	9	0	0	0	0	0	0	0	0	0	0	0	0	0	0	0	0	0	0	0	0	0	0	0	0	0	0	0	0	0	0	0	0	0	0	0	0	0	0	0	3	1	0	1
piR-11929	0	7	6	0	1	0	0	0	0	0	0	0	0	0	0	0	1	0	1	0	0	0	0	0	0	0	0	1	0	0	0	2	2	1	0	4	0	0	0	0	0	0	0	0	0	22	25	16	9
piR-1193	1	0	0	4	1	5	0	0	0	0	0	0	0	0	0	0	0	0	0	1	0	0	0	0	0	0	0	0	0	0	0	0	0	0	0	0	0	0	0	0	0	0	0	0	0	8	11	3	1
piR-11930	0	2	1	2	2	3	0	0	0	0	0	0	0	0	0	0	0	1	0	0	0	0	0	0	0	0	0	0	0	0	0	1	0	1	0	0	0	0	0	0	0	0	0	0	0	3	4	3	1
piR-11931	90	60	95	133	116	123	1	0	0	0	1	0	0	0	2	2	2	0	0	0	0	0	0	0	0	0	0	0	0	0	1	1	0	0	0	0	0	0	0	0	0	0	0	0	1	16	12	25	11
piR-11932	0	3	1	2	11	2	0	0	0	0	0	0	0	0	0	0	0	0	0	0	0	0	0	0	0	0	0	0	0	0	0	0	0	0	0	0	0	0	0	0	0	0	0	0	0	40	30	8	4
piR-11934	29	27	38	19	42	24	1	2	0	1	1	2	1	2	0	2	4	6	2	2	0	0	3	0	2	1	3	7	5	3	1	2	7	2	1	6	1	1	3	1	1	2	1	2	0	186	250	110	52
piR-11936	2	0	2	0	1	1	0	0	0	0	0	0	0	0	1	0	0	0	0	0	0	0	0	0	0	0	0	0	0	0	0	0	0	0	0	0	0	0	0	0	0	0	0	0	0	3	0	0	0
piR-11937	0	1	0	0	2	1	0	0	0	0	0	0	0	0	0	1	0	0	0	0	0	0	0	0	0	0	0	1	0	0	1	0	0	0	0	0	0	0	0	0	0	0	0	0	0	0	4	1	1
piR-11938	0	0	0	0	0	0	0	0	0	2	0	0	0	0	2	1	0	0	3	0	0	0	0	0	0	1	0	0	0	0	0	0	2	0	0	0	0	0	0	0	0	0	0	0	0	0	0	0	0
piR-11939	35	834	401	299	323	402	1	3	0	0	0	0	0	0	1	0	1	0	2	0	1	0	1	0	1	5	1	2	0	1	4	4	4	1	3	3	2	2	1	1	1	1	0	3	0	186	186	74	39
piR-11940	0	0	0	0	0	0	0	0	0	0	0	0	0	0	0	0	1	0	0	2	2	4	1	0	0	0	0	0	0	0	2	3	1	2	1	2	1	0	1	1	0	0	0	0	0	0	0	0	0
[truncated: 18,463 more rows]
[truncated: 26 more columns]
