# Supplementary material for: Distinct and Coordinated Regulation of Small Non-coding RNAs by E2f1 and p53 During Drosophila Development and in Response to DNA Damage
Source: Front Cell Dev Biol. 2021 Jul 22;9:695311. doi: 10.3389/fcell.2021.695311 (PMC8339594; doi:10.3389/fcell.2021.695311)
Supplement: Supplementary file 2 [file Data_Sheet.ZIP › Supplementary Tables/Table S18-e2f1_IR vs w1118_IR DE piRNA E2f1 binding peak and motif.xlsx]

## Sheet: peak
id	baseMean	log2FoldChange	lfcSE	stat	pvalue	padj	V1	V2	V3	V5	V6	V7	V8	V9	V10	V11	V12	V13	uniqueNumOfpiRNA
piR-10258	18.0065	-3.87869	1.09405	-3.54526	0.000392227	0.00999795	3L	16953447	16955472	.	-	3L	16955272	16955580	3L:16955272-16955580	.	.	peak-65	2
piR-17151	410.259	2.82129	0.413732	6.81913	9.15963e-12	5.10322e-09	3L	16953788	16955816	.	-	3L	16955272	16955580	3L:16955272-16955580	.	.	peak-65	2
piR-10258	18.0065	-3.87869	1.09405	-3.54526	0.000392227	0.00999795	3L	28109074	28111099	.	-	3L	28110078	28110227	3L:28110078-28110227	.	.	peak-74	1

## Sheet: motif
	id	baseMean	log2FoldChange	lfcSE	stat	pvalue	padj
piR-10093	piR-10093	40.0536	8.57995	1.29909	6.60459	3.99e-11	1.94e-08
piR-10150	piR-10150	15.6732	3.97306	0.976324	4.06941	4.71e-05	0.00199804
piR-10211	piR-10211	65.8185	-2.34931	0.786989	-2.98519	0.00283406	0.0460535
piR-10217	piR-10217	29.0889	-2.32735	0.594513	-3.91471	9.05e-05	0.00333013
piR-10227	piR-10227	35.9566	-3.34699	0.574716	-5.82373	5.75e-09	1.4e-06
piR-10257	piR-10257	18.3235	2.4926	0.840629	2.96517	0.00302521	0.0476212
piR-10258	piR-10258	18.0065	-3.87869	1.09405	-3.54526	0.00039223	0.00999795
piR-11105	piR-11105	4.43193	5.40886	1.70045	3.18083	0.00146852	0.0272725
piR-11110	piR-11110	28.7846	2.29275	0.594015	3.85975	0.0001135	0.00398791
piR-11212	piR-11212	84.2963	-2.40768	0.551828	-4.36309	1.28e-05	0.00073547
piR-11537	piR-11537	4.50772	5.43471	1.71719	3.16488	0.00155145	0.0284791
piR-11539	piR-11539	14.6802	-3.4443	0.903964	-3.81022	0.00013884	0.00462812
piR-11610	piR-11610	36.217	-2.22555	0.755328	-2.94647	0.00321428	0.0497448
piR-11723	piR-11723	5.08333	5.59196	1.6533	3.3823	0.00071882	0.0159076
piR-11978	piR-11978	173.349	1.26437	0.38284	3.30261	0.00095789	0.019662
piR-12159	piR-12159	50.761	1.70603	0.536091	3.18235	0.00146084	0.0272597
piR-13080	piR-13080	12.8131	3.1262	0.879075	3.55624	0.0003762	0.00976202
piR-13761	piR-13761	18.1902	4.96836	1.05413	4.71324	2.44e-06	0.00019017
piR-14593	piR-14593	63.1379	1.50832	0.499696	3.01848	0.00254046	0.0428193
piR-14833	piR-14833	27.6124	3.25892	0.674492	4.83167	1.35e-06	0.00012682
piR-15003	piR-15003	12.214	3.93817	1.0321	3.8157	0.0001358	0.00460529
piR-15046	piR-15046	135.237	-1.89302	0.432091	-4.38106	1.18e-05	0.00068747
piR-15610	piR-15610	4.67195	5.46942	1.73947	3.1443	0.00166483	0.0301993
piR-15820	piR-15820	27.2224	8.0327	1.31331	6.11637	9.57e-10	2.87e-07
piR-15843	piR-15843	31.5083	-2.30242	0.592891	-3.88338	0.00010302	0.00368591
piR-15964	piR-15964	97.0705	1.50311	0.414778	3.62389	0.0002902	0.00818076
piR-15971	piR-15971	40.4948	-1.75709	0.540265	-3.25228	0.00114484	0.0223244
piR-16241	piR-16241	114.84	-3.26609	0.531225	-6.14822	7.84e-10	2.55e-07
piR-16429	piR-16429	65.2871	-2.98158	0.617911	-4.82525	1.4e-06	0.00012682
piR-16616	piR-16616	23.854	-2.83912	0.684799	-4.14591	3.38e-05	0.00159039
piR-16621	piR-16621	19.3902	4.29267	0.89331	4.80535	1.54e-06	0.00013388
piR-16670	piR-16670	7.29084	5.13002	1.50071	3.41839	0.00062994	0.0144516
piR-17118	piR-17118	10.3128	4.13187	1.17205	3.52534	0.00042293	0.010506
piR-17151	piR-17151	410.259	2.82129	0.413732	6.81913	9.16e-12	5.1e-09
piR-17947	piR-17947	5.4555	5.70661	1.61737	3.52833	0.00041819	0.0104548
piR-18133	piR-18133	26.1454	2.27079	0.650078	3.4931	0.00047745	0.011711
piR-18495	piR-18495	18.2514	2.51612	0.806491	3.11984	0.00180951	0.032372
piR-18558	piR-18558	11.7283	-3.22814	0.949848	-3.39858	0.00067736	0.0151822
piR-18690	piR-18690	32.7268	1.77377	0.544896	3.25523	0.00113299	0.0222043
piR-18722	piR-18722	14.9664	-7.58152	1.38205	-5.48572	4.12e-08	8.92e-06
piR-18723	piR-18723	14.8431	7.16313	1.39661	5.12893	2.91e-07	4.37e-05
piR-18724	piR-18724	63.9913	-1.93277	0.469175	-4.11952	3.8e-05	0.00174201
piR-18725	piR-18725	82.4884	-2.29593	0.473435	-4.84951	1.24e-06	0.00012317
piR-18785	piR-18785	19.5568	3.22515	0.794602	4.05883	4.93e-05	0.00204623
piR-18832	piR-18832	24.7318	3.56086	0.841139	4.23338	2.3e-05	0.00116067
piR-18977	piR-18977	8.87769	6.40214	1.49381	4.28579	1.82e-05	0.00094687
piR-19295	piR-19295	20.0053	-3.16884	1.05021	-3.01733	0.00255016	0.0428193
piR-19441	piR-19441	16.7126	2.98219	0.839339	3.55302	0.00038083	0.00977137
piR-1947	piR-1947	26.5727	1.95546	0.592428	3.30076	0.00096422	0.0196883
piR-19596	piR-19596	21.2356	2.02453	0.675973	2.99499	0.00274458	0.0451639
piR-19710	piR-19710	5.58556	5.75711	1.65828	3.47174	0.0005171	0.0124487
piR-19811	piR-19811	9.38832	3.98264	1.25085	3.18394	0.00145285	0.0272597
piR-19877	piR-19877	13760.9	-1.382	0.385941	-3.58086	0.00034246	0.00919862
piR-20028	piR-20028	16.0644	4.35266	1.01274	4.29792	1.72e-05	0.00090865
piR-20054	piR-20054	18.9465	2.89143	0.746065	3.87558	0.00010637	0.00377134
piR-20296	piR-20296	8.66102	6.39466	1.54651	4.13491	3.55e-05	0.00164868
piR-20363	piR-20363	17.367	-2.41748	0.718217	-3.36595	0.00076281	0.01662
piR-20485	piR-20485	46.2696	-1.72628	0.517023	-3.33889	0.00084114	0.0177427
piR-20801	piR-20801	11.3237	5.78485	1.41626	4.0846	4.42e-05	0.00191328
piR-20815	piR-20815	26.0188	1.97773	0.600988	3.2908	0.00099904	0.0202557
piR-20861	piR-20861	475.779	1.97496	0.511977	3.85751	0.00011455	0.00398873
piR-21276	piR-21276	20.7786	-8.05334	1.36938	-5.88102	4.08e-09	1.06e-06
piR-21286	piR-21286	31.9902	1.92724	0.566706	3.40077	0.00067197	0.0151822
piR-21306	piR-21306	95.5813	1.89376	0.55211	3.43003	0.0006035	0.013927
piR-21337	piR-21337	169.623	2.62113	0.547162	4.79041	1.66e-06	0.00014112
piR-21421	piR-21421	48.0207	1.68368	0.500778	3.36213	0.00077344	0.0166652
piR-21988	piR-21988	140.709	1.50454	0.410239	3.66747	0.00024496	0.00717931
piR-22081	piR-22081	31.5318	3.16384	0.655054	4.82989	1.37e-06	0.00012682
piR-22092	piR-22092	36.8689	2.52976	0.67617	3.7413	0.00018307	0.0058046
piR-22243	piR-22243	33.3467	-1.78537	0.597413	-2.9885	0.00280351	0.0457477
piR-22308	piR-22308	6.07037	5.87554	1.59455	3.68477	0.00022891	0.00681496
piR-2293	piR-2293	11.8309	-7.23975	1.48065	-4.88958	1.01e-06	0.00010651
piR-2309	piR-2309	81.3288	2.61245	0.524662	4.9793	6.38e-07	7.96e-05
piR-3256	piR-3256	5.92323	5.84712	1.642	3.56097	0.00036949	0.00967112
piR-3558	piR-3558	25.3759	-3.18475	0.725024	-4.39261	1.12e-05	0.000672
piR-384	piR-384	31.5298	2.44179	0.679808	3.59188	0.0003283	0.00895372
piR-395	piR-395	34.0097	-2.35182	0.571468	-4.1154	3.87e-05	0.00174992
piR-4006	piR-4006	127.639	1.22118	0.385943	3.16414	0.0015554	0.0284791
piR-4088	piR-4088	6.32527	4.91526	1.53883	3.19415	0.00140245	0.0266807
piR-4221	piR-4221	95.1274	-2.35599	0.639332	-3.68508	0.00022863	0.00681496
piR-4590	piR-4590	15.486	7.21785	1.37513	5.24887	1.53e-07	2.59e-05
piR-468	piR-468	63.2479	2.29102	0.472821	4.84544	1.26e-06	0.00012317
piR-4702	piR-4702	295.906	-1.12751	0.327463	-3.44316	0.00057495	0.0133471
piR-4973	piR-4973	21.6864	2.08949	0.641432	3.25755	0.0011238	0.0221355
piR-5048	piR-5048	24.9565	7.91156	1.34022	5.90317	3.57e-09	9.93e-07
piR-522	piR-522	11.2971	-3.80223	1.00776	-3.77295	0.00016133	0.00524318
piR-5298	piR-5298	13694.6	-1.1001	0.365935	-3.00627	0.00264473	0.0438913
piR-5791	piR-5791	27.5897	4.11277	0.780444	5.26978	1.37e-07	2.53e-05
piR-6070	piR-6070	8.99289	5.45148	1.49315	3.65099	0.00026123	0.0075466
piR-6121	piR-6121	7823.68	29.2633	3.90676	7.49043	6.86e-14	5.35e-11
piR-6395	piR-6395	63.2202	2.30653	0.565428	4.07926	4.52e-05	0.00193626
piR-6398	piR-6398	73.7169	-1.86553	0.503647	-3.70404	0.00021219	0.00651619
piR-6884	piR-6884	26.6819	-2.9521	0.657942	-4.48687	7.23e-06	0.00049454
piR-6923	piR-6923	120.585	-1.99286	0.400878	-4.97124	6.65e-07	7.96e-05
piR-7127	piR-7127	4.22365	-5.75417	1.74907	-3.28985	0.0010024	0.0202557
piR-7359	piR-7359	34.7198	1.80307	0.565711	3.18726	0.00143629	0.0271919
piR-7596	piR-7596	111.166	1.46159	0.446772	3.27143	0.00107003	0.0214007
piR-8246	piR-8246	23.3339	1.92777	0.652904	2.95261	0.00315103	0.0491561
piR-8257	piR-8257	11.9604	4.94375	1.29648	3.81321	0.00013717	0.00461188
piR-8720	piR-8720	24.6028	1.87773	0.603666	3.11054	0.00186743	0.032925
piR-8738	piR-8738	21.9409	1.93283	0.651443	2.967	0.00300725	0.0476212
piR-880	piR-880	6.01642	-5.24569	1.59904	-3.28053	0.00103612	0.0208291
piR-883	piR-883	31.3357	3.33304	0.627326	5.31309	1.08e-07	2.17e-05
piR-9023	piR-9023	233.215	-1.28103	0.417038	-3.07173	0.00212819	0.0368886
piR-9161	piR-9161	13.7524	2.83158	0.910631	3.10948	0.00187419	0.032925
piR-9200	piR-9200	46.3859	-1.54468	0.500383	-3.08699	0.00202195	0.0352035
piR-9241	piR-9241	63.2332	-1.64932	0.455278	-3.62268	0.00029157	0.00818076
piR-9447	piR-9447	12.4391	3.25375	1.09468	2.97233	0.00295552	0.047047
piR-9745	piR-9745	74.1209	-2.10596	0.43405	-4.85189	1.22e-06	0.00012317
piR-9921	piR-9921	44.6375	2.34743	0.526938	4.45486	8.39e-06	0.00055491
piR-9987	piR-9987	203.913	1.55971	0.490846	3.17761	0.00148497	0.0274473
