# Supplementary material for: Distinct and Coordinated Regulation of Small Non-coding RNAs by E2f1 and p53 During Drosophila Development and in Response to DNA Damage
Source: Front Cell Dev Biol. 2021 Jul 22;9:695311. doi: 10.3389/fcell.2021.695311 (PMC8339594; doi:10.3389/fcell.2021.695311)
Supplement: Supplementary file 2 [file Data_Sheet.ZIP › Supplementary Tables/Table S1-miRNA_count.xlsx]

## Sheet: family
id	family	p53m_IR_rep1	p53m_IR_rep2	p53m_IR_rep3	W1118_IR_rep1	W1118_IR_rep2	W1118_IR_rep3	e2f1_IR_rep1	e2f1_IR_rep2	e2f1_IR_rep3	p53_IR_rep1	p53_IR_rep2	p53_IR_rep3	wt_IR_rep1	wt_IR_rep2	wt_IR_rep3	e2f1.E_rep1	e2f1.E_rep2	e2f1.E_rep3	e2f1.L1_rep1	e2f1.L1_rep2	e2f1.L1_rep3	e2f1.L2_rep1	e2f1.L2_rep2	e2f1.L2_rep3	e2f1.L3_rep1	e2f1.L3_rep2	e2f1.L3_rep3	e2f1.P_rep1	e2f1.P_rep2	e2f1.P_rep3	p53.e2f1.E_rep1	p53.e2f1.E_rep2	p53.e2f1.E_rep3	p53.e2f1.L1_rep1	p53.e2f1.L1_rep2	p53.e2f1.L1_rep3	p53.e2f1.L2_rep1	p53.e2f1.L2_rep2	p53.e2f1.L2_rep3	p53.e2f1.L3_rep1	p53.e2f1.L3_rep2	p53.e2f1.L3_rep3	p53.e2f1.P_rep1	p53.e2f1.P_rep2	p53.e2f1.P_rep3	p53.E_rep1	p53.E_rep2	p53.E_rep3
bantam-5p	bantam	315	420	351	434	395	362	15247	21561	6809	9848	9864	9818	10321	14413	11597	4586	23728	15053	20889	4430	1840	3560	10196	4236	4915	2399	2773	5592	8908	6479	3246	6811	17153	8647	2613	10561	3063	3918	12917	3864	6736	3192	2914	10197	3359	37456	58796	29904
bantam-3p	bantam	7849	12446	9643	9835	10395	9941	517092	632953	244528	323903	352710	387220	306785	381845	358931	70524	355737	229088	239981	77631	40055	51191	110463	130060	94420	40771	35681	62740	134911	71682	61557	149367	322166	148758	66531	263376	52162	49551	188463	33898	40545	48687	31500	110001	43425	284665	275392	266699
let-7-3p	let-7	1	1	0	0	2	1	615	806	363	130	345	782	456	1100	231	1	0	1	2	7	0	4	4	9	215	37	254	2270	3049	2171	0	2	1	0	3	0	0	10	7	28	183	1	449	1573	694	11	17	10
let-7-5p	let-7	1131	460	480	1546	631	274	26846	23005	10027	5618	7052	21829	12388	39070	20764	73	67	109	129	226	134	196	96	358	6705	1127	10415	114296	106301	121967	38	69	114	43	284	52	43	179	165	777	5633	82	49682	64139	57533	224	351	213
miR-1-3p	miR-1	1701110	947880	712000	998226	1317400	943032	3436730	2312700	1269340	3113970	2797580	3365980	2699190	4060290	2846830	149675	428727	421607	495073	200700	85706	104590	444063	270872	308944	187757	309438	195466	359021	240123	118694	160463	448081	155375	128460	348132	123403	121712	492388	150775	203816	222329	103622	311929	170528	586812	667350	748392
miR-1-5p	miR-1	12	41	10	10	139	25	0	2	0	1	0	0	0	4	0	57	24	10	54	28	21	17	12	9	22	14	7	23	22	24	11	33	17	25	6	29	37	51	20	10	35	15	9	9	13	123	214	119
miR-10-5p	miR-10	9371	3205	4298	5922	7677	4944	900253	618276	314174	775153	658624	627622	607357	858494	784479	46826	218523	135490	131982	35931	53108	39550	84021	106281	85802	35798	51555	65967	83805	55820	109979	69529	185299	60440	62839	132633	44399	35761	146681	32255	42687	89941	10080	73757	14955	276905	333738	345119
miR-10-3p	miR-10	66681	67150	76842	100225	70975	89486	823433	849574	362883	591262	590161	700082	612440	852532	704191	12578	56101	75592	52527	14397	4364	11107	28693	25713	34289	19449	34801	33300	42718	26370	6834	21005	68072	25347	13270	43580	8123	15621	48902	12333	13405	22369	6679	31960	12471	59428	44639	68875
miR-100-3p	miR-10	1	0	1	0	0	0	72	116	51	17	34	112	51	115	39	0	0	2	0	0	2	2	0	2	26	12	71	447	582	771	0	0	1	0	1	0	0	1	7	10	40	0	158	298	417	1	10	3
miR-100-5p	miR-10	0	0	4	0	0	0	6809	10517	3342	1828	3103	7114	3343	9775	2915	66	36	33	25	36	34	38	25	88	745	182	1586	10506	14666	22446	13	19	70	10	431	24	29	62	46	121	671	23	4735	9120	8154	72	132	66
miR-1000-5p	miR-1000	230	1076	151	197	1404	226	657	1074	374	446	427	363	418	439	380	11171	31165	25729	14946	4916	13872	4614	7549	11080	12638	5658	9824	19632	25244	21012	29456	15306	34909	14334	10345	33199	5782	3903	15449	5170	10228	6269	5730	22957	8506	63971	97140	74917
miR-1000-3p	miR-1000	67	66	35	56	50	26	213	183	111	162	121	158	181	207	184	14	38	27	11	18	22	14	21	10	35	25	39	83	111	72	23	35	31	18	21	25	9	11	20	28	54	16	16	107	32	483	1411	438
miR-1001-5p	miR-1001	1	12	4	3	4	1	87	144	50	49	67	64	75	119	79	101	250	125	145	32	101	29	110	38	73	34	61	385	208	416	623	94	189	117	96	143	35	23	68	22	41	20	93	314	66	18	9	16
miR-1001-3p	miR-1001	2	4	1	1	0	2	3	2	1	0	3	0	1	2	2	0	1	1	3	0	2	0	1	0	2	1	2	16	1	10	2	0	1	1	0	1	1	0	1	0	1	0	1	5	1	0	2	0
miR-1002-5p	miR-1002	234	1040	767	9014	3921	5982	11	13	156	1	1	4	2	2	1	3	7	18	5	1	4	4	3	2	6	2	1	23	10	11	2	40	14	9	1	17	1	4	18	1	4	2	4	13	10	41911	56260	36559
miR-1002-3p	miR-1002	4	11	2	13	20	21	0	0	18	0	2	0	0	0	0	0	0	0	0	2	0	0	1	1	2	1	0	4	1	1	1	1	1	1	2	3	1	1	3	1	2	1	2	1	3	2606	3320	4003
miR-1003-3p	miR-1003	116	502	289	109	1331	319	736	1524	406	525	538	710	809	1092	918	2524	1035	460	1646	808	487	500	1463	318	966	683	1788	2559	1553	8223	3290	1114	1742	832	311	1530	904	298	390	1380	1195	880	579	1400	793	5077	4329	4413
miR-1003-5p	miR-1003	0	0	0	0	1	1	1	1	0	0	0	0	0	0	0	0	0	0	0	0	0	0	0	0	0	0	0	0	1	0	1	0	0	0	0	2	0	0	0	0	0	0	0	0	0	0	1	0
miR-1005-3p	miR-1005	2	4	3	2	6	1	9	11	1	5	3	1	2	4	5	16	13	3	17	2	3	1	5	3	5	2	5	15	14	16	7	15	13	11	7	10	6	3	7	0	3	0	3	8	6	14	17	8
miR-1006-3p	miR-1006	21	44	30	11	50	44	1097	2009	532	871	1003	1048	901	1500	974	1011	2440	1515	3043	889	342	719	976	817	2305	865	604	1440	2993	711	640	1235	1542	1336	543	1063	686	840	1003	992	1036	738	500	2242	534	2279	2235	1306
miR-1006-5p	miR-1006	0	0	0	0	0	0	0	2	0	0	0	4	1	0	1	0	1	1	0	0	0	0	0	0	1	0	0	0	0	1	0	0	0	0	0	0	0	0	2	0	0	0	0	1	0	1	0	0
miR-1010-5p	miR-1010	79	49	53	141	246	201	1413	1085	751	560	456	596	644	1304	931	26	35	15	12	15	19	11	5	15	79	36	62	93	183	158	8	16	23	8	22	22	4	10	44	18	71	10	55	132	82	626	830	611
miR-1010-3p	miR-1010	155	593	301	504	1366	659	17185	26306	8118	6144	7212	11011	10959	21996	14775	567	2861	3417	2600	763	409	272	810	1303	6759	1139	3068	13979	14218	7839	1110	2494	3926	2353	804	2388	319	625	2607	3194	1378	1995	2273	14159	2324	16111	21767	15534
miR-1011-3p	miR-1011	1	0	0	1	0	0	7	4	4	1	1	2	4	3	6	5	14	14	4	2	1	2	3	4	7	0	6	22	18	32	8	7	28	9	6	16	2	1	4	1	3	5	5	13	10	25	48	40
miR-1012-5p	miR-1012	0	0	0	0	0	0	15	10	6	2	7	8	9	18	7	1	3	1	3	0	0	1	0	1	2	2	1	1	2	2	0	1	2	0	1	3	0	0	6	1	2	0	0	1	0	0	0	2
miR-1012-3p	miR-1012	41	154	72	62	198	104	2242	3872	1406	1813	915	1178	995	1549	942	346	1301	475	1900	1055	181	348	683	675	6029	1468	2869	4058	4917	2607	243	186	416	294	146	282	200	488	527	1011	1072	300	523	2671	348	1332	1067	875
miR-1013-3p	miR-1013	44	18	21	21	37	32	2776	2053	1098	2692	2594	2931	1680	3068	1528	64	143	130	108	46	34	50	59	111	153	76	183	412	376	412	52	56	186	57	75	122	57	48	170	82	114	80	98	299	143	1151	1104	1546
miR-11-3p	miR-11	1138	740	926	873	1351	1023	383110	454837	172321	362054	351166	403480	348226	479297	401181	14733	39877	13925	34347	10348	5645	12288	20647	10613	33278	16202	16647	37078	33299	27939	28522	18693	18316	14411	23494	13619	4791	10115	17203	4300	10343	5669	9409	42408	7411	24959	33023	29965
miR-11-5p	miR-11	61	27	74	65	113	87	6120	4766	2746	6310	5274	6835	6067	7837	6209	116	146	53	177	104	51	96	87	37	164	98	157	163	145	236	93	83	86	77	27	87	88	85	73	142	143	48	60	104	82	392	378	239
miR-11182	miR-11	0	3	2	0	4	4	183	242	80	125	169	149	153	234	188	44	106	45	86	32	32	28	40	41	141	78	88	137	210	126	38	65	96	47	46	55	31	42	54	39	80	20	45	181	59	127	127	132
miR-12-5p	miR-12	1039	1339	614	893	1213	677	3832	7979	1612	2714	3491	3981	3448	4930	3769	2997	6668	5025	10384	4764	1771	1721	3796	2156	3079	2694	1936	2121	3310	3113	1799	5678	5932	3837	927	8294	2054	3193	3303	2622	2359	3981	938	2469	901	23505	16970	17160
miR-12-3p	miR-12	7	18	7	12	71	36	3	13	6	8	2	4	11	3	8	192	108	104	78	33	66	62	66	99	232	86	186	201	264	201	49	52	124	37	25	85	58	139	582	51	69	45	47	312	69	805	1302	1333
miR-124-5p	miR-124	134	89	96	193	268	306	2243	1614	1091	1841	1295	1379	1327	1801	1316	41	116	86	61	40	25	25	70	40	214	79	176	310	698	368	16	33	32	27	19	123	30	52	124	150	247	55	85	736	170	6398	8422	5778
miR-124-3p	miR-124	6818	20846	8389	14677	14549	11614	81	299	34	40	142	24	62	105	40	25053	99858	2872	8698	11171	27662	10611	16463	1857	33306	10025	2844	79028	64007	5220	68196	2018	4507	12036	22457	5571	10928	6860	11283	1955	23646	645	5421	5326	16523	44735	3205	145322
miR-125-5p	miR-10	2	3	1	2	7	1	1804	3094	1357	557	776	2133	892	2546	728	25	29	24	82	95	31	31	28	91	1075	331	2233	17867	15209	30346	15	39	24	16	55	24	20	64	41	231	1754	20	11344	9573	11242	36	71	40
miR-125-3p	miR-10	10	3	4	7	14	3	1085	802	556	270	441	1310	490	1358	388	0	1	2	4	4	2	5	0	14	205	41	332	2519	2590	3700	1	2	0	0	5	1	1	9	2	33	301	2	406	1601	918	7	5	19
miR-133-5p	miR-133	10	22	7	9	16	4	7	24	9	3	7	6	6	7	11	126	322	660	153	53	349	60	137	124	92	45	155	191	249	248	201	234	391	158	111	504	100	66	283	72	83	86	64	140	126	362	467	359
miR-133-3p	miR-133	63	96	37	59	86	17	1246	2552	2296	1272	1131	656	849	953	927	4593	17360	17223	11194	2679	8259	1506	5624	3868	1988	941	2541	8559	2940	7483	14659	10347	26001	7635	3574	18005	3470	1858	6189	1658	1538	3683	2405	1721	2019	3523	2353	1847
miR-137-3p	miR-137	173	132	49	67	108	27	942	1514	509	856	1077	1126	774	932	689	442	1365	1007	946	237	377	253	609	377	345	144	119	320	273	216	1278	1106	1354	756	672	1003	262	166	499	86	145	161	92	295	128	288	195	177
miR-137-5p	miR-137	2	2	1	1	0	0	73	79	18	42	37	22	32	33	24	17	100	142	44	11	34	3	25	32	26	10	36	48	63	43	25	41	85	37	12	95	9	18	61	7	29	16	20	39	26	65	92	82
miR-13a-3p	miR-2	75	218	86	103	262	183	453	1101	392	330	324	429	307	408	349	9767	44409	39760	23772	5020	8804	4631	12276	14056	15420	6128	15441	33453	28701	29581	22394	13578	41697	18843	9221	34993	5818	4197	22223	5718	6717	6684	7971	27682	13771	122110	118785	144809
miR-13a-5p	miR-2	49	15	46	46	68	73	128	183	68	54	118	112	89	116	73	12	21	9	13	4	7	1	12	6	31	4	12	40	33	22	8	9	1	2	5	5	3	5	5	3	16	0	16	104	14	166	261	113
miR-13b-1-5p	miR-2	0	23	30	22	28	44	663	1060	323	348	467	381	428	630	440	3	5	26	2	9	1	2	3	10	47	3	7	33	127	5	1	13	5	17	5	5	1	2	22	38	5	11	8	146	5	1315	2026	605
miR-13b-2-5p	miR-2	15	7	19	18	32	26	322	633	162	217	269	237	249	360	183	535	751	1615	1104	260	100	349	299	671	1494	334	1612	2451	2650	1308	47	367	1098	712	230	1215	215	416	1848	1021	1104	691	525	1072	572	4361	6034	4063
miR-14-3p	miR-14	2680	2738	2154	1695	5037	1463	116753	243349	64061	144918	97182	88151	122284	137485	155201	133131	288800	90560	156479	82711	98630	123230	97945	111420	168621	93829	110062	50291	81464	47535	150854	97725	258054	114653	90792	166530	66949	64879	123683	51806	72011	41481	13281	75386	15216	98933	90649	90705
miR-14-5p	miR-14	19768	7802	4322	10826	11534	3999	14763	13829	6549	13849	8377	7419	11545	14569	15956	1698	801	382	399	317	200	255	595	449	102	238	185	228	524	204	543	639	1163	517	442	876	664	560	1682	93	123	134	154	520	92	2604	4455	1781
miR-184-3p	miR-184	667833	281183	256567	267075	632181	247820	1602440	1020420	572482	1285870	999178	1070070	1125560	2034860	1405620	155966	127371	275913	178926	70134	50818	73678	124005	86848	125104	141416	136914	88180	189810	104500	147641	115662	274018	120463	102480	246739	86887	49589	248485	44790	165883	33329	49226	234621	61872	219164	431366	216334
miR-184-5p	miR-184	23	43	29	18	176	29	210	311	155	160	190	259	197	211	231	835	459	185	445	165	133	262	128	97	315	124	275	501	385	623	368	278	444	192	132	235	243	511	457	170	330	132	95	441	112	794	1204	776
miR-190-5p	miR-190	1747	3300	2611	4016	1625	2474	16021	24932	9157	14980	14738	19561	11980	18760	8497	3604	10457	8900	12117	3979	973	1330	4278	2065	5549	2640	1919	3041	5228	1712	4207	11997	8640	10362	1787	6047	1292	3079	5723	5786	2793	7400	864	7993	662	38062	46663	21014
miR-190-3p	miR-190	67	286	71	90	469	87	104	239	96	74	112	107	109	168	100	54	117	47	111	43	21	17	43	17	53	21	18	72	136	66	33	47	89	42	30	60	20	49	58	20	53	28	31	106	34	379	735	370
miR-193-5p	miR-193	6	1	1	1	0	2	7	11	0	3	8	5	4	0	7	1	4	5	6	0	1	0	2	0	5	1	1	7	11	7	5	6	6	3	1	1	1	2	3	3	2	0	15	4	4	39	41	41
miR-193-3p	miR-193	0	4	1	1	8	2	0	0	0	0	0	0	0	0	0	12	16	27	21	5	6	4	12	14	28	11	25	97	52	110	19	17	33	13	5	20	4	0	22	12	11	11	157	27	65	329	281	445
miR-210-3p	miR-210	3	6	1	0	0	0	261	341	140	106	97	191	128	203	123	66	268	239	240	67	92	47	98	104	583	120	701	6846	2619	5962	140	74	302	104	42	281	50	29	128	181	450	45	1444	1158	1608	69	58	55
miR-210-5p	miR-210	3	1	0	0	2	2	180	328	93	59	55	110	70	122	76	124	139	124	49	46	65	51	64	98	1003	364	1900	8177	6486	20398	185	59	106	45	84	129	44	31	87	344	905	42	1157	12562	1405	511	1152	471
miR-219-3p	miR-219	38	65	24	52	35	17	380	357	162	170	160	178	218	340	281	14	13	10	9	15	14	3	4	4	9	2	6	37	47	54	18	6	4	4	3	20	8	2	5	1	24	0	13	19	22	32	0	19
miR-219-5p	miR-219	9	24	5	3	8	2	1	8	1	2	1	1	2	2	4	556	2896	1381	1348	340	309	305	619	545	516	238	175	571	1045	833	891	1354	2167	1282	767	1986	421	248	876	157	163	193	511	675	526	639	473	372
miR-2489-3p	miR-2489	0	0	1	2	1	1	19	26	10	13	12	18	8	11	4	15	30	9	12	4	7	15	2	7	44	14	7	45	114	37	17	20	18	13	14	9	11	9	13	24	27	5	26	112	36	60	110	49
miR-2494-5p	miR-2494	0	0	0	0	0	0	0	3	0	4	1	0	3	0	1	0	0	0	0	0	0	0	1	0	0	0	0	0	0	0	0	0	0	0	0	1	1	0	0	0	0	1	0	0	0	0	0	0
miR-2494-3p	miR-2494	0	0	0	0	0	0	0	0	0	2	0	0	0	0	0	1	1	1	6	0	0	0	2	0	0	3	1	2	4	1	1	0	2	0	0	2	0	1	2	1	0	0	1	3	1	0	2	0
miR-252-3p	miR-252	0	0	1	0	2	2	34	54	30	37	13	29	17	39	16	35	118	83	139	29	41	24	73	50	69	32	51	130	211	219	87	54	127	39	30	84	25	32	93	31	60	33	32	180	54	85	86	82
miR-252-5p	miR-252	772	629	248	286	954	170	10913	16406	4594	5402	5766	8443	6836	11164	6601	35789	37997	31861	40993	16140	11047	14643	31920	10595	32152	21573	35513	69994	82160	141277	65879	19441	37587	18306	14807	35345	12080	9277	23732	13093	22776	11587	17576	173051	21693	38960	54415	33449
miR-263a-5p	miR-263	30463	25838	18443	25157	22162	15701	1399540	904443	611460	1100300	899161	1242800	986837	1858870	890261	17596	56067	76491	59225	24102	19289	20368	50879	32142	39504	29774	120012	105732	46712	67422	39797	54675	111037	47388	21332	87344	25651	22944	65920	46300	41662	43024	12350	50243	16153	106181	87958	57802
miR-263a-3p	miR-263	321	296	320	332	394	306	609	806	248	374	418	467	554	897	462	390	275	205	130	55	111	105	105	148	312	127	282	387	727	556	75	117	208	90	75	185	86	270	748	119	219	105	163	570	307	1118	1582	1675
miR-263b-3p	miR-263	15	6	5	8	12	1	28	32	11	15	7	18	29	32	14	5	26	32	12	4	14	0	8	5	5	1	8	13	22	23	12	14	13	3	3	33	7	1	11	5	6	9	12	16	11	184	349	221
miR-263b-5p	miR-263	137	49	30	63	55	24	21490	16669	8556	12020	9613	11309	12990	17444	17042	10968	28337	35223	20945	5404	9111	5044	14097	7685	5343	3586	15131	54096	9303	34034	34612	18134	37776	18575	9645	41293	7576	4666	15227	3244	4260	4241	5470	4393	6590	63166	69875	45972
miR-274-3p	miR-274	0	0	0	0	0	0	0	0	0	0	0	0	0	0	0	0	0	0	0	0	0	0	0	0	0	0	0	1	1	5	0	0	0	0	0	0	0	1	0	1	0	0	1	1	2	0	0	0
miR-274-5p	miR-274	0	0	0	1	0	0	33	50	16	15	14	12	1	0	4	44	50	72	218	36	28	26	36	20	102	50	98	361	268	879	68	49	64	47	9	57	26	65	52	237	441	127	808	271	335	4	0	4
miR-275-3p	miR-275	240492	116756	193659	210431	186608	156123	381796	482179	161599	232689	274844	362658	291958	450310	231159	41390	28956	18199	39265	16931	6470	32840	15704	10029	71810	42548	43813	95814	119489	68225	9959	21407	21729	16792	21321	17974	12153	14751	15582	29165	42994	14135	24053	192489	20130	48932	67575	37195
miR-275-5p	miR-275	15	20	15	17	20	17	27413	29460	9514	9414	10208	14151	17556	31558	19342	2508	1502	1380	1225	704	254	1128	1280	972	3066	1551	3781	4266	5123	5856	224	531	1289	516	353	2454	757	580	2538	1755	2000	1208	959	5482	1839	405	395	288
miR-276a-3p	miR-276	5567	6956	2313	2622	11564	1912	6549660	5229280	3030940	3861230	3757750	5742610	3971300	7603260	3940870	98702	161966	123261	140616	46649	76758	93647	93438	113649	376466	163933	347322	760240	982423	665048	127577	76321	183911	75699	85579	153071	68365	53185	136684	128447	210165	90961	201768	701195	272777	233468	195994	283391
miR-276a-5p	miR-276	0	0	0	0	2	0	1	1	1	0	1	0	0	0	1	1	0	0	1	0	1	0	0	0	1	0	0	1	3	6	0	0	0	0	0	0	0	1	0	1	2	0	1	1	0	1	0	1
miR-276b-3p	miR-276	47	76	23	26	94	17	465408	379830	216720	216835	199188	312562	216258	400046	231215	1438	5219	4493	3757	1967	1890	1221	2273	2401	20007	5944	20822	88181	99750	90846	3714	1583	4403	1757	1519	4374	877	1031	3712	5256	12861	1325	19431	61738	44495	4960	5508	6317
miR-276b-5p	miR-276	0	0	0	0	2	0	1	1	1	0	1	0	0	0	1	1	0	0	1	0	1	0	0	0	1	0	0	1	3	6	0	0	0	0	0	0	0	1	0	1	2	0	1	1	0	1	0	1
miR-277-3p	miR-277	111	114	65	59	84	38	11950	21763	6126	12169	10642	8080	13929	12676	16333	1836	8329	2759	8298	2598	1760	1313	3406	1502	1355	726	1307	2327	1396	1856	2753	3147	4587	2384	869	3671	1599	1777	2238	1169	3391	1030	630	1018	498	822	759	466
miR-277-5p	miR-277	1073	657	377	856	733	279	1581	1523	554	1817	1478	746	1339	1056	2317	272	196	56	132	32	36	85	100	52	60	25	25	33	24	10	86	96	105	60	63	44	32	128	232	8	15	4	15	69	5	19	10	17
miR-278-3p	miR-278	3	6	3	1	4	1	44334	44940	21882	39878	49128	31508	34212	60268	26244	4131	10603	1910	8190	2864	4200	3519	5075	3263	13168	5453	6827	15531	22621	8962	8132	517	6989	3483	2948	5064	3159	3187	9156	1707	8498	60	4525	3601	5860	370	27	411
miR-278-5p	miR-278	181	175	103	239	195	135	25444	14078	11141	22813	16047	20431	15632	25373	16156	2070	1175	810	1818	549	281	530	724	273	1611	870	712	1694	2643	1308	393	519	946	543	199	655	755	1425	1772	1596	1525	603	934	1856	668	489	490	261
miR-279-3p	miR-279	8277	6633	5924	5898	9231	5792	99180	114445	50708	79000	60660	56788	66068	97280	61940	24864	84004	55550	52698	19812	29963	19030	34809	22944	38971	24004	2066	1563	110880	27558	11813	26992	59043	22845	22110	43048	13872	15675	32931	21323	40228	10507	30990	66529	43150	134241	98560	150903
miR-279-5p	miR-279	2	14	7	12	12	19	45	75	36	24	22	19	44	47	34	7	1	5	2	2	0	1	0	0	8	3	2	23	27	5	0	5	5	6	3	1	1	7	21	8	2	0	2	117	1	321	1367	23
miR-281-1-5p	miR-46	50	36	25	47	76	27	824	1157	365	991	876	821	821	1550	958	607	1744	1196	1686	644	732	679	1060	746	1540	1054	1581	1280	2328	1002	957	448	1288	584	540	1244	647	500	1428	780	1347	270	330	1384	368	543	114	496
miR-281-2-5p	miR-46	1040	1091	768	712	1011	592	16537	21680	6842	16834	16180	15649	14719	26435	16641	12717	27886	41722	35478	12454	7029	14633	21036	19842	30650	21183	35324	22054	36349	17461	7956	14827	32403	15075	11570	30980	10961	12754	35351	18706	16327	25493	4903	25557	6978	14304	14765	14548
miR-282-5p	miR-282	25	918	310	126	1493	369	3509	8329	1902	603	2767	480	2610	6859	1110	29235	30166	1256	31959	66262	15527	43147	19064	5895	633824	179076	60200	573254	1350530	81319	21101	1338	5593	10794	13034	4756	29896	45322	46885	44431	412657	796	253952	55768	391405	21865	865	21690
miR-282-3p	miR-282	69	78	53	53	108	57	1083	1804	599	460	790	1330	508	1510	957	1492	654	389	4265	3097	335	729	1259	705	11696	4948	7736	23382	24249	43389	556	442	661	386	167	386	869	1316	1338	6085	15599	999	8267	42571	10220	1429	203	988
miR-283-3p	miR-216	81	73	110	149	222	165	954	802	434	700	555	893	629	991	671	182	158	135	89	40	55	68	106	100	150	82	106	173	212	111	49	47	157	33	35	104	48	136	1066	55	69	79	36	183	45	585	1019	785
miR-283-5p	miR-216	123	60	66	79	93	69	134827	103250	55994	115190	99458	145768	91764	139108	87686	3545	8387	4897	8598	3498	1536	1788	5599	3419	7420	3575	3966	4777	8875	6336	3199	4409	7624	3679	2165	6183	1772	2411	4989	3427	3659	3526	1374	6782	1920	40504	35097	35445
miR-284-3p	miR-284	5	14	3	3	1	0	409	1080	342	330	309	335	380	516	466	863	3994	1273	3587	1242	613	521	1946	749	1793	270	851	948	1270	1128	1725	1156	2685	1328	798	969	655	729	1154	802	909	711	212	710	162	99	40	31
miR-284-5p	miR-284	61	88	28	30	32	13	21608	19809	11654	21589	19561	20114	22272	27277	26601	33	68	1295	657	223	11	20	227	236	611	159	375	145	442	17	27	450	357	758	109	96	3	184	1191	564	73	1063	28	614	13	191	57	16
miR-285-5p	miR-29	2	1	0	8	11	7	35	25	22	26	33	51	25	47	25	5	15	15	17	7	2	6	9	9	32	10	42	315	216	496	4	5	9	6	9	9	1	6	19	9	17	9	491	83	222	8	14	13
miR-285-3p	miR-29	1	1	0	0	0	0	3	3	0	0	1	1	0	1	1	6	27	17	25	11	5	0	12	10	19	1	16	69	52	250	10	2	20	12	8	16	9	2	23	6	23	12	266	60	99	3	2	2
miR-286-3p	miR-286	73725	43769	80890	79659	162416	108086	3363	4450	3630	3416	3194	2605	2353	3666	2481	3619	6733	2132	581	422	3048	626	1041	1788	719	431	50	349	705	318	4244	7502	7212	4114	4552	9872	1606	708	1803	373	501	970	137	536	132	233218	274246	197230
miR-286-5p	miR-286	20161	11521	21365	19640	22857	13304	1	2	6	1	1	1	1	1	3	5	11	3	1	1	3	0	2	0	0	1	1	1	3	3	6	5	6	4	8	3	1	1	2	1	1	0	1	0	0	1353	2022	1661
miR-2a-1-5p	miR-2	198	97	178	191	261	312	2445	3937	1338	1454	2162	2436	2093	3256	1961	359	475	328	425	173	123	124	278	196	554	206	367	1411	1241	1123	294	226	263	202	242	225	126	203	523	120	345	107	338	1062	483	1860	2579	2154
miR-2a-2-5p	miR-2	3380	1564	1860	1865	2740	1762	375	796	296	339	374	396	331	486	233	1011	2496	1896	2972	911	783	854	1647	601	1452	645	520	2284	2674	2712	2877	1635	1910	1409	1311	1211	460	678	1238	309	1134	322	1167	3482	1235	1964	3506	2589
miR-2b-1-5p	miR-2	36	33	82	86	67	121	31	67	13	13	22	24	36	46	38	58	124	140	51	29	13	21	56	47	136	67	197	415	622	501	12	43	88	41	19	114	12	36	120	83	136	53	99	576	208	1436	2571	1498
miR-2b-2-5p	miR-2	225	188	334	350	405	457	5631	9178	3042	3857	5238	6498	4955	7394	3750	1292	3426	4531	3663	1040	581	756	1989	1746	3840	1421	3170	12826	9786	9934	909	1502	3637	1686	1026	3119	624	1193	4321	1289	2854	1243	2435	8063	4416	15394	20340	19180
miR-3-5p	miR-3	22	46	41	28	58	45	0	0	0	0	0	0	0	0	0	0	0	0	1	0	0	0	0	0	0	0	0	0	0	0	0	0	0	2	0	0	0	0	0	0	0	0	0	0	0	3	3	2
miR-3-3p	miR-3	2743	3064	3805	3952	11931	6150	5	20	17	5	12	7	6	12	10	20	68	31	22	14	40	12	31	12	26	16	11	32	42	28	53	55	60	26	30	77	20	28	44	11	20	15	9	42	14	36159	30439	38124
miR-303-5p	miR-303	0	0	0	0	0	0	0	0	0	0	0	0	0	0	0	0	0	0	2	0	0	0	0	0	0	0	1	0	0	1	0	0	1	0	0	0	0	1	0	0	0	0	0	0	0	0	0	0
miR-303-3p	miR-303	0	0	0	0	0	0	0	1	0	1	1	1	1	0	0	5	3	1	7	8	2	5	0	1	11	4	2	5	4	3	2	3	3	1	2	2	1	8	1	2	12	2	2	6	3	0	0	0
miR-304-5p	miR-304	13	15	9	11	31	12	2343	5279	944	1526	2218	2420	2030	3465	2644	5159	9458	5967	16601	5537	1275	3781	5479	3022	10925	5349	5276	7225	10430	9728	2457	8311	9261	5772	1940	6823	3262	3210	4300	5082	8743	2906	2704	8102	4052	19664	23535	15324
miR-304-3p	miR-304	2	4	0	5	4	5	82	136	34	81	97	94	99	122	102	706	593	579	884	311	417	560	384	311	986	820	463	480	781	909	281	390	517	345	145	491	370	526	846	963	853	462	315	679	414	6441	972	7042
miR-305-5p	miR-305	877	1331	1170	1189	2214	1601	500736	476659	246799	249806	300812	463679	289831	548984	354382	4785	7227	8401	24653	10410	2821	2479	7885	5188	14979	7032	11124	32802	27736	26608	2000	10454	13910	10286	1804	6872	2786	5715	9816	22301	6295	20730	7237	60390	6804	4442	2411	2904
miR-305-3p	miR-305	4267	3850	4688	4416	5559	5166	30487	10683	7671	30355	4639	7669	23610	13350	19673	5263	3008	7968	4533	2171	1931	5049	6526	3852	8929	7645	9261	13693	10755	3821	997	2838	9289	3134	2001	3112	1287	4119	6086	3868	3006	4234	1725	10622	1482	1540	2398	1769
miR-306-3p	miR-306	28	8	23	42	75	31	5265	6681	2430	2482	3078	3394	3945	4361	3840	419	283	59	266	74	83	130	202	48	562	168	314	2287	1476	860	244	78	72	72	113	170	81	79	313	184	259	29	339	829	479	255	31	324
miR-306-5p	miR-306	368	210	291	172	393	279	28513	21207	39641	17407	14910	17410	13941	21385	12203	279	475	132	860	356	108	134	324	106	963	351	651	2347	1179	2902	568	425	308	260	212	189	99	186	136	192	688	112	510	961	486	2225	2059	1556
miR-307a-3p	miR-67	16	9	7	6	16	2	60	122	64	38	32	32	34	75	50	329	458	339	1236	601	180	89	287	67	278	126	750	2712	439	4865	1227	230	1240	576	75	1224	457	91	151	345	905	74	476	224	542	164	35	76
miR-307a-5p	miR-67	0	1	0	5	0	1	0	0	0	0	0	0	1	0	0	7	12	4	7	5	7	1	5	3	10	4	9	59	46	72	20	4	7	3	0	8	4	1	5	5	8	2	20	18	20	22	7	6
miR-307b-5p	miR-307as	0	0	0	0	0	0	0	0	0	0	0	0	0	0	0	0	0	1	0	0	1	0	0	0	0	0	0	0	0	1	0	1	0	0	0	0	0	0	0	0	2	0	0	2	1	0	1	0
miR-307b-3p	miR-307as	0	0	0	0	0	0	0	0	0	0	0	0	0	0	0	0	4	7	7	2	2	3	2	1	3	1	0	0	1	1	8	5	3	5	1	3	1	1	8	2	4	3	0	5	2	2	0	5
miR-308-3p	miR-308	716	1894	1626	1269	2570	1335	2	44	0	0	27	0	1	8	4	198	202	7	30	61	93	175	55	2	109	5	1	116	161	2	543	12	6	27	47	8	24	42	13	2	77	1	2	4	18	7	5	269
miR-308-5p	miR-308	54	72	75	23	81	49	2	14	12	10	9	13	5	3	1	138	291	102	313	75	36	110	133	80	215	93	71	128	234	172	95	98	136	96	79	102	47	81	218	40	146	40	92	290	85	303	361	283
miR-309-3p	miR-3	112	111	182	155	435	214	0	0	0	0	0	0	0	0	0	10	23	16	8	6	17	6	12	8	8	12	6	16	27	4	11	26	29	13	13	18	13	20	20	2	25	6	5	28	8	32035	40842	34449
miR-309-5p	miR-3	122	139	154	219	261	309	0	0	0	0	0	0	0	0	0	12	54	16	5	0	26	2	4	8	3	0	0	1	4	0	50	22	23	21	26	39	7	7	9	3	2	1	0	2	1	391	101	566
miR-310-5p	miR-310	179	60	124	190	173	132	64	64	10	14	25	14	29	55	91	3	4	4	7	4	1	0	4	5	8	6	7	2	3	2	0	4	7	3	4	3	4	0	9	9	3	7	0	1	0	28	35	16
miR-310-3p	miR-310	2328	4556	3628	2023	7809	3369	310	757	199	252	346	152	269	198	304	1291	1785	930	2446	857	613	710	1609	1225	1621	1069	1106	2504	715	1744	1746	1602	2776	824	1442	1737	1524	1192	1764	792	1868	1275	590	1935	961	55147	29994	47681
miR-311-5p	miR-310	975	2041	2709	2331	2386	2672	640	438	154	233	376	206	262	409	389	35	39	61	44	17	17	29	40	36	47	31	29	22	21	19	10	44	102	28	21	55	33	37	67	47	36	55	11	44	21	1078	1160	851
miR-311-3p	miR-310	5562	5268	5294	4026	11249	5346	6468	6144	2002	2932	5145	3078	3860	3678	4473	914	922	710	1442	540	342	373	1221	911	1316	826	868	2174	669	1611	1024	793	1484	474	999	991	909	748	1160	667	1191	1092	443	2603	816	39536	52782	41007
miR-312-3p	miR-312	43719	45637	68820	62677	59069	72111	4089	3177	1322	2342	3592	2215	2435	2659	2421	1085	1322	1178	1021	441	526	474	1105	918	953	637	728	1218	596	1161	1523	1033	1737	642	890	1633	857	585	1384	216	1008	383	289	1667	514	51120	80892	55394
miR-312-5p	miR-312	818	1104	1509	1052	761	1292	47	56	20	25	43	24	22	33	26	21	22	10	27	6	3	9	10	6	22	16	11	11	4	6	23	18	25	11	18	24	6	15	16	8	17	16	9	46	14	258	395	198
miR-313-3p	miR-310	60	87	76	46	328	115	33	84	14	23	34	14	12	18	17	55	40	32	79	35	22	36	38	51	153	88	98	207	55	148	62	58	68	25	51	62	64	62	70	69	112	78	39	185	65	4178	4641	3980
miR-313-5p	miR-310	6415	7916	5652	7162	19207	9107	39	45	7	20	41	8	17	14	17	44	13	0	14	10	16	30	7	6	45	30	2	16	8	0	23	12	4	15	40	9	17	17	14	12	30	0	12	3	7	732	63	882
miR-314-5p	miR-314	1	7	3	6	1	0	1599	1066	693	2284	1604	1213	1138	1718	2196	6	27	21	30	8	0	18	7	7	21	8	9	1	3	0	1	14	13	8	11	12	3	43	79	44	6	30	1	2	0	19	46	0
miR-314-3p	miR-314	24	26	5	14	35	11	14602	28920	7451	11375	17965	14556	9564	19116	23170	282903	468041	526628	768950	254096	214886	330384	280005	381359	618118	371266	248407	51792	143315	35329	208342	180631	520599	222128	145421	371728	253978	201118	553230	250314	302290	261524	25457	107922	15779	17872	7890	12002
miR-315-5p	miR-315	546	583	357	521	376	253	124564	96066	52640	66699	70208	78142	72019	102528	72714	6967	17206	15128	18118	7632	5326	3827	8876	6807	21356	10956	13965	20536	22907	14201	13326	10792	16429	8272	7296	15048	4653	4121	12277	9633	10708	7099	5539	32319	9545	124596	152967	132101
miR-315-3p	miR-315	0	0	0	1	2	0	6	12	3	3	9	3	2	0	15	28	68	47	147	57	24	26	60	37	98	46	32	49	146	61	41	29	63	34	33	45	17	39	64	37	68	23	48	191	71	824	947	999
miR-316-3p	miR-316	4249	2552	1620	4467	2401	1395	5022	5555	1757	2960	3624	3156	4086	6741	6431	285	366	370	394	167	91	157	233	205	371	306	404	197	537	243	117	219	310	159	184	346	162	213	540	119	286	133	95	252	173	1568	1619	1986
miR-316-5p	miR-316	5	44	14	22	45	6	2039	4025	1265	1636	1649	1567	1523	1883	1663	34318	91017	43569	96032	26535	26787	25207	29410	27139	33177	16333	13524	14355	21042	16552	65454	24732	70650	36087	14349	55111	25409	16110	49188	15782	27084	17667	6199	41558	5733	44105	41564	34993
miR-317-5p	miR-317	13	8	7	4	10	3	4368	6605	1699	5211	4632	3352	3975	4062	6146	639	3165	1905	2149	641	767	288	367	1301	2038	803	2049	1660	1083	1582	709	400	1863	666	400	2117	849	696	3049	1285	1449	1274	164	679	449	75	65	78
miR-317-3p	miR-317	53	41	20	11	32	16	12303	24422	5770	8499	9757	7944	9656	10858	11522	10433	54524	69947	92685	22679	17173	8060	51905	20159	48624	31355	36936	17079	36284	25220	31451	6727	65804	21377	5877	41902	11610	16008	62816	27504	38148	21236	7248	31369	10210	634	408	447
miR-318-5p	miR-318	0	0	0	0	0	0	0	0	0	0	0	0	0	0	0	0	0	0	1	0	0	0	0	0	0	0	0	1	0	1	0	0	0	0	0	0	0	0	0	0	0	0	0	1	0	1	0	0
miR-318-3p	miR-318	10	3	2	2	2	0	1472	794	633	834	654	577	270	505	216	28	39	37	63	10	16	42	46	50	504	295	293	369	638	477	22	17	51	36	22	31	23	20	74	120	106	15	65	450	145	461	70	173
miR-31a-5p	miR-31	14303	14497	6617	9705	9305	6117	393049	252864	170514	354322	268547	339495	268903	496267	304770	155160	217481	207503	170063	55598	85418	109014	149523	161556	138335	72007	151247	161921	215822	98942	123420	100097	199352	91702	89574	201626	106171	31952	191839	70681	64718	74369	42093	176680	53785	188108	263892	160939
miR-31a-3p	miR-31	4	6	2	3	3	1	126	193	69	70	113	127	105	135	144	5100	2643	3297	3797	700	1116	1795	1614	1667	2043	986	1183	1942	3285	2267	2339	1351	3472	1898	1071	2080	1375	957	2653	730	1353	774	702	2376	682	4711	4322	4503
miR-31b-3p	miR-31	0	3	1	1	4	3	0	0	0	0	0	1	0	0	0	46	66	21	57	33	14	33	22	14	57	28	30	13	53	13	23	27	30	22	13	23	18	13	35	12	29	6	11	37	3	35	19	20
miR-31b-5p	miR-31	3361	10589	6964	9539	7009	10363	44585	28370	17513	36870	28830	40184	22238	38658	17742	7907	20328	22964	18301	6788	6791	7511	13835	14682	18587	11260	23300	16603	23805	14083	7253	8438	22749	8499	5487	20815	6155	4172	28209	7644	9736	12181	3967	16192	7116	8846	9123	8898
miR-33-3p	miR-33	56	72	49	25	61	36	37	106	40	40	63	49	27	44	47	342	507	339	1090	334	104	112	480	138	250	114	139	299	306	417	427	234	489	255	74	408	190	280	342	150	266	169	116	462	137	341	321	309
miR-33-5p	miR-33	17137	11870	10010	9817	23218	11369	23580	40223	10917	24193	26359	27759	21409	29626	22060	31566	68851	88521	60941	16761	31843	17453	38333	48041	38230	20931	52954	36435	38365	34016	37220	14364	95301	27606	16724	63409	21389	18631	73631	18813	23745	47447	8647	27970	15595	11188	7434	13916
miR-34-5p	miR-34	563	241	181	129	125	60	30551	58138	15159	24373	22299	12338	25333	24719	46567	9086	62948	101016	86265	21157	11347	6976	55744	28583	43006	26175	58065	12013	13036	11549	18967	7012	74298	28068	3908	52189	8379	15720	113864	30667	28467	37694	2459	18783	3224	1645	1858	841
miR-34-3p	miR-34	14	28	7	8	23	5	1164	2719	717	1512	1374	899	1167	1156	1618	2720	15539	9164	11181	3401	3434	1790	4307	4312	11289	4588	6394	11533	4568	10850	4315	3172	9260	3755	2476	10495	5215	3570	8064	8201	6743	6674	1036	2520	2125	1016	1364	849
miR-375-3p	miR-375	5020	2846	1302	1683	1980	1123	156637	113627	68971	163611	124371	169670	130632	188625	119021	74177	136736	150125	143570	37795	60238	70556	75525	96988	206250	114869	185339	85502	105894	71767	111176	63589	194083	75879	52077	124334	52475	51870	88861	68843	90116	107379	14461	89859	21879	62682	73065	73974
miR-375-5p	miR-375	15	33	22	68	26	12	1612	1159	424	1949	1037	1171	819	1073	1388	64	61	130	101	50	17	34	92	50	95	68	91	52	73	38	14	82	99	76	25	75	18	80	102	79	40	69	16	57	15	1239	1286	1057
miR-4-3p	miR-4	36327	23084	45785	48436	77034	47626	252	446	784	220	193	144	161	291	154	555	1151	1117	208	45	955	118	190	360	129	85	105	195	143	93	1486	1247	1225	612	1063	1749	205	95	186	20	117	31	41	189	43	160910	206771	179436
miR-4-5p	miR-4	224	1418	1399	1754	1457	1939	1	0	0	1	0	0	0	0	0	14	17	14	2	0	4	1	3	2	3	2	2	4	1	7	68	17	13	12	13	25	8	3	1	0	2	3	0	3	2	1657	1828	1882
miR-5-5p	miR-5	670034	1764240	2405790	2945130	2566930	3814100	5267	4564	4039	4263	4343	3643	3383	4723	3793	1651	3306	3183	591	253	1634	274	567	1086	382	236	373	507	383	343	3026	3845	4331	1932	2473	5175	681	321	1025	219	225	515	109	345	149	406924	391538	415892
miR-5-3p	miR-5	1685	5402	3738	2445	16975	7663	11	17	7	6	6	5	5	4	7	211	496	251	118	45	201	32	69	77	42	31	15	62	43	39	575	681	470	251	184	348	72	44	51	17	25	36	10	38	12	19641	24714	14811
miR-6-1-5p	miR-6	10438	5869	9167	7620	8524	4512	1	0	0	1	1	1	4	0	2	0	2	0	0	1	0	0	1	1	0	0	0	1	0	0	0	0	0	0	0	1	0	1	0	0	0	0	0	0	0	33	53	40
miR-6-2-5p	miR-6	9342	5814	9713	7623	11742	5676	40	24	12	32	28	23	22	23	16	3	8	5	1	0	2	1	0	1	0	0	1	0	0	0	9	8	8	2	5	7	1	3	1	1	1	0	0	2	0	267	293	239
miR-6-3-5p	miR-6	207230	145443	245629	223452	188910	123606	2	0	2	4	3	6	6	1	4	4	4	5	0	1	4	0	1	3	0	1	1	4	1	1	4	3	3	1	1	10	0	2	5	0	1	0	1	2	0	108	231	96
miR-7-3p	miR-7	426	1533	864	709	7984	1908	91	127	49	89	47	123	58	106	62	443	394	256	283	181	225	145	237	326	1040	305	574	1238	2041	849	183	234	329	208	152	349	164	355	810	529	815	274	286	1966	440	5201	12808	6002
miR-7-5p	miR-7	1489	1777	2824	3518	4510	5910	339349	281516	169238	211501	193756	245605	182935	293424	190917	7677	23947	66122	30819	8740	4756	4319	18296	18868	50650	18136	27002	69131	82520	26298	14175	21529	37766	31475	9460	26012	3902	10435	55762	30084	12902	25300	10862	63098	13231	866732	692938	800719
miR-79-5p	miR-9	2	1	0	3	6	4	179	383	102	105	121	146	138	155	149	85	70	37	65	48	27	37	36	44	251	94	203	774	1032	941	20	42	34	27	19	42	34	52	126	105	253	31	137	581	242	370	583	268
miR-79-3p	miR-9	6748	7817	8078	5656	12012	9763	6	15	5	11	9	4	9	6	6	42	88	47	171	76	28	34	54	18	128	84	70	232	257	461	88	85	87	39	32	58	39	46	40	51	138	28	138	233	159	406	312	385
miR-8-5p	miR-8	13240	7187	4142	6698	10280	3208	111922	76231	35869	72635	65705	94310	82768	135940	101214	14571	15333	12798	15084	5732	6361	11076	15748	12483	18069	11922	17901	12997	14513	21864	8954	9980	20709	6419	10295	13230	7008	4833	19053	8034	12734	10142	4809	22134	7325	20283	39278	21997
miR-8-3p	miR-8	12236	10229	7785	9684	9144	5727	616321	1108520	270517	463056	562271	641753	517688	798861	557852	693078	1487430	1680750	1553700	564098	319726	655087	922739	1321130	1519450	704922	1700570	1309770	2160650	1150760	260044	564429	2063780	702633	679197	1530340	526237	603690	1831300	692493	695713	1171260	361205	1456470	620595	1397640	1334640	1804100
miR-87-5p	miR-87	22	6	5	4	6	4	278	194	130	203	160	137	155	203	154	53	212	147	89	11	65	39	52	60	33	13	14	15	16	15	110	94	155	72	46	194	44	18	69	16	25	30	7	29	5	256	374	199
miR-87-3p	miR-87	29	131	41	50	115	39	804	1611	504	623	657	633	560	732	619	645	3315	3103	2251	568	399	317	1362	870	667	368	276	548	916	372	752	2370	3356	2409	594	2342	403	592	1720	471	316	641	120	617	130	1799	1740	849
miR-927-3p	miR-927	23	6	4	4	11	0	1352	1001	658	1038	884	1039	953	1278	1101	78	402	336	230	51	96	34	112	77	91	45	36	147	128	185	154	153	286	146	83	238	51	55	134	52	66	42	72	119	72	112	103	112
miR-927-5p	miR-927	122	63	34	31	96	20	9516	7072	4346	7595	5895	6610	6449	7756	7133	1001	3486	1839	2263	550	953	529	1008	367	581	427	324	891	1026	1030	2961	1810	2773	1524	1153	2458	684	403	624	405	621	374	440	1078	555	675	586	497
miR-929-5p	miR-929	1	2	1	2	0	1	483	1173	203	80	157	103	84	149	101	1295	2097	251	1087	559	685	733	786	173	767	355	149	1187	987	361	1816	224	675	687	310	328	885	665	339	198	1857	45	232	144	325	208	13	405
miR-929-3p	miR-929	11	8	4	7	18	7	12	33	8	4	2	1	4	8	2	148	495	12	113	51	128	71	185	13	98	38	2	105	105	15	383	24	44	89	143	23	56	47	57	6	73	1	70	12	63	9	3	23
miR-92a-5p	miR-25	2566	3131	4410	5506	4741	6039	3047	4701	1379	2726	2729	2645	2274	2889	2393	175	517	474	535	168	197	79	411	202	396	359	850	1204	2129	1263	295	126	647	211	204	436	110	158	951	388	834	250	298	1586	553	2621	2423	3676
miR-92a-3p	miR-25	6038	7936	7495	5568	20711	9123	6717	12703	4481	5461	4514	4736	5186	6238	5769	10795	37655	30567	28421	11276	10911	5358	22005	13820	26670	22032	38737	38935	57237	33591	26354	18649	40550	11892	15690	33014	10005	11562	30114	18943	35991	24325	6705	64280	9618	140666	139826	143438
miR-92b-3p	miR-25	10729	7797	9177	7683	21612	9744	28034	49142	14188	19834	20580	20356	21316	29571	28146	10611	29819	31293	24120	10598	9530	5015	19378	15327	23184	15004	30839	28650	35170	24839	25122	14505	35130	9907	14746	30959	9610	6944	27817	18303	27199	22111	5496	49700	7963	92516	85911	99913
miR-92b-5p	miR-25	45	115	141	116	230	155	3	8	1	2	1	3	4	0	0	27	88	100	45	28	41	25	46	50	152	87	128	206	464	242	34	55	79	36	31	92	44	46	149	143	141	62	69	548	100	771	970	822
miR-932-3p	miR-932	155	76	69	85	49	19	179	153	85	88	112	129	117	175	116	117	412	397	177	64	160	61	147	94	113	58	148	208	191	310	245	113	239	126	100	386	58	45	156	88	98	67	88	258	132	81	125	89
miR-932-5p	miR-932	58	43	16	15	11	7	352	805	215	208	188	220	200	294	249	3941	11128	13471	7816	1889	3633	1777	4800	4216	4520	1863	4534	15093	11885	18884	9220	6908	15113	6744	4605	13233	2308	1532	7162	1810	2137	2367	5884	9533	7814	2786	2779	2670
miR-955-5p	miR-955	106	49	35	57	39	29	271	340	95	204	312	283	245	566	314	196	107	122	72	26	52	175	59	109	41	33	43	113	172	138	73	183	227	89	100	134	104	33	103	17	20	48	45	148	97	107	129	97
miR-955-3p	miR-955	5	3	5	6	13	3	40	23	13	17	19	31	12	44	17	34	6	12	9	2	6	7	3	8	1	3	0	13	20	14	11	25	14	10	15	8	12	5	6	3	3	4	3	23	10	19	16	27
miR-956-5p	miR-956	1	0	3	0	0	0	58	43	23	108	89	128	90	189	144	18	30	58	48	23	5	20	34	16	12	6	12	6	3	2	5	24	24	39	7	14	20	31	58	7	25	54	0	2	1	12	42	8
miR-956-3p	miR-956	13	5	3	2	7	3	29879	21940	22303	46439	32098	32417	24496	30522	24475	4117	14282	11712	17635	4001	3543	4814	7902	8735	5141	2176	2662	1285	2309	1206	3276	3104	10983	4562	2611	6820	3142	2341	9572	2665	3564	4843	859	1753	690	1381	1084	1352
miR-957-5p	miR-957	0	0	0	0	0	0	44	37	18	33	9	33	34	38	34	0	4	5	5	0	1	0	1	0	4	1	0	21	14	9	0	0	1	2	1	4	0	0	3	1	4	1	3	14	8	0	1	0
miR-957-3p	miR-957	48	29	17	11	14	6	3427	3771	1961	2072	2026	2211	2087	2963	2097	501	1427	1436	1510	374	442	151	856	412	235	118	232	865	699	1783	1170	893	2230	780	209	1478	368	181	670	309	239	403	616	646	723	119	37	28
miR-958-5p	miR-958	2818	3162	1501	2207	4135	1881	2367	3735	866	2756	1961	1529	2329	2397	2205	1246	1870	1183	1640	537	381	998	1437	892	913	313	999	441	510	417	436	935	1507	773	535	1059	837	642	2476	587	454	697	93	551	97	3130	4189	2202
miR-958-3p	miR-958	566	3564	815	436	6492	1105	2812	6130	1591	3888	2962	2184	3116	3103	3953	4722	9718	4756	13711	5819	3112	3049	3508	3122	5718	1933	1346	1698	2517	1119	4591	6258	8695	4869	2089	5299	2733	3252	3599	1553	3717	1996	574	1458	656	6251	6816	4520
miR-959-5p	miR-959	2	1	0	0	2	0	547	398	167	307	549	308	305	371	425	86	20	13	89	71	22	49	66	85	189	142	123	263	77	176	10	15	47	15	50	15	69	71	125	93	193	97	72	358	141	34	39	31
miR-959-3p	miR-959	4	10	4	4	1	2	866	649	234	373	614	248	439	510	562	84	12	14	89	66	20	40	60	65	150	99	106	129	51	153	10	13	54	18	55	16	58	67	136	108	176	99	82	160	140	26	35	34
miR-960-5p	miR-960	4	0	2	5	1	0	586	1023	227	320	497	250	361	381	468	107	35	22	198	123	29	108	112	103	341	163	135	433	131	258	24	59	58	32	95	21	102	89	130	154	279	117	166	398	210	89	84	76
miR-960-3p	miR-960	2	1	4	3	4	1	283	287	94	94	182	123	127	146	205	4	2	1	8	1	4	7	3	3	4	2	10	12	0	9	1	5	4	0	5	0	2	6	3	4	6	1	4	2	5	2	2	1
miR-961-3p	miR-961	1	0	0	0	0	0	358	576	98	146	315	139	210	240	295	55	19	9	62	30	13	52	54	41	122	69	58	180	53	100	5	20	44	21	50	7	29	45	45	56	83	45	44	198	83	20	33	21
miR-961-5p	miR-961	0	1	3	0	2	0	838	1038	330	387	761	337	588	629	725	28	13	7	64	32	10	30	27	51	140	44	47	117	38	93	11	9	32	12	26	5	37	46	76	43	93	56	60	150	94	12	20	24
miR-962-5p	miR-962	1	5	7	0	1	0	284	572	96	76	244	75	174	173	217	0	0	3	6	1	0	0	2	0	10	6	4	2	12	2	0	0	1	1	0	0	2	8	11	14	4	18	4	52	3	37	27	7
miR-962-3p	miR-962	0	3	0	0	0	0	0	6	2	1	0	1	6	4	0	3	6	5	31	16	5	13	18	12	36	17	3	15	13	22	1	7	18	2	7	1	14	12	22	22	31	20	8	42	13	2	11	2
miR-963-5p	miR-963	0	0	0	0	0	0	3	25	0	0	5	3	2	0	2	12	7	4	47	33	4	8	23	37	98	43	43	160	43	50	4	16	19	4	12	4	5	37	43	60	24	30	37	119	83	23	16	27
miR-963-3p	miR-963	0	0	4	0	0	0	445	354	109	26	39	9	672	887	833	2	1	1	2	7	0	2	2	1	4	1	0	5	1	3	1	2	3	1	3	1	5	3	2	1	4	3	4	6	1	1	1	0
miR-964-5p	miR-964	28	17	33	22	17	9	1116	1659	325	434	618	378	681	634	1013	60	31	21	101	43	21	43	62	73	250	174	175	238	112	203	5	18	66	20	47	20	35	52	107	75	260	73	89	243	133	87	89	135
miR-964-3p	miR-964	0	0	0	0	0	0	82	81	24	75	43	24	72	46	79	3	2	1	1	3	0	3	4	5	14	3	3	8	4	3	1	2	0	0	3	0	1	4	2	4	10	2	4	21	3	0	0	0
miR-965-3p	miR-965	30	161	53	67	293	114	56	115	34	92	48	26	28	44	44	531	326	37	510	462	75	536	131	94	1358	1168	789	305	820	290	241	149	99	253	113	71	117	263	103	155	395	6	239	295	181	657	33	392
miR-965-5p	miR-965	640	287	968	1094	1121	1292	9875	7703	4491	6783	6513	8159	7001	11147	7152	260	331	229	154	61	31	117	187	183	559	202	577	729	1113	669	16	114	266	97	81	269	70	183	806	307	199	152	117	867	276	2597	2696	2857
miR-967-5p	miR-967	24	9	20	14	40	36	67	57	24	48	43	49	53	81	28	0	0	1	4	0	1	0	3	0	0	0	0	1	3	7	5	3	1	1	0	2	0	0	2	0	0	0	2	0	2	8	11	9
miR-967-3p	miR-967	0	0	0	0	0	0	6	7	3	11	1	3	7	7	11	1	9	2	9	1	0	1	3	4	1	1	1	6	4	0	2	6	9	6	0	5	1	2	5	2	4	2	2	1	1	25	16	23
miR-968-5p	miR-968	49	81	51	152	139	114	0	0	2	0	0	0	0	0	0	5	30	79	32	5	13	8	8	15	15	1	14	33	26	39	10	54	32	25	25	41	8	11	40	6	8	9	11	36	17	57579	49384	73585
miR-968-3p	miR-968	31	40	16	89	197	69	0	0	5	0	0	0	0	0	0	1	1	0	0	0	0	0	0	0	0	0	0	0	0	0	0	0	0	1	0	0	0	1	0	0	0	0	0	0	0	507	1509	436
miR-969-3p	miR-969	365	178	103	79	125	70	96	84	42	20	33	14	11	10	20	34	85	42	34	9	38	53	21	42	69	74	41	25	34	22	47	49	70	18	50	56	19	24	43	42	49	24	3	28	12	38	66	63
miR-969-5p	miR-969	0	0	0	0	0	0	0	0	0	0	0	0	0	0	0	7	11	12	5	1	9	3	2	6	9	6	4	3	5	2	9	6	8	3	9	17	3	1	4	4	4	2	2	6	8	4	5	7
miR-970-5p	miR-970	23	22	31	36	19	19	709	606	286	272	269	268	475	910	931	15	12	39	13	8	1	1	12	13	41	14	25	27	104	13	1	35	20	16	1	26	1	29	199	69	11	23	11	99	7	134	224	62
miR-970-3p	miR-970	3841	2892	2314	2078	4427	1890	3630	4152	1630	2978	2484	3155	3084	4238	2852	6398	9331	13785	11615	3446	6193	4447	7592	8549	11700	8407	12653	16086	26378	15056	6921	6715	21801	6353	7734	14341	4211	3448	13158	3979	9470	4064	4292	19662	7166	12426	9259	14816
miR-971-5p	miR-971	0	0	0	0	1	0	2	0	0	0	0	0	0	0	0	2	30	18	9	3	2	1	8	5	7	2	3	10	28	5	3	8	19	8	8	20	3	3	8	2	3	4	2	19	2	4	6	3
miR-971-3p	miR-971	24	16	12	2	23	3	149	242	72	119	129	103	98	147	146	1142	1891	1522	1737	400	690	300	742	255	261	151	173	418	238	269	2743	2099	2463	1547	516	1890	584	284	408	179	336	233	94	154	91	302	198	142
miR-973-5p	miR-973	0	0	0	0	0	0	364	229	100	100	165	80	95	120	139	0	0	0	3	5	0	2	4	6	22	10	14	13	4	4	0	1	0	0	1	0	1	3	3	13	18	4	9	21	16	1	0	0
miR-973-3p	miR-973	0	0	0	0	0	0	120	166	38	42	106	42	78	76	79	6	2	0	4	6	0	1	4	4	23	22	13	21	10	27	0	1	1	3	3	0	9	6	6	7	23	3	8	56	7	0	0	0
miR-975-3p	miR-975	0	0	0	0	0	0	16	13	2	6	6	1	3	8	12	0	0	0	2	2	0	0	1	1	7	0	6	6	4	5	0	0	0	1	0	1	2	2	2	1	0	2	1	4	0	0	0	0
miR-975-5p	miR-975	0	0	0	0	0	0	181	367	69	76	122	52	97	118	121	11	2	2	26	20	1	5	6	3	10	8	14	37	17	48	0	9	16	2	4	1	16	15	13	20	32	14	19	38	25	1	3	2
miR-976-5p	miR-976	0	0	0	0	0	0	0	0	0	0	0	0	0	0	0	28	2	1	7	5	3	11	8	10	24	13	16	39	23	86	2	4	3	2	9	2	2	2	13	3	19	1	11	68	16	1	1	0
miR-976-3p	miR-976	0	0	0	0	0	0	675	918	257	237	393	194	366	270	392	90	30	31	283	170	20	95	146	159	479	258	272	749	246	484	8	49	99	20	91	29	143	113	217	180	258	190	253	581	488	10	6	12
miR-977-5p	miR-977	0	0	0	0	0	0	44	96	17	19	25	5	29	14	45	2	0	0	3	2	1	0	0	1	5	3	1	5	0	3	0	0	2	0	1	0	1	4	0	6	3	1	0	4	2	0	0	0
miR-977-3p	miR-977	0	1	0	0	0	0	0	1	2	0	1	0	2	0	3	25	10	3	54	44	5	28	37	37	148	77	35	67	51	64	4	17	24	2	29	7	15	29	41	29	85	27	43	133	52	1	2	0
miR-978-5p	miR-978	0	0	0	0	0	0	1	7	0	0	1	0	0	0	0	20	12	3	49	19	2	9	14	21	100	33	62	145	62	103	4	3	10	11	11	8	16	23	49	36	41	34	31	78	51	0	0	0
miR-978-3p	miR-978	0	0	0	0	0	0	27	32	9	6	10	6	7	8	11	59	21	15	114	63	6	31	71	66	212	116	99	164	85	119	2	20	49	13	39	22	58	66	91	86	84	58	49	186	83	5	3	2
miR-980-3p	miR-980	3	18	6	2	8	4	4	33	5	1	12	2	2	16	6	112	92	7	48	41	59	76	23	10	154	78	43	102	95	27	164	20	34	42	39	24	58	24	18	152	371	6	42	29	56	181	9	145
miR-980-5p	miR-980	9	24	8	24	8	8	693	802	143	385	228	281	249	313	337	27	24	46	61	17	1	19	30	16	311	107	187	22	58	14	0	22	14	30	28	8	2	65	86	226	106	40	10	164	11	566	1191	383
miR-981-5p	miR-981	17	16	12	28	113	39	2	1	1	5	2	3	2	2	3	27	48	48	15	8	28	11	9	15	29	12	37	87	55	95	20	22	15	18	13	43	4	7	40	19	40	13	18	70	40	74	165	73
miR-981-3p	miR-981	28	12	9	11	21	23	2099	4014	1159	1880	1925	1286	1411	1723	1669	3105	12730	6116	7237	2182	3049	1818	4388	2054	2494	1300	1005	3855	4040	2625	10540	5155	5598	4765	3546	6736	2088	1198	3901	1257	1435	1064	1619	2724	1340	2673	850	1295
miR-982-3p	miR-982	0	0	0	0	1	1	202	204	98	65	144	78	103	113	93	12	1	2	10	5	3	8	1	2	5	5	2	24	3	20	2	12	3	3	5	1	13	5	0	7	16	2	3	6	11	8	5	5
miR-982-5p	miR-982	64	109	82	121	76	133	4479	4154	1999	1793	3274	1805	2215	2319	2471	140	92	111	314	212	19	91	155	240	1105	702	463	652	444	330	37	230	292	156	178	148	131	279	472	465	419	391	238	860	433	242	428	274
miR-986-3p	miR-986	32	37	27	27	42	16	40	112	21	15	20	25	51	36	53	172	149	206	156	66	89	79	139	88	274	199	263	126	280	152	143	140	376	144	61	233	118	133	563	158	139	153	38	154	58	120	179	112
miR-986-5p	miR-986	2327	1399	1317	1480	2208	1494	96750	71009	41582	28717	28303	31879	27878	44374	23382	4661	7671	6716	7066	2665	2529	2812	4304	4735	13306	6432	12686	14503	18450	10797	7090	4772	10194	4633	4144	7578	2563	4154	11786	3016	5119	5157	2130	11338	3283	3355	4888	4026
miR-987-5p	miR-987	125	297	101	88	67	70	6041	4658	3010	4114	3792	3932	3020	3991	2912	130	875	3043	1380	335	84	96	668	506	640	333	378	857	1157	188	172	1273	1348	1481	296	690	60	269	1115	489	222	515	209	847	188	448	281	196
miR-987-3p	miR-987	2	0	1	0	0	0	27	41	11	40	21	12	18	24	21	10	45	26	12	5	9	5	14	20	17	6	17	14	20	9	14	15	31	12	9	40	5	4	24	7	6	9	7	24	6	14	12	17
miR-988-3p	miR-988	276	953	478	269	3727	593	1993	3701	765	887	1012	1060	1615	2079	2182	4938	13098	5675	10248	3524	3619	2928	5335	4239	6478	2972	5719	15487	9575	9813	9708	5480	9977	3643	4952	6360	2895	2316	5120	3914	4731	3430	2095	11933	2803	37682	31950	34479
miR-988-5p	miR-988	627	339	597	584	653	660	5829	4289	2748	4732	3714	5144	3609	5424	4138	142	231	212	253	85	64	76	173	136	279	95	293	993	799	918	123	58	203	97	68	175	65	81	369	108	177	105	229	796	340	521	620	657
miR-989-5p	miR-989	0	1	0	0	0	0	0	0	0	0	0	0	0	1	0	1	4	1	3	0	1	0	3	0	0	0	4	10	4	16	2	0	1	0	2	0	0	0	3	3	3	0	1	5	1	4	2	1
miR-989-3p	miR-989	206	12	13	3	12	9	940	456	318	963	343	1016	384	592	464	39	71	43	57	26	19	37	29	42	85	34	130	138	202	115	29	41	68	14	47	48	28	38	60	39	50	34	54	60	40	60	77	57
miR-991-5p	miR-991	0	0	0	0	10	3	2	4	0	1	1	0	1	0	1	0	4	0	4	2	0	1	0	0	1	2	0	1	0	0	1	0	0	0	0	0	0	1	0	0	1	0	1	1	0	1	1	1
miR-991-3p	miR-991	45	56	70	68	84	77	4389	3816	1703	2322	3309	1916	2246	2022	1664	469	223	193	595	247	90	261	358	424	823	445	455	1158	336	645	218	254	482	167	309	269	366	352	516	330	656	393	354	1727	635	291	318	376
miR-992-3p	miR-992	0	0	0	0	0	0	0	0	0	0	0	0	0	0	0	5	2	0	3	2	0	0	0	1	4	4	1	1	1	3	1	4	1	0	0	0	2	2	0	0	4	2	0	1	3	1	0	0
miR-992-5p	miR-992	1	0	0	0	3	0	0	0	0	0	0	0	0	0	0	2	3	3	4	2	0	2	8	6	22	8	10	8	4	2	0	4	5	1	5	1	2	9	8	5	5	2	3	7	6	2	5	4
miR-993-3p	miR-10	968	900	660	938	572	402	7629	7670	3759	4926	4058	5604	4544	5511	4835	692	3394	2142	1658	461	374	238	1110	589	938	702	722	1375	2020	1689	833	1576	2944	1228	901	2500	556	330	1210	592	809	484	553	1644	984	2226	1859	1555
miR-993-5p	miR-10	204	198	89	134	145	64	175	154	136	147	134	98	89	133	56	38	251	148	149	29	57	24	45	66	121	28	82	125	167	166	154	71	223	78	36	147	31	27	97	48	49	48	46	111	71	200	237	271
miR-994-3p	miR-994	0	0	0	0	0	0	5	8	6	2	0	2	0	2	0	0	1	0	0	0	0	0	0	0	0	3	3	0	0	2	0	0	0	0	0	0	2	0	0	0	0	0	0	0	0	1	0	0
miR-994-5p	miR-994	23	5	10	5	4	6	151	80	68	76	79	52	21	33	16	4	3	4	4	1	0	2	6	5	25	24	32	49	53	54	6	3	2	0	5	2	0	0	3	4	6	4	5	27	10	34	8	12
miR-995-3p	miR-995	31127	23508	23735	20164	43275	26776	795	1727	507	659	627	502	613	653	550	4821	13513	15265	13571	4513	6006	3385	9271	8939	18441	8983	15145	24580	25217	28179	8799	5516	18361	5291	5433	14511	3432	3304	18559	5498	9134	5810	5169	18394	11972	52851	48434	79575
miR-995-5p	miR-995	16	94	123	245	128	429	1066	826	472	628	452	425	484	772	642	8	10	2	8	5	3	1	5	4	26	6	10	31	22	20	5	3	7	3	3	7	0	6	9	4	8	0	9	16	7	40	1	26
miR-996-3p	miR-996	6113	8944	5756	5658	16246	6178	537	985	199	301	333	325	356	470	403	12980	29386	18742	29085	7229	10645	12583	16530	12570	37477	16013	18760	48446	61167	55914	20367	17010	24172	13918	12808	24613	7928	5284	19610	6551	18061	4643	19539	52307	23157	73261	97726	63504
miR-996-5p	miR-996	807	424	552	722	682	734	640	632	217	474	211	295	429	431	409	304	157	426	170	89	129	100	268	193	436	199	686	2020	872	1626	86	103	351	78	70	230	67	53	403	139	143	116	225	907	343	1337	1572	2152
miR-998-3p	miR-998	581	475	466	492	1757	671	5476	9323	2866	5972	5869	6424	6737	8544	6409	12505	23634	23808	22863	6640	10267	8512	10381	15239	52290	22946	39640	66660	62241	62939	18669	10676	29200	12433	11619	27130	9391	6718	28600	24018	27524	12299	12912	55663	27437	182168	150582	215740
miR-998-5p	miR-998	6100	2604	4370	4236	5209	4486	1159	938	648	1299	1251	1478	1103	1719	994	62	141	131	174	44	41	42	106	93	259	119	298	776	752	700	54	30	127	39	45	93	38	50	198	93	208	76	136	527	220	457	741	484
miR-999-3p	miR-999	896	611	524	633	913	704	215334	162413	94618	142592	131835	158625	115983	176562	130404	1599	6211	1837	3968	1065	749	1250	2263	901	3450	1333	1056	4774	4197	1595	5835	2505	1432	2155	2440	1154	622	1051	1045	666	1397	358	1354	4103	727	2063	1912	1304
miR-999-5p	miR-999	141	82	104	171	267	177	6	17	3	7	6	6	3	17	7	24	66	53	29	16	33	21	23	36	73	33	82	155	195	193	10	36	26	13	14	60	10	12	49	27	54	29	48	180	98	117	173	177
miR-9a-3p	miR-9	138	239	164	90	628	146	487	850	250	404	357	400	351	524	329	8980	14174	15635	12241	4977	7308	7540	7461	6864	17658	11508	8266	19831	48419	27498	14732	10075	18294	8622	8779	16967	5792	3943	9552	6348	12596	4337	11575	41603	18747	51365	57792	57181
miR-9a-5p	miR-9	6949	5904	5874	6599	7113	9182	2743270	2314840	1301890	1906250	1807970	2441810	1766030	2947390	1859720	154471	240867	190950	151815	61211	88731	124244	97072	150909	394912	170923	352610	606740	805220	540343	199702	123513	281720	123318	102240	222790	79898	60017	144981	137514	221999	103749	143344	819760	260081	488039	690687	600614
miR-9b-3p	miR-9	29	19	33	14	57	22	2719	3373	1750	1517	1483	1808	1934	2560	1766	53	76	62	123	69	34	38	52	20	124	90	110	291	399	450	59	43	63	43	33	60	37	29	44	72	167	22	126	261	193	580	509	580
miR-9b-5p	miR-9	356	274	408	338	579	447	556625	421799	250869	287103	275959	427584	294533	496212	264522	10291	12371	17035	20263	8551	2119	8967	6931	12581	69664	24204	65674	134986	144300	106587	2929	8816	20274	10257	4804	14667	5440	7596	20421	26466	27032	13454	28854	114199	61476	60540	73491	78045
miR-9c-3p	miR-9	199	282	167	153	479	224	2	12	4	2	4	1	1	3	6	6	18	4	36	27	12	8	10	2	21	7	11	44	44	77	18	16	9	12	5	14	6	5	10	6	35	1	16	19	26	120	2	114
miR-9c-5p	miR-9	5776	5209	4747	3719	8108	6252	515729	354820	218740	287550	257277	340125	288175	491025	286198	15253	22228	17790	23939	11595	8624	10830	14045	13885	76473	32001	45944	164428	203245	167890	21297	10376	21921	11497	10842	15538	7797	9020	21222	22660	53559	11998	51276	205713	71805	125533	198453	141615
miR-iab-4-3p	miR-iab-4	73	85	56	80	299	213	0	0	0	0	1	0	0	0	0	10	25	2	26	8	8	4	19	0	5	0	0	6	1	1	18	18	5	12	1	18	6	1	5	3	3	0	1	2	1	36	7	29
miR-iab-4-5p	miR-iab-4	1414	1123	1190	1769	2369	2607	934	899	465	548	521	778	483	767	522	52	124	37	90	31	36	36	42	20	51	15	14	31	25	18	74	88	67	51	38	43	19	10	26	4	21	10	25	43	12	334	350	248
miR-iab-8-3p	miR-iab-8	0	0	0	0	1	3	0	0	0	0	0	0	0	0	0	0	2	1	0	0	0	1	0	1	0	3	1	1	3	1	0	1	0	0	0	2	0	0	1	0	1	0	0	2	0	8	9	0
miR-iab-8-5p	miR-iab-8	2	10	1	9	4	9	4	9	1	2	6	2	0	7	4	119	228	98	342	96	110	85	120	26	73	50	23	139	119	105	202	165	179	172	41	177	77	50	93	70	137	25	61	51	106	542	411	462
[truncated: 27 more columns]

## Sheet: annotated miRNA
	p53m_IR_rep1	p53m_IR_rep2	p53m_IR_rep3	W1118_IR_rep1	W1118_IR_rep2	W1118_IR_rep3	e2f1_IR_rep1	e2f1_IR_rep2	e2f1_IR_rep3	p53_IR_rep1	p53_IR_rep2	p53_IR_rep3	wt_IR_rep1	wt_IR_rep2	wt_IR_rep3	e2f1-E_rep1	e2f1-E_rep2	e2f1-E_rep3	e2f1-L1_rep1	e2f1-L1_rep2	e2f1-L1_rep3	e2f1-L2_rep1	e2f1-L2_rep2	e2f1-L2_rep3	e2f1-L3_rep1	e2f1-L3_rep2	e2f1-L3_rep3	e2f1-P_rep1	e2f1-P_rep2	e2f1-P_rep3	p53-e2f1-E_rep1	p53-e2f1-E_rep2	p53-e2f1-E_rep3	p53-e2f1-L1_rep1	p53-e2f1-L1_rep2	p53-e2f1-L1_rep3	p53-e2f1-L2_rep1	p53-e2f1-L2_rep2	p53-e2f1-L2_rep3	p53-e2f1-L3_rep1	p53-e2f1-L3_rep2	p53-e2f1-L3_rep3	p53-e2f1-P_rep1	p53-e2f1-P_rep2	p53-e2f1-P_rep3	p53-E_rep1	p53-E_rep2	p53-E_rep3	p53-L1_rep1
bantam-3p	7849	12446	9643	9835	10395	9941	517092	632953	244528	323903	352710	387220	306785	381845	358931	70524	355737	229088	239981	77631	40055	51191	110463	130060	94420	40771	35681	62740	134911	71682	61557	149367	322166	148758	66531	263376	52162	49551	188463	33898	40545	48687	31500	110001	43425	284665	275392	266699	163654
bantam-5p	315	420	351	434	395	362	15247	21561	6809	9848	9864	9818	10321	14413	11597	4586	23728	15053	20889	4430	1840	3560	10196	4236	4915	2399	2773	5592	8908	6479	3246	6811	17153	8647	2613	10561	3063	3918	12917	3864	6736	3192	2914	10197	3359	37456	58796	29904	8168
let-7-3p	1	1	0	0	2	1	615	806	363	130	345	782	456	1100	231	1	0	1	2	7	0	4	4	9	215	37	254	2270	3049	2171	0	2	1	0	3	0	0	10	7	28	183	1	449	1573	694	11	17	10	4
let-7-5p	1131	460	480	1546	631	274	26846	23005	10027	5618	7052	21829	12388	39070	20764	73	67	109	129	226	134	196	96	358	6705	1127	10415	114296	106301	121967	38	69	114	43	284	52	43	179	165	777	5633	82	49682	64139	57533	224	351	213	205
miR-1-3p	1701110	947880	712000	998226	1317400	943032	3436730	2312700	1269340	3113970	2797580	3365980	2699190	4060290	2846830	149675	428727	421607	495073	200700	85706	104590	444063	270872	308944	187757	309438	195466	359021	240123	118694	160463	448081	155375	128460	348132	123403	121712	492388	150775	203816	222329	103622	311929	170528	586812	667350	748392	242358
miR-1-5p	12	41	10	10	139	25	0	2	0	1	0	0	0	4	0	57	24	10	54	28	21	17	12	9	22	14	7	23	22	24	11	33	17	25	6	29	37	51	20	10	35	15	9	9	13	123	214	119	66
miR-10-3p	66681	67150	76842	100225	70975	89486	823433	849574	362883	591262	590161	700082	612440	852532	704191	12578	56101	75592	52527	14397	4364	11107	28693	25713	34289	19449	34801	33300	42718	26370	6834	21005	68072	25347	13270	43580	8123	15621	48902	12333	13405	22369	6679	31960	12471	59428	44639	68875	42768
miR-10-5p	9371	3205	4298	5922	7677	4944	900253	618276	314174	775153	658624	627622	607357	858494	784479	46826	218523	135490	131982	35931	53108	39550	84021	106281	85802	35798	51555	65967	83805	55820	109979	69529	185299	60440	62839	132633	44399	35761	146681	32255	42687	89941	10080	73757	14955	276905	333738	345119	72710
miR-100-3p	1	0	1	0	0	0	72	116	51	17	34	112	51	115	39	0	0	2	0	0	2	2	0	2	26	12	71	447	582	771	0	0	1	0	1	0	0	1	7	10	40	0	158	298	417	1	10	3	0
miR-100-5p	0	0	4	0	0	0	6809	10517	3342	1828	3103	7114	3343	9775	2915	66	36	33	25	36	34	38	25	88	745	182	1586	10506	14666	22446	13	19	70	10	431	24	29	62	46	121	671	23	4735	9120	8154	72	132	66	60
miR-1000-3p	67	66	35	56	50	26	213	183	111	162	121	158	181	207	184	14	38	27	11	18	22	14	21	10	35	25	39	83	111	72	23	35	31	18	21	25	9	11	20	28	54	16	16	107	32	483	1411	438	90
miR-1000-5p	230	1076	151	197	1404	226	657	1074	374	446	427	363	418	439	380	11171	31165	25729	14946	4916	13872	4614	7549	11080	12638	5658	9824	19632	25244	21012	29456	15306	34909	14334	10345	33199	5782	3903	15449	5170	10228	6269	5730	22957	8506	63971	97140	74917	27476
miR-1001-3p	2	4	1	1	0	2	3	2	1	0	3	0	1	2	2	0	1	1	3	0	2	0	1	0	2	1	2	16	1	10	2	0	1	1	0	1	1	0	1	0	1	0	1	5	1	0	2	0	0
miR-1001-5p	1	12	4	3	4	1	87	144	50	49	67	64	75	119	79	101	250	125	145	32	101	29	110	38	73	34	61	385	208	416	623	94	189	117	96	143	35	23	68	22	41	20	93	314	66	18	9	16	240
miR-1002-3p	4	11	2	13	20	21	0	0	18	0	2	0	0	0	0	0	0	0	0	2	0	0	1	1	2	1	0	4	1	1	1	1	1	1	2	3	1	1	3	1	2	1	2	1	3	2606	3320	4003	142
miR-1002-5p	234	1040	767	9014	3921	5982	11	13	156	1	1	4	2	2	1	3	7	18	5	1	4	4	3	2	6	2	1	23	10	11	2	40	14	9	1	17	1	4	18	1	4	2	4	13	10	41911	56260	36559	2846
miR-1003-3p	116	502	289	109	1331	319	736	1524	406	525	538	710	809	1092	918	2524	1035	460	1646	808	487	500	1463	318	966	683	1788	2559	1553	8223	3290	1114	1742	832	311	1530	904	298	390	1380	1195	880	579	1400	793	5077	4329	4413	689
miR-1003-5p	0	0	0	0	1	1	1	1	0	0	0	0	0	0	0	0	0	0	0	0	0	0	0	0	0	0	0	0	1	0	1	0	0	0	0	2	0	0	0	0	0	0	0	0	0	0	1	0	1
miR-1004-3p	1	2	0	1	0	0	33	47	20	32	15	9	13	13	22	310	173	67	185	53	45	149	104	21	72	48	199	289	89	461	505	178	228	111	76	116	59	29	27	89	66	50	45	117	70	29	26	12	113
miR-1004-5p	0	0	0	5	3	2	147	104	86	0	0	0	89	95	53	9	48	45	30	8	18	9	20	10	8	7	10	8	7	7	2	20	48	10	0	32	9	2	16	0	0	13	0	2	0	0	0	0	0
miR-1005-3p	2	4	3	2	6	1	9	11	1	5	3	1	2	4	5	16	13	3	17	2	3	1	5	3	5	2	5	15	14	16	7	15	13	11	7	10	6	3	7	0	3	0	3	8	6	14	17	8	5
miR-1006-3p	21	44	30	11	50	44	1097	2009	532	871	1003	1048	901	1500	974	1011	2440	1515	3043	889	342	719	976	817	2305	865	604	1440	2993	711	640	1235	1542	1336	543	1063	686	840	1003	992	1036	738	500	2242	534	2279	2235	1306	1070
miR-1006-5p	0	0	0	0	0	0	0	2	0	0	0	4	1	0	1	0	1	1	0	0	0	0	0	0	1	0	0	0	0	1	0	0	0	0	0	0	0	0	2	0	0	0	0	1	0	1	0	0	1
miR-1007-3p	2	5	11	3	2	6	26	50	21	15	24	24	14	14	17	7	15	5	23	6	5	1	8	7	20	8	57	44	9	15	24	17	22	8	7	10	1	12	15	14	4	6	3	8	5	20	21	15	8
miR-1007-5p	0	0	0	0	0	0	27	17	11	17	6	11	5	11	13	0	0	2	0	0	0	1	0	0	1	1	3	0	0	0	0	0	0	0	0	0	0	0	0	2	0	1	0	0	0	0	0	0	1
miR-1008-3p	10	3	4	9	22	7	0	4	0	1	0	1	0	0	0	98	224	72	233	64	41	63	71	60	298	61	93	218	400	218	152	148	135	107	80	92	51	54	81	58	86	26	90	348	80	347	506	331	115
miR-1008-5p	2	0	2	0	13	4	406	500	203	122	168	192	184	305	229	3	21	18	10	9	14	3	11	18	51	16	26	64	139	57	3	7	10	4	8	9	6	9	17	20	53	7	26	101	48	98	206	132	28
miR-1009-3p	0	0	0	0	1	4	31	54	22	9	19	31	21	26	19	325	915	436	642	212	144	172	295	302	588	212	125	575	947	477	238	357	576	414	284	459	272	238	337	207	309	125	184	497	140	424	444	269	427
miR-1010-3p	155	593	301	504	1366	659	17185	26306	8118	6144	7212	11011	10959	21996	14775	567	2861	3417	2600	763	409	272	810	1303	6759	1139	3068	13979	14218	7839	1110	2494	3926	2353	804	2388	319	625	2607	3194	1378	1995	2273	14159	2324	16111	21767	15534	4538
miR-1010-5p	79	49	53	141	246	201	1413	1085	751	560	456	596	644	1304	931	26	35	15	12	15	19	11	5	15	79	36	62	93	183	158	8	16	23	8	22	22	4	10	44	18	71	10	55	132	82	626	830	611	47
miR-1011-3p	1	0	0	1	0	0	7	4	4	1	1	2	4	3	6	5	14	14	4	2	1	2	3	4	7	0	6	22	18	32	8	7	28	9	6	16	2	1	4	1	3	5	5	13	10	25	48	40	34
miR-1012-3p	41	154	72	62	198	104	2242	3872	1406	1813	915	1178	995	1549	942	346	1301	475	1900	1055	181	348	683	675	6029	1468	2869	4058	4917	2607	243	186	416	294	146	282	200	488	527	1011	1072	300	523	2671	348	1332	1067	875	572
miR-1012-5p	0	0	0	0	0	0	15	10	6	2	7	8	9	18	7	1	3	1	3	0	0	1	0	1	2	2	1	1	2	2	0	1	2	0	1	3	0	0	6	1	2	0	0	1	0	0	0	2	0
miR-1013-3p	44	18	21	21	37	32	2776	2053	1098	2692	2594	2931	1680	3068	1528	64	143	130	108	46	34	50	59	111	153	76	183	412	376	412	52	56	186	57	75	122	57	48	170	82	114	80	98	299	143	1151	1104	1546	168
miR-1014-3p	0	0	0	0	0	0	23	41	14	16	18	34	32	22	26	77	122	60	176	83	45	33	31	33	61	14	17	32	52	9	49	73	78	67	22	92	48	50	29	27	57	33	7	18	4	1	0	0	10
miR-1014-5p	0	0	0	0	0	0	4	5	3	3	2	4	5	1	1	0	1	2	1	0	0	0	0	0	1	0	0	0	0	0	0	0	1	0	0	0	0	1	0	0	1	0	0	0	0	0	0	0	1
miR-1015-3p	0	0	0	2	2	4	240	433	109	120	180	212	103	272	147	89	51	16	32	18	26	42	24	13	26	17	52	34	23	48	45	82	88	31	27	59	30	15	28	28	16	32	13	26	14	6	8	3	14
miR-1016-3p	0	3	0	2	2	0	10	25	4	3	0	4	2	4	6	25	53	30	44	22	16	11	31	16	12	11	12	31	20	55	62	39	55	20	16	49	26	9	17	16	30	15	12	25	24	8	5	26	5
miR-1016-5p	1	1	0	0	0	0	3	1	0	0	0	0	1	0	0	0	1	0	0	0	0	0	0	0	0	1	0	0	0	0	0	0	0	0	0	2	1	0	0	0	0	0	0	0	0	0	0	0	0
miR-1017-3p	11	1	5	4	3	1	108	164	87	63	62	90	63	89	92	55	119	73	130	43	49	15	70	26	30	19	33	156	79	136	132	93	153	73	26	175	58	31	50	40	27	29	41	33	54	40	17	17	85
miR-10404-3p	0	18	14	5	40	29	169	254	71	59	98	115	87	160	82	393	64	49	328	103	32	399	22	15	504	240	108	145	289	97	31	320	89	249	68	47	92	111	38	248	206	91	44	227	84	710	910	395	224
miR-10404-5p	84	195	161	225	479	270	10490	12274	4796	5211	7293	9565	5826	10502	4233	1451	1171	755	1334	737	465	1896	519	740	3563	2048	1566	2355	4015	1635	457	1286	996	839	1721	768	611	814	772	938	1383	707	719	3504	1146	3047	4172	3342	1702
miR-11-3p	1138	740	926	873	1351	1023	383110	454837	172321	362054	351166	403480	348226	479297	401181	14733	39877	13925	34347	10348	5645	12288	20647	10613	33278	16202	16647	37078	33299	27939	28522	18693	18316	14411	23494	13619	4791	10115	17203	4300	10343	5669	9409	42408	7411	24959	33023	29965	16302
miR-11-5p	61	27	74	65	113	87	6120	4766	2746	6310	5274	6835	6067	7837	6209	116	146	53	177	104	51	96	87	37	164	98	157	163	145	236	93	83	86	77	27	87	88	85	73	142	143	48	60	104	82	392	378	239	115
miR-11182	0	3	2	0	4	4	183	242	80	125	169	149	153	234	188	44	106	45	86	32	32	28	40	41	141	78	88	137	210	126	38	65	96	47	46	55	31	42	54	39	80	20	45	181	59	127	127	132	93
miR-12-3p	7	18	7	12	71	36	3	13	6	8	2	4	11	3	8	192	108	104	78	33	66	62	66	99	232	86	186	201	264	201	49	52	124	37	25	85	58	139	582	51	69	45	47	312	69	805	1302	1333	168
miR-12-5p	1039	1339	614	893	1213	677	3832	7979	1612	2714	3491	3981	3448	4930	3769	2997	6668	5025	10384	4764	1771	1721	3796	2156	3079	2694	1936	2121	3310	3113	1799	5678	5932	3837	927	8294	2054	3193	3303	2622	2359	3981	938	2469	901	23505	16970	17160	3295
miR-124-3p	6818	20846	8389	14677	14549	11614	81	299	34	40	142	24	62	105	40	25053	99858	2872	8698	11171	27662	10611	16463	1857	33306	10025	2844	79028	64007	5220	68196	2018	4507	12036	22457	5571	10928	6860	11283	1955	23646	645	5421	5326	16523	44735	3205	145322	5418
miR-124-5p	134	89	96	193	268	306	2243	1614	1091	1841	1295	1379	1327	1801	1316	41	116	86	61	40	25	25	70	40	214	79	176	310	698	368	16	33	32	27	19	123	30	52	124	150	247	55	85	736	170	6398	8422	5778	530
miR-125-3p	10	3	4	7	14	3	1085	802	556	270	441	1310	490	1358	388	0	1	2	4	4	2	5	0	14	205	41	332	2519	2590	3700	1	2	0	0	5	1	1	9	2	33	301	2	406	1601	918	7	5	19	2
miR-125-5p	2	3	1	2	7	1	1804	3094	1357	557	776	2133	892	2546	728	25	29	24	82	95	31	31	28	91	1075	331	2233	17867	15209	30346	15	39	24	16	55	24	20	64	41	231	1754	20	11344	9573	11242	36	71	40	43
miR-133-3p	63	96	37	59	86	17	1246	2552	2296	1272	1131	656	849	953	927	4593	17360	17223	11194	2679	8259	1506	5624	3868	1988	941	2541	8559	2940	7483	14659	10347	26001	7635	3574	18005	3470	1858	6189	1658	1538	3683	2405	1721	2019	3523	2353	1847	13183
miR-133-5p	10	22	7	9	16	4	7	24	9	3	7	6	6	7	11	126	322	660	153	53	349	60	137	124	92	45	155	191	249	248	201	234	391	158	111	504	100	66	283	72	83	86	64	140	126	362	467	359	623
miR-137-3p	173	132	49	67	108	27	942	1514	509	856	1077	1126	774	932	689	442	1365	1007	946	237	377	253	609	377	345	144	119	320	273	216	1278	1106	1354	756	672	1003	262	166	499	86	145	161	92	295	128	288	195	177	1611
miR-137-5p	2	2	1	1	0	0	73	79	18	42	37	22	32	33	24	17	100	142	44	11	34	3	25	32	26	10	36	48	63	43	25	41	85	37	12	95	9	18	61	7	29	16	20	39	26	65	92	82	154
miR-13a-3p	75	218	86	103	262	183	453	1101	392	330	324	429	307	408	349	9767	44409	39760	23772	5020	8804	4631	12276	14056	15420	6128	15441	33453	28701	29581	22394	13578	41697	18843	9221	34993	5818	4197	22223	5718	6717	6684	7971	27682	13771	122110	118785	144809	37843
miR-13a-5p	49	15	46	46	68	73	128	183	68	54	118	112	89	116	73	12	21	9	13	4	7	1	12	6	31	4	12	40	33	22	8	9	1	2	5	5	3	5	5	3	16	0	16	104	14	166	261	113	39
miR-13b-1-5p	0	23	30	22	28	44	663	1060	323	348	467	381	428	630	440	3	5	26	2	9	1	2	3	10	47	3	7	33	127	5	1	13	5	17	5	5	1	2	22	38	5	11	8	146	5	1315	2026	605	116
miR-13b-2-5p	15	7	19	18	32	26	322	633	162	217	269	237	249	360	183	535	751	1615	1104	260	100	349	299	671	1494	334	1612	2451	2650	1308	47	367	1098	712	230	1215	215	416	1848	1021	1104	691	525	1072	572	4361	6034	4063	2404
miR-13b-3p	2642	7695	4406	3683	10937	6673	19253	39773	17161	13618	15033	17920	12791	20481	14805	84934	220816	187631	174945	40840	45796	57993	75036	100089	166455	67756	171839	277474	284674	298831	112595	77432	234516	101210	57967	161202	48832	44144	155041	62006	71534	63451	59290	239213	94434	606226	569819	734026	201344
miR-14-3p	2680	2738	2154	1695	5037	1463	116753	243349	64061	144918	97182	88151	122284	137485	155201	133131	288800	90560	156479	82711	98630	123230	97945	111420	168621	93829	110062	50291	81464	47535	150854	97725	258054	114653	90792	166530	66949	64879	123683	51806	72011	41481	13281	75386	15216	98933	90649	90705	95927
miR-14-5p	19768	7802	4322	10826	11534	3999	14763	13829	6549	13849	8377	7419	11545	14569	15956	1698	801	382	399	317	200	255	595	449	102	238	185	228	524	204	543	639	1163	517	442	876	664	560	1682	93	123	134	154	520	92	2604	4455	1781	635
miR-184-3p	667833	281183	256567	267075	632181	247820	1602440	1020420	572482	1285870	999178	1070070	1125560	2034860	1405620	155966	127371	275913	178926	70134	50818	73678	124005	86848	125104	141416	136914	88180	189810	104500	147641	115662	274018	120463	102480	246739	86887	49589	248485	44790	165883	33329	49226	234621	61872	219164	431366	216334	141766
miR-184-5p	23	43	29	18	176	29	210	311	155	160	190	259	197	211	231	835	459	185	445	165	133	262	128	97	315	124	275	501	385	623	368	278	444	192	132	235	243	511	457	170	330	132	95	441	112	794	1204	776	353
miR-190-3p	67	286	71	90	469	87	104	239	96	74	112	107	109	168	100	54	117	47	111	43	21	17	43	17	53	21	18	72	136	66	33	47	89	42	30	60	20	49	58	20	53	28	31	106	34	379	735	370	81
miR-190-5p	1747	3300	2611	4016	1625	2474	16021	24932	9157	14980	14738	19561	11980	18760	8497	3604	10457	8900	12117	3979	973	1330	4278	2065	5549	2640	1919	3041	5228	1712	4207	11997	8640	10362	1787	6047	1292	3079	5723	5786	2793	7400	864	7993	662	38062	46663	21014	12871
miR-193-3p	0	4	1	1	8	2	0	0	0	0	0	0	0	0	0	12	16	27	21	5	6	4	12	14	28	11	25	97	52	110	19	17	33	13	5	20	4	0	22	12	11	11	157	27	65	329	281	445	32
miR-193-5p	6	1	1	1	0	2	7	11	0	3	8	5	4	0	7	1	4	5	6	0	1	0	2	0	5	1	1	7	11	7	5	6	6	3	1	1	1	2	3	3	2	0	15	4	4	39	41	41	8
miR-210-3p	3	6	1	0	0	0	261	341	140	106	97	191	128	203	123	66	268	239	240	67	92	47	98	104	583	120	701	6846	2619	5962	140	74	302	104	42	281	50	29	128	181	450	45	1444	1158	1608	69	58	55	97
miR-210-5p	3	1	0	0	2	2	180	328	93	59	55	110	70	122	76	124	139	124	49	46	65	51	64	98	1003	364	1900	8177	6486	20398	185	59	106	45	84	129	44	31	87	344	905	42	1157	12562	1405	511	1152	471	279
miR-219-3p	38	65	24	52	35	17	380	357	162	170	160	178	218	340	281	14	13	10	9	15	14	3	4	4	9	2	6	37	47	54	18	6	4	4	3	20	8	2	5	1	24	0	13	19	22	32	0	19	42
miR-219-5p	9	24	5	3	8	2	1	8	1	2	1	1	2	2	4	556	2896	1381	1348	340	309	305	619	545	516	238	175	571	1045	833	891	1354	2167	1282	767	1986	421	248	876	157	163	193	511	675	526	639	473	372	2497
miR-2279-3p	0	0	1	4	0	1	0	2	1	0	0	0	0	2	1	1	5	0	3	2	2	1	2	2	1	7	3	4	6	4	8	6	6	2	0	1	0	0	0	1	2	0	0	3	1	6	4	5	1
miR-2279-5p	11	6	7	7	11	9	174	320	91	100	132	121	137	191	133	17	53	57	61	23	18	24	14	36	51	28	31	30	94	23	34	38	58	25	22	46	10	12	43	13	22	22	3	56	24	68	90	92	24
miR-2280-3p	0	0	1	0	0	0	3	8	3	2	1	5	1	0	0	1	1	0	0	1	0	0	0	0	1	0	0	9	1	4	0	1	2	1	1	1	0	0	0	0	4	0	3	5	1	0	0	0	3
miR-2280-5p	0	0	0	0	0	0	0	0	0	0	2	1	0	0	0	5	6	4	5	4	2	1	0	6	16	6	31	33	41	27	3	2	6	3	3	6	2	1	0	7	25	1	20	52	19	6	6	1	13
miR-2281-3p	0	0	0	0	0	0	0	0	0	0	1	0	0	0	0	0	0	0	0	0	0	0	0	0	0	0	0	0	0	0	0	0	0	0	0	0	0	0	0	0	0	0	0	0	0	0	0	0	0
miR-2282-3p	0	0	0	0	2	0	8	17	5	13	11	11	5	23	20	1	5	4	4	1	3	0	0	1	0	1	1	4	7	0	3	3	4	1	3	5	3	0	3	2	1	1	0	1	4	13	22	21	1
miR-2283-3p	0	0	0	0	0	0	3	4	0	0	0	0	0	0	0	2	0	1	1	0	2	1	0	0	1	1	0	2	6	2	2	1	5	2	1	2	1	1	0	0	0	0	0	2	2	0	1	0	0
miR-2283-5p	0	0	0	0	0	0	0	0	0	0	0	0	0	0	0	0	0	0	0	0	0	0	0	1	0	0	0	0	0	1	0	0	0	0	0	0	0	0	0	0	0	0	0	0	0	0	0	0	0
miR-2489-3p	0	0	1	2	1	1	19	26	10	13	12	18	8	11	4	15	30	9	12	4	7	15	2	7	44	14	7	45	114	37	17	20	18	13	14	9	11	9	13	24	27	5	26	112	36	60	110	49	8
miR-2490-3p	0	0	0	0	0	0	0	0	0	1	0	0	0	0	0	2	0	0	1	0	0	0	0	0	0	0	0	1	0	1	5	2	0	1	0	1	0	0	1	0	0	1	1	0	0	4	9	6	1
miR-2490-5p	0	0	0	0	0	0	0	0	0	0	0	0	0	0	0	0	0	3	1	0	0	0	3	0	0	0	0	0	0	0	1	1	1	0	0	1	1	1	3	0	0	0	1	1	2	2	1	8	1
miR-2491-3p	6	3	2	1	7	1	1	0	0	0	1	0	1	0	0	6	13	2	5	21	13	4	11	3	2	5	1	3	1	3	11	9	11	6	5	11	7	13	8	1	4	1	1	0	0	1	0	2	5
miR-2491-5p	1	0	0	0	0	0	0	0	0	0	0	0	0	0	0	2	0	3	0	0	0	1	0	0	0	0	0	0	3	1	0	1	3	0	0	2	1	0	0	0	2	1	0	2	0	4	8	13	1
miR-2492-3p	0	0	0	0	0	0	0	0	0	0	0	0	0	0	0	0	0	0	0	0	0	0	0	0	0	0	0	0	0	0	0	0	0	0	0	0	0	0	0	0	0	0	0	0	0	1	0	0	0
miR-2492-5p	0	0	0	0	0	0	1	0	1	0	0	1	0	0	0	0	0	0	1	0	1	0	0	0	0	0	0	0	0	0	0	0	0	0	0	0	0	0	0	0	0	0	0	0	0	5	2	2	0
miR-2493-3p	0	1	0	0	0	0	0	3	0	0	0	0	2	1	0	0	1	3	1	1	2	1	0	1	0	1	1	1	1	2	1	3	1	2	0	1	0	0	2	0	0	0	0	0	0	12	10	10	2
miR-2493-5p	0	0	0	0	0	0	0	0	0	0	0	0	0	0	0	1	3	2	0	1	0	0	1	1	0	0	0	0	2	0	0	0	1	0	0	0	0	0	1	1	3	0	1	0	0	4	0	0	0
miR-2494-3p	0	0	0	0	0	0	0	0	0	2	0	0	0	0	0	1	1	1	6	0	0	0	2	0	0	3	1	2	4	1	1	0	2	0	0	2	0	1	2	1	0	0	1	3	1	0	2	0	0
miR-2494-5p	0	0	0	0	0	0	0	3	0	4	1	0	3	0	1	0	0	0	0	0	0	0	1	0	0	0	0	0	0	0	0	0	0	0	0	1	1	0	0	0	0	1	0	0	0	0	0	0	0
miR-2496-5p	0	0	0	0	0	0	0	0	0	0	0	0	0	0	0	0	0	0	0	0	0	0	0	0	0	0	0	0	0	0	0	0	0	0	0	0	0	0	1	0	0	1	0	0	0	4	4	0	0
miR-2497-3p	0	1	0	0	0	0	0	0	0	0	0	0	0	0	0	0	0	0	0	0	0	0	1	0	0	0	1	0	0	0	0	0	0	0	0	0	0	0	0	0	0	0	0	0	0	0	0	0	0
miR-2497-5p	0	0	0	0	0	0	0	0	0	0	0	0	0	0	0	1	0	0	2	0	0	0	0	0	2	0	1	0	10	0	0	0	0	0	0	0	0	2	4	1	1	1	0	1	1	2	14	2	3
miR-2498-3p	0	1	0	0	0	1	5	7	1	1	0	0	0	0	0	9	2	2	10	2	1	6	6	9	18	10	15	18	3	12	2	1	5	3	3	3	2	6	2	11	17	5	4	15	12	1	6	0	2
miR-2498-5p	0	1	3	1	2	1	18	92	18	10	38	12	16	24	41	2	1	0	0	2	0	0	0	1	4	0	1	3	1	2	0	2	2	0	0	2	4	2	1	4	7	2	1	3	2	1	4	0	1
miR-2499-3p	0	0	0	0	0	0	0	2	0	0	0	0	0	0	0	4	1	0	9	2	0	2	2	1	0	4	2	4	1	4	0	3	4	4	3	0	0	1	3	0	0	0	0	2	0	0	0	0	0
miR-2499-5p	0	0	0	0	0	0	1	1	0	1	1	0	0	0	1	3	0	0	1	0	0	1	2	1	1	1	1	0	1	5	0	0	0	0	0	0	0	2	0	0	0	1	0	1	0	0	0	0	0
miR-2500-3p	0	0	0	0	0	2	12	5	3	7	13	10	12	16	16	0	0	0	1	0	2	0	1	0	0	0	4	0	4	4	1	1	1	1	1	2	0	0	0	3	5	4	1	2	2	10	7	9	3
miR-2500-5p	3	40	10	9	25	21	0	0	0	0	0	0	0	1	0	0	0	1	0	0	0	0	0	0	0	0	0	1	0	0	0	0	0	0	0	0	0	0	0	0	0	0	1	0	0	2	1	1	0
miR-2501-3p	0	0	0	0	0	0	0	1	0	0	0	0	0	0	0	1	0	0	0	1	0	0	0	0	2	0	2	4	2	2	0	0	1	0	0	0	0	0	0	0	0	0	0	1	0	3	1	0	1
miR-2501-5p	0	0	0	0	1	1	22	18	10	16	16	24	15	30	19	2	1	2	1	0	0	7	1	4	4	3	2	0	1	4	2	3	7	3	4	2	2	0	4	0	3	2	1	5	1	5	1	1	1
miR-252-3p	0	0	1	0	2	2	34	54	30	37	13	29	17	39	16	35	118	83	139	29	41	24	73	50	69	32	51	130	211	219	87	54	127	39	30	84	25	32	93	31	60	33	32	180	54	85	86	82	30
miR-252-5p	772	629	248	286	954	170	10913	16406	4594	5402	5766	8443	6836	11164	6601	35789	37997	31861	40993	16140	11047	14643	31920	10595	32152	21573	35513	69994	82160	141277	65879	19441	37587	18306	14807	35345	12080	9277	23732	13093	22776	11587	17576	173051	21693	38960	54415	33449	35702
miR-2535b-3p	20	43	27	8	53	9	183	376	110	357	344	439	203	188	338	171	659	563	689	153	87	128	353	244	953	404	476	317	592	289	252	410	775	425	132	537	155	230	778	420	217	312	102	633	98	1785	2024	1223	841
miR-263a-3p	321	296	320	332	394	306	609	806	248	374	418	467	554	897	462	390	275	205	130	55	111	105	105	148	312	127	282	387	727	556	75	117	208	90	75	185	86	270	748	119	219	105	163	570	307	1118	1582	1675	360
miR-263a-5p	30463	25838	18443	25157	22162	15701	1399540	904443	611460	1100300	899161	1242800	986837	1858870	890261	17596	56067	76491	59225	24102	19289	20368	50879	32142	39504	29774	120012	105732	46712	67422	39797	54675	111037	47388	21332	87344	25651	22944	65920	46300	41662	43024	12350	50243	16153	106181	87958	57802	36647
miR-263b-3p	15	6	5	8	12	1	28	32	11	15	7	18	29	32	14	5	26	32	12	4	14	0	8	5	5	1	8	13	22	23	12	14	13	3	3	33	7	1	11	5	6	9	12	16	11	184	349	221	38
miR-263b-5p	137	49	30	63	55	24	21490	16669	8556	12020	9613	11309	12990	17444	17042	10968	28337	35223	20945	5404	9111	5044	14097	7685	5343	3586	15131	54096	9303	34034	34612	18134	37776	18575	9645	41293	7576	4666	15227	3244	4260	4241	5470	4393	6590	63166	69875	45972	14324
miR-274-3p	0	0	0	0	0	0	0	0	0	0	0	0	0	0	0	0	0	0	0	0	0	0	0	0	0	0	0	1	1	5	0	0	0	0	0	0	0	1	0	1	0	0	1	1	2	0	0	0	0
miR-274-5p	0	0	0	1	0	0	33	50	16	15	14	12	1	0	4	44	50	72	218	36	28	26	36	20	102	50	98	361	268	879	68	49	64	47	9	57	26	65	52	237	441	127	808	271	335	4	0	4	5
miR-275-3p	240492	116756	193659	210431	186608	156123	381796	482179	161599	232689	274844	362658	291958	450310	231159	41390	28956	18199	39265	16931	6470	32840	15704	10029	71810	42548	43813	95814	119489	68225	9959	21407	21729	16792	21321	17974	12153	14751	15582	29165	42994	14135	24053	192489	20130	48932	67575	37195	30389
miR-275-5p	15	20	15	17	20	17	27413	29460	9514	9414	10208	14151	17556	31558	19342	2508	1502	1380	1225	704	254	1128	1280	972	3066	1551	3781	4266	5123	5856	224	531	1289	516	353	2454	757	580	2538	1755	2000	1208	959	5482	1839	405	395	288	1650
miR-276a-3p	5567	6956	2313	2622	11564	1912	6549660	5229280	3030940	3861230	3757750	5742610	3971300	7603260	3940870	98702	161966	123261	140616	46649	76758	93647	93438	113649	376466	163933	347322	760240	982423	665048	127577	76321	183911	75699	85579	153071	68365	53185	136684	128447	210165	90961	201768	701195	272777	233468	195994	283391	131131
miR-276a-5p	0	0	0	0	2	0	1	1	1	0	1	0	0	0	1	1	0	0	1	0	1	0	0	0	1	0	0	1	3	6	0	0	0	0	0	0	0	1	0	1	2	0	1	1	0	1	0	1	0
miR-276b-3p	47	76	23	26	94	17	465408	379830	216720	216835	199188	312562	216258	400046	231215	1438	5219	4493	3757	1967	1890	1221	2273	2401	20007	5944	20822	88181	99750	90846	3714	1583	4403	1757	1519	4374	877	1031	3712	5256	12861	1325	19431	61738	44495	4960	5508	6317	2665
miR-276b-5p	0	0	0	0	2	0	1	1	1	0	1	0	0	0	1	1	0	0	1	0	1	0	0	0	1	0	0	1	3	6	0	0	0	0	0	0	0	1	0	1	2	0	1	1	0	1	0	1	0
miR-277-3p	111	114	65	59	84	38	11950	21763	6126	12169	10642	8080	13929	12676	16333	1836	8329	2759	8298	2598	1760	1313	3406	1502	1355	726	1307	2327	1396	1856	2753	3147	4587	2384	869	3671	1599	1777	2238	1169	3391	1030	630	1018	498	822	759	466	1793
miR-277-5p	1073	657	377	856	733	279	1581	1523	554	1817	1478	746	1339	1056	2317	272	196	56	132	32	36	85	100	52	60	25	25	33	24	10	86	96	105	60	63	44	32	128	232	8	15	4	15	69	5	19	10	17	66
miR-278-3p	3	6	3	1	4	1	44334	44940	21882	39878	49128	31508	34212	60268	26244	4131	10603	1910	8190	2864	4200	3519	5075	3263	13168	5453	6827	15531	22621	8962	8132	517	6989	3483	2948	5064	3159	3187	9156	1707	8498	60	4525	3601	5860	370	27	411	1138
miR-278-5p	181	175	103	239	195	135	25444	14078	11141	22813	16047	20431	15632	25373	16156	2070	1175	810	1818	549	281	530	724	273	1611	870	712	1694	2643	1308	393	519	946	543	199	655	755	1425	1772	1596	1525	603	934	1856	668	489	490	261	568
miR-279-3p	8277	6633	5924	5898	9231	5792	99180	114445	50708	79000	60660	56788	66068	97280	61940	24864	84004	55550	52698	19812	29963	19030	34809	22944	38971	24004	2066	1563	110880	27558	11813	26992	59043	22845	22110	43048	13872	15675	32931	21323	40228	10507	30990	66529	43150	134241	98560	150903	29688
miR-279-5p	2	14	7	12	12	19	45	75	36	24	22	19	44	47	34	7	1	5	2	2	0	1	0	0	8	3	2	23	27	5	0	5	5	6	3	1	1	7	21	8	2	0	2	117	1	321	1367	23	62
miR-281-1-5p	50	36	25	47	76	27	824	1157	365	991	876	821	821	1550	958	607	1744	1196	1686	644	732	679	1060	746	1540	1054	1581	1280	2328	1002	957	448	1288	584	540	1244	647	500	1428	780	1347	270	330	1384	368	543	114	496	631
miR-281-2-5p	1040	1091	768	712	1011	592	16537	21680	6842	16834	16180	15649	14719	26435	16641	12717	27886	41722	35478	12454	7029	14633	21036	19842	30650	21183	35324	22054	36349	17461	7956	14827	32403	15075	11570	30980	10961	12754	35351	18706	16327	25493	4903	25557	6978	14304	14765	14548	18363
miR-281-3p	12	12	19	4	10	3	33724	33616	15245	29236	30812	31478	30971	50172	35735	2345	6400	3094	6841	2185	1611	1857	2507	2182	4004	2224	2420	2427	3890	3385	3263	2375	4963	2610	1141	3693	1887	1887	3621	1795	2731	2283	826	2803	880	1861	1604	1479	2351
miR-282-3p	69	78	53	53	108	57	1083	1804	599	460	790	1330	508	1510	957	1492	654	389	4265	3097	335	729	1259	705	11696	4948	7736	23382	24249	43389	556	442	661	386	167	386	869	1316	1338	6085	15599	999	8267	42571	10220	1429	203	988	525
miR-282-5p	25	918	310	126	1493	369	3509	8329	1902	603	2767	480	2610	6859	1110	29235	30166	1256	31959	66262	15527	43147	19064	5895	633824	179076	60200	573254	1350530	81319	21101	1338	5593	10794	13034	4756	29896	45322	46885	44431	412657	796	253952	55768	391405	21865	865	21690	4660
miR-283-3p	81	73	110	149	222	165	954	802	434	700	555	893	629	991	671	182	158	135	89	40	55	68	106	100	150	82	106	173	212	111	49	47	157	33	35	104	48	136	1066	55	69	79	36	183	45	585	1019	785	148
miR-283-5p	123	60	66	79	93	69	134827	103250	55994	115190	99458	145768	91764	139108	87686	3545	8387	4897	8598	3498	1536	1788	5599	3419	7420	3575	3966	4777	8875	6336	3199	4409	7624	3679	2165	6183	1772	2411	4989	3427	3659	3526	1374	6782	1920	40504	35097	35445	7817
miR-284-3p	5	14	3	3	1	0	409	1080	342	330	309	335	380	516	466	863	3994	1273	3587	1242	613	521	1946	749	1793	270	851	948	1270	1128	1725	1156	2685	1328	798	969	655	729	1154	802	909	711	212	710	162	99	40	31	697
miR-284-5p	61	88	28	30	32	13	21608	19809	11654	21589	19561	20114	22272	27277	26601	33	68	1295	657	223	11	20	227	236	611	159	375	145	442	17	27	450	357	758	109	96	3	184	1191	564	73	1063	28	614	13	191	57	16	1519
miR-285-3p	1	1	0	0	0	0	3	3	0	0	1	1	0	1	1	6	27	17	25	11	5	0	12	10	19	1	16	69	52	250	10	2	20	12	8	16	9	2	23	6	23	12	266	60	99	3	2	2	3
miR-285-5p	2	1	0	8	11	7	35	25	22	26	33	51	25	47	25	5	15	15	17	7	2	6	9	9	32	10	42	315	216	496	4	5	9	6	9	9	1	6	19	9	17	9	491	83	222	8	14	13	5
miR-286-3p	73725	43769	80890	79659	162416	108086	3363	4450	3630	3416	3194	2605	2353	3666	2481	3619	6733	2132	581	422	3048	626	1041	1788	719	431	50	349	705	318	4244	7502	7212	4114	4552	9872	1606	708	1803	373	501	970	137	536	132	233218	274246	197230	29516
miR-286-5p	20161	11521	21365	19640	22857	13304	1	2	6	1	1	1	1	1	3	5	11	3	1	1	3	0	2	0	0	1	1	1	3	3	6	5	6	4	8	3	1	1	2	1	1	0	1	0	0	1353	2022	1661	82
miR-2a-1-5p	198	97	178	191	261	312	2445	3937	1338	1454	2162	2436	2093	3256	1961	359	475	328	425	173	123	124	278	196	554	206	367	1411	1241	1123	294	226	263	202	242	225	126	203	523	120	345	107	338	1062	483	1860	2579	2154	402
miR-2a-2-5p	3380	1564	1860	1865	2740	1762	375	796	296	339	374	396	331	486	233	1011	2496	1896	2972	911	783	854	1647	601	1452	645	520	2284	2674	2712	2877	1635	1910	1409	1311	1211	460	678	1238	309	1134	322	1167	3482	1235	1964	3506	2589	926
miR-2a-3p	1277	9820	2157	2139	12221	4559	6574	13734	3705	3810	4594	5334	4784	6421	5675	48012	194966	121076	170423	51915	33661	33003	79826	53381	90088	43150	52700	178582	270149	203809	64918	92850	156828	89424	45434	134298	42666	33527	101024	36705	42199	29828	79214	214164	93630	579095	474476	495134	134401
miR-2b-1-5p	36	33	82	86	67	121	31	67	13	13	22	24	36	46	38	58	124	140	51	29	13	21	56	47	136	67	197	415	622	501	12	43	88	41	19	114	12	36	120	83	136	53	99	576	208	1436	2571	1498	251
miR-2b-2-5p	225	188	334	350	405	457	5631	9178	3042	3857	5238	6498	4955	7394	3750	1292	3426	4531	3663	1040	581	756	1989	1746	3840	1421	3170	12826	9786	9934	909	1502	3637	1686	1026	3119	624	1193	4321	1289	2854	1243	2435	8063	4416	15394	20340	19180	3384
miR-2b-3p	1120	4479	1698	1699	7111	3036	8685	16467	5122	6356	6264	7093	6577	8262	6575	44175	110047	101431	109001	33871	27372	23264	57624	35961	63126	26488	60004	197126	169060	217681	91468	47273	101022	51223	33677	90152	26952	19733	70743	29212	30721	25282	57043	235926	71895	381501	375924	370910	91306
miR-2c-3p	22	25	9	10	49	11	481	559	183	222	298	358	340	473	332	499	2071	1569	1786	513	477	372	1281	668	698	404	467	1233	2146	1738	1172	657	1990	774	399	1647	364	291	1472	210	419	169	426	1692	651	1985	2142	2435	899
miR-2c-5p	56	151	259	363	149	459	889	663	557	478	474	696	401	857	362	5	18	12	15	7	1	1	6	6	20	9	5	39	43	23	13	43	16	14	11	13	3	8	10	25	11	9	7	43	8	332	497	114	66
miR-3-3p	2743	3064	3805	3952	11931	6150	5	20	17	5	12	7	6	12	10	20	68	31	22	14	40	12	31	12	26	16	11	32	42	28	53	55	60	26	30	77	20	28	44	11	20	15	9	42	14	36159	30439	38124	3299
miR-3-5p	22	46	41	28	58	45	0	0	0	0	0	0	0	0	0	0	0	0	1	0	0	0	0	0	0	0	0	0	0	0	0	0	0	2	0	0	0	0	0	0	0	0	0	0	0	3	3	2	0
miR-303-3p	0	0	0	0	0	0	0	1	0	1	1	1	1	0	0	5	3	1	7	8	2	5	0	1	11	4	2	5	4	3	2	3	3	1	2	2	1	8	1	2	12	2	2	6	3	0	0	0	3
miR-303-5p	0	0	0	0	0	0	0	0	0	0	0	0	0	0	0	0	0	0	2	0	0	0	0	0	0	0	1	0	0	1	0	0	1	0	0	0	0	1	0	0	0	0	0	0	0	0	0	0	0
miR-304-3p	2	4	0	5	4	5	82	136	34	81	97	94	99	122	102	706	593	579	884	311	417	560	384	311	986	820	463	480	781	909	281	390	517	345	145	491	370	526	846	963	853	462	315	679	414	6441	972	7042	536
miR-304-5p	13	15	9	11	31	12	2343	5279	944	1526	2218	2420	2030	3465	2644	5159	9458	5967	16601	5537	1275	3781	5479	3022	10925	5349	5276	7225	10430	9728	2457	8311	9261	5772	1940	6823	3262	3210	4300	5082	8743	2906	2704	8102	4052	19664	23535	15324	5638
miR-305-3p	4267	3850	4688	4416	5559	5166	30487	10683	7671	30355	4639	7669	23610	13350	19673	5263	3008	7968	4533	2171	1931	5049	6526	3852	8929	7645	9261	13693	10755	3821	997	2838	9289	3134	2001	3112	1287	4119	6086	3868	3006	4234	1725	10622	1482	1540	2398	1769	1824
miR-305-5p	877	1331	1170	1189	2214	1601	500736	476659	246799	249806	300812	463679	289831	548984	354382	4785	7227	8401	24653	10410	2821	2479	7885	5188	14979	7032	11124	32802	27736	26608	2000	10454	13910	10286	1804	6872	2786	5715	9816	22301	6295	20730	7237	60390	6804	4442	2411	2904	11803
miR-306-3p	28	8	23	42	75	31	5265	6681	2430	2482	3078	3394	3945	4361	3840	419	283	59	266	74	83	130	202	48	562	168	314	2287	1476	860	244	78	72	72	113	170	81	79	313	184	259	29	339	829	479	255	31	324	248
miR-306-5p	368	210	291	172	393	279	28513	21207	39641	17407	14910	17410	13941	21385	12203	279	475	132	860	356	108	134	324	106	963	351	651	2347	1179	2902	568	425	308	260	212	189	99	186	136	192	688	112	510	961	486	2225	2059	1556	389
miR-307a-3p	16	9	7	6	16	2	60	122	64	38	32	32	34	75	50	329	458	339	1236	601	180	89	287	67	278	126	750	2712	439	4865	1227	230	1240	576	75	1224	457	91	151	345	905	74	476	224	542	164	35	76	93
miR-307a-5p	0	1	0	5	0	1	0	0	0	0	0	0	1	0	0	7	12	4	7	5	7	1	5	3	10	4	9	59	46	72	20	4	7	3	0	8	4	1	5	5	8	2	20	18	20	22	7	6	3
miR-307b-3p	0	0	0	0	0	0	0	0	0	0	0	0	0	0	0	0	4	7	7	2	2	3	2	1	3	1	0	0	1	1	8	5	3	5	1	3	1	1	8	2	4	3	0	5	2	2	0	5	2
miR-307b-5p	0	0	0	0	0	0	0	0	0	0	0	0	0	0	0	0	0	1	0	0	1	0	0	0	0	0	0	0	0	1	0	1	0	0	0	0	0	0	0	0	2	0	0	2	1	0	1	0	1
miR-308-3p	716	1894	1626	1269	2570	1335	2	44	0	0	27	0	1	8	4	198	202	7	30	61	93	175	55	2	109	5	1	116	161	2	543	12	6	27	47	8	24	42	13	2	77	1	2	4	18	7	5	269	0
miR-308-5p	54	72	75	23	81	49	2	14	12	10	9	13	5	3	1	138	291	102	313	75	36	110	133	80	215	93	71	128	234	172	95	98	136	96	79	102	47	81	218	40	146	40	92	290	85	303	361	283	234
miR-309-3p	112	111	182	155	435	214	0	0	0	0	0	0	0	0	0	10	23	16	8	6	17	6	12	8	8	12	6	16	27	4	11	26	29	13	13	18	13	20	20	2	25	6	5	28	8	32035	40842	34449	2647
miR-309-5p	122	139	154	219	261	309	0	0	0	0	0	0	0	0	0	12	54	16	5	0	26	2	4	8	3	0	0	1	4	0	50	22	23	21	26	39	7	7	9	3	2	1	0	2	1	391	101	566	62
miR-310-3p	2328	4556	3628	2023	7809	3369	310	757	199	252	346	152	269	198	304	1291	1785	930	2446	857	613	710	1609	1225	1621	1069	1106	2504	715	1744	1746	1602	2776	824	1442	1737	1524	1192	1764	792	1868	1275	590	1935	961	55147	29994	47681	11553
miR-310-5p	179	60	124	190	173	132	64	64	10	14	25	14	29	55	91	3	4	4	7	4	1	0	4	5	8	6	7	2	3	2	0	4	7	3	4	3	4	0	9	9	3	7	0	1	0	28	35	16	7
miR-311-3p	5562	5268	5294	4026	11249	5346	6468	6144	2002	2932	5145	3078	3860	3678	4473	914	922	710	1442	540	342	373	1221	911	1316	826	868	2174	669	1611	1024	793	1484	474	999	991	909	748	1160	667	1191	1092	443	2603	816	39536	52782	41007	14073
miR-311-5p	975	2041	2709	2331	2386	2672	640	438	154	233	376	206	262	409	389	35	39	61	44	17	17	29	40	36	47	31	29	22	21	19	10	44	102	28	21	55	33	37	67	47	36	55	11	44	21	1078	1160	851	192
miR-312-3p	43719	45637	68820	62677	59069	72111	4089	3177	1322	2342	3592	2215	2435	2659	2421	1085	1322	1178	1021	441	526	474	1105	918	953	637	728	1218	596	1161	1523	1033	1737	642	890	1633	857	585	1384	216	1008	383	289	1667	514	51120	80892	55394	15644
miR-312-5p	818	1104	1509	1052	761	1292	47	56	20	25	43	24	22	33	26	21	22	10	27	6	3	9	10	6	22	16	11	11	4	6	23	18	25	11	18	24	6	15	16	8	17	16	9	46	14	258	395	198	219
miR-313-3p	60	87	76	46	328	115	33	84	14	23	34	14	12	18	17	55	40	32	79	35	22	36	38	51	153	88	98	207	55	148	62	58	68	25	51	62	64	62	70	69	112	78	39	185	65	4178	4641	3980	1201
miR-313-5p	6415	7916	5652	7162	19207	9107	39	45	7	20	41	8	17	14	17	44	13	0	14	10	16	30	7	6	45	30	2	16	8	0	23	12	4	15	40	9	17	17	14	12	30	0	12	3	7	732	63	882	81
miR-314-3p	24	26	5	14	35	11	14602	28920	7451	11375	17965	14556	9564	19116	23170	282903	468041	526628	768950	254096	214886	330384	280005	381359	618118	371266	248407	51792	143315	35329	208342	180631	520599	222128	145421	371728	253978	201118	553230	250314	302290	261524	25457	107922	15779	17872	7890	12002	118859
miR-314-5p	1	7	3	6	1	0	1599	1066	693	2284	1604	1213	1138	1718	2196	6	27	21	30	8	0	18	7	7	21	8	9	1	3	0	1	14	13	8	11	12	3	43	79	44	6	30	1	2	0	19	46	0	80
miR-315-3p	0	0	0	1	2	0	6	12	3	3	9	3	2	0	15	28	68	47	147	57	24	26	60	37	98	46	32	49	146	61	41	29	63	34	33	45	17	39	64	37	68	23	48	191	71	824	947	999	77
miR-315-5p	546	583	357	521	376	253	124564	96066	52640	66699	70208	78142	72019	102528	72714	6967	17206	15128	18118	7632	5326	3827	8876	6807	21356	10956	13965	20536	22907	14201	13326	10792	16429	8272	7296	15048	4653	4121	12277	9633	10708	7099	5539	32319	9545	124596	152967	132101	23602
miR-316-3p	4249	2552	1620	4467	2401	1395	5022	5555	1757	2960	3624	3156	4086	6741	6431	285	366	370	394	167	91	157	233	205	371	306	404	197	537	243	117	219	310	159	184	346	162	213	540	119	286	133	95	252	173	1568	1619	1986	487
miR-316-5p	5	44	14	22	45	6	2039	4025	1265	1636	1649	1567	1523	1883	1663	34318	91017	43569	96032	26535	26787	25207	29410	27139	33177	16333	13524	14355	21042	16552	65454	24732	70650	36087	14349	55111	25409	16110	49188	15782	27084	17667	6199	41558	5733	44105	41564	34993	29178
miR-317-3p	53	41	20	11	32	16	12303	24422	5770	8499	9757	7944	9656	10858	11522	10433	54524	69947	92685	22679	17173	8060	51905	20159	48624	31355	36936	17079	36284	25220	31451	6727	65804	21377	5877	41902	11610	16008	62816	27504	38148	21236	7248	31369	10210	634	408	447	3574
miR-317-5p	13	8	7	4	10	3	4368	6605	1699	5211	4632	3352	3975	4062	6146	639	3165	1905	2149	641	767	288	367	1301	2038	803	2049	1660	1083	1582	709	400	1863	666	400	2117	849	696	3049	1285	1449	1274	164	679	449	75	65	78	337
miR-318-3p	10	3	2	2	2	0	1472	794	633	834	654	577	270	505	216	28	39	37	63	10	16	42	46	50	504	295	293	369	638	477	22	17	51	36	22	31	23	20	74	120	106	15	65	450	145	461	70	173	4228
miR-318-5p	0	0	0	0	0	0	0	0	0	0	0	0	0	0	0	0	0	0	1	0	0	0	0	0	0	0	0	1	0	1	0	0	0	0	0	0	0	0	0	0	0	0	0	1	0	1	0	0	0
miR-31a-3p	4	6	2	3	3	1	126	193	69	70	113	127	105	135	144	5100	2643	3297	3797	700	1116	1795	1614	1667	2043	986	1183	1942	3285	2267	2339	1351	3472	1898	1071	2080	1375	957	2653	730	1353	774	702	2376	682	4711	4322	4503	2207
miR-31a-5p	14303	14497	6617	9705	9305	6117	393049	252864	170514	354322	268547	339495	268903	496267	304770	155160	217481	207503	170063	55598	85418	109014	149523	161556	138335	72007	151247	161921	215822	98942	123420	100097	199352	91702	89574	201626	106171	31952	191839	70681	64718	74369	42093	176680	53785	188108	263892	160939	115773
miR-31b-3p	0	3	1	1	4	3	0	0	0	0	0	1	0	0	0	46	66	21	57	33	14	33	22	14	57	28	30	13	53	13	23	27	30	22	13	23	18	13	35	12	29	6	11	37	3	35	19	20	34
miR-31b-5p	3361	10589	6964	9539	7009	10363	44585	28370	17513	36870	28830	40184	22238	38658	17742	7907	20328	22964	18301	6788	6791	7511	13835	14682	18587	11260	23300	16603	23805	14083	7253	8438	22749	8499	5487	20815	6155	4172	28209	7644	9736	12181	3967	16192	7116	8846	9123	8898	14655
miR-33-3p	56	72	49	25	61	36	37	106	40	40	63	49	27	44	47	342	507	339	1090	334	104	112	480	138	250	114	139	299	306	417	427	234	489	255	74	408	190	280	342	150	266	169	116	462	137	341	321	309	184
miR-33-5p	17137	11870	10010	9817	23218	11369	23580	40223	10917	24193	26359	27759	21409	29626	22060	31566	68851	88521	60941	16761	31843	17453	38333	48041	38230	20931	52954	36435	38365	34016	37220	14364	95301	27606	16724	63409	21389	18631	73631	18813	23745	47447	8647	27970	15595	11188	7434	13916	19226
miR-34-3p	14	28	7	8	23	5	1164	2719	717	1512	1374	899	1167	1156	1618	2720	15539	9164	11181	3401	3434	1790	4307	4312	11289	4588	6394	11533	4568	10850	4315	3172	9260	3755	2476	10495	5215	3570	8064	8201	6743	6674	1036	2520	2125	1016	1364	849	2105
miR-34-5p	563	241	181	129	125	60	30551	58138	15159	24373	22299	12338	25333	24719	46567	9086	62948	101016	86265	21157	11347	6976	55744	28583	43006	26175	58065	12013	13036	11549	18967	7012	74298	28068	3908	52189	8379	15720	113864	30667	28467	37694	2459	18783	3224	1645	1858	841	6222
miR-3641-3p	0	0	0	0	0	0	57	114	46	15	28	30	26	52	31	6	13	6	16	12	2	8	9	13	22	4	30	58	31	41	10	4	17	10	8	10	8	6	17	9	13	11	18	43	10	1	2	0	0
miR-3641-5p	0	0	0	0	0	0	6	7	3	3	1	3	2	8	3	6	0	1	9	1	2	8	2	1	3	6	5	6	17	3	1	1	9	3	2	5	3	2	14	10	10	1	2	12	2	0	0	1	0
miR-3642-3p	0	0	0	0	0	0	3	3	4	7	3	10	5	13	7	0	0	0	0	1	0	0	0	0	0	0	0	1	0	0	0	0	0	0	1	0	0	0	0	0	0	0	0	0	0	2	0	1	0
miR-3642-5p	1	0	1	2	6	3	0	0	0	3	0	2	3	0	1	0	0	1	1	1	0	1	1	1	0	0	1	0	0	0	2	0	1	0	0	0	0	0	0	0	0	1	0	0	0	0	1	0	0
miR-3643-3p	0	2	1	0	3	2	0	0	0	0	0	0	0	0	0	1	0	0	0	0	0	0	0	0	0	0	0	0	0	3	0	0	0	0	0	0	0	0	0	0	0	0	0	0	0	0	1	1	0
miR-3643-5p	0	0	0	0	0	0	0	0	0	0	0	0	0	0	0	0	0	0	0	1	1	0	1	0	0	0	0	0	0	0	0	0	0	0	0	0	0	0	0	0	0	0	0	0	0	1	0	0	0
miR-3644-3p	0	0	0	0	0	0	0	0	0	1	0	0	2	0	0	1	0	0	0	0	1	0	0	0	0	0	1	3	2	0	1	0	0	0	1	0	0	0	0	1	0	0	0	0	0	2	5	3	0
miR-3644-5p	0	0	0	0	0	0	0	0	0	0	0	0	0	0	0	0	0	0	0	0	0	0	0	0	0	0	0	0	0	1	0	0	0	0	1	0	0	0	1	0	0	0	0	0	0	0	2	0	0
miR-3645-3p	0	0	0	0	0	0	2	0	0	0	2	2	2	3	3	1	4	1	0	1	0	0	5	1	1	2	0	5	2	1	8	0	8	0	1	5	1	0	1	0	0	1	0	9	0	1	1	0	1
miR-3645-5p	0	0	0	1	0	0	5	6	4	16	6	9	14	15	10	0	1	0	2	0	0	0	0	0	0	0	0	0	0	0	1	0	1	0	0	2	1	0	1	0	1	0	0	2	0	2	1	0	0
miR-375-3p	5020	2846	1302	1683	1980	1123	156637	113627	68971	163611	124371	169670	130632	188625	119021	74177	136736	150125	143570	37795	60238	70556	75525	96988	206250	114869	185339	85502	105894	71767	111176	63589	194083	75879	52077	124334	52475	51870	88861	68843	90116	107379	14461	89859	21879	62682	73065	73974	56959
miR-375-5p	15	33	22	68	26	12	1612	1159	424	1949	1037	1171	819	1073	1388	64	61	130	101	50	17	34	92	50	95	68	91	52	73	38	14	82	99	76	25	75	18	80	102	79	40	69	16	57	15	1239	1286	1057	184
miR-4-3p	36327	23084	45785	48436	77034	47626	252	446	784	220	193	144	161	291	154	555	1151	1117	208	45	955	118	190	360	129	85	105	195	143	93	1486	1247	1225	612	1063	1749	205	95	186	20	117	31	41	189	43	160910	206771	179436	13167
miR-4-5p	224	1418	1399	1754	1457	1939	1	0	0	1	0	0	0	0	0	14	17	14	2	0	4	1	3	2	3	2	2	4	1	7	68	17	13	12	13	25	8	3	1	0	2	3	0	3	2	1657	1828	1882	413
miR-4908-3p	0	0	0	0	0	0	0	2	0	0	0	0	0	0	0	0	2	0	2	1	0	1	2	2	1	0	1	1	1	3	0	2	2	4	1	1	0	2	4	3	1	0	3	3	0	0	0	0	0
miR-4909-3p	0	2	1	0	0	2	159	89	50	131	141	133	66	134	105	0	18	6	9	1	4	1	2	6	16	5	4	11	6	5	2	0	0	1	0	2	1	4	0	6	18	4	1	14	0	10	16	8	8
miR-4910-5p	1	0	0	0	2	1	1	3	1	1	1	4	0	1	0	1	1	2	2	0	0	0	0	2	2	0	1	3	8	14	1	1	3	0	3	2	0	0	0	2	4	3	2	16	6	10	6	11	3
miR-4911-3p	0	0	0	0	2	0	136	149	48	4	16	6	0	12	7	27	34	33	33	11	19	17	11	29	41	26	44	58	52	61	32	31	68	13	18	45	21	11	35	36	44	30	8	69	23	14	14	12	3
miR-4912-5p	2	0	1	0	0	0	4	0	0	1	0	0	0	0	0	0	0	0	0	0	0	0	0	0	0	0	0	3	1	2	0	0	0	0	0	2	0	0	0	0	0	0	0	0	0	0	0	0	0
miR-4913-3p	0	0	0	1	0	2	1	1	0	0	1	0	0	0	2	3	2	2	2	0	2	3	6	2	5	4	0	4	4	9	3	1	5	3	1	1	0	2	2	3	4	5	1	6	3	4	1	5	1
miR-4914-5p	0	0	0	0	0	0	0	0	0	0	0	0	0	0	0	0	3	0	0	0	0	0	0	0	0	0	1	0	0	0	0	1	5	0	1	2	0	0	1	0	0	0	0	0	2	0	0	0	1
miR-4915-5p	0	2	3	11	6	9	7	8	5	0	0	1	4	5	0	0	1	0	1	0	0	0	2	0	3	1	1	2	6	0	0	0	0	0	0	1	0	1	0	1	1	0	0	1	0	0	1	1	1
miR-4916-3p	0	0	0	0	0	0	7	4	1	0	0	0	2	1	4	1	0	0	0	0	0	0	0	0	1	0	0	0	0	1	0	0	0	0	0	1	0	0	0	0	0	0	0	0	0	2	0	0	0
miR-4917-3p	3	3	8	4	9	9	0	1	0	0	0	2	0	0	0	0	0	0	0	0	0	0	0	0	0	0	0	0	0	0	0	1	0	0	0	0	0	0	0	0	0	0	0	0	0	5	13	9	5
miR-4918-5p	0	0	0	0	0	0	0	0	0	0	0	0	0	0	0	1	0	0	0	0	0	0	0	0	0	0	0	0	0	0	0	0	0	0	1	0	0	0	0	0	0	0	0	0	0	1	0	0	0
miR-4919-3p	11	14	7	9	28	1	878	920	291	511	492	505	510	990	677	116	182	67	183	58	60	55	75	65	52	59	34	38	29	36	155	128	269	136	63	73	54	95	121	35	72	104	6	28	13	44	35	37	47
miR-4919-5p	0	0	0	0	0	0	0	0	0	0	0	0	0	0	0	2	4	1	1	1	1	3	1	0	0	1	0	0	0	0	0	0	1	0	1	0	2	0	1	2	1	2	0	0	0	1	2	0	0
miR-4939-3p	2	0	0	0	0	0	0	0	0	1	0	0	0	0	0	0	0	0	0	0	0	0	0	0	0	0	0	0	0	0	0	0	0	0	0	0	0	0	0	0	0	0	0	0	0	0	0	0	0
miR-4940-3p	0	0	0	0	0	0	28	24	8	0	0	0	0	0	0	0	66	49	31	5	16	12	28	18	18	14	10	12	18	13	1	7	4	3	1	7	0	0	20	0	0	0	1	0	0	0	0	0	0
miR-4940-5p	0	1	0	0	0	0	48	37	13	0	2	2	0	4	1	1	21	25	11	3	4	5	6	4	5	4	4	9	9	8	0	2	0	0	0	2	0	0	5	1	0	1	2	0	1	0	0	0	1
miR-4941-3p	0	0	0	0	0	0	0	0	0	0	0	0	0	0	0	0	0	0	0	0	0	0	0	0	0	0	0	0	0	0	0	0	0	0	0	0	0	0	0	0	0	0	0	0	0	1	1	0	0
miR-4941-5p	0	0	0	0	0	0	0	1	0	0	0	0	1	2	0	0	0	1	0	0	0	0	0	0	0	0	0	0	0	0	2	0	0	0	0	0	1	0	0	0	0	0	0	0	0	11	5	10	3
miR-4942-3p	1	0	0	1	0	0	1	2	0	0	0	0	0	0	0	1	3	3	1	0	1	0	1	1	1	3	2	0	0	2	2	2	1	2	0	1	0	2	2	0	2	0	0	1	1	2	4	0	2
miR-4943-3p	0	0	1	0	0	0	0	0	0	2	6	8	5	3	5	0	1	1	3	0	1	1	2	0	0	0	0	0	2	2	3	1	3	1	0	3	1	1	2	0	0	0	0	0	0	0	0	0	0
miR-4943-5p	0	0	0	0	0	0	0	0	0	2	5	0	0	2	1	0	0	0	0	0	2	0	0	1	0	1	1	2	0	0	0	0	1	1	1	1	0	0	0	0	0	0	0	0	0	0	0	0	0
miR-4944-3p	7	2	6	3	2	0	4	4	0	2	0	4	0	2	4	1	1	0	0	0	0	0	0	0	0	0	0	0	0	0	0	0	0	0	0	0	1	0	0	0	0	0	0	0	0	7	3	1	1
miR-4944-5p	0	0	0	0	0	0	2	4	3	2	4	7	1	2	1	0	1	0	1	0	0	0	1	0	0	1	1	1	0	0	1	0	1	2	0	0	0	0	0	0	1	0	0	1	0	3	1	3	1
miR-4945-5p	0	0	0	0	0	0	0	1	0	0	0	0	1	0	0	0	3	4	9	0	1	2	2	3	0	0	6	5	5	4	0	0	3	3	0	2	0	1	2	2	0	0	2	2	3	0	0	0	0
miR-4946-5p	0	0	0	0	4	0	0	0	0	0	0	0	0	0	0	2	1	0	1	0	0	0	1	0	2	0	0	2	5	3	2	0	0	1	3	2	0	0	0	0	0	0	0	0	0	13	20	16	4
miR-4947-5p	0	0	0	0	0	0	0	0	0	0	0	0	1	2	0	1	0	2	0	0	0	0	0	0	1	1	0	2	3	1	0	6	2	1	0	0	0	0	0	0	1	1	0	3	0	1	2	5	4
miR-4948-3p	0	0	0	0	0	0	0	0	0	0	2	0	0	2	0	1	2	0	0	0	0	0	1	0	0	0	0	0	1	1	1	1	0	1	0	0	0	0	0	2	2	0	0	3	1	18	21	16	2
miR-4948-5p	1	1	1	2	4	7	0	0	0	1	1	1	1	5	4	0	0	0	0	0	0	0	0	1	0	0	0	1	2	0	0	1	0	0	0	0	0	0	0	0	2	0	1	0	0	4	2	2	0
miR-4949-3p	0	0	0	0	0	0	9	4	0	1	2	0	1	2	4	7	6	8	7	3	2	4	2	8	6	2	5	2	1	2	7	8	11	2	3	4	2	1	6	3	6	5	0	3	1	5	3	6	4
miR-4949-5p	0	0	0	0	0	0	2	7	2	1	8	0	2	2	0	7	21	9	13	7	8	6	11	9	3	2	12	10	11	7	12	4	15	6	6	11	6	5	13	4	7	0	0	3	2	8	1	8	2
miR-4950-3p	0	0	1	0	0	0	5	14	2	5	1	4	4	0	1	6	1	1	3	0	0	1	3	0	5	3	1	10	19	18	0	2	1	2	0	1	0	2	1	2	2	0	2	31	5	1	4	6	1
miR-4950-5p	0	0	0	0	0	0	0	0	0	0	0	0	0	0	0	3	2	1	1	1	1	1	1	2	7	9	4	6	15	2	0	1	2	0	4	2	3	2	3	2	7	3	1	13	2	0	1	0	0
miR-4951-3p	0	0	3	0	0	0	0	2	4	3	3	1	1	3	2	3	10	5	5	2	1	4	3	1	9	7	3	24	15	11	1	3	7	2	1	5	1	7	3	6	8	2	6	7	4	22	11	12	4
miR-4951-5p	1	0	0	0	0	1	238	150	84	206	130	177	184	335	197	7	18	10	10	3	5	5	9	9	24	16	17	32	24	30	12	6	22	12	5	22	6	2	18	13	19	7	5	24	8	42	47	46	12
miR-4952-3p	0	0	0	0	0	0	3	0	0	0	0	1	0	0	0	1	11	10	2	1	0	1	3	6	2	1	2	4	2	0	5	2	17	3	2	15	1	0	7	0	0	5	1	3	4	2	1	4	9
miR-4952-5p	0	0	0	0	0	0	0	0	0	0	0	0	1	0	0	0	8	1	4	1	0	0	2	0	3	1	1	6	2	0	7	1	1	2	2	3	2	0	2	2	3	0	1	0	4	2	0	1	0
miR-4953-3p	0	1	1	1	0	1	0	1	0	0	0	2	0	0	3	0	0	0	0	0	0	0	0	0	0	0	0	0	0	0	0	0	0	0	0	0	0	0	0	0	0	0	0	0	0	0	0	0	0
miR-4954-3p	0	0	0	0	0	0	0	0	0	0	0	0	0	0	0	0	0	0	0	0	0	0	0	0	0	0	0	0	0	1	0	0	0	0	0	0	0	0	0	0	0	0	0	0	0	1	0	0	0
miR-4954-5p	2	2	0	0	5	1	0	0	1	0	0	1	0	0	1	0	0	0	0	0	1	0	0	0	0	0	1	1	2	1	0	0	0	2	1	0	1	0	0	0	0	0	0	1	1	2	3	5	0
miR-4955-3p	0	0	0	0	0	0	10	4	6	4	7	10	4	3	3	0	1	0	0	0	0	0	0	0	0	0	2	2	0	0	0	0	0	0	0	0	0	0	1	0	0	0	0	0	0	0	0	0	1
miR-4955-5p	0	0	0	0	0	0	0	0	0	0	1	0	0	0	0	2	2	0	2	1	0	2	0	0	0	2	0	1	0	1	0	1	2	1	1	1	0	0	1	0	0	0	0	0	0	0	0	0	0
miR-4956-3p	9	3	6	10	10	10	3	1	1	0	2	1	7	4	3	0	0	0	0	1	0	0	0	2	0	0	1	2	2	0	0	0	0	0	0	0	0	0	0	1	0	0	0	2	0	5	0	4	0
miR-4956-5p	0	0	0	0	1	0	0	0	0	1	0	1	0	0	0	2	6	5	2	1	2	3	2	2	2	3	0	0	1	1	3	5	6	1	3	2	2	2	4	1	1	1	0	2	2	7	14	9	2
miR-4957-3p	0	0	0	0	1	0	0	0	0	0	0	0	0	0	0	3	1	0	2	1	2	4	2	0	2	0	0	2	1	2	1	0	2	2	0	1	0	1	0	1	3	0	2	0	2	42	3	27	1
miR-4957-5p	0	0	0	0	0	0	0	0	0	0	0	0	1	0	0	0	0	0	0	1	0	0	0	0	0	0	0	0	0	0	0	0	0	0	0	0	0	0	0	0	1	1	0	0	0	0	0	0	0
miR-4958-3p	0	0	0	0	0	0	0	0	0	0	0	0	0	0	0	0	0	0	0	0	0	0	0	0	0	0	0	0	0	0	1	0	0	0	0	0	0	0	0	0	0	0	0	0	0	0	0	0	0
miR-4958-5p	0	0	0	0	0	0	0	0	0	0	0	0	1	1	1	1	4	2	1	3	0	0	0	3	1	0	2	1	0	3	0	1	1	1	0	11	2	1	7	0	1	1	0	0	0	0	0	0	0
miR-4959-5p	0	0	0	0	0	0	0	0	0	0	0	0	0	0	0	1	0	0	1	0	0	0	0	1	0	1	1	5	0	3	2	1	2	1	0	1	0	0	0	1	1	0	0	0	1	1	1	1	4
miR-4960-3p	6	1	2	0	1	0	27	7	6	12	5	11	17	8	13	0	5	4	3	1	1	4	2	3	6	2	5	2	3	2	8	3	13	4	1	6	0	1	7	2	1	2	3	4	1	6	4	6	8
miR-4961-3p	0	0	0	0	0	0	0	3	0	0	0	0	2	0	5	0	1	1	3	0	0	2	0	1	0	0	0	3	3	1	0	0	1	1	1	1	1	1	0	0	0	1	4	1	1	6	5	2	2
miR-4961-5p	0	0	0	2	0	0	4	14	0	6	5	3	3	3	3	1	5	7	4	1	3	3	2	6	7	2	2	5	7	1	8	5	7	5	3	7	3	1	3	2	6	1	3	7	1	15	27	14	1
miR-4962-3p	1	0	0	0	0	1	3	8	3	5	4	3	3	11	6	0	1	0	0	0	0	1	0	0	0	0	0	0	3	0	0	0	0	0	0	0	0	1	3	0	0	0	0	2	2	1	1	1	1
miR-4962-5p	0	0	0	0	0	0	0	1	0	1	0	0	1	2	1	0	0	0	2	0	0	0	0	0	0	0	0	0	0	0	0	0	0	0	0	0	0	0	0	0	0	0	1	0	0	1	1	0	0
miR-4963-3p	3	1	0	0	0	0	68	24	26	46	21	42	53	78	45	1	7	6	8	0	2	4	2	1	7	5	9	5	21	16	7	4	9	2	2	8	1	1	6	1	5	2	2	8	5	22	17	18	4
miR-4964-3p	0	0	0	0	0	0	1	2	1	1	1	3	3	1	0	0	1	1	0	0	0	0	1	0	0	1	0	1	2	0	0	0	1	0	1	0	0	0	0	0	0	0	0	4	1	1	0	0	0
miR-4965-3p	0	0	0	0	0	0	0	0	0	0	0	0	0	0	0	0	0	0	0	0	0	0	1	0	0	0	0	0	1	0	0	0	0	0	0	0	0	0	0	0	0	0	0	0	0	1	0	1	0
miR-4965-5p	0	0	0	0	0	0	2	2	2	0	1	1	6	5	0	0	1	1	0	0	0	0	0	0	0	0	0	0	0	0	0	0	0	0	0	0	0	0	1	0	1	0	0	2	0	1	3	3	1
miR-4966-3p	0	0	0	0	0	1	130	402	287	62	100	35	35	70	107	5	0	0	10	3	0	2	0	3	16	3	3	18	6	13	1	0	0	1	2	0	3	1	3	5	6	1	3	8	5	0	0	0	0
miR-4966-5p	0	0	0	0	0	0	7	15	5	4	10	3	5	5	12	83	46	21	154	83	25	63	82	78	493	235	239	1052	483	235	10	35	49	22	90	18	80	97	100	137	357	62	123	433	168	8	7	8	17
miR-4967-3p	0	0	0	0	0	0	0	0	0	0	0	0	0	0	0	0	0	2	0	0	0	0	1	0	1	0	0	1	0	2	0	0	2	1	1	0	0	0	1	0	0	0	0	1	0	1	0	0	2
miR-4967-5p	0	0	0	0	0	0	0	0	2	0	0	0	0	1	2	0	0	0	0	0	0	0	0	0	0	0	0	0	0	0	0	0	0	0	0	0	0	0	0	0	0	1	0	0	0	0	0	0	0
miR-4968-3p	0	0	4	0	1	0	0	1	0	0	0	0	0	0	0	1	6	2	2	7	6	0	4	2	0	1	5	12	4	8	6	3	4	2	2	5	4	4	3	1	3	2	1	2	2	2	5	4	2
miR-4968-5p	0	0	0	0	0	0	0	0	0	0	0	0	0	0	0	2	3	13	16	6	5	3	13	11	5	5	9	11	24	8	11	10	9	4	1	12	2	6	26	4	6	7	3	16	10	22	17	15	3
miR-4969-3p	0	0	3	0	1	0	2	1	0	1	0	1	1	9	3	2	3	0	3	0	0	0	1	1	3	0	1	14	11	14	0	1	1	0	0	1	0	0	3	1	8	1	3	7	11	29	12	45	2
miR-4969-5p	6	10	4	16	23	18	274	166	132	88	135	217	153	366	142	0	6	11	2	6	1	0	4	0	8	3	2	19	25	17	3	9	5	8	0	3	1	1	2	8	3	6	3	22	8	96	115	54	20
miR-4970-5p	0	0	0	0	0	0	0	0	0	0	0	0	0	0	0	0	1	0	0	0	0	0	0	0	0	0	0	0	0	0	0	0	0	0	0	0	0	0	0	0	0	0	0	0	0	2	0	0	0
miR-4971-5p	1	0	0	0	5	0	0	0	0	0	0	0	0	0	0	0	0	0	0	0	1	0	0	0	1	0	2	0	0	0	1	0	0	0	0	0	0	0	0	1	0	0	0	0	0	6	2	4	3
miR-4972-3p	0	0	0	0	0	0	0	0	0	1	0	1	1	0	0	0	1	0	0	0	0	0	0	0	0	0	0	1	0	0	0	0	0	0	1	0	0	0	0	0	0	0	0	0	0	0	0	0	1
miR-4972-5p	0	0	0	0	0	0	1	0	2	0	3	4	1	0	2	0	1	0	1	0	0	0	0	0	0	0	0	1	1	1	0	0	0	0	0	1	0	0	0	0	0	0	0	1	0	1	2	0	1
miR-4973-3p	0	0	0	0	0	0	0	0	0	0	0	0	0	0	0	0	0	0	0	0	0	0	1	0	0	0	0	0	0	0	1	0	0	0	1	0	0	0	0	0	0	0	0	0	0	0	0	0	0
miR-4973-5p	2	0	1	0	0	2	1	4	1	3	4	3	2	6	0	0	0	0	0	0	0	0	0	0	0	0	0	0	1	0	0	0	0	0	0	1	0	0	0	0	0	0	0	0	0	1	1	1	0
miR-4974-3p	0	0	0	1	0	0	0	0	1	0	1	2	1	1	0	0	1	0	3	0	0	0	0	1	0	0	0	0	1	0	0	0	0	0	0	1	1	0	0	0	0	0	0	0	0	0	0	1	0
miR-4974-5p	0	0	0	1	2	0	1	1	0	0	0	0	0	0	0	0	0	0	0	0	0	0	0	0	0	0	0	0	0	0	0	0	0	0	0	0	0	0	0	1	2	0	0	0	0	3	3	1	0
miR-4975-5p	0	0	0	0	0	0	84	70	45	29	40	41	28	41	18	0	7	6	6	1	0	5	2	4	13	7	4	8	9	6	1	0	8	3	2	7	3	1	4	1	4	2	1	7	1	0	0	0	1
miR-4976-3p	0	0	0	0	0	0	0	0	0	0	0	0	0	0	0	0	0	1	0	1	0	0	0	0	0	0	0	0	0	0	0	0	0	0	0	0	0	0	0	0	1	1	0	1	1	0	0	0	0
miR-4976-5p	0	0	0	0	0	0	4	7	0	0	3	0	0	0	1	6	13	1	14	6	2	4	26	0	19	12	0	30	31	0	18	1	0	4	1	4	5	9	13	7	29	0	8	3	26	1	0	3	0
miR-4977-3p	0	0	0	0	0	0	0	2	0	1	2	0	0	0	0	11	24	19	13	7	3	8	13	10	11	6	9	10	18	5	25	8	24	9	11	21	12	6	13	7	11	4	1	18	5	67	113	68	35
miR-4977-5p	0	0	0	0	0	0	0	0	0	0	0	0	0	0	0	0	0	0	0	0	0	0	0	0	0	0	0	1	0	0	0	0	0	0	0	0	0	0	0	0	0	0	0	0	0	0	0	1	0
miR-4978-5p	0	0	0	0	0	0	0	0	0	0	0	0	0	0	1	0	0	0	0	0	0	0	0	0	0	0	0	0	0	0	0	0	0	0	0	1	0	0	0	0	0	0	0	0	1	0	0	0	0
miR-4979-3p	0	0	0	0	0	0	0	0	0	0	0	0	0	0	0	0	1	0	0	0	0	0	0	0	0	0	0	1	0	0	0	0	0	1	0	0	0	0	0	0	0	0	0	0	0	0	0	2	0
miR-4979-5p	0	0	0	0	0	0	0	0	0	0	0	0	0	0	0	0	0	0	1	0	0	0	0	0	0	0	0	0	0	0	0	0	0	0	0	0	0	0	0	0	0	0	0	0	0	0	0	0	0
miR-4980-3p	0	0	0	0	0	0	0	1	0	0	0	0	0	0	0	1	3	0	1	0	0	0	1	0	0	0	1	1	0	0	0	0	1	0	0	0	0	0	0	0	0	0	0	0	0	0	0	0	0
miR-4981-3p	0	0	0	0	0	0	0	0	0	0	0	0	0	0	2	1	8	15	10	2	6	0	6	5	1	3	2	2	2	0	4	5	9	5	1	13	7	3	10	2	3	0	1	3	2	0	2	1	1
miR-4982-3p	0	0	0	0	0	0	0	0	0	0	0	0	0	0	0	0	0	0	0	0	0	0	1	0	0	0	1	0	0	0	0	0	0	1	1	0	0	0	0	0	0	0	0	0	1	0	0	0	1
miR-4983-3p	0	0	0	0	0	0	0	0	0	0	0	0	0	0	0	0	0	0	0	0	0	0	0	0	0	0	0	2	5	1	0	0	0	0	0	0	0	0	0	0	0	0	1	1	1	0	0	0	0
miR-4983-5p	0	0	0	0	0	0	0	0	0	0	0	0	0	0	0	0	0	0	0	0	0	0	0	0	0	0	0	0	0	0	0	0	0	0	0	0	0	0	0	0	0	0	0	1	0	0	0	0	0
miR-4984-3p	0	0	0	0	0	0	38	31	14	25	20	33	16	31	23	7	15	12	12	6	1	2	20	14	10	5	5	3	8	8	14	3	11	2	2	6	4	5	13	3	6	9	0	9	4	15	13	13	5
miR-4984-5p	0	0	0	0	0	0	0	0	1	0	0	0	0	2	1	0	0	0	0	0	0	0	0	0	0	0	0	2	0	0	0	0	0	0	0	0	0	0	0	0	0	0	0	0	0	3	0	0	0
miR-4985-3p	0	0	0	0	0	0	1	0	0	0	0	0	1	0	0	0	0	0	0	0	0	0	0	0	0	0	0	0	0	0	0	0	0	0	0	0	0	0	0	0	0	0	0	0	0	0	0	0	0
miR-4985-5p	9	4	3	11	7	3	4	5	2	0	2	2	4	10	7	0	1	0	0	0	0	0	0	0	3	2	1	7	5	5	0	0	0	1	0	0	0	0	0	0	1	0	0	0	0	1	0	1	0
miR-4986-3p	0	0	0	0	0	0	1	0	0	9	5	12	5	0	1	0	0	0	0	0	0	0	0	0	0	0	0	0	0	0	0	0	0	0	0	0	0	0	0	0	0	0	0	0	1	0	0	0	0
miR-4986-5p	0	0	0	0	0	0	0	0	0	4	4	1	1	3	0	0	0	0	0	0	0	1	0	0	0	0	1	0	0	1	0	1	0	0	0	0	0	0	1	2	0	0	0	0	0	0	0	0	0
miR-4987-3p	0	0	0	0	0	1	8	9	0	5	13	7	7	8	10	1	2	1	1	0	1	0	3	0	0	0	1	0	1	2	1	2	2	0	0	2	0	0	0	0	2	1	0	1	1	7	1	4	0
miR-4987-5p	0	0	0	0	0	0	1	4	1	1	0	1	1	0	1	1	1	0	0	0	0	0	1	0	1	1	0	0	0	0	0	1	2	0	0	0	0	0	1	0	0	0	0	1	0	1	2	1	0
miR-5-3p	1685	5402	3738	2445	16975	7663	11	17	7	6	6	5	5	4	7	211	496	251	118	45	201	32	69	77	42	31	15	62	43	39	575	681	470	251	184	348	72	44	51	17	25	36	10	38	12	19641	24714	14811	1555
miR-5-5p	670034	1764240	2405790	2945130	2566930	3814100	5267	4564	4039	4263	4343	3643	3383	4723	3793	1651	3306	3183	591	253	1634	274	567	1086	382	236	373	507	383	343	3026	3845	4331	1932	2473	5175	681	321	1025	219	225	515	109	345	149	406924	391538	415892	34665
miR-6-1-5p	10438	5869	9167	7620	8524	4512	1	0	0	1	1	1	4	0	2	0	2	0	0	1	0	0	1	1	0	0	0	1	0	0	0	0	0	0	0	1	0	1	0	0	0	0	0	0	0	33	53	40	4
miR-6-2-5p	9342	5814	9713	7623	11742	5676	40	24	12	32	28	23	22	23	16	3	8	5	1	0	2	1	0	1	0	0	1	0	0	0	9	8	8	2	5	7	1	3	1	1	1	0	0	2	0	267	293	239	21
miR-6-3-5p	207230	145443	245629	223452	188910	123606	2	0	2	4	3	6	6	1	4	4	4	5	0	1	4	0	1	3	0	1	1	4	1	1	4	3	3	1	1	10	0	2	5	0	1	0	1	2	0	108	231	96	14
miR-6-3p	27829	12936	22848	25307	50639	55454	8452	8011	6959	9074	8121	6501	5832	7967	5527	4450	8946	6798	1378	672	5142	690	1364	3357	1177	673	914	1664	953	1032	12378	11352	10700	4992	6790	12333	1880	908	2526	371	534	874	201	921	339	361077	390536	502185	50326
miR-7-3p	426	1533	864	709	7984	1908	91	127	49	89	47	123	58	106	62	443	394	256	283	181	225	145	237	326	1040	305	574	1238	2041	849	183	234	329	208	152	349	164	355	810	529	815	274	286	1966	440	5201	12808	6002	901
miR-7-5p	1489	1777	2824	3518	4510	5910	339349	281516	169238	211501	193756	245605	182935	293424	190917	7677	23947	66122	30819	8740	4756	4319	18296	18868	50650	18136	27002	69131	82520	26298	14175	21529	37766	31475	9460	26012	3902	10435	55762	30084	12902	25300	10862	63098	13231	866732	692938	800719	73247
miR-79-3p	6748	7817	8078	5656	12012	9763	6	15	5	11	9	4	9	6	6	42	88	47	171	76	28	34	54	18	128	84	70	232	257	461	88	85	87	39	32	58	39	46	40	51	138	28	138	233	159	406	312	385	74
miR-79-5p	2	1	0	3	6	4	179	383	102	105	121	146	138	155	149	85	70	37	65	48	27	37	36	44	251	94	203	774	1032	941	20	42	34	27	19	42	34	52	126	105	253	31	137	581	242	370	583	268	170
miR-8-3p	12236	10229	7785	9684	9144	5727	616321	1108520	270517	463056	562271	641753	517688	798861	557852	693078	1487430	1680750	1553700	564098	319726	655087	922739	1321130	1519450	704922	1700570	1309770	2160650	1150760	260044	564429	2063780	702633	679197	1530340	526237	603690	1831300	692493	695713	1171260	361205	1456470	620595	1397640	1334640	1804100	971140
miR-8-5p	13240	7187	4142	6698	10280	3208	111922	76231	35869	72635	65705	94310	82768	135940	101214	14571	15333	12798	15084	5732	6361	11076	15748	12483	18069	11922	17901	12997	14513	21864	8954	9980	20709	6419	10295	13230	7008	4833	19053	8034	12734	10142	4809	22134	7325	20283	39278	21997	11535
miR-87-3p	29	131	41	50	115	39	804	1611	504	623	657	633	560	732	619	645	3315	3103	2251	568	399	317	1362	870	667	368	276	548	916	372	752	2370	3356	2409	594	2342	403	592	1720	471	316	641	120	617	130	1799	1740	849	3632
miR-87-5p	22	6	5	4	6	4	278	194	130	203	160	137	155	203	154	53	212	147	89	11	65	39	52	60	33	13	14	15	16	15	110	94	155	72	46	194	44	18	69	16	25	30	7	29	5	256	374	199	132
miR-927-3p	23	6	4	4	11	0	1352	1001	658	1038	884	1039	953	1278	1101	78	402	336	230	51	96	34	112	77	91	45	36	147	128	185	154	153	286	146	83	238	51	55	134	52	66	42	72	119	72	112	103	112	255
miR-927-5p	122	63	34	31	96	20	9516	7072	4346	7595	5895	6610	6449	7756	7133	1001	3486	1839	2263	550	953	529	1008	367	581	427	324	891	1026	1030	2961	1810	2773	1524	1153	2458	684	403	624	405	621	374	440	1078	555	675	586	497	1899
miR-929-3p	11	8	4	7	18	7	12	33	8	4	2	1	4	8	2	148	495	12	113	51	128	71	185	13	98	38	2	105	105	15	383	24	44	89	143	23	56	47	57	6	73	1	70	12	63	9	3	23	13
miR-929-5p	1	2	1	2	0	1	483	1173	203	80	157	103	84	149	101	1295	2097	251	1087	559	685	733	786	173	767	355	149	1187	987	361	1816	224	675	687	310	328	885	665	339	198	1857	45	232	144	325	208	13	405	84
miR-92a-3p	6038	7936	7495	5568	20711	9123	6717	12703	4481	5461	4514	4736	5186	6238	5769	10795	37655	30567	28421	11276	10911	5358	22005	13820	26670	22032	38737	38935	57237	33591	26354	18649	40550	11892	15690	33014	10005	11562	30114	18943	35991	24325	6705	64280	9618	140666	139826	143438	29254
miR-92a-5p	2566	3131	4410	5506	4741	6039	3047	4701	1379	2726	2729	2645	2274	2889	2393	175	517	474	535	168	197	79	411	202	396	359	850	1204	2129	1263	295	126	647	211	204	436	110	158	951	388	834	250	298	1586	553	2621	2423	3676	394
miR-92b-3p	10729	7797	9177	7683	21612	9744	28034	49142	14188	19834	20580	20356	21316	29571	28146	10611	29819	31293	24120	10598	9530	5015	19378	15327	23184	15004	30839	28650	35170	24839	25122	14505	35130	9907	14746	30959	9610	6944	27817	18303	27199	22111	5496	49700	7963	92516	85911	99913	25431
miR-92b-5p	45	115	141	116	230	155	3	8	1	2	1	3	4	0	0	27	88	100	45	28	41	25	46	50	152	87	128	206	464	242	34	55	79	36	31	92	44	46	149	143	141	62	69	548	100	771	970	822	129
miR-932-3p	155	76	69	85	49	19	179	153	85	88	112	129	117	175	116	117	412	397	177	64	160	61	147	94	113	58	148	208	191	310	245	113	239	126	100	386	58	45	156	88	98	67	88	258	132	81	125	89	211
miR-932-5p	58	43	16	15	11	7	352	805	215	208	188	220	200	294	249	3941	11128	13471	7816	1889	3633	1777	4800	4216	4520	1863	4534	15093	11885	18884	9220	6908	15113	6744	4605	13233	2308	1532	7162	1810	2137	2367	5884	9533	7814	2786	2779	2670	12247
miR-9369-3p	0	0	0	0	0	0	77	176	42	29	24	13	52	49	106	39	9	4	59	41	6	27	18	27	75	39	48	135	67	76	5	15	33	11	26	9	25	24	22	36	90	32	21	74	32	0	2	1	3
miR-9369-5p	0	0	0	0	0	0	40	66	15	18	23	15	20	20	25	9	6	8	22	15	2	13	16	21	50	46	46	71	25	42	0	2	7	4	4	5	14	14	29	33	38	22	16	43	41	0	0	0	1
miR-9370-3p	0	0	0	0	0	0	0	0	0	0	0	0	0	0	0	0	0	0	0	0	0	0	0	0	0	0	0	1	0	1	0	0	0	0	0	0	0	0	0	0	1	0	0	2	0	1	0	0	0
miR-9370-5p	1	1	2	0	3	0	84	55	24	50	33	27	30	68	45	0	3	1	2	0	2	2	0	1	12	15	15	30	17	73	2	1	0	0	0	0	0	0	1	9	22	0	13	22	7	14	20	17	6
miR-9371-3p	0	0	0	0	0	0	0	0	0	0	0	0	0	0	0	0	0	0	1	0	0	0	1	0	0	0	0	7	4	5	0	0	0	0	0	0	0	0	1	0	0	0	1	4	2	0	1	1	0
miR-9371-5p	0	0	0	0	0	0	9	5	1	1	4	3	2	6	4	0	4	2	3	1	2	1	1	3	3	1	2	22	26	24	1	3	3	1	2	0	1	1	3	3	6	1	7	11	9	0	1	3	3
miR-9372-3p	1	0	0	5	2	1	23	26	12	15	32	35	15	60	22	1	0	0	0	0	0	0	0	0	2	1	0	9	0	2	1	2	0	0	2	0	0	1	0	2	9	0	3	1	0	3	5	0	0
miR-9372-5p	2	6	3	2	4	6	4	3	2	0	1	2	3	4	0	2	1	9	0	2	0	0	0	0	10	2	2	154	35	46	3	3	2	1	1	1	1	2	6	5	6	4	4	23	0	77	59	57	18
miR-9373-3p	0	0	0	1	0	0	10	11	15	10	13	16	10	25	19	12	17	7	20	2	14	18	8	10	15	8	16	45	31	38	18	8	21	10	13	22	12	2	14	11	15	10	7	30	4	9	10	7	20
miR-9373-5p	0	0	0	0	0	0	0	1	0	0	0	0	0	0	0	0	0	0	0	0	0	0	0	0	0	0	0	0	0	0	0	3	2	0	0	0	0	0	0	0	1	0	0	0	0	0	1	0	0
miR-9374-3p	0	1	1	0	0	1	2	2	1	0	1	0	1	0	0	0	0	0	0	0	0	0	0	0	0	1	0	0	1	0	0	0	0	0	0	0	0	0	0	0	0	1	0	0	0	1	1	1	0
miR-9374-5p	0	0	1	0	0	0	1	1	1	1	1	0	0	2	1	0	0	2	2	0	0	0	1	1	3	1	0	0	2	8	1	0	0	2	0	1	0	0	2	0	1	1	0	4	0	10	4	9	1
miR-9375-3p	2	0	0	0	2	0	8	14	4	6	2	5	10	10	10	2	2	3	0	1	0	0	0	0	0	0	3	1	1	4	1	2	2	1	0	3	0	1	1	0	1	1	0	0	1	12	20	21	2
miR-9375-5p	2	0	0	0	1	0	33	18	16	6	19	13	17	25	11	0	2	0	0	0	0	0	1	1	0	0	0	0	0	0	0	0	1	0	0	0	0	0	0	0	0	0	0	0	0	3	9	4	0
miR-9376-3p	0	0	0	0	0	0	2	1	0	2	0	4	0	0	0	0	2	1	0	0	0	1	2	1	5	4	5	12	8	5	0	0	3	0	0	1	1	1	2	3	3	0	3	3	6	0	0	0	0
miR-9376-5p	0	0	0	0	0	0	1	0	0	0	0	0	0	0	0	2	0	3	1	0	0	0	2	0	10	7	14	16	26	16	0	0	1	1	0	1	1	0	3	3	3	0	7	17	2	0	1	1	1
miR-9377-3p	0	0	0	0	0	0	0	0	0	0	0	0	0	0	0	1	0	0	0	0	0	0	0	0	0	1	0	1	1	0	1	0	0	1	0	1	0	0	0	0	0	0	0	1	0	2	4	0	0
miR-9377-5p	0	0	0	0	0	0	1	1	0	1	0	0	2	0	0	1	1	0	1	0	0	1	0	0	0	0	0	1	0	0	1	0	0	0	0	1	0	0	0	0	0	0	0	0	0	0	1	1	0
miR-9378-3p	0	0	0	0	0	0	0	0	0	0	0	0	0	0	0	0	0	0	0	0	0	0	0	0	0	0	0	0	0	0	0	0	0	0	0	0	0	0	0	0	0	0	0	0	0	0	0	0	0
miR-9378-5p	0	0	0	0	0	0	8	6	12	11	10	10	7	0	8	0	1	2	0	0	0	0	0	1	0	1	0	0	4	0	0	0	2	1	0	0	0	0	0	0	0	1	0	0	0	0	2	1	0
miR-9379-3p	0	0	0	0	1	0	2	0	0	0	0	0	0	0	0	6	7	3	5	5	7	3	6	1	2	0	0	2	2	0	4	0	0	1	2	4	2	0	3	1	0	0	0	0	0	0	0	0	0
miR-9379-5p	0	0	0	0	0	0	0	0	0	0	0	0	0	0	0	0	1	0	0	0	0	0	0	0	0	0	0	0	0	0	0	0	0	0	0	0	0	0	0	0	0	0	0	0	0	0	0	0	0
miR-9380-3p	0	0	0	0	0	0	0	0	0	0	0	0	0	0	0	0	0	0	0	0	0	0	0	0	0	0	0	1	0	0	0	0	0	0	0	0	0	0	0	0	0	0	0	0	0	0	1	1	0
miR-9381-3p	0	0	0	0	0	0	0	0	0	0	0	0	0	0	0	0	0	0	0	1	0	0	0	0	0	0	0	2	0	2	0	0	0	0	0	0	0	0	0	0	0	0	0	2	0	0	0	0	1
miR-9381-5p	0	0	0	0	0	0	0	0	0	0	0	0	0	0	0	0	0	0	0	0	0	0	0	1	0	0	0	1	0	0	1	0	0	0	0	0	0	0	0	0	0	0	0	2	0	0	0	0	0
miR-9382-3p	0	0	0	0	0	0	3	1	4	2	3	0	4	1	2	0	1	2	1	0	1	0	0	0	3	2	0	1	2	3	0	1	1	1	2	0	1	0	1	1	1	0	0	0	0	0	4	3	0
miR-9382-5p	0	0	0	0	0	0	10	7	5	14	10	6	7	23	9	0	0	2	1	0	0	0	0	1	0	2	2	1	1	6	1	3	4	0	2	1	0	0	0	4	2	0	0	1	0	1	0	0	1
miR-9383-3p	0	0	0	0	0	0	40	24	10	9	27	23	22	26	10	0	1	1	0	1	0	1	1	0	0	0	0	0	1	0	1	0	0	0	0	3	0	0	0	1	0	1	0	0	0	1	1	2	0
miR-9383-5p	0	0	0	0	0	0	0	0	0	0	0	0	0	0	0	0	0	0	0	0	0	0	0	0	0	0	0	0	0	0	0	0	0	0	0	0	1	0	0	0	0	0	0	0	0	0	0	0	0
miR-9384-3p	0	0	0	0	5	0	1	1	2	3	0	1	0	0	0	0	1	0	0	0	0	0	0	0	0	0	0	0	0	0	0	0	0	0	0	0	0	0	0	0	0	0	0	0	0	0	0	1	0
miR-9384-5p	1	0	3	1	5	1	1	4	0	3	1	1	3	1	1	0	0	0	0	0	0	0	0	0	0	0	0	1	0	1	0	0	0	0	0	0	0	0	0	0	0	0	0	0	0	2	1	0	0
miR-9388-3p	0	0	0	0	0	0	8	10	3	1	1	1	4	2	0	5	11	10	11	9	1	0	7	2	13	3	8	21	29	12	6	13	10	9	5	10	3	3	1	5	14	4	7	25	5	70	111	50	18
miR-954-3p	5	10	2	6	53	2	3	12	5	3	10	3	1	9	3	8	6	8	14	5	6	3	7	9	8	3	14	41	31	114	19	5	24	7	4	10	11	9	6	4	15	1	8	15	14	18	6	16	11
miR-954-5p	21	12	15	11	43	16	272	376	110	62	97	68	87	160	245	61	100	52	53	19	38	58	40	46	129	87	111	287	330	304	81	76	118	50	49	85	35	38	72	71	141	26	81	278	83	116	164	98	59
miR-955-3p	5	3	5	6	13	3	40	23	13	17	19	31	12	44	17	34	6	12	9	2	6	7	3	8	1	3	0	13	20	14	11	25	14	10	15	8	12	5	6	3	3	4	3	23	10	19	16	27	9
miR-955-5p	106	49	35	57	39	29	271	340	95	204	312	283	245	566	314	196	107	122	72	26	52	175	59	109	41	33	43	113	172	138	73	183	227	89	100	134	104	33	103	17	20	48	45	148	97	107	129	97	228
miR-956-3p	13	5	3	2	7	3	29879	21940	22303	46439	32098	32417	24496	30522	24475	4117	14282	11712	17635	4001	3543	4814	7902	8735	5141	2176	2662	1285	2309	1206	3276	3104	10983	4562	2611	6820	3142	2341	9572	2665	3564	4843	859	1753	690	1381	1084	1352	3747
miR-956-5p	1	0	3	0	0	0	58	43	23	108	89	128	90	189	144	18	30	58	48	23	5	20	34	16	12	6	12	6	3	2	5	24	24	39	7	14	20	31	58	7	25	54	0	2	1	12	42	8	27
miR-957-3p	48	29	17	11	14	6	3427	3771	1961	2072	2026	2211	2087	2963	2097	501	1427	1436	1510	374	442	151	856	412	235	118	232	865	699	1783	1170	893	2230	780	209	1478	368	181	670	309	239	403	616	646	723	119	37	28	878
miR-957-5p	0	0	0	0	0	0	44	37	18	33	9	33	34	38	34	0	4	5	5	0	1	0	1	0	4	1	0	21	14	9	0	0	1	2	1	4	0	0	3	1	4	1	3	14	8	0	1	0	7
miR-958-3p	566	3564	815	436	6492	1105	2812	6130	1591	3888	2962	2184	3116	3103	3953	4722	9718	4756	13711	5819	3112	3049	3508	3122	5718	1933	1346	1698	2517	1119	4591	6258	8695	4869	2089	5299	2733	3252	3599	1553	3717	1996	574	1458	656	6251	6816	4520	7560
miR-958-5p	2818	3162	1501	2207	4135	1881	2367	3735	866	2756	1961	1529	2329	2397	2205	1246	1870	1183	1640	537	381	998	1437	892	913	313	999	441	510	417	436	935	1507	773	535	1059	837	642	2476	587	454	697	93	551	97	3130	4189	2202	1371
miR-959-3p	4	10	4	4	1	2	866	649	234	373	614	248	439	510	562	84	12	14	89	66	20	40	60	65	150	99	106	129	51	153	10	13	54	18	55	16	58	67	136	108	176	99	82	160	140	26	35	34	6
miR-959-5p	2	1	0	0	2	0	547	398	167	307	549	308	305	371	425	86	20	13	89	71	22	49	66	85	189	142	123	263	77	176	10	15	47	15	50	15	69	71	125	93	193	97	72	358	141	34	39	31	11
miR-960-3p	2	1	4	3	4	1	283	287	94	94	182	123	127	146	205	4	2	1	8	1	4	7	3	3	4	2	10	12	0	9	1	5	4	0	5	0	2	6	3	4	6	1	4	2	5	2	2	1	2
miR-960-5p	4	0	2	5	1	0	586	1023	227	320	497	250	361	381	468	107	35	22	198	123	29	108	112	103	341	163	135	433	131	258	24	59	58	32	95	21	102	89	130	154	279	117	166	398	210	89	84	76	30
miR-961-3p	1	0	0	0	0	0	358	576	98	146	315	139	210	240	295	55	19	9	62	30	13	52	54	41	122	69	58	180	53	100	5	20	44	21	50	7	29	45	45	56	83	45	44	198	83	20	33	21	16
miR-961-5p	0	1	3	0	2	0	838	1038	330	387	761	337	588	629	725	28	13	7	64	32	10	30	27	51	140	44	47	117	38	93	11	9	32	12	26	5	37	46	76	43	93	56	60	150	94	12	20	24	4
miR-962-3p	0	3	0	0	0	0	0	6	2	1	0	1	6	4	0	3	6	5	31	16	5	13	18	12	36	17	3	15	13	22	1	7	18	2	7	1	14	12	22	22	31	20	8	42	13	2	11	2	2
miR-962-5p	1	5	7	0	1	0	284	572	96	76	244	75	174	173	217	0	0	3	6	1	0	0	2	0	10	6	4	2	12	2	0	0	1	1	0	0	2	8	11	14	4	18	4	52	3	37	27	7	6
miR-963-3p	0	0	4	0	0	0	445	354	109	26	39	9	672	887	833	2	1	1	2	7	0	2	2	1	4	1	0	5	1	3	1	2	3	1	3	1	5	3	2	1	4	3	4	6	1	1	1	0	0
miR-963-5p	0	0	0	0	0	0	3	25	0	0	5	3	2	0	2	12	7	4	47	33	4	8	23	37	98	43	43	160	43	50	4	16	19	4	12	4	5	37	43	60	24	30	37	119	83	23	16	27	11
miR-964-3p	0	0	0	0	0	0	82	81	24	75	43	24	72	46	79	3	2	1	1	3	0	3	4	5	14	3	3	8	4	3	1	2	0	0	3	0	1	4	2	4	10	2	4	21	3	0	0	0	0
miR-964-5p	28	17	33	22	17	9	1116	1659	325	434	618	378	681	634	1013	60	31	21	101	43	21	43	62	73	250	174	175	238	112	203	5	18	66	20	47	20	35	52	107	75	260	73	89	243	133	87	89	135	29
miR-965-3p	30	161	53	67	293	114	56	115	34	92	48	26	28	44	44	531	326	37	510	462	75	536	131	94	1358	1168	789	305	820	290	241	149	99	253	113	71	117	263	103	155	395	6	239	295	181	657	33	392	330
miR-965-5p	640	287	968	1094	1121	1292	9875	7703	4491	6783	6513	8159	7001	11147	7152	260	331	229	154	61	31	117	187	183	559	202	577	729	1113	669	16	114	266	97	81	269	70	183	806	307	199	152	117	867	276	2597	2696	2857	383
miR-966-3p	0	0	0	0	2	1	3	2	1	2	1	1	6	4	1	7	11	8	8	6	3	6	9	6	11	4	8	22	24	21	3	3	9	3	9	8	3	1	12	10	14	9	6	20	6	40	62	42	16
miR-966-5p	9	10	21	118	116	111	118	133	65	21	35	29	238	425	466	31	63	30	59	21	11	35	20	15	31	15	19	33	41	23	29	16	36	31	9	37	9	10	23	41	65	19	20	65	13	61	85	41	42
miR-967-3p	0	0	0	0	0	0	6	7	3	11	1	3	7	7	11	1	9	2	9	1	0	1	3	4	1	1	1	6	4	0	2	6	9	6	0	5	1	2	5	2	4	2	2	1	1	25	16	23	3
miR-967-5p	24	9	20	14	40	36	67	57	24	48	43	49	53	81	28	0	0	1	4	0	1	0	3	0	0	0	0	1	3	7	5	3	1	1	0	2	0	0	2	0	0	0	2	0	2	8	11	9	2
miR-968-3p	31	40	16	89	197	69	0	0	5	0	0	0	0	0	0	1	1	0	0	0	0	0	0	0	0	0	0	0	0	0	0	0	0	1	0	0	0	1	0	0	0	0	0	0	0	507	1509	436	22
miR-968-5p	49	81	51	152	139	114	0	0	2	0	0	0	0	0	0	5	30	79	32	5	13	8	8	15	15	1	14	33	26	39	10	54	32	25	25	41	8	11	40	6	8	9	11	36	17	57579	49384	73585	3481
miR-969-3p	365	178	103	79	125	70	96	84	42	20	33	14	11	10	20	34	85	42	34	9	38	53	21	42	69	74	41	25	34	22	47	49	70	18	50	56	19	24	43	42	49	24	3	28	12	38	66	63	50
miR-969-5p	0	0	0	0	0	0	0	0	0	0	0	0	0	0	0	7	11	12	5	1	9	3	2	6	9	6	4	3	5	2	9	6	8	3	9	17	3	1	4	4	4	2	2	6	8	4	5	7	14
miR-970-3p	3841	2892	2314	2078	4427	1890	3630	4152	1630	2978	2484	3155	3084	4238	2852	6398	9331	13785	11615	3446	6193	4447	7592	8549	11700	8407	12653	16086	26378	15056	6921	6715	21801	6353	7734	14341	4211	3448	13158	3979	9470	4064	4292	19662	7166	12426	9259	14816	8614
miR-970-5p	23	22	31	36	19	19	709	606	286	272	269	268	475	910	931	15	12	39	13	8	1	1	12	13	41	14	25	27	104	13	1	35	20	16	1	26	1	29	199	69	11	23	11	99	7	134	224	62	99
miR-971-3p	24	16	12	2	23	3	149	242	72	119	129	103	98	147	146	1142	1891	1522	1737	400	690	300	742	255	261	151	173	418	238	269	2743	2099	2463	1547	516	1890	584	284	408	179	336	233	94	154	91	302	198	142	1319
miR-971-5p	0	0	0	0	1	0	2	0	0	0	0	0	0	0	0	2	30	18	9	3	2	1	8	5	7	2	3	10	28	5	3	8	19	8	8	20	3	3	8	2	3	4	2	19	2	4	6	3	28
miR-972-3p	0	0	0	0	0	0	116	267	32	39	77	39	43	45	53	26	3	2	42	42	3	11	17	12	76	34	25	57	21	69	3	11	20	4	5	8	22	31	20	28	51	30	14	36	20	0	0	1	0
miR-972-5p	0	0	0	0	0	0	0	4	0	0	1	0	1	2	0	0	0	0	0	1	0	0	1	0	2	1	0	0	0	0	0	2	0	0	0	0	0	1	0	0	1	0	0	0	0	0	0	0	0
miR-973-3p	0	0	0	0	0	0	120	166	38	42	106	42	78	76	79	6	2	0	4	6	0	1	4	4	23	22	13	21	10	27	0	1	1	3	3	0	9	6	6	7	23	3	8	56	7	0	0	0	1
miR-973-5p	0	0	0	0	0	0	364	229	100	100	165	80	95	120	139	0	0	0	3	5	0	2	4	6	22	10	14	13	4	4	0	1	0	0	1	0	1	3	3	13	18	4	9	21	16	1	0	0	0
miR-974-3p	0	0	0	0	0	0	0	1	0	0	0	0	0	0	0	0	0	0	1	1	0	0	1	0	3	4	1	6	0	9	1	1	1	0	0	0	1	1	0	0	3	0	1	3	3	0	0	0	0
miR-974-5p	3	0	0	0	3	1	164	389	48	48	106	37	77	95	132	4	2	4	12	15	1	5	8	19	64	31	37	70	47	55	0	7	6	0	4	2	6	11	27	19	43	12	26	56	41	0	0	0	0
miR-975-3p	0	0	0	0	0	0	16	13	2	6	6	1	3	8	12	0	0	0	2	2	0	0	1	1	7	0	6	6	4	5	0	0	0	1	0	1	2	2	2	1	0	2	1	4	0	0	0	0	0
miR-975-5p	0	0	0	0	0	0	181	367	69	76	122	52	97	118	121	11	2	2	26	20	1	5	6	3	10	8	14	37	17	48	0	9	16	2	4	1	16	15	13	20	32	14	19	38	25	1	3	2	1
miR-976-3p	0	0	0	0	0	0	675	918	257	237	393	194	366	270	392	90	30	31	283	170	20	95	146	159	479	258	272	749	246	484	8	49	99	20	91	29	143	113	217	180	258	190	253	581	488	10	6	12	17
miR-976-5p	0	0	0	0	0	0	0	0	0	0	0	0	0	0	0	28	2	1	7	5	3	11	8	10	24	13	16	39	23	86	2	4	3	2	9	2	2	2	13	3	19	1	11	68	16	1	1	0	0
miR-977-3p	0	1	0	0	0	0	0	1	2	0	1	0	2	0	3	25	10	3	54	44	5	28	37	37	148	77	35	67	51	64	4	17	24	2	29	7	15	29	41	29	85	27	43	133	52	1	2	0	4
miR-977-5p	0	0	0	0	0	0	44	96	17	19	25	5	29	14	45	2	0	0	3	2	1	0	0	1	5	3	1	5	0	3	0	0	2	0	1	0	1	4	0	6	3	1	0	4	2	0	0	0	0
miR-978-3p	0	0	0	0	0	0	27	32	9	6	10	6	7	8	11	59	21	15	114	63	6	31	71	66	212	116	99	164	85	119	2	20	49	13	39	22	58	66	91	86	84	58	49	186	83	5	3	2	9
miR-978-5p	0	0	0	0	0	0	1	7	0	0	1	0	0	0	0	20	12	3	49	19	2	9	14	21	100	33	62	145	62	103	4	3	10	11	11	8	16	23	49	36	41	34	31	78	51	0	0	0	3
miR-979-3p	0	0	0	0	0	0	120	115	28	36	60	20	39	48	85	3	1	0	5	3	0	0	2	0	0	1	3	1	1	4	0	0	4	0	0	0	2	0	0	0	2	0	2	2	1	0	0	0	0
miR-979-5p	0	0	0	0	0	0	33	33	3	1	2	0	12	24	26	0	0	0	0	1	0	0	0	0	7	6	3	15	4	23	0	0	0	0	0	1	0	0	0	7	14	0	4	2	5	1	0	0	0
miR-980-3p	3	18	6	2	8	4	4	33	5	1	12	2	2	16	6	112	92	7	48	41	59	76	23	10	154	78	43	102	95	27	164	20	34	42	39	24	58	24	18	152	371	6	42	29	56	181	9	145	22
miR-980-5p	9	24	8	24	8	8	693	802	143	385	228	281	249	313	337	27	24	46	61	17	1	19	30	16	311	107	187	22	58	14	0	22	14	30	28	8	2	65	86	226	106	40	10	164	11	566	1191	383	202
miR-981-3p	28	12	9	11	21	23	2099	4014	1159	1880	1925	1286	1411	1723	1669	3105	12730	6116	7237	2182	3049	1818	4388	2054	2494	1300	1005	3855	4040	2625	10540	5155	5598	4765	3546	6736	2088	1198	3901	1257	1435	1064	1619	2724	1340	2673	850	1295	4817
miR-981-5p	17	16	12	28	113	39	2	1	1	5	2	3	2	2	3	27	48	48	15	8	28	11	9	15	29	12	37	87	55	95	20	22	15	18	13	43	4	7	40	19	40	13	18	70	40	74	165	73	88
miR-982-3p	0	0	0	0	1	1	202	204	98	65	144	78	103	113	93	12	1	2	10	5	3	8	1	2	5	5	2	24	3	20	2	12	3	3	5	1	13	5	0	7	16	2	3	6	11	8	5	5	1
miR-982-5p	64	109	82	121	76	133	4479	4154	1999	1793	3274	1805	2215	2319	2471	140	92	111	314	212	19	91	155	240	1105	702	463	652	444	330	37	230	292	156	178	148	131	279	472	465	419	391	238	860	433	242	428	274	113
miR-983-3p	1	0	0	0	0	0	233	437	102	103	256	117	87	171	201	106	58	39	214	127	33	85	80	50	189	132	51	163	80	145	38	99	140	64	58	86	144	97	72	126	262	97	90	152	175	67	92	53	25
miR-983-5p	18	25	10	11	17	12	6279	9240	2290	2436	6001	2831	3232	3536	4056	343	274	215	573	320	148	222	420	333	959	685	245	769	464	511	239	265	380	151	337	277	348	299	357	356	1037	398	278	1417	604	178	307	198	161
miR-984-3p	0	1	0	1	1	0	35	60	15	15	23	12	19	26	25	66	39	23	138	45	21	16	49	26	61	56	124	275	15	214	68	38	57	26	18	41	73	39	41	68	137	37	35	72	76	22	3	17	6
miR-984-5p	47	43	35	34	32	31	3393	3912	1053	1258	2529	1154	2010	2300	3823	167	220	169	279	128	27	143	221	110	337	403	151	139	97	162	42	172	363	124	168	246	149	203	284	311	361	191	148	401	237	135	141	142	63
miR-985-3p	1	0	1	0	1	0	280	372	140	124	236	112	167	121	191	10	0	2	95	70	5	4	53	45	286	173	155	276	82	247	0	0	7	1	0	0	28	55	85	95	221	103	100	459	173	0	2	0	1
miR-985-5p	0	0	0	0	0	0	2	4	3	1	6	0	0	0	3	0	0	0	3	0	0	0	1	1	6	3	6	10	2	6	0	0	0	0	0	0	2	2	7	6	8	5	5	11	4	0	0	0	0
miR-986-3p	32	37	27	27	42	16	40	112	21	15	20	25	51	36	53	172	149	206	156	66	89	79	139	88	274	199	263	126	280	152	143	140	376	144	61	233	118	133	563	158	139	153	38	154	58	120	179	112	29
miR-986-5p	2327	1399	1317	1480	2208	1494	96750	71009	41582	28717	28303	31879	27878	44374	23382	4661	7671	6716	7066	2665	2529	2812	4304	4735	13306	6432	12686	14503	18450	10797	7090	4772	10194	4633	4144	7578	2563	4154	11786	3016	5119	5157	2130	11338	3283	3355	4888	4026	1874
miR-987-3p	2	0	1	0	0	0	27	41	11	40	21	12	18	24	21	10	45	26	12	5	9	5	14	20	17	6	17	14	20	9	14	15	31	12	9	40	5	4	24	7	6	9	7	24	6	14	12	17	32
miR-987-5p	125	297	101	88	67	70	6041	4658	3010	4114	3792	3932	3020	3991	2912	130	875	3043	1380	335	84	96	668	506	640	333	378	857	1157	188	172	1273	1348	1481	296	690	60	269	1115	489	222	515	209	847	188	448	281	196	2307
miR-988-3p	276	953	478	269	3727	593	1993	3701	765	887	1012	1060	1615	2079	2182	4938	13098	5675	10248	3524	3619	2928	5335	4239	6478	2972	5719	15487	9575	9813	9708	5480	9977	3643	4952	6360	2895	2316	5120	3914	4731	3430	2095	11933	2803	37682	31950	34479	4444
miR-988-5p	627	339	597	584	653	660	5829	4289	2748	4732	3714	5144	3609	5424	4138	142	231	212	253	85	64	76	173	136	279	95	293	993	799	918	123	58	203	97	68	175	65	81	369	108	177	105	229	796	340	521	620	657	305
miR-989-3p	206	12	13	3	12	9	940	456	318	963	343	1016	384	592	464	39	71	43	57	26	19	37	29	42	85	34	130	138	202	115	29	41	68	14	47	48	28	38	60	39	50	34	54	60	40	60	77	57	74
miR-989-5p	0	1	0	0	0	0	0	0	0	0	0	0	0	1	0	1	4	1	3	0	1	0	3	0	0	0	4	10	4	16	2	0	1	0	2	0	0	0	3	3	3	0	1	5	1	4	2	1	8
miR-990-3p	0	0	0	0	0	0	0	0	0	0	0	0	0	0	0	2	2	4	4	0	2	0	1	1	6	4	4	18	38	19	1	7	3	3	2	1	0	0	2	2	4	1	6	21	6	1	2	1	25
miR-990-5p	1	0	0	1	0	0	180	268	80	156	178	154	69	121	70	206	376	241	120	38	96	53	77	45	146	86	94	340	284	406	539	302	408	198	252	514	110	35	173	46	130	49	90	348	129	44	46	41	301
miR-991-3p	45	56	70	68	84	77	4389	3816	1703	2322	3309	1916	2246	2022	1664	469	223	193	595	247	90	261	358	424	823	445	455	1158	336	645	218	254	482	167	309	269	366	352	516	330	656	393	354	1727	635	291	318	376	139
miR-991-5p	0	0	0	0	10	3	2	4	0	1	1	0	1	0	1	0	4	0	4	2	0	1	0	0	1	2	0	1	0	0	1	0	0	0	0	0	0	1	0	0	1	0	1	1	0	1	1	1	1
miR-992-3p	0	0	0	0	0	0	0	0	0	0	0	0	0	0	0	5	2	0	3	2	0	0	0	1	4	4	1	1	1	3	1	4	1	0	0	0	2	2	0	0	4	2	0	1	3	1	0	0	0
miR-992-5p	1	0	0	0	3	0	0	0	0	0	0	0	0	0	0	2	3	3	4	2	0	2	8	6	22	8	10	8	4	2	0	4	5	1	5	1	2	9	8	5	5	2	3	7	6	2	5	4	4
miR-993-3p	968	900	660	938	572	402	7629	7670	3759	4926	4058	5604	4544	5511	4835	692	3394	2142	1658	461	374	238	1110	589	938	702	722	1375	2020	1689	833	1576	2944	1228	901	2500	556	330	1210	592	809	484	553	1644	984	2226	1859	1555	1748
miR-993-5p	204	198	89	134	145	64	175	154	136	147	134	98	89	133	56	38	251	148	149	29	57	24	45	66	121	28	82	125	167	166	154	71	223	78	36	147	31	27	97	48	49	48	46	111	71	200	237	271	116
miR-994-3p	0	0	0	0	0	0	5	8	6	2	0	2	0	2	0	0	1	0	0	0	0	0	0	0	0	3	3	0	0	2	0	0	0	0	0	0	2	0	0	0	0	0	0	0	0	1	0	0	5
miR-994-5p	23	5	10	5	4	6	151	80	68	76	79	52	21	33	16	4	3	4	4	1	0	2	6	5	25	24	32	49	53	54	6	3	2	0	5	2	0	0	3	4	6	4	5	27	10	34	8	12	323
miR-995-3p	31127	23508	23735	20164	43275	26776	795	1727	507	659	627	502	613	653	550	4821	13513	15265	13571	4513	6006	3385	9271	8939	18441	8983	15145	24580	25217	28179	8799	5516	18361	5291	5433	14511	3432	3304	18559	5498	9134	5810	5169	18394	11972	52851	48434	79575	11725
miR-995-5p	16	94	123	245	128	429	1066	826	472	628	452	425	484	772	642	8	10	2	8	5	3	1	5	4	26	6	10	31	22	20	5	3	7	3	3	7	0	6	9	4	8	0	9	16	7	40	1	26	7
miR-996-3p	6113	8944	5756	5658	16246	6178	537	985	199	301	333	325	356	470	403	12980	29386	18742	29085	7229	10645	12583	16530	12570	37477	16013	18760	48446	61167	55914	20367	17010	24172	13918	12808	24613	7928	5284	19610	6551	18061	4643	19539	52307	23157	73261	97726	63504	22638
miR-996-5p	807	424	552	722	682	734	640	632	217	474	211	295	429	431	409	304	157	426	170	89	129	100	268	193	436	199	686	2020	872	1626	86	103	351	78	70	230	67	53	403	139	143	116	225	907	343	1337	1572	2152	213
miR-997-3p	0	0	0	0	0	0	2	4	0	1	0	3	0	0	0	0	0	0	1	0	0	0	0	0	0	1	0	0	0	0	0	0	0	0	0	0	1	0	0	3	0	0	0	0	0	0	0	0	0
miR-997-5p	0	0	0	0	0	0	0	0	0	0	0	0	0	0	0	0	0	0	0	0	0	0	0	0	0	0	0	2	0	0	0	0	0	0	0	0	0	0	0	0	0	0	0	0	0	0	0	0	0
miR-998-3p	581	475	466	492	1757	671	5476	9323	2866	5972	5869	6424	6737	8544	6409	12505	23634	23808	22863	6640	10267	8512	10381	15239	52290	22946	39640	66660	62241	62939	18669	10676	29200	12433	11619	27130	9391	6718	28600	24018	27524	12299	12912	55663	27437	182168	150582	215740	25654
miR-998-5p	6100	2604	4370	4236	5209	4486	1159	938	648	1299	1251	1478	1103	1719	994	62	141	131	174	44	41	42	106	93	259	119	298	776	752	700	54	30	127	39	45	93	38	50	198	93	208	76	136	527	220	457	741	484	113
miR-999-3p	896	611	524	633	913	704	215334	162413	94618	142592	131835	158625	115983	176562	130404	1599	6211	1837	3968	1065	749	1250	2263	901	3450	1333	1056	4774	4197	1595	5835	2505	1432	2155	2440	1154	622	1051	1045	666	1397	358	1354	4103	727	2063	1912	1304	3090
miR-999-5p	141	82	104	171	267	177	6	17	3	7	6	6	3	17	7	24	66	53	29	16	33	21	23	36	73	33	82	155	195	193	10	36	26	13	14	60	10	12	49	27	54	29	48	180	98	117	173	177	113
miR-9a-3p	138	239	164	90	628	146	487	850	250	404	357	400	351	524	329	8980	14174	15635	12241	4977	7308	7540	7461	6864	17658	11508	8266	19831	48419	27498	14732	10075	18294	8622	8779	16967	5792	3943	9552	6348	12596	4337	11575	41603	18747	51365	57792	57181	14244
miR-9a-5p	6949	5904	5874	6599	7113	9182	2743270	2314840	1301890	1906250	1807970	2441810	1766030	2947390	1859720	154471	240867	190950	151815	61211	88731	124244	97072	150909	394912	170923	352610	606740	805220	540343	199702	123513	281720	123318	102240	222790	79898	60017	144981	137514	221999	103749	143344	819760	260081	488039	690687	600614	188982
miR-9b-3p	29	19	33	14	57	22	2719	3373	1750	1517	1483	1808	1934	2560	1766	53	76	62	123	69	34	38	52	20	124	90	110	291	399	450	59	43	63	43	33	60	37	29	44	72	167	22	126	261	193	580	509	580	93
miR-9b-5p	356	274	408	338	579	447	556625	421799	250869	287103	275959	427584	294533	496212	264522	10291	12371	17035	20263	8551	2119	8967	6931	12581	69664	24204	65674	134986	144300	106587	2929	8816	20274	10257	4804	14667	5440	7596	20421	26466	27032	13454	28854	114199	61476	60540	73491	78045	19132
miR-9c-3p	199	282	167	153	479	224	2	12	4	2	4	1	1	3	6	6	18	4	36	27	12	8	10	2	21	7	11	44	44	77	18	16	9	12	5	14	6	5	10	6	35	1	16	19	26	120	2	114	25
miR-9c-5p	5776	5209	4747	3719	8108	6252	515729	354820	218740	287550	257277	340125	288175	491025	286198	15253	22228	17790	23939	11595	8624	10830	14045	13885	76473	32001	45944	164428	203245	167890	21297	10376	21921	11497	10842	15538	7797	9020	21222	22660	53559	11998	51276	205713	71805	125533	198453	141615	47785
miR-iab-4-3p	73	85	56	80	299	213	0	0	0	0	1	0	0	0	0	10	25	2	26	8	8	4	19	0	5	0	0	6	1	1	18	18	5	12	1	18	6	1	5	3	3	0	1	2	1	36	7	29	1
miR-iab-4-5p	1414	1123	1190	1769	2369	2607	934	899	465	548	521	778	483	767	522	52	124	37	90	31	36	36	42	20	51	15	14	31	25	18	74	88	67	51	38	43	19	10	26	4	21	10	25	43	12	334	350	248	97
miR-iab-8-3p	0	0	0	0	1	3	0	0	0	0	0	0	0	0	0	0	2	1	0	0	0	1	0	1	0	3	1	1	3	1	0	1	0	0	0	2	0	0	1	0	1	0	0	2	0	8	9	0	1
miR-iab-8-5p	2	10	1	9	4	9	4	9	1	2	6	2	0	7	4	119	228	98	342	96	110	85	120	26	73	50	23	139	119	105	202	165	179	172	41	177	77	50	93	70	137	25	61	51	106	542	411	462	56
[truncated: 26 more columns]

## Sheet: novel miRNA
	p53m_IR_rep1	p53m_IR_rep2	p53m_IR_rep3	W1118_IR_rep1	W1118_IR_rep2	W1118_IR_rep3	e2f1_IR_rep1	e2f1_IR_rep2	e2f1_IR_rep3	p53_IR_rep1	p53_IR_rep2	p53_IR_rep3	wt_IR_rep1	wt_IR_rep2	wt_IR_rep3	e2f1-E_rep1	e2f1-E_rep2	e2f1-E_rep3	e2f1-L1_rep1	e2f1-L1_rep2	e2f1-L1_rep3	e2f1-L2_rep1	e2f1-L2_rep2	e2f1-L2_rep3	e2f1-L3_rep1	e2f1-L3_rep2	e2f1-L3_rep3	e2f1-P_rep1	e2f1-P_rep2	e2f1-P_rep3	p53-e2f1-E_rep1	p53-e2f1-E_rep2	p53-e2f1-E_rep3	p53-e2f1-L1_rep1	p53-e2f1-L1_rep2	p53-e2f1-L1_rep3	p53-e2f1-L2_rep1	p53-e2f1-L2_rep2	p53-e2f1-L2_rep3	p53-e2f1-L3_rep1	p53-e2f1-L3_rep2	p53-e2f1-L3_rep3	p53-e2f1-P_rep1	p53-e2f1-P_rep2	p53-e2f1-P_rep3	p53-E_rep1	p53-E_rep2	p53-E_rep3	p53-L1_rep1
novel-miR-1	0	0	1	1	1	1	0	0	0	0	0	0	0	0	0	0	0	0	0	0	0	0	0	0	0	0	0	0	0	0	0	0	0	0	0	0	0	0	0	0	0	0	0	0	0	38	28	49	3
novel-miR-10	0	1	5	3	9	12	0	0	0	0	0	0	0	0	0	0	0	0	0	0	0	0	0	0	0	0	0	0	0	0	0	0	0	0	0	0	0	0	0	0	0	0	0	0	0	0	0	0	0
novel-miR-100	0	0	0	0	0	0	0	0	0	0	0	0	0	0	0	0	0	0	0	0	0	0	0	0	0	0	0	0	0	0	0	0	0	0	0	0	0	0	0	0	0	0	0	0	0	0	0	0	0
novel-miR-1000	0	0	0	0	0	0	2	4	0	0	0	0	3	0	3	0	0	2	2	3	0	0	0	2	0	0	0	0	0	0	1	3	0	2	0	1	1	2	2	0	0	1	0	0	0	0	0	0	2
novel-miR-1001	0	0	0	0	0	0	0	0	0	0	0	0	0	0	0	1	0	0	1	1	1	0	5	0	0	1	0	0	0	0	3	0	1	0	0	2	0	0	0	0	0	0	0	0	0	0	0	0	0
novel-miR-1002	0	0	0	0	0	0	0	1	4	1	1	0	2	0	1	0	6	6	4	4	3	0	3	1	2	1	0	0	0	0	1	2	0	3	0	3	3	0	1	1	1	0	0	0	0	0	0	0	1
novel-miR-1003	0	0	0	0	0	0	0	0	0	0	0	0	0	0	0	0	0	0	1	1	0	0	0	1	0	0	0	0	0	0	1	1	0	0	0	2	0	0	1	0	0	1	0	1	0	5	0	5	0
novel-miR-1004	0	0	0	0	0	0	1	3	0	0	1	0	1	0	0	5	12	0	0	9	14	17	5	1	1	4	1	0	0	0	8	2	7	3	11	2	11	6	6	1	4	0	0	0	0	0	0	0	1
novel-miR-1005	15	10	19	18	22	12	0	0	0	0	0	0	0	0	0	0	0	0	0	0	0	0	0	0	0	0	0	0	0	0	0	0	0	0	0	0	0	0	0	0	0	0	0	0	0	0	0	0	0
novel-miR-1006	0	0	0	0	0	0	0	0	0	0	0	0	0	0	0	4	5	4	1	1	2	1	3	1	1	3	1	0	0	0	2	2	4	4	4	2	3	0	4	2	3	1	0	0	0	0	0	0	1
novel-miR-1007	0	0	0	0	0	0	2	1	0	0	3	2	2	0	1	0	4	2	3	1	0	0	4	0	0	0	0	0	0	0	0	0	6	1	2	3	0	0	1	2	0	0	0	0	0	0	0	0	2
novel-miR-1008	0	0	0	0	0	0	0	0	0	1	0	0	0	0	0	0	6	10	3	6	0	3	4	1	3	0	1	0	0	0	0	3	3	6	1	1	1	0	0	0	0	6	0	1	0	0	0	0	3
novel-miR-1009	0	13	10	18	1	6	0	0	0	0	0	0	0	0	0	0	0	0	0	0	0	0	0	0	0	0	0	0	0	0	0	0	0	0	0	0	0	0	0	0	0	0	0	0	0	0	0	0	0
novel-miR-101	31	8	5	8	55	8	10	1	1	0	5	0	7	9	8	7	1	9	1	2	12	11	3	1	2	8	6	4	4	0	0	2	2	3	3	4	2	6	3	8	7	0	1	1	1	0	0	2	0
novel-miR-1010	2	4	3	5	4	3	0	0	0	0	0	0	0	0	0	0	0	0	0	0	0	0	0	0	0	0	0	0	0	0	0	0	0	1	0	0	0	0	0	0	0	0	0	0	0	44	30	23	12
novel-miR-1011	0	0	0	0	0	0	19	12	8	21	28	20	61	38	44	14	60	69	24	19	25	21	37	30	7	21	19	2	0	1	41	35	43	24	36	60	21	26	59	12	22	14	0	0	0	2	0	4	17
novel-miR-1012	10	22	29	86	45	93	1	1	0	1	0	0	0	0	0	0	0	0	0	0	0	0	0	0	0	0	0	0	0	0	0	0	0	0	0	0	0	0	0	0	0	0	0	0	0	2	2	3	1
novel-miR-1013	12	39	42	192	81	213	1	1	0	1	0	0	0	0	0	0	0	0	0	0	0	0	0	0	0	0	0	0	0	0	0	0	0	0	0	0	0	0	0	0	0	0	0	0	0	2	3	3	1
novel-miR-1014	0	0	0	0	0	0	0	0	0	0	0	0	0	0	0	0	0	0	0	0	0	0	0	0	0	0	0	0	0	0	0	0	0	0	0	0	0	0	0	0	0	0	0	0	0	0	0	0	0
novel-miR-1015	1	48	27	6	7	12	0	0	0	0	0	0	0	0	0	0	3	7	0	1	0	0	0	1	1	1	2	2	0	1	1	2	1	1	1	2	0	0	5	0	0	1	1	1	1	76	67	90	19
novel-miR-1016	0	0	0	0	0	0	6	0	4	8	1	15	9	4	4	0	1	2	1	7	0	0	0	3	2	4	3	0	0	1	0	6	0	1	2	3	1	0	0	1	4	5	0	0	0	0	0	0	1
novel-miR-1017	0	0	0	0	0	0	0	0	0	0	0	0	0	0	0	0	0	1	0	0	0	0	0	0	0	0	0	0	0	0	0	0	0	3	0	2	0	1	1	0	0	1	0	0	0	0	0	0	0
novel-miR-1018	0	1	0	0	0	0	0	0	0	0	0	2	0	0	0	43	76	118	31	40	70	25	44	38	5	3	7	9	3	6	102	187	202	78	131	283	38	29	56	12	11	33	3	4	6	13	13	13	78
novel-miR-1019	0	1	0	0	0	0	0	0	0	0	0	0	0	0	0	15	67	118	41	32	70	22	37	36	10	4	6	11	5	6	84	106	179	60	108	216	26	25	90	11	12	24	1	4	3	9	11	11	38
novel-miR-102	0	8	11	0	0	0	0	0	0	0	0	0	0	0	0	0	0	0	0	0	0	0	0	0	0	0	0	0	0	0	0	0	0	0	0	0	0	0	0	0	0	0	0	0	0	0	0	0	0
novel-miR-1020	1	16	6	6	23	8	0	4	7	4	2	3	2	2	4	47	588	685	313	380	183	137	580	158	15	16	27	97	59	60	243	906	641	571	931	2145	165	103	279	102	14	818	4	18	7	155	86	31	1129
novel-miR-1021	204	557	425	976	863	266	3	2	1	1	3	0	0	2	2	338	94	24	42	45	155	69	46	24	125	45	78	277	497	73	171	11	45	28	86	69	43	60	79	27	110	5	60	119	84	67	10	122	74
novel-miR-1022	4	5	5	15	4	10	0	0	0	0	0	0	0	0	0	0	0	1	0	0	0	0	0	0	0	0	0	0	0	0	1	0	0	0	0	0	0	0	1	0	0	0	0	0	0	0	0	0	0
novel-miR-1023	0	0	0	0	0	0	0	0	0	0	0	0	0	0	0	0	2	3	0	1	0	0	0	1	0	1	0	0	2	0	1	1	1	0	1	8	0	1	0	0	1	0	0	0	0	0	0	0	0
novel-miR-1024	0	0	0	0	0	0	0	0	0	1	0	5	1	0	0	0	0	0	0	0	0	0	0	0	0	0	0	0	0	0	0	0	0	0	0	0	0	0	0	0	0	0	0	0	0	0	0	0	0
novel-miR-1026	0	0	0	0	0	0	0	3	1	0	0	0	0	0	0	5	16	29	17	9	3	6	6	10	14	12	14	1	2	1	1	8	18	6	8	11	6	6	6	15	10	13	0	5	0	2	0	0	6
novel-miR-1027	0	0	0	0	0	0	0	0	0	4	3	0	0	1	5	0	0	0	0	0	0	0	0	0	0	0	0	0	0	0	0	0	1	1	0	1	0	1	0	0	0	0	0	0	0	0	0	0	0
novel-miR-1028	0	0	0	0	0	0	29	49	5	14	31	3	34	12	31	136	438	259	99	139	98	195	193	117	36	90	62	14	2	6	393	40	318	112	226	212	159	99	208	36	63	7	0	3	0	2	2	13	29
novel-miR-1029	0	0	0	0	0	0	0	0	0	0	0	0	0	0	1	0	1	1	0	0	0	3	1	2	0	0	0	0	0	0	2	0	0	1	0	8	0	1	2	0	0	2	0	0	0	0	0	0	2
novel-miR-103	0	0	0	0	0	0	0	0	0	0	0	0	0	0	0	0	0	0	0	0	0	0	0	0	0	0	0	0	0	0	0	0	0	0	0	0	0	0	0	0	0	0	0	0	0	0	0	0	0
novel-miR-1030	0	3	2	6	2	4	0	0	0	0	1	1	0	0	0	18	37	4	30	34	13	18	5	5	103	2	22	33	105	8	3	2	6	5	1	7	25	6	17	53	59	0	6	52	9	5	3	3	7
novel-miR-1031	0	3	6	9	4	5	0	0	0	0	0	0	0	0	0	7	4	0	0	2	3	1	0	0	2	0	0	1	2	0	2	0	0	0	0	0	2	1	1	1	8	0	0	2	1	0	0	1	1
novel-miR-1032	0	0	0	0	0	0	1	5	1	1	1	1	2	1	2	0	3	5	4	1	1	0	1	1	0	0	0	0	2	0	0	3	0	1	1	1	1	3	3	0	0	5	0	0	0	0	0	0	0
novel-miR-1033	44	149	119	114	193	157	0	0	0	0	0	0	0	0	0	0	0	1	0	0	0	0	0	0	0	0	0	0	1	0	0	1	0	1	0	0	0	0	0	0	0	0	0	0	0	93	75	110	20
novel-miR-1034	0	0	0	0	0	0	0	0	0	0	0	0	0	0	0	0	3	3	2	1	1	1	1	3	1	1	1	0	0	0	0	1	2	1	1	4	0	1	3	1	1	2	0	0	0	0	0	0	0
novel-miR-1035	0	0	0	0	0	0	0	0	0	0	0	0	0	0	0	0	3	3	2	1	1	1	1	3	1	1	1	0	0	0	0	1	2	1	1	4	0	1	3	1	1	2	0	0	0	0	0	0	0
novel-miR-1036	0	0	0	0	0	0	0	0	0	0	0	0	0	0	0	0	2	3	2	1	1	1	1	3	1	1	1	0	0	0	0	1	2	1	1	4	0	1	3	1	1	2	0	0	0	0	0	0	0
novel-miR-1037	0	0	0	0	0	0	0	1	0	0	0	0	0	0	0	0	1	2	0	0	0	0	0	0	0	1	1	0	2	0	0	1	0	0	0	0	0	0	0	0	0	0	0	1	0	1	2	0	0
novel-miR-1039	0	0	0	0	0	0	0	5	3	1	2	0	7	3	3	0	1	4	0	1	0	0	0	0	0	0	2	0	0	0	0	4	1	3	1	0	0	0	1	5	0	2	0	0	0	0	0	0	0
novel-miR-104	157	40	94	21	36	20	184	168	56	60	65	74	105	93	141	41	80	144	254	53	15	26	116	51	51	42	41	55	23	58	35	34	239	91	21	75	60	39	276	33	74	65	27	64	41	512	744	371	74
novel-miR-1040	0	0	0	0	0	0	0	0	0	0	0	0	0	0	0	0	0	0	0	0	0	0	0	0	0	0	1	0	0	0	0	0	0	0	0	0	0	2	0	0	0	0	0	0	0	0	0	0	0
novel-miR-1041	0	0	0	0	0	0	6	5	3	2	8	11	13	18	9	0	0	0	1	1	0	0	0	0	1	0	2	5	5	3	0	0	2	0	0	1	0	0	3	0	1	2	1	5	2	0	0	0	1
novel-miR-1042	0	0	0	0	0	0	0	0	0	0	0	0	0	0	0	0	0	0	0	0	0	0	0	0	0	0	0	2	0	0	0	0	0	0	0	0	0	0	0	0	0	0	0	0	0	0	0	0	0
novel-miR-1043	0	0	0	0	0	0	0	0	3	0	0	0	0	0	0	0	0	1	0	0	0	0	0	0	0	0	0	0	0	0	0	1	0	0	0	0	1	0	0	0	0	0	0	0	0	0	0	0	0
novel-miR-1044	0	0	0	0	0	0	0	0	0	0	0	0	0	0	0	0	0	0	0	0	0	0	0	0	0	0	0	0	0	0	0	0	0	0	0	0	0	0	0	0	0	0	0	0	0	0	0	0	0
novel-miR-1045	0	0	0	0	0	0	1	0	0	0	0	0	0	0	0	0	0	0	0	0	0	0	0	0	0	0	0	0	0	1	0	0	0	0	0	0	0	0	0	0	0	0	0	0	0	0	0	0	0
novel-miR-1046	0	0	0	0	0	0	0	0	0	0	0	0	0	0	0	0	0	0	0	0	0	0	0	0	0	0	0	3	0	0	0	0	0	0	0	0	0	0	0	0	0	0	0	0	0	0	0	0	0
novel-miR-1047	0	0	0	0	0	0	0	0	0	0	0	0	0	0	0	1	4	5	0	2	1	0	0	2	0	1	1	0	1	0	4	0	3	3	1	4	3	0	3	1	3	2	0	0	0	0	0	1	0
novel-miR-1048	0	0	0	0	0	0	0	0	0	0	0	0	0	0	0	1	2	0	0	2	1	0	0	0	3	0	0	0	0	0	1	0	1	0	0	0	1	1	1	0	2	1	0	0	0	0	0	0	3
novel-miR-1049	2	15	13	4	1	6	0	0	0	0	0	0	0	0	0	0	0	0	0	0	0	0	0	0	0	0	0	0	0	0	0	0	0	0	0	0	0	0	0	0	0	0	0	0	0	0	0	0	0
novel-miR-105	2	0	1	0	0	0	1	2	2	4	3	1	0	3	2	0	2	1	0	1	0	0	0	0	0	0	3	0	1	0	1	0	0	0	0	0	2	0	3	0	0	0	0	6	0	1	5	2	2
novel-miR-1050	2	15	13	4	1	6	0	0	0	0	0	0	0	0	0	0	0	0	0	0	0	0	0	0	0	0	0	0	0	0	0	0	0	0	0	0	0	0	0	0	0	0	0	0	0	0	0	0	0
novel-miR-1051	3742	3752	7196	4439	2947	4907	21	22	6	7	11	11	9	10	10	1	2	3	2	1	0	0	2	1	2	0	1	1	2	1	5	7	4	3	4	5	0	1	1	0	0	1	0	2	1	548	818	328	72
novel-miR-1052	3745	3781	7262	4549	2968	4993	21	22	6	7	11	11	9	10	10	1	2	3	2	1	0	0	2	1	2	0	1	1	2	1	4	6	4	3	4	4	0	1	0	0	0	1	0	2	1	544	814	323	72
novel-miR-1053	7	28	40	15	10	16	0	0	0	0	0	0	0	0	0	0	0	0	0	0	0	0	0	0	0	0	0	0	0	0	0	0	0	0	0	0	0	0	0	0	0	0	0	0	0	0	1	0	0
novel-miR-1054	7	28	40	15	10	16	0	0	0	0	0	0	0	0	0	0	0	0	0	0	0	0	0	0	0	0	0	0	0	0	0	0	0	0	0	0	0	0	0	0	0	0	0	0	0	0	1	0	0
novel-miR-1055	7	28	40	15	10	16	0	0	0	0	0	0	0	0	0	0	0	0	0	0	0	0	0	0	0	0	0	0	0	0	0	0	0	0	0	0	0	0	0	0	0	0	0	0	0	0	1	0	0
novel-miR-1056	7	28	40	15	10	16	0	0	0	0	0	0	0	0	0	0	0	0	0	0	0	0	0	0	0	0	0	0	0	0	0	0	0	0	0	0	0	0	0	0	0	0	0	0	0	0	1	0	0
novel-miR-1057	1	15	18	22	8	21	0	1	0	0	0	0	0	0	0	0	0	0	0	0	0	0	0	0	0	0	0	0	0	0	0	0	0	0	0	0	0	0	0	0	0	0	0	0	0	1	1	0	0
novel-miR-1058	3	11	12	11	7	7	0	0	0	0	0	0	0	0	0	0	0	0	0	0	0	0	0	0	0	0	0	0	0	0	0	0	0	0	0	0	0	0	0	0	0	0	0	0	0	0	0	0	0
novel-miR-1059	1	15	18	5	3	4	6	5	2	5	5	3	3	3	3	3	8	10	5	2	2	1	4	1	2	0	1	4	3	2	12	8	9	5	2	12	3	2	2	2	1	2	0	1	0	598	772	379	57
novel-miR-106	7	12	25	18	8	21	0	0	0	0	0	0	0	0	0	0	0	1	0	0	0	0	0	0	1	0	0	0	0	0	0	0	0	0	0	0	0	0	0	0	0	0	0	0	0	10	8	5	3
novel-miR-1060	1	15	18	5	3	4	6	5	2	5	5	3	3	3	3	3	8	10	5	2	2	1	4	1	2	0	1	4	3	2	12	8	9	5	2	12	3	2	2	2	1	2	0	1	0	598	772	379	57
novel-miR-1061	14	16	19	4	7	5	0	0	0	0	0	0	0	0	0	1	2	1	0	0	0	0	0	0	0	0	0	0	1	0	2	1	1	1	1	1	0	0	1	0	1	0	0	1	1	87	107	92	15
novel-miR-1062	11	13	14	0	0	1	0	0	0	0	0	0	0	0	0	0	0	0	0	0	0	0	0	0	0	0	0	0	0	0	0	0	0	0	0	0	0	0	0	0	0	0	0	0	0	1	2	1	1
novel-miR-1063	0	1	1	0	0	0	0	0	0	0	0	0	0	0	0	0	0	0	0	0	0	0	0	0	0	0	0	0	0	0	0	0	0	0	0	0	0	0	0	0	0	0	0	0	0	12	9	8	5
novel-miR-1064	0	1	1	0	0	0	0	0	0	0	0	0	0	0	0	0	0	0	0	0	0	0	0	0	0	0	0	0	0	0	0	0	0	0	0	0	0	0	0	0	0	0	0	0	0	12	9	8	5
novel-miR-1065	0	3	1	7	14	18	0	0	0	0	0	0	0	0	0	1	1	0	0	0	0	0	0	0	0	1	0	1	0	0	1	1	1	0	0	1	1	1	0	0	0	0	0	1	0	65	61	54	4
novel-miR-1066	0	1	1	1	1	2	0	0	0	0	0	0	0	0	1	0	0	0	0	0	0	0	0	0	1	0	0	0	0	0	0	0	0	0	0	0	0	0	0	0	0	0	0	0	0	106	110	57	28
novel-miR-1067	0	1	1	1	1	2	0	0	0	0	0	0	0	0	1	0	0	0	0	0	0	0	0	0	1	0	0	0	0	0	0	0	0	0	0	0	0	0	0	0	0	0	0	0	0	106	110	57	28
novel-miR-1068	0	0	0	0	0	0	0	0	0	0	4	0	0	0	0	0	0	0	0	0	0	0	0	0	0	0	0	0	0	0	0	0	0	0	0	0	0	0	0	0	0	0	0	0	0	0	0	0	0
novel-miR-1069	4	0	1	0	9	0	0	0	0	0	0	0	0	0	0	0	0	1	0	0	0	0	0	0	0	0	0	0	0	0	0	2	0	0	0	0	0	0	0	0	0	0	0	0	0	0	0	0	0
novel-miR-107	181	301	455	292	188	319	18	8	4	1	8	4	4	6	4	1	1	4	0	0	0	1	1	0	5	2	4	1	0	1	0	2	1	3	1	5	0	4	2	2	1	1	1	9	0	29	28	18	10
novel-miR-1070	0	0	0	0	0	0	0	0	0	1	2	0	0	0	0	0	0	0	0	1	0	0	0	0	0	0	0	0	0	0	0	0	0	0	0	0	0	0	0	0	0	0	0	0	0	0	0	0	0
novel-miR-1071	0	0	0	0	0	0	0	1	0	0	0	0	0	0	0	116	560	58	32	206	166	143	153	27	12	71	17	13	1	3	185	16	125	47	115	49	119	63	84	7	41	16	0	0	0	2	1	10	16
novel-miR-1072	0	0	0	0	0	0	0	0	0	0	0	0	0	0	0	1	0	0	0	0	0	0	0	0	0	0	1	0	0	0	0	0	0	0	0	0	0	0	0	0	0	0	0	0	0	0	0	0	0
novel-miR-1073	8	10	3	7	12	5	246	211	101	393	236	209	168	123	143	34	83	59	62	125	225	78	46	25	6	14	21	9	17	8	46	307	62	83	42	256	83	191	38	39	35	75	4	6	3	19	3	6	38
novel-miR-1074	0	0	0	0	0	0	0	3	2	3	4	0	4	6	5	2	1	8	3	6	2	1	2	2	0	1	2	0	0	0	2	7	7	5	4	6	1	4	1	5	0	8	0	0	0	0	0	0	1
novel-miR-1075	0	0	0	0	2	0	1	3	1	1	4	1	6	2	8	0	5	3	4	1	1	0	1	2	1	1	3	0	0	0	1	1	4	1	1	4	2	2	3	0	4	2	0	0	0	0	0	0	0
novel-miR-1076	0	0	0	0	0	0	11	0	1	0	0	0	3	0	0	5	15	6	6	2	4	5	8	4	1	6	8	0	0	0	6	3	8	3	2	4	2	1	2	2	1	1	0	0	0	0	0	0	2
novel-miR-1077	0	0	0	0	0	0	0	0	1	0	0	1	0	0	0	1	0	1	0	0	0	0	1	0	0	0	0	4	1	3	1	0	0	0	0	1	1	0	0	1	0	0	0	1	0	0	0	1	1
novel-miR-1078	0	0	0	0	0	0	0	0	1	0	0	1	0	0	0	1	0	1	0	0	0	0	1	0	0	0	0	4	1	3	1	0	0	0	0	1	1	0	0	1	0	0	0	1	0	0	0	1	1
novel-miR-108	15	58	74	109	35	94	0	0	0	0	0	0	0	0	0	0	0	0	0	0	0	0	0	0	0	0	0	0	0	0	0	0	0	0	0	0	0	0	0	0	0	0	0	0	0	1	2	1	0
novel-miR-1080	533	283	421	107	157	148	0	0	1	3	0	0	0	0	0	0	0	0	0	0	0	0	1	0	1	1	1	2	4	1	0	0	0	0	0	0	0	0	1	0	0	0	0	0	1	18	17	37	2
novel-miR-1081	0	0	0	0	0	0	1	1	0	1	1	0	3	0	1	0	0	0	0	0	0	0	0	0	0	0	0	0	0	0	0	0	0	0	1	0	0	0	0	0	0	0	0	0	0	0	0	0	0
novel-miR-1082	0	0	0	0	0	0	1	1	0	1	1	0	3	0	1	0	0	0	0	0	0	0	0	0	0	0	0	0	0	0	0	0	0	0	1	0	0	0	0	0	0	0	0	0	0	0	0	0	0
novel-miR-1083	0	0	0	0	0	0	0	0	0	0	0	0	0	0	0	1	6	4	3	1	3	1	1	2	0	0	3	0	0	0	1	2	5	6	2	6	3	0	2	1	3	0	2	0	0	0	0	0	0
novel-miR-1084	0	0	0	0	0	0	0	0	0	0	0	0	0	0	0	0	0	2	0	0	0	0	0	0	0	0	0	0	2	0	0	0	0	0	0	0	0	0	0	0	0	0	0	0	0	0	0	0	0
novel-miR-1085	0	0	0	0	0	0	0	0	0	0	0	0	0	0	0	1	6	7	1	7	1	3	5	1	1	1	1	2	0	0	1	4	3	0	2	1	1	0	1	3	0	4	0	0	0	0	0	0	1
novel-miR-1086	0	0	0	0	0	0	0	0	0	0	0	0	0	0	0	0	0	0	0	0	0	0	0	0	0	0	0	0	0	0	0	0	0	0	0	0	0	0	0	0	0	0	0	2	0	0	0	0	0
novel-miR-1087	0	0	0	0	0	0	1	1	0	0	0	0	0	0	0	0	4	6	9	2	1	0	6	1	2	0	5	0	0	0	1	2	1	1	0	2	2	0	4	0	1	7	0	0	0	0	0	0	2
novel-miR-1088	0	0	0	0	0	0	0	1	2	1	3	0	1	0	0	1	3	2	5	3	2	1	1	0	1	1	0	0	0	0	0	1	0	3	3	4	0	2	4	2	2	2	0	0	0	0	0	0	0
novel-miR-1089	0	0	0	0	0	0	0	2	0	0	0	0	0	0	0	0	0	0	0	0	0	0	0	0	0	0	0	0	1	0	0	0	0	1	0	0	0	0	0	0	0	0	0	0	0	0	0	0	0
novel-miR-109	50	44	71	85	42	71	0	0	1	1	1	1	0	2	0	0	1	1	0	0	0	0	0	1	0	0	0	1	0	0	0	0	0	1	0	0	0	0	0	0	0	0	0	0	0	184	136	118	43
novel-miR-1090	1	1	2	3	5	7	0	0	0	0	0	0	0	0	0	0	0	0	0	0	0	0	0	0	0	0	0	0	0	0	0	0	0	0	0	1	0	0	0	0	0	0	0	0	0	5	5	6	1
novel-miR-1091	18	27	45	25	30	49	1	1	0	0	0	0	0	1	0	0	0	0	0	0	0	0	1	0	0	0	0	0	0	0	0	0	0	0	0	2	0	0	0	0	0	0	0	0	0	20	29	32	5
novel-miR-1092	70	125	152	127	68	99	0	0	0	0	0	0	0	0	0	0	0	0	0	0	0	0	0	0	0	0	0	0	0	0	0	0	0	0	0	0	0	0	0	0	0	0	0	0	0	0	0	1	0
novel-miR-1093	0	0	0	0	0	0	0	0	0	0	0	0	0	0	0	0	9	5	4	8	3	3	2	4	0	0	0	1	0	0	2	2	7	4	4	4	1	1	2	0	0	0	0	0	0	0	0	1	0
novel-miR-1094	0	0	0	0	0	0	0	0	0	0	0	0	0	0	1	0	1	1	0	0	1	0	0	1	1	1	1	0	1	1	0	0	2	1	0	0	1	0	1	0	1	0	0	1	0	6	5	4	0
novel-miR-1095	0	0	0	0	0	0	0	0	0	0	0	0	0	0	1	0	1	1	0	0	1	0	0	1	1	1	1	0	1	1	0	0	2	1	0	0	1	0	1	0	1	0	0	1	0	6	5	4	0
novel-miR-1096	2	0	0	0	0	0	4	1	1	1	2	0	2	2	0	2	7	7	1	4	4	3	2	2	1	6	4	0	0	0	4	1	3	2	1	4	2	0	5	3	3	0	0	0	0	0	0	0	1
novel-miR-1097	0	0	2	0	0	0	1	0	0	0	1	0	0	0	0	0	0	0	0	0	0	0	2	0	0	0	0	0	0	0	0	0	0	0	0	0	0	0	0	0	0	0	0	0	0	0	0	0	0
novel-miR-1098	0	0	0	0	0	2	0	0	0	1	0	0	0	0	0	0	0	2	0	2	0	0	2	0	0	0	0	1	0	0	0	0	0	2	1	1	0	0	0	0	0	0	0	0	0	0	0	0	0
novel-miR-1099	0	0	0	1	0	0	0	0	0	0	0	0	0	0	0	18	221	313	192	170	27	11	141	82	16	25	28	5	11	6	12	281	342	246	80	238	22	79	157	60	33	112	1	3	1	5	4	1	46
novel-miR-11	488	276	275	164	408	139	100	178	39	64	84	71	107	72	61	57	60	30	26	51	80	34	49	25	42	66	89	138	440	196	25	17	29	25	43	70	34	56	61	42	120	12	813	120	1005	17	4	24	127
novel-miR-110	0	0	0	0	0	0	0	0	0	0	0	0	0	0	0	0	0	0	0	0	0	0	0	0	0	0	1	0	0	0	0	0	0	0	0	0	0	0	0	0	0	0	0	0	0	35	27	33	2
novel-miR-1100	0	0	0	1	0	0	0	0	0	0	0	0	0	0	0	18	221	313	192	170	27	11	141	82	16	25	28	5	11	6	12	281	342	246	80	238	22	79	157	60	33	112	1	3	1	5	4	1	46
novel-miR-1101	0	0	0	0	0	0	0	0	0	0	0	0	0	0	0	0	0	0	0	0	0	0	0	0	0	0	0	0	2	0	0	0	0	0	0	0	0	0	0	0	0	0	0	0	0	0	0	0	0
novel-miR-1102	0	0	0	0	0	1	6	1	1	2	0	0	3	0	0	1	2	15	0	3	1	4	6	4	1	4	1	0	1	0	0	7	13	2	1	7	0	3	3	5	1	1	0	0	0	0	0	0	0
novel-miR-1103	0	0	0	0	0	0	4	1	0	2	8	4	10	2	7	4	6	11	7	8	7	2	8	4	0	1	3	0	0	0	1	1	7	1	4	8	3	3	5	1	1	3	0	0	0	0	0	1	0
novel-miR-1105	0	0	0	0	0	0	0	0	0	0	0	0	0	0	0	0	0	0	0	0	0	0	0	0	0	0	0	0	0	0	0	0	0	0	0	0	0	0	0	0	0	0	0	0	0	0	0	0	0
novel-miR-1106	0	0	0	1	0	0	0	0	3	0	0	1	0	0	0	0	0	1	2	1	0	0	0	1	0	0	0	0	0	0	1	0	1	1	0	0	0	0	0	0	0	0	0	0	0	0	0	0	0
novel-miR-1107	0	0	0	0	0	0	0	0	0	0	0	0	0	0	0	0	0	0	1	0	1	0	0	0	0	0	0	0	0	0	0	0	0	0	0	0	0	0	0	0	0	0	0	0	0	0	0	0	0
novel-miR-1108	0	0	0	0	0	0	0	0	0	0	0	0	0	0	0	1	1	0	0	2	0	3	1	0	0	0	0	0	0	1	0	0	0	0	0	0	1	1	0	0	0	0	0	0	0	0	0	0	0
novel-miR-1109	0	0	0	0	0	0	0	0	0	0	0	0	0	0	0	0	0	0	0	0	0	0	0	0	0	0	0	0	2	0	0	0	0	0	0	0	0	0	0	0	0	0	0	0	0	0	0	0	0
novel-miR-111	0	0	0	0	0	0	2	0	0	1	1	2	3	8	2	0	2	0	0	0	0	0	0	0	1	0	1	1	1	2	1	0	1	1	0	0	0	0	1	0	0	0	0	2	0	0	0	0	1
novel-miR-1110	0	1	0	0	12	0	0	0	0	0	0	0	0	0	0	0	0	0	0	0	0	0	0	0	0	0	0	0	0	0	0	0	0	0	0	0	0	0	0	0	0	0	0	0	0	0	0	0	0
novel-miR-1111	16	26	29	4	4	8	0	0	0	1	0	0	0	0	0	0	0	0	0	0	0	0	0	0	0	0	0	0	0	0	0	0	0	0	0	0	0	0	0	0	0	0	0	0	0	0	0	0	0
novel-miR-1112	1	19	15	28	6	17	0	0	0	0	0	0	1	0	0	2	1	0	0	0	0	0	0	0	0	0	0	4	0	0	1	0	0	0	0	2	1	0	1	0	0	0	1	2	0	24	36	21	8
novel-miR-1113	0	4	4	2	0	5	3	0	0	0	0	0	3	0	0	0	0	0	3	0	0	1	0	0	0	0	0	0	0	0	0	0	0	0	0	1	0	2	0	0	0	1	1	0	0	8	3	11	6
novel-miR-1114	0	0	0	0	4	0	0	0	0	0	0	0	0	0	0	0	0	0	0	0	0	0	0	0	0	0	0	0	0	0	0	0	0	0	0	1	0	0	0	0	0	0	0	0	0	0	0	1	2
novel-miR-1115	0	0	0	0	0	0	0	0	0	0	0	0	0	0	0	0	0	0	0	0	0	0	0	0	0	0	0	0	0	0	0	0	0	0	0	0	0	0	0	0	0	0	0	0	0	0	0	0	0
novel-miR-1116	0	0	0	0	0	0	0	0	0	0	0	0	0	0	0	0	0	0	0	0	0	0	0	0	0	0	0	0	0	0	0	0	0	0	0	0	0	0	0	0	0	0	0	2	0	0	0	0	0
novel-miR-1117	0	0	0	0	0	1	0	0	0	0	0	0	0	0	0	0	0	0	0	0	0	0	0	0	0	0	0	0	0	0	0	0	0	0	0	0	0	0	0	0	0	0	0	2	0	0	0	0	0
novel-miR-1118	0	0	0	0	0	0	1	1	1	2	1	0	5	3	2	0	6	3	4	0	2	1	6	2	0	0	1	0	0	0	1	3	3	1	0	9	2	0	3	2	1	0	0	0	0	0	0	0	1
novel-miR-1119	0	0	0	0	0	0	0	0	0	0	0	0	0	0	0	0	0	0	0	0	2	1	0	0	0	0	0	0	0	0	1	0	0	0	0	1	1	0	1	0	0	0	0	0	0	0	0	0	0
novel-miR-112	0	0	0	0	0	0	0	0	0	0	0	0	0	0	0	2	2	1	2	1	3	2	0	3	1	3	3	0	0	1	1	1	1	0	1	3	0	3	3	1	0	3	0	0	0	0	0	0	0
novel-miR-1120	0	0	0	0	0	0	0	0	3	0	0	0	0	0	0	0	0	0	0	0	0	0	0	0	0	0	0	0	0	0	0	0	0	1	0	0	0	0	0	0	0	0	0	0	0	0	0	0	0
novel-miR-1121	5	14	17	21	10	16	0	0	0	0	0	0	0	0	0	0	0	0	0	0	0	0	0	0	0	0	0	0	0	0	0	0	0	0	0	0	0	0	0	0	0	0	0	0	0	0	1	0	1
novel-miR-1122	0	0	0	0	0	0	2	0	0	2	1	1	4	3	2	0	1	1	0	1	0	1	1	1	1	2	2	0	0	0	0	1	0	2	0	1	3	0	0	2	0	1	0	0	0	0	0	0	0
novel-miR-1123	0	0	0	0	0	0	0	1	0	0	0	0	0	0	1	0	3	1	1	1	2	0	0	0	1	2	0	1	0	0	2	3	1	1	0	2	1	3	4	1	2	2	0	0	0	1	0	1	2
novel-miR-1124	0	0	1	0	0	0	0	0	0	2	0	0	0	0	1	0	1	1	0	0	0	0	0	0	0	0	0	0	0	0	0	0	0	0	0	1	1	0	1	0	0	1	0	0	0	0	0	0	0
novel-miR-1125	0	0	0	0	0	0	0	0	0	0	1	3	0	0	0	0	0	0	0	0	0	2	0	0	0	0	0	0	0	0	0	0	0	1	0	0	0	0	0	0	0	0	0	0	0	0	0	0	0
novel-miR-1126	0	0	0	0	0	0	26	17	6	31	10	17	77	20	53	2	4	37	25	10	0	0	1	11	4	2	7	1	0	0	0	10	27	23	0	3	0	8	12	8	0	21	0	0	0	2	2	0	14
novel-miR-1127	0	0	0	0	1	1	0	0	0	0	0	0	0	0	0	0	0	1	0	0	0	1	0	1	0	0	1	0	0	0	0	0	1	0	0	1	1	1	1	0	0	1	0	0	0	0	0	0	0
novel-miR-1128	0	0	0	0	1	1	0	0	0	0	0	0	0	0	0	0	0	1	0	0	0	1	0	1	0	0	1	0	0	0	0	0	1	0	0	1	1	1	1	0	0	1	0	0	0	0	0	0	0
novel-miR-1129	0	0	0	0	0	1	1	2	1	0	0	3	3	3	1	0	1	1	0	0	0	1	0	0	0	0	0	2	2	7	0	1	3	0	0	0	0	0	1	1	0	0	0	3	0	16	9	10	1
novel-miR-113	0	0	0	0	0	0	0	0	0	0	0	0	0	0	1	4	7	2	3	8	5	12	1	2	0	1	1	0	0	0	3	0	1	3	6	6	9	2	7	0	3	1	0	0	0	0	0	0	0
novel-miR-1131	0	0	0	0	0	0	0	0	0	0	1	0	0	0	2	1	1	2	0	1	2	9	4	0	0	0	0	0	0	0	1	0	2	1	3	2	2	0	1	0	0	0	0	0	0	0	0	0	0
novel-miR-1132	0	0	0	0	0	1	0	0	0	0	0	0	0	0	0	0	0	0	0	0	0	0	0	0	0	0	0	0	0	0	0	0	0	0	0	0	0	0	0	0	0	0	0	0	0	0	0	2	1
novel-miR-1133	0	0	0	0	0	1	0	0	0	0	0	0	0	0	0	0	0	0	0	0	0	0	0	0	0	0	0	0	0	0	0	0	0	0	0	0	0	0	0	0	0	0	0	0	0	0	0	2	1
novel-miR-1135	0	0	0	0	0	0	0	0	0	0	0	0	0	0	0	0	0	0	0	0	0	0	0	0	0	0	0	0	0	0	0	0	0	0	0	0	0	0	0	0	0	0	0	0	0	0	0	0	0
novel-miR-1136	0	0	0	0	0	0	2	1	3	1	3	2	2	6	2	2	2	0	2	1	1	1	1	0	1	1	2	5	2	1	3	1	1	0	1	1	2	0	1	0	3	0	1	1	1	1	0	2	2
novel-miR-1137	0	0	0	0	0	0	2	1	3	1	3	2	2	6	2	2	2	0	2	1	1	1	1	0	1	1	2	5	2	1	3	1	1	0	1	1	2	0	1	0	3	0	1	1	1	1	0	2	2
novel-miR-1138	4	0	0	1	3	1	0	0	0	0	2	0	0	0	1	32	0	1	2	2	1	25	0	1	6	5	47	0	1	6	0	0	1	1	0	0	0	3	0	1	3	0	0	1	2	0	0	0	0
novel-miR-1139	0	0	0	0	0	0	0	0	0	0	0	0	0	0	0	0	0	0	0	0	0	0	0	0	0	0	0	2	0	0	0	0	0	0	0	0	0	0	0	0	0	0	0	0	0	0	0	0	0
novel-miR-114	0	0	0	0	0	0	0	0	0	0	0	0	0	0	0	0	3	4	2	2	0	5	1	2	0	0	2	0	0	0	1	3	0	1	1	5	1	0	3	0	1	0	0	0	0	0	0	0	0
novel-miR-1140	0	0	0	0	0	0	0	0	0	0	0	0	0	0	0	0	0	0	0	1	0	0	0	0	1	0	0	0	0	0	0	0	1	0	0	0	0	0	0	2	1	0	0	0	0	3	7	0	4
novel-miR-1141	0	0	0	0	0	0	0	0	0	0	0	0	0	0	0	0	0	0	0	0	0	0	0	0	0	0	0	0	0	0	0	0	0	0	0	0	0	0	0	0	0	0	0	2	0	0	0	0	0
novel-miR-1142	0	0	0	0	0	0	9	5	1	4	8	4	3	9	5	0	1	4	2	0	0	0	0	0	3	1	0	0	1	0	0	1	1	0	1	0	0	0	1	0	0	1	0	2	0	0	0	0	0
novel-miR-1143	0	0	0	0	0	0	2	0	2	0	1	0	1	0	1	0	1	0	0	0	0	0	0	1	0	0	1	0	0	0	1	0	0	0	0	0	0	0	0	0	0	0	0	0	0	0	0	0	0
novel-miR-1144	0	0	0	0	0	0	0	0	0	0	0	0	0	0	0	0	0	0	0	2	0	0	0	0	0	0	0	2	0	0	0	2	0	0	0	0	0	0	0	0	0	0	0	0	0	0	0	0	0
novel-miR-1145	0	0	0	0	0	0	0	0	0	0	0	0	0	0	0	0	0	1	0	1	0	0	2	0	1	0	0	0	0	0	4	0	5	0	0	1	1	1	0	0	1	0	0	0	0	0	0	0	0
novel-miR-1146	0	0	3	0	0	0	0	0	0	0	0	0	0	0	0	0	0	0	0	1	0	0	0	0	0	0	0	0	0	0	0	0	0	0	0	0	0	0	0	0	0	0	0	0	0	1	0	0	0
novel-miR-1148	0	0	0	0	0	0	0	0	0	0	0	0	0	0	0	2	0	0	4	0	0	0	0	0	1	0	1	0	2	1	0	0	2	0	0	1	0	0	1	0	1	0	0	3	0	0	0	0	0
novel-miR-1149	0	1	0	2	1	0	0	0	0	1	1	2	0	3	2	0	0	0	0	1	0	0	0	0	0	0	0	0	0	0	0	0	0	0	0	0	1	0	0	0	0	0	0	1	0	3	0	0	0
novel-miR-115	1	0	0	1	3	0	2	2	2	0	0	0	3	3	0	0	0	0	1	0	0	0	0	1	0	0	0	0	0	0	0	0	2	0	0	4	0	0	3	2	2	0	0	0	0	0	0	0	1
novel-miR-1150	0	0	0	0	0	0	0	0	0	0	0	0	0	0	0	1	0	0	0	0	0	0	0	0	0	4	2	9	4	4	1	0	0	0	0	0	1	2	0	2	4	0	2	0	2	0	0	0	0
novel-miR-1151	0	0	0	0	0	0	2	0	0	0	4	0	0	0	0	0	0	0	0	0	0	0	0	0	0	0	0	0	0	0	0	0	0	0	0	0	0	0	0	0	0	0	0	0	0	0	0	0	0
novel-miR-1152	9	3	2	3	3	2	4	4	0	2	0	0	2	9	13	1	0	2	0	0	1	2	0	0	1	1	2	0	0	0	0	0	0	0	0	2	0	0	0	1	1	1	0	1	0	0	1	0	1
novel-miR-1153	2	0	0	1	0	1	0	1	1	3	2	0	0	1	0	0	0	0	0	0	1	0	0	0	0	0	0	0	0	0	0	0	0	0	0	0	0	0	0	0	0	0	0	0	0	0	0	0	0
novel-miR-1154	0	0	0	0	0	0	0	0	0	1	3	1	0	0	2	1	0	0	0	1	0	0	0	1	0	1	0	0	0	1	0	1	0	0	0	1	1	0	1	0	1	0	0	4	0	0	0	0	0
novel-miR-1155	3	1	4	0	2	0	3	0	1	3	1	2	2	3	8	0	1	0	0	0	1	0	3	0	0	0	1	0	1	1	3	0	0	1	0	2	1	0	0	0	0	0	0	0	0	0	0	1	3
novel-miR-1156	0	0	0	0	0	0	0	0	0	0	0	0	0	0	0	0	0	0	0	0	0	0	0	0	0	0	0	0	0	0	0	0	0	0	0	0	0	0	0	0	0	0	0	0	0	0	0	0	0
novel-miR-1157	0	0	0	0	0	0	0	0	0	0	0	0	0	0	0	3	3	3	0	3	2	1	2	0	0	1	0	0	0	0	4	0	4	1	0	5	0	0	2	0	1	0	0	0	1	0	0	0	0
novel-miR-1158	0	0	0	0	0	0	0	0	0	0	0	0	0	0	0	0	0	1	1	0	0	0	0	0	0	0	0	0	0	0	0	0	0	0	0	0	0	0	0	0	0	0	1	0	0	3	2	5	0
novel-miR-1159	2	1	1	3	4	6	0	1	0	1	0	0	0	1	2	0	1	1	0	0	1	0	0	0	0	0	0	2	0	0	1	0	1	0	0	0	0	0	0	0	2	0	0	0	0	0	1	1	0
novel-miR-116	0	0	0	0	0	0	0	0	0	0	0	0	0	0	0	2	2	0	0	0	1	1	0	1	1	0	0	0	0	1	1	0	2	0	0	1	0	0	1	0	0	0	0	0	0	2	0	4	0
novel-miR-1160	0	7	1	0	3	6	0	0	0	0	0	0	0	0	0	0	0	0	0	0	0	0	0	0	0	0	0	0	0	0	0	0	0	0	0	0	0	0	0	0	0	0	0	0	0	1	0	0	0
novel-miR-1161	0	0	0	0	0	0	0	0	0	0	0	0	0	0	0	2	5	12	4	2	11	7	6	2	0	1	1	0	0	0	0	7	11	3	11	11	6	1	10	3	0	7	0	0	0	0	0	0	0
novel-miR-1162	2	0	0	0	0	0	2	8	1	2	11	0	5	7	3	8	57	15	8	13	12	27	6	12	4	4	2	4	3	0	35	12	17	11	14	26	21	6	18	3	13	2	1	0	0	0	0	0	2
novel-miR-1163	0	0	0	0	0	0	0	0	0	0	0	0	0	0	0	3	5	1	1	0	2	4	2	1	0	1	0	0	0	0	10	0	1	0	5	4	4	2	0	1	0	0	0	0	0	0	0	0	1
novel-miR-1164	0	0	0	0	0	0	5	3	0	6	2	1	4	6	6	0	0	0	1	0	0	0	0	1	1	0	1	0	0	0	0	1	0	0	0	1	0	0	0	0	1	0	0	0	0	0	0	0	0
novel-miR-1165	0	0	0	0	0	0	0	0	0	0	0	0	0	0	0	0	1	0	0	0	0	0	0	0	0	4	1	0	0	0	0	0	0	0	0	0	0	0	0	1	0	0	0	0	0	0	0	0	0
novel-miR-1166	21	67	81	60	64	77	0	0	0	0	0	0	0	0	0	0	0	0	0	0	0	0	0	0	0	0	0	0	0	0	0	0	0	0	0	0	0	0	0	0	0	0	0	0	0	10	5	5	2
novel-miR-1167	0	0	0	0	0	0	0	0	0	0	0	0	0	0	0	0	0	0	0	0	0	0	0	0	0	0	0	2	0	0	0	0	2	0	0	0	0	0	0	0	0	0	0	0	0	0	0	0	0
novel-miR-1168	0	0	0	0	0	0	10	7	1	4	2	0	4	5	14	4	4	5	7	5	1	3	6	0	0	6	4	1	0	1	1	4	3	4	0	11	1	1	3	3	3	8	0	0	0	0	0	0	2
novel-miR-1169	43	70	110	100	64	85	0	0	0	0	0	0	0	0	0	0	0	0	0	0	0	0	0	0	0	0	0	0	0	0	0	0	0	0	0	0	0	0	0	0	0	0	0	0	0	1	9	1	0
novel-miR-117	0	0	0	0	0	0	13	8	1	6	8	2	5	7	6	0	6	4	2	1	0	0	0	2	1	2	0	0	0	0	0	1	3	0	1	0	1	2	3	7	1	8	0	0	0	1	0	0	0
novel-miR-1170	0	0	0	0	0	0	0	0	0	0	0	0	0	0	0	2	26	25	25	41	14	6	9	2	5	9	4	2	0	0	15	3	3	8	3	14	10	19	17	0	4	6	0	0	0	0	0	0	0
novel-miR-1171	0	0	0	0	0	0	1	0	0	0	0	0	2	0	0	1	2	5	1	0	1	0	0	2	2	1	2	9	2	20	4	4	1	1	2	4	2	1	1	2	2	1	4	2	1	7	7	4	2
novel-miR-1172	0	0	0	0	0	0	1	0	0	0	0	0	2	0	0	1	2	5	1	0	1	0	0	2	2	1	2	9	2	20	4	4	1	1	2	4	2	1	1	2	2	1	4	2	1	7	7	4	2
novel-miR-1173	0	0	0	0	3	0	10	6	1	4	4	4	6	4	9	0	2	1	1	2	1	0	1	0	0	0	1	1	0	0	0	1	0	0	0	0	0	1	0	0	1	0	0	0	0	0	0	0	0
novel-miR-1174	0	1	0	2	1	0	0	1	0	0	1	0	0	4	0	0	0	0	0	0	2	0	0	0	1	0	0	0	1	0	0	0	0	0	0	0	0	0	0	0	0	0	0	0	0	0	0	0	0
novel-miR-1175	0	0	0	0	0	0	3	0	0	1	2	2	0	2	3	0	0	0	0	0	0	0	0	0	0	0	0	1	0	2	0	0	0	0	0	0	0	0	0	0	0	0	1	1	0	0	0	0	0
novel-miR-1176	0	0	0	0	0	0	1	2	0	3	1	0	2	0	6	0	3	3	2	0	2	0	4	3	0	0	2	0	0	0	0	3	3	1	0	9	1	0	4	4	2	3	0	0	0	0	0	0	0
novel-miR-1177	0	0	0	0	0	0	0	0	0	0	0	0	0	0	0	0	2	0	0	0	1	2	0	0	0	0	0	0	0	0	5	0	0	1	1	1	0	0	0	0	1	1	0	0	0	0	0	0	0
novel-miR-1178	0	0	0	0	0	0	0	0	0	0	0	0	0	0	9	0	0	0	0	0	0	0	0	0	0	0	0	0	0	0	0	0	0	0	0	0	0	0	0	0	0	0	0	0	0	0	0	0	0
novel-miR-1179	0	0	0	0	0	0	0	1	0	0	0	1	0	1	0	0	0	0	0	0	0	0	0	0	0	0	0	0	0	0	0	0	0	0	0	0	0	0	0	0	0	0	0	3	1	0	0	0	0
novel-miR-118	2	1	0	0	0	0	14	8	3	4	4	0	8	8	13	0	5	5	7	2	1	4	2	6	2	0	2	0	0	0	3	0	2	0	4	7	4	5	2	2	3	2	0	0	0	0	0	0	0
novel-miR-1180	0	0	0	0	0	1	0	0	0	0	0	0	0	0	0	0	0	0	2	4	1	1	0	0	0	1	0	0	0	0	0	0	0	1	0	2	0	0	0	2	0	2	0	0	0	0	0	0	0
novel-miR-1181	0	0	0	0	0	0	1	0	0	0	2	0	1	1	3	0	0	0	0	1	0	0	0	0	1	1	0	0	0	0	1	2	0	1	0	0	0	0	1	0	0	0	0	0	0	0	0	0	0
novel-miR-1182	0	1	0	0	0	0	0	0	0	0	0	0	0	0	0	0	0	1	0	0	0	0	0	0	0	0	0	0	0	0	1	1	0	0	1	2	0	0	0	0	0	0	0	0	0	9	6	8	2
novel-miR-1183	0	0	0	0	0	0	0	0	0	0	0	0	0	0	0	0	0	0	0	1	0	0	0	0	0	0	0	0	0	0	1	0	0	0	0	0	0	0	3	0	0	0	0	0	0	0	0	0	0
novel-miR-1184	0	0	0	0	0	0	0	0	0	0	0	0	0	0	0	0	0	0	0	0	0	0	0	0	0	0	0	1	0	1	0	0	0	0	0	0	0	0	0	0	0	0	0	1	0	0	0	0	0
novel-miR-1185	0	0	0	0	0	0	0	3	0	0	8	0	0	3	0	2	17	0	0	5	19	3	2	1	1	0	1	0	0	0	18	0	3	0	5	1	4	2	1	0	5	0	0	0	0	0	0	0	0
novel-miR-1186	0	0	0	0	0	0	2	3	3	1	2	0	1	0	1	2	10	2	3	10	2	4	6	2	1	2	1	0	0	0	3	0	11	0	6	1	3	4	6	2	3	0	0	1	0	0	1	1	0
novel-miR-1187	4	5	5	15	4	10	0	0	0	0	0	0	0	0	0	0	0	1	0	0	0	0	0	0	0	0	0	0	0	0	1	0	0	0	0	0	0	0	1	0	0	0	0	0	0	0	0	0	0
novel-miR-1188	0	0	0	0	0	0	2	0	0	1	0	1	1	0	0	0	0	0	1	0	0	0	0	0	1	0	0	0	0	0	0	0	0	0	0	0	0	0	0	0	0	0	0	0	0	0	0	0	0
novel-miR-1189	0	0	0	0	0	0	0	0	0	0	0	0	0	0	0	1	1	13	6	27	0	0	3	0	0	0	0	5	1	2	1	5	0	1	1	2	0	3	2	0	1	0	2	4	3	0	0	0	1
novel-miR-119	0	0	0	0	0	0	1	0	0	0	1	0	0	0	0	0	0	0	0	0	0	0	0	0	0	0	0	1	1	0	0	0	0	0	0	1	1	0	0	0	0	0	0	0	0	3	2	3	0
novel-miR-1190	0	0	0	0	0	0	2	0	0	1	1	0	0	4	0	1	10	10	3	13	9	1	10	7	1	2	1	13	7	8	2	2	9	5	7	16	2	0	3	1	4	0	13	6	16	0	0	0	0
novel-miR-1191	0	0	0	1	8	0	0	0	0	0	0	0	0	0	0	0	0	0	0	0	0	0	0	0	0	0	0	0	0	0	0	0	0	0	0	0	0	0	0	0	0	0	0	0	0	0	0	0	0
novel-miR-1192	0	2	0	0	0	0	0	0	0	0	0	0	0	0	0	0	1	0	0	0	0	0	1	0	0	0	0	0	0	0	0	0	0	0	0	0	0	0	0	0	0	0	0	0	0	0	0	0	0
novel-miR-1193	1	0	0	1	0	0	64	107	56	74	53	46	71	66	60	46	263	535	190	231	223	133	173	112	8	20	23	50	13	4	257	648	267	380	335	915	148	112	228	64	14	239	2	5	7	143	38	33	1119
novel-miR-1194	0	0	1	0	0	0	70	57	24	20	19	14	20	47	21	53	156	203	69	109	176	61	88	88	11	18	17	33	17	10	126	383	256	154	133	333	96	69	100	18	16	102	1	4	2	41	15	7	398
novel-miR-1195	0	0	0	0	0	0	0	1	4	1	2	0	3	1	3	0	2	0	0	0	1	1	0	1	0	1	0	0	0	0	1	1	0	1	0	0	1	0	0	0	0	0	0	0	1	0	0	0	0
novel-miR-1196	0	0	0	0	0	0	1	0	0	0	0	0	0	0	0	0	0	0	0	0	0	0	0	0	0	0	0	0	0	1	0	0	0	0	0	0	0	0	0	0	0	0	0	0	0	0	0	0	0
novel-miR-1197	0	0	0	0	0	0	2	4	4	0	0	1	1	0	3	0	0	0	0	0	0	0	0	0	0	0	0	0	0	0	0	0	0	0	0	0	0	0	0	0	0	0	0	0	0	0	0	0	0
novel-miR-1198	0	2	0	0	0	0	0	0	0	0	0	0	0	0	0	0	0	0	0	0	0	0	0	0	0	0	0	0	0	0	0	0	0	0	0	0	0	0	0	0	0	0	0	0	0	0	1	0	0
novel-miR-1199	20	19	23	4	0	9	0	0	0	0	0	0	0	0	0	0	0	0	0	0	0	0	0	0	0	0	0	0	0	0	0	0	0	0	0	0	0	0	0	0	0	0	0	0	0	29	28	27	4
novel-miR-12	488	276	275	164	408	139	100	178	39	64	84	71	107	72	61	57	60	30	26	51	80	34	49	25	42	66	89	138	440	196	25	17	29	25	43	70	34	56	61	42	120	12	813	120	1005	17	4	24	127
novel-miR-120	0	0	0	0	0	0	1	0	0	0	1	0	0	0	0	0	0	0	0	0	0	0	0	0	0	0	0	1	1	0	0	0	0	0	0	1	1	0	0	0	0	0	0	0	0	3	2	3	0
novel-miR-1200	4	2	1	2	3	2	7	6	3	4	6	6	4	6	5	1	0	0	1	0	0	0	0	0	0	0	0	0	1	1	0	0	1	0	0	0	0	0	2	0	1	0	0	0	0	1	1	1	0
novel-miR-1201	7	28	40	15	10	16	0	0	0	0	0	0	0	0	0	0	0	0	0	0	0	0	0	0	0	0	0	0	0	0	0	0	0	0	0	0	0	0	0	0	0	0	0	0	0	0	1	0	0
novel-miR-1202	43	351	365	95	47	87	0	0	0	0	0	0	0	0	0	0	0	0	0	0	0	0	0	0	0	0	0	0	0	0	0	0	0	0	0	0	0	0	0	0	0	0	0	0	0	0	1	1	0
novel-miR-1203	42	64	91	47	29	50	2	4	1	1	2	2	1	3	0	2	3	10	1	0	0	0	2	2	0	0	1	0	0	2	0	4	5	5	0	7	1	0	0	1	0	0	0	0	0	106	161	88	15
novel-miR-1204	0	1	1	0	0	0	0	0	0	0	0	0	0	0	0	0	0	0	0	0	0	0	0	0	0	0	0	0	0	0	0	0	0	0	0	0	0	0	0	0	0	0	0	0	0	12	9	8	5
novel-miR-1205	14	16	19	4	7	5	0	0	0	0	0	0	0	0	0	1	2	1	0	0	0	0	0	0	0	0	0	0	1	0	2	1	1	1	1	1	0	0	1	0	1	0	0	1	1	87	107	92	15
novel-miR-1206	1	15	18	5	3	4	6	5	2	5	5	3	3	3	3	3	8	10	5	2	2	1	4	1	2	0	1	4	3	2	12	8	9	5	2	12	3	2	2	2	1	2	0	1	0	598	772	379	57
novel-miR-1207	11	13	14	0	0	1	0	0	0	0	0	0	0	0	0	0	0	0	0	0	0	0	0	0	0	0	0	0	0	0	0	0	0	0	0	0	0	0	0	0	0	0	0	0	0	1	2	1	1
novel-miR-1208	14	16	19	4	7	5	0	0	0	0	0	0	0	0	0	1	2	1	0	0	0	0	0	0	0	0	0	0	1	0	2	1	1	1	1	1	0	0	1	0	1	0	0	1	1	87	107	92	15
novel-miR-1209	1	15	18	5	3	4	6	5	2	5	5	3	3	3	3	3	8	10	5	2	2	1	4	1	2	0	1	4	3	2	12	8	9	5	2	12	3	2	2	2	1	2	0	1	0	598	772	379	57
novel-miR-121	0	0	0	0	0	0	0	0	2	1	0	0	0	0	0	0	0	0	0	0	0	0	0	0	0	0	0	0	0	0	0	0	0	0	0	0	0	0	0	0	0	0	0	0	0	0	0	0	0
novel-miR-1210	11	13	14	0	0	1	0	0	0	0	0	0	0	0	0	0	0	0	0	0	0	0	0	0	0	0	0	0	0	0	0	0	0	0	0	0	0	0	0	0	0	0	0	0	0	1	2	1	1
novel-miR-1211	14	16	19	4	7	5	0	0	0	0	0	0	0	0	0	1	2	1	0	0	0	0	0	0	0	0	0	0	1	0	2	1	1	1	1	1	0	0	1	0	1	0	0	1	1	87	107	92	15
novel-miR-1212	1	15	18	5	3	4	6	5	2	5	5	3	3	3	3	3	8	10	5	2	2	1	4	1	2	0	1	4	3	2	12	8	9	5	2	12	3	2	2	2	1	2	0	1	0	598	772	379	57
novel-miR-1213	11	13	14	0	0	1	0	0	0	0	0	0	0	0	0	0	0	0	0	0	0	0	0	0	0	0	0	0	0	0	0	0	0	0	0	0	0	0	0	0	0	0	0	0	0	1	2	1	1
novel-miR-1214	8	40	50	38	25	38	0	0	0	0	0	0	0	0	0	0	0	0	0	0	0	0	0	0	0	0	0	0	0	0	0	0	0	0	0	0	0	0	0	0	0	0	0	0	0	0	0	0	0
novel-miR-1215	30	41	54	40	24	29	0	0	0	1	0	0	0	0	0	0	0	0	0	0	0	0	0	0	0	0	0	0	0	0	1	0	0	0	0	0	0	0	0	0	0	0	0	0	0	3	2	1	0
novel-miR-1216	1	3	2	0	0	0	0	0	0	0	1	0	0	0	0	0	0	0	0	0	0	0	0	0	0	0	0	0	0	0	0	0	0	0	0	1	0	0	0	0	0	0	0	0	0	8	12	11	0
novel-miR-1217	7	2	0	1	0	0	0	0	0	0	0	0	0	0	0	0	0	0	0	0	0	0	0	0	0	0	0	0	0	0	0	0	0	0	0	0	0	0	0	0	0	0	0	0	0	0	0	0	0
novel-miR-1218	0	0	0	0	0	0	3	4	0	1	1	0	0	1	0	1	5	4	1	2	2	1	0	0	0	3	0	0	0	0	2	1	5	0	1	4	3	1	3	1	3	0	0	1	0	0	0	0	1
novel-miR-1219	0	0	1	1	0	0	0	2	1	0	0	0	0	0	1	0	0	0	0	1	0	0	0	0	0	0	0	0	0	0	0	0	0	0	0	0	0	0	0	0	0	0	0	0	0	0	0	0	0
novel-miR-122	0	0	0	0	0	0	0	0	0	0	0	0	0	3	1	0	0	2	0	0	0	0	0	0	0	0	0	0	0	0	0	0	0	0	0	0	0	1	0	0	0	0	0	0	0	0	0	0	0
novel-miR-1220	100	195	79	133	48	91	48	28	16	62	24	17	14	35	31	48	75	89	117	92	14	22	38	49	36	79	48	13	27	6	20	196	22	49	20	157	27	138	113	39	2	126	2	8	10	11	4	0	37
novel-miR-1221	0	0	0	0	0	0	2	1	0	0	1	2	0	1	0	0	0	0	0	0	0	0	0	0	0	0	0	0	0	0	0	0	0	0	0	0	0	0	0	0	0	0	0	0	0	0	0	0	0
novel-miR-1222	1	2	0	1	8	0	0	1	0	0	0	0	3	1	0	62	32	100	60	65	224	65	61	16	1	11	13	11	6	2	117	203	123	65	70	194	73	129	34	12	11	41	0	1	3	6	5	7	36
novel-miR-1223	0	0	0	0	0	0	0	0	1	0	0	0	0	0	0	24	129	128	39	81	172	43	139	34	1	7	2	5	2	3	133	71	308	64	102	353	49	50	76	6	18	6	1	1	1	0	1	0	0
novel-miR-1224-1	0	0	0	0	0	0	97	87	40	0	0	0	22	33	12	27	46	70	48	35	93	13	52	29	7	8	9	2	4	3	54	76	39	31	27	146	31	41	32	23	16	55	1	1	5	0	0	1	0
novel-miR-1225	0	0	0	0	0	0	97	87	40	0	0	0	22	33	12	27	46	70	48	35	93	13	52	29	7	8	9	2	4	3	54	76	39	31	27	146	31	41	32	23	16	55	1	1	5	0	0	1	0
novel-miR-1226	153	92	78	114	46	32	686	561	238	282	156	155	214	434	185	100	309	470	221	266	172	116	233	114	12	16	20	5	12	9	96	555	329	346	170	930	175	249	224	55	74	138	0	2	3	36	32	8	277
novel-miR-1227	0	0	0	0	0	0	0	0	0	0	0	0	0	0	0	0	0	0	0	0	0	0	0	0	0	0	0	0	0	0	1	0	0	0	0	0	0	0	0	0	0	0	0	0	0	0	0	0	0
novel-miR-1228	0	0	0	1	3	0	1	1	1	0	2	0	1	1	1	1	8	2	1	6	6	3	9	1	1	2	0	2	1	0	5	0	2	3	4	0	4	8	1	0	1	0	0	0	0	0	0	1	0
novel-miR-1229	0	0	0	0	0	0	3	0	0	0	0	0	1	0	0	3	0	2	2	1	1	1	1	0	2	5	0	5	9	5	0	2	5	2	3	7	5	1	0	5	2	2	0	3	1	5	6	6	1
novel-miR-123	0	0	0	0	0	0	0	0	0	0	1	0	0	0	0	0	0	0	0	2	0	0	0	0	0	0	0	0	0	0	3	2	1	0	0	2	1	0	0	0	0	0	0	0	0	0	0	0	0
novel-miR-1230	0	0	0	0	0	0	0	1	0	0	1	0	0	0	0	2	1	1	0	1	1	0	0	1	0	0	1	7	2	4	2	1	0	1	1	3	2	2	3	1	7	1	1	2	2	11	3	8	1
novel-miR-1231	0	0	0	0	0	0	7	0	0	0	0	0	0	0	0	0	0	1	1	0	0	0	0	0	0	0	0	0	0	0	0	0	0	0	0	0	0	0	0	0	0	0	0	0	0	0	0	0	0
novel-miR-1232	0	0	0	0	0	0	0	0	0	0	0	1	0	1	0	0	1	1	0	0	1	1	1	0	0	1	0	1	0	1	0	0	0	1	1	0	0	0	1	1	0	1	1	0	0	0	0	0	0
novel-miR-1233	0	0	0	0	0	0	0	0	0	0	0	1	0	1	0	0	1	1	0	0	1	1	1	0	0	1	0	1	0	1	0	0	0	1	1	0	0	0	1	1	0	1	1	0	0	0	0	0	0
novel-miR-1234	0	0	0	0	0	0	0	0	0	0	0	0	0	0	0	0	0	1	0	0	0	0	0	0	0	0	0	0	0	0	0	0	0	0	0	0	0	0	1	0	0	0	0	0	0	0	0	0	0
novel-miR-1235	0	0	0	0	0	0	0	0	0	0	0	0	0	0	4	0	0	0	0	0	0	0	0	0	0	0	0	0	0	0	0	2	0	0	0	0	0	0	0	0	0	0	0	0	0	0	0	0	0
novel-miR-1236	2	0	0	1	0	0	0	0	0	0	0	0	0	0	0	3	0	0	0	0	0	0	0	0	0	0	0	0	0	0	0	0	0	0	0	0	0	0	0	0	0	0	0	0	0	0	0	0	0
novel-miR-1237	0	0	0	0	0	0	1	2	0	0	0	1	0	0	0	0	7	3	3	1	0	4	2	1	0	0	0	0	0	0	0	5	2	3	0	10	3	1	2	2	1	1	0	0	0	0	0	0	0
novel-miR-1238	0	0	0	0	0	0	2	5	0	1	1	3	2	4	4	0	5	8	4	5	3	3	2	0	0	0	1	0	0	0	2	2	10	5	0	2	1	2	5	1	3	2	0	1	0	3	0	0	1
novel-miR-1239	2	16	15	30	51	45	0	0	0	0	0	0	0	0	0	6	2	8	8	2	1	0	2	2	0	0	1	2	5	0	2	11	4	4	1	4	1	0	3	1	0	1	1	6	9	250	196	232	37
novel-miR-124	0	0	0	0	0	0	0	0	0	0	0	0	0	0	0	0	2	1	0	1	3	2	0	1	0	0	0	1	0	0	1	7	5	1	2	7	1	0	2	0	0	0	0	2	0	0	0	0	0
novel-miR-1240	749	332	661	155	767	260	39	104	10	31	66	31	12	21	9	11	12	0	2	8	20	15	2	3	16	25	20	33	144	7	1	1	0	1	3	1	3	2	1	8	93	1	18	18	13	86	3	127	37
novel-miR-1241	0	0	0	0	0	0	0	0	0	0	1	0	0	0	1	0	18	2	2	6	15	3	11	3	0	5	5	0	0	0	5	1	1	1	6	3	10	7	7	0	4	0	0	0	0	0	0	0	0
novel-miR-1242	0	5	3	7	3	3	0	0	0	0	0	0	0	0	0	0	0	0	0	0	0	0	0	0	0	0	0	0	0	0	0	0	0	0	0	0	0	0	0	0	0	0	0	0	0	1	4	0	0
novel-miR-1243	2	3	4	0	3	0	161	104	45	82	111	81	73	58	98	4	10	6	6	4	2	5	2	4	6	2	2	6	0	3	6	7	9	8	1	3	1	1	4	6	6	1	3	1	0	272	193	311	49
novel-miR-1244	0	0	0	0	0	0	0	0	0	0	0	0	0	0	0	0	0	0	0	0	0	0	0	0	0	0	0	0	0	0	0	0	0	0	0	0	0	0	0	0	0	0	0	0	3	0	0	0	0
novel-miR-1245	0	0	0	0	0	0	0	0	0	0	0	0	0	0	0	0	0	0	0	1	0	0	0	0	0	1	0	0	0	0	0	2	1	1	0	2	0	0	0	2	0	0	0	0	0	0	0	0	0
novel-miR-1246	8	0	0	2	0	3	162	99	67	118	88	87	103	119	90	16	58	61	45	10	22	8	42	17	31	13	19	46	53	29	52	32	78	24	18	43	10	10	47	8	23	8	12	51	23	59	34	47	26
novel-miR-1247	0	0	0	0	0	0	0	1	0	1	5	0	0	0	0	0	0	2	1	0	0	1	0	0	0	2	2	2	0	0	1	0	1	1	1	0	0	0	1	0	2	0	0	0	0	0	0	0	1
novel-miR-1248	1	1	0	0	0	0	0	0	0	0	0	0	0	0	0	7	4	3	2	2	5	6	1	9	4	0	8	28	14	44	8	5	9	2	2	7	4	2	4	2	1	1	8	33	6	10	22	13	1
novel-miR-1249	0	0	0	0	0	0	0	0	0	0	0	0	0	0	0	0	1	0	0	0	0	2	0	0	0	0	0	0	3	0	3	0	0	0	0	1	0	0	0	0	1	0	0	0	0	1	0	6	0
novel-miR-125	0	0	0	0	0	0	0	0	0	0	0	0	0	0	0	2	20	17	8	7	5	5	3	6	2	6	5	1	1	0	12	3	15	7	5	14	6	6	7	3	1	1	0	0	0	0	0	1	4
novel-miR-1250	160	1691	1331	1341	690	1480	1	0	1	1	0	0	0	0	0	0	0	0	1	0	0	0	0	0	0	1	0	0	0	0	1	0	0	0	1	0	0	0	0	0	0	0	0	0	1	23	18	23	5
novel-miR-1251	160	1691	1331	1341	690	1480	1	0	1	1	0	0	0	0	0	0	0	0	1	0	0	0	0	0	0	1	0	0	0	0	1	0	0	0	1	0	0	0	0	0	0	0	0	0	1	23	18	23	5
novel-miR-1252	7	9	20	14	2	11	0	0	0	0	0	0	0	0	0	0	0	0	0	0	0	0	0	0	0	0	0	0	0	0	0	0	0	0	0	0	0	0	0	0	0	0	0	0	0	1	0	0	0
novel-miR-1253	8	4	12	7	2	6	0	0	0	0	0	0	0	0	0	0	0	1	1	0	0	0	0	0	0	0	0	0	0	0	0	0	2	0	0	1	0	1	0	1	0	0	0	0	0	93	74	103	34
novel-miR-1254	0	0	0	0	0	0	1	0	0	0	0	0	1	0	0	3	6	3	10	2	5	0	5	0	0	0	0	0	0	0	3	1	8	2	4	5	2	1	2	2	1	4	0	0	0	0	0	0	1
novel-miR-1255	0	0	0	0	0	0	0	1	0	0	0	0	1	0	0	2	3	2	2	2	2	5	1	1	0	0	1	0	0	1	1	4	6	3	1	1	1	1	0	0	0	1	0	0	1	0	0	0	0
novel-miR-1256	0	0	0	0	0	0	0	0	0	0	1	0	0	0	1	4	20	7	10	5	1	4	5	3	1	4	2	0	0	0	10	2	11	3	4	10	6	8	5	4	5	0	0	1	0	0	0	0	1
novel-miR-1257	0	0	0	1	0	0	16	4	3	6	12	7	18	13	12	2	8	5	3	2	1	3	0	2	5	6	3	0	0	0	3	1	2	1	1	1	2	3	3	5	3	6	0	0	0	0	0	0	1
novel-miR-1258	43	10	12	26	22	19	0	2	0	1	1	0	0	0	3	0	3	5	1	0	1	0	1	0	2	2	1	1	7	2	1	0	4	0	1	1	2	0	4	0	1	0	0	2	0	0	1	1	0
novel-miR-1259	0	0	0	0	0	0	0	0	0	0	1	3	3	1	2	0	1	4	1	1	2	1	0	1	0	1	1	0	2	0	1	1	3	4	1	1	0	0	3	0	0	3	0	0	0	0	0	0	0
novel-miR-126	0	0	0	0	0	0	0	0	0	0	0	0	0	0	0	2	20	17	8	7	5	5	3	6	2	6	5	1	1	0	12	3	15	7	5	14	6	6	7	3	1	1	0	0	0	0	0	1	4
novel-miR-1260	59	59	102	25	15	21	0	0	0	0	0	0	0	0	0	0	0	0	0	0	0	0	0	0	0	0	0	0	0	0	0	0	0	0	0	0	0	0	0	0	0	0	0	0	0	1	1	1	0
novel-miR-1261	1	61	11	134	654	323	0	0	0	0	0	0	0	0	0	0	0	1	0	0	0	0	0	0	0	0	0	1	3	0	0	1	0	0	0	0	0	0	0	0	1	0	0	1	0	306	305	332	21
novel-miR-1262	2	0	0	0	0	0	24	49	6	0	11	0	3	27	2	14	6	0	0	0	6	9	4	2	6	9	10	7	9	2	7	0	3	0	7	1	1	2	4	0	2	0	0	0	4	0	0	0	0
novel-miR-1263	22	139	111	426	434	613	0	1	0	0	0	0	1	0	1	0	0	0	1	0	0	0	0	0	0	0	0	0	1	0	0	0	0	0	0	0	0	0	1	0	0	1	0	0	0	113	67	42	31
novel-miR-1264	0	2	2	135	117	205	0	0	0	0	0	0	1	6	2	0	1	1	0	0	0	0	0	0	0	0	0	0	0	0	0	0	0	0	0	0	0	0	1	0	0	0	0	0	1	439	534	243	73
novel-miR-1265	22	139	111	426	434	613	0	1	0	0	0	0	1	0	1	0	0	0	1	0	0	0	0	0	0	0	0	0	1	0	0	0	0	0	0	0	0	0	1	0	0	1	0	0	0	113	67	42	31
novel-miR-1266	0	2	2	135	117	205	0	0	0	0	0	0	1	6	2	0	1	1	0	0	0	0	0	0	0	0	0	0	0	0	0	0	0	0	0	0	0	0	1	0	0	0	0	0	1	439	534	243	73
novel-miR-1267	0	0	2	1	0	0	0	0	0	0	0	3	0	0	0	0	0	0	0	0	0	0	0	0	0	0	0	0	0	0	0	0	0	0	0	0	0	0	0	0	0	0	0	0	0	1	0	0	0
novel-miR-1268	0	0	0	0	0	0	0	6	2	0	1	0	0	0	3	1	1	2	1	1	1	0	1	1	3	1	0	3	1	0	2	2	2	0	1	2	0	0	1	2	2	0	0	0	0	4	3	5	1
novel-miR-1269	12	6	10	1	0	0	0	0	0	0	0	0	0	0	0	0	0	0	0	0	0	0	0	0	0	0	0	0	0	0	0	0	0	0	0	0	0	0	0	0	0	0	0	0	0	0	0	0	0
novel-miR-127	0	0	0	0	0	0	1	1	2	5	2	1	4	1	11	0	2	5	1	3	1	2	1	1	0	1	1	0	0	1	0	1	2	1	1	4	0	1	2	2	0	0	0	0	0	0	0	0	0
novel-miR-1270	2	0	0	1	1	1	1	1	1	1	0	0	0	1	1	2	5	5	3	1	1	1	1	2	3	1	1	2	1	2	2	3	6	1	2	5	1	1	2	1	1	1	0	2	1	97	122	101	16
novel-miR-1271	37	8	15	1	0	0	0	0	0	0	0	0	0	0	0	0	0	0	0	0	0	0	0	0	0	0	0	0	0	0	0	0	0	0	0	0	0	0	0	0	0	0	0	0	0	0	0	0	0
novel-miR-1272	8	36	36	35	21	24	0	0	0	0	0	0	0	0	0	0	0	0	0	0	0	0	0	0	0	0	0	0	0	0	0	0	0	0	0	0	0	0	0	0	0	0	0	0	0	0	0	0	0
novel-miR-1273	0	1	0	1	0	0	0	1	0	2	2	2	0	0	0	1	0	1	2	0	0	0	1	1	0	1	0	2	3	0	0	5	4	0	2	3	0	0	4	0	1	0	0	2	1	191	206	82	25
novel-miR-1274	1	1	3	1	2	2	0	0	0	0	0	0	0	0	0	0	0	0	0	0	0	0	0	0	0	0	0	0	0	0	0	0	0	0	0	0	0	0	0	0	0	0	0	0	0	0	1	0	0
novel-miR-1275	24	157	212	27	8	25	0	0	0	0	0	0	0	0	0	0	0	0	0	0	0	0	0	0	0	0	0	0	0	0	0	1	0	0	0	0	0	0	0	0	0	0	0	0	0	0	0	0	0
novel-miR-1276	0	0	0	3	0	1	0	0	0	0	0	0	0	0	0	0	1	0	1	0	0	0	0	1	0	0	0	0	0	0	0	1	0	0	0	0	0	0	0	0	1	0	0	2	0	87	77	153	20
novel-miR-1277	0	0	1	0	2	0	1	10	0	5	4	7	3	1	7	2	3	0	0	0	3	1	1	0	0	1	0	0	2	2	5	2	5	1	4	7	4	0	3	1	1	0	1	4	1	11	8	15	2
novel-miR-1278	2480	4911	6576	7449	5606	7844	12	12	9	17	1	4	9	4	6	3	4	14	5	1	2	0	1	2	10	4	3	0	6	2	2	9	5	7	5	9	0	3	4	2	1	1	0	15	0	1757	1842	970	557
novel-miR-1279	0	7	13	1	0	0	0	0	0	2	0	0	0	0	0	0	2	5	4	1	0	0	0	1	0	0	0	2	1	1	0	0	0	0	0	0	0	0	0	0	0	0	0	2	0	132	178	120	34
novel-miR-128	0	0	0	0	0	0	1	1	2	5	2	1	4	1	11	0	2	5	1	3	1	2	1	1	0	1	1	0	0	1	0	1	2	1	1	4	0	1	1	2	0	0	0	0	0	0	0	0	0
novel-miR-1280	12	38	52	54	29	58	0	0	0	0	0	0	0	0	0	0	0	0	1	0	0	0	0	0	0	0	0	0	0	0	0	0	0	0	0	0	0	0	0	0	0	0	0	0	0	1	2	1	0
novel-miR-1281	12	38	52	54	29	58	0	0	0	0	0	0	0	0	0	0	0	0	1	0	0	0	0	0	0	0	0	0	0	0	0	0	0	0	0	0	0	0	0	0	0	0	0	0	0	1	2	1	0
novel-miR-1282	5	5	4	0	9	2	0	0	0	0	0	0	0	0	0	0	0	0	0	0	0	0	0	0	0	0	0	0	0	0	0	0	0	0	0	0	0	0	0	0	0	0	0	0	0	1	1	8	0
novel-miR-1283	0	0	0	0	0	0	0	0	0	0	0	0	0	0	0	0	0	0	0	0	0	0	0	0	0	0	0	0	1	0	0	0	0	0	0	0	0	0	0	0	0	0	0	0	0	1	8	0	0
novel-miR-1284	2913	1907	2597	121	159	184	1	0	0	0	0	0	0	0	0	0	0	0	0	0	0	0	0	0	0	0	0	0	0	0	0	0	0	0	0	0	0	0	0	0	0	0	0	0	0	3	2	2	0
novel-miR-1285	1	2	2	3	1	1	0	0	0	0	0	0	0	0	0	0	0	1	0	0	0	0	0	0	0	0	0	0	0	0	0	1	2	1	0	2	1	0	0	0	0	0	0	0	0	55	63	51	9
novel-miR-1286	0	0	0	0	3	0	0	0	0	0	0	0	0	0	0	1	0	0	0	0	0	0	0	0	1	0	0	0	0	1	0	0	2	1	0	1	1	0	1	0	0	0	0	7	0	31	27	18	2
novel-miR-1287	0	0	0	0	0	0	0	0	0	0	0	0	0	0	0	0	1	1	0	0	0	0	0	0	0	0	0	1	2	1	0	0	1	0	0	1	0	0	0	0	0	0	0	2	0	4	9	4	1
novel-miR-1288	0	0	0	0	0	1	129	224	53	89	103	39	123	27	117	0	1	0	0	0	3	1	0	0	0	0	0	0	0	0	0	0	0	0	2	1	2	1	0	0	2	0	0	0	0	0	0	0	0
novel-miR-1289	0	0	0	0	0	0	0	0	0	0	0	0	0	0	0	0	0	0	0	0	0	0	0	0	0	0	0	0	0	0	0	0	0	0	0	0	0	0	0	0	0	0	0	0	0	0	0	0	0
novel-miR-129	0	0	0	0	0	0	4	3	5	3	5	3	6	0	9	1	1	8	8	7	1	0	2	1	0	0	4	0	0	0	2	2	8	3	1	3	5	2	3	4	3	6	0	0	0	0	0	0	0
novel-miR-1290	0	0	0	0	0	0	0	0	0	0	0	0	0	0	0	0	0	0	0	0	0	0	0	0	0	0	0	0	0	0	0	0	0	0	0	0	0	0	0	0	0	0	0	0	0	0	0	0	0
novel-miR-1291	1	1	3	1	2	2	0	0	0	0	0	0	0	0	0	0	0	0	0	0	0	0	0	0	0	0	0	0	0	0	0	0	0	0	0	0	0	0	0	0	0	0	0	0	0	0	1	0	0
novel-miR-1293	0	0	0	0	0	0	0	0	0	0	0	0	0	0	0	1	0	0	0	0	3	2	0	0	0	1	1	0	0	0	4	0	0	0	3	0	1	1	0	0	1	0	0	0	0	0	0	0	0
novel-miR-1294	0	0	0	0	0	0	0	0	0	0	0	0	0	0	0	0	0	0	0	0	0	0	0	0	0	0	0	8	6	2	0	0	0	0	0	0	0	0	0	0	0	0	0	0	3	0	0	0	0
novel-miR-1295	0	0	0	0	0	0	0	0	0	0	0	0	0	0	0	3	2	7	2	1	5	2	1	1	0	3	0	0	0	0	0	3	2	3	0	5	0	0	5	0	2	4	0	0	0	0	1	0	1
novel-miR-1296	0	0	0	0	0	0	0	0	0	0	0	0	1	0	0	0	0	1	0	0	0	1	0	0	0	0	0	0	0	0	0	1	0	0	0	1	0	0	0	0	0	0	0	0	0	0	0	0	1
novel-miR-1298	6	0	0	9	10	5	0	0	0	0	1	0	0	0	1	0	0	0	0	0	1	0	0	0	0	0	0	0	0	0	0	0	0	0	0	0	0	0	0	0	0	0	0	0	0	0	0	0	0
novel-miR-1299	1	0	1	0	5	0	0	0	0	0	0	0	0	0	0	0	1	0	0	0	0	0	0	0	0	0	0	0	0	0	0	0	0	0	0	0	0	0	0	0	0	0	0	0	0	1	2	0	0
novel-miR-13	488	276	275	164	408	139	100	178	39	64	84	71	107	72	61	57	60	30	26	51	80	34	49	25	42	66	89	138	440	196	25	17	29	25	43	70	34	56	61	42	120	12	813	120	1005	17	4	24	127
novel-miR-130	0	0	0	0	0	0	0	0	0	0	1	0	0	0	0	0	10	2	7	1	3	3	6	3	5	4	3	8	12	2	2	0	1	0	4	7	5	2	8	2	4	1	1	2	2	0	0	1	0
novel-miR-1300	1	1	3	1	2	2	0	0	0	0	0	0	0	0	0	0	0	0	0	0	0	0	0	0	0	0	0	0	0	0	0	0	0	0	0	0	0	0	0	0	0	0	0	0	0	0	1	0	0
novel-miR-1301	1	1	0	1	1	1	2	2	1	0	0	0	0	3	2	4	40	35	11	11	16	6	16	15	1	10	7	1	4	0	15	9	17	8	6	32	13	8	8	4	2	12	0	5	0	2	0	1	6
novel-miR-1302	1	2	0	0	0	0	0	2	0	1	1	0	0	1	2	2	11	9	5	5	12	6	5	6	1	3	2	1	1	1	5	5	4	7	4	20	7	2	13	3	1	7	1	0	0	2	3	4	3
novel-miR-1303	1	2	0	0	0	0	0	1	0	1	1	0	0	0	2	2	8	8	4	4	9	3	4	6	1	2	1	1	1	1	4	5	4	7	3	19	5	2	13	3	1	7	1	0	0	2	3	4	3
novel-miR-1304	0	0	0	1	0	1	3	0	0	0	0	0	1	0	2	9	45	45	12	21	32	13	23	17	0	4	6	2	5	2	22	9	16	13	20	62	17	15	28	8	5	1	1	1	1	1	0	3	3
novel-miR-1305	33	1	7	13	4	7	7	3	0	1	2	1	1	4	3	0	0	0	1	0	1	0	0	0	0	0	0	0	3	0	0	0	0	0	0	0	2	0	0	3	0	0	0	4	0	3	1	1	0
novel-miR-1306	18	4	4	2	8	3	1	1	0	0	0	0	0	0	0	0	1	0	2	0	0	1	0	0	0	0	1	1	1	5	0	0	0	0	0	1	1	0	0	0	0	0	0	4	0	0	2	3	1
novel-miR-1307	0	0	0	8	8	4	1	6	0	0	0	0	0	3	9	0	1	0	0	0	0	0	1	0	1	1	2	1	5	2	0	0	0	0	0	0	0	0	0	0	2	0	0	3	1	0	0	0	0
novel-miR-1308	0	0	0	0	0	0	1	2	4	1	9	6	1	0	0	0	0	0	0	28	0	1	5	1	0	2	0	1	7	1	0	0	0	0	0	0	0	5	11	0	5	9	1	1	2	0	0	0	0
novel-miR-1309	0	0	0	0	0	0	0	1	0	0	0	0	0	0	0	0	6	3	0	3	0	0	1	0	0	1	2	0	0	0	0	0	0	1	0	2	0	3	2	0	1	2	0	0	0	1	0	0	1
novel-miR-131	0	0	0	0	0	0	0	0	0	0	1	0	0	0	0	0	10	2	7	1	3	3	6	3	5	4	3	8	12	2	2	0	1	0	4	7	5	2	8	2	4	1	1	2	2	0	0	1	0
novel-miR-1310	0	0	0	0	0	0	0	0	0	0	1	0	0	0	0	0	3	1	0	1	0	0	0	1	1	0	4	0	0	0	0	0	0	0	0	4	0	0	2	1	1	1	1	0	0	0	0	0	3
novel-miR-1311	0	0	0	0	0	0	0	0	0	0	0	0	0	0	0	0	0	0	0	0	0	0	0	0	0	0	3	0	0	0	0	0	0	0	0	0	0	0	0	0	0	0	0	0	0	0	0	0	0
novel-miR-1312	0	0	0	0	0	0	0	0	0	0	0	0	0	0	0	3	0	0	0	0	0	0	0	0	0	0	0	0	0	0	0	0	0	1	0	0	0	0	0	0	0	0	0	0	0	0	0	0	0
novel-miR-1313	0	0	0	0	0	0	0	0	0	0	0	0	0	0	0	0	0	0	0	0	0	0	0	0	0	0	0	0	0	2	0	0	0	0	0	0	0	0	0	0	0	0	0	0	0	0	0	0	0
novel-miR-1314	0	0	0	0	0	0	0	0	0	0	0	0	0	0	0	0	0	0	0	0	0	0	0	0	0	0	0	0	0	0	0	0	0	0	0	0	0	0	0	0	0	0	0	1	0	0	0	0	0
novel-miR-1315	0	0	0	0	0	0	0	0	0	0	0	0	0	0	0	0	0	0	0	0	0	0	0	0	0	0	0	0	0	0	0	0	0	0	0	0	0	0	0	0	0	0	0	1	0	0	0	0	0
novel-miR-1316	0	5	0	0	19	0	0	0	0	0	0	0	0	0	0	0	0	0	0	0	0	0	0	0	0	0	0	0	0	0	0	0	0	0	0	0	0	0	0	0	0	0	0	0	0	0	0	0	0
novel-miR-1317	0	0	0	0	0	0	0	0	0	0	0	0	0	0	0	1	1	1	0	1	0	1	0	0	0	1	0	0	0	0	1	1	0	0	1	0	0	0	0	0	0	0	0	0	0	3	4	3	0
novel-miR-1318	0	0	0	0	0	0	0	0	0	0	0	0	0	0	0	1	1	1	0	1	0	1	0	0	0	1	0	0	0	0	1	1	0	0	1	0	0	0	0	0	0	0	0	0	0	3	4	3	0
novel-miR-1319	0	0	0	0	0	0	0	0	0	0	0	0	0	0	0	0	0	0	0	0	0	0	0	0	0	0	1	0	0	0	0	0	0	0	0	0	0	0	0	0	0	0	0	0	0	0	0	0	0
novel-miR-132	0	0	0	0	0	0	7	3	1	0	4	3	4	18	1	2	0	1	1	0	0	0	0	0	0	0	0	1	0	4	0	0	0	0	0	0	0	0	4	0	0	0	0	1	0	0	1	1	0
novel-miR-1320	0	0	0	0	0	0	0	0	0	0	0	0	0	0	0	4	9	12	0	3	3	3	2	3	3	5	8	0	0	0	5	3	9	2	3	6	6	4	2	1	6	3	1	0	0	1	0	0	3
novel-miR-1322	0	0	0	0	0	0	0	0	0	3	1	1	0	1	0	0	0	0	0	0	0	0	0	0	0	0	0	0	0	0	0	0	0	0	0	0	0	0	0	0	0	0	0	1	0	0	0	0	0
novel-miR-1323	0	0	0	0	0	0	1	0	0	1	2	3	1	0	0	3	18	29	10	5	9	10	11	14	3	3	4	1	0	0	8	15	15	6	8	30	13	7	12	5	3	11	0	0	1	0	0	1	0
novel-miR-1324	0	0	0	0	0	0	0	0	0	1	0	0	0	0	1	4	24	13	6	14	17	9	16	8	7	4	7	2	0	0	10	4	12	11	5	13	21	7	14	5	5	9	0	0	0	0	0	0	0
novel-miR-1325	0	0	0	0	0	0	0	0	0	0	0	0	0	0	1	0	0	0	0	0	0	0	0	0	0	0	0	0	0	0	0	0	0	0	0	0	0	0	0	1	0	0	0	0	0	0	0	0	0
novel-miR-1326	0	0	0	0	0	0	0	0	0	0	0	0	0	0	0	0	0	0	0	0	0	0	0	0	0	0	0	0	0	2	0	0	0	0	0	0	0	0	0	0	0	0	0	0	0	0	0	0	0
novel-miR-1327	0	0	1	0	0	0	0	0	0	0	0	0	0	0	0	1	1	1	1	0	0	3	1	0	0	0	1	0	0	0	1	0	1	0	0	0	0	0	0	0	0	0	0	0	0	0	0	0	0
novel-miR-1328	0	0	0	0	0	0	0	0	0	0	0	0	0	0	0	0	4	2	1	1	0	0	1	0	0	0	0	0	1	1	8	1	0	0	1	4	0	0	0	0	0	0	0	0	0	0	0	0	0
novel-miR-1329	0	0	0	0	0	0	0	0	0	0	0	0	0	0	0	0	0	0	0	1	0	0	0	0	0	0	0	1	1	0	0	0	0	0	0	0	0	0	0	0	0	0	0	0	0	0	0	0	0
novel-miR-133	0	0	1	1	0	0	0	0	0	0	0	0	0	0	0	2	0	4	3	3	2	1	1	1	0	1	0	0	0	0	1	1	10	1	0	7	3	0	4	0	0	1	0	0	0	0	0	0	2
novel-miR-1330	0	0	0	0	0	0	2	0	0	0	0	0	0	0	0	0	0	0	0	0	0	0	0	0	0	0	1	0	10	7	0	0	0	0	0	0	0	0	0	0	0	0	1	0	2	0	0	0	0
novel-miR-1331	1860	1177	1828	2100	7431	3356	363	637	173	148	187	115	233	331	257	105	182	62	53	95	258	231	33	122	741	236	478	959	5143	837	30	115	11	83	51	279	83	73	120	308	979	25	449	3145	571	921	1370	1040	1686
novel-miR-1332	0	0	0	0	0	0	0	0	0	0	0	0	0	0	0	0	1	0	0	0	0	0	0	0	0	0	0	1	4	12	1	0	1	1	0	1	0	0	0	0	0	0	0	2	0	8	10	5	0
novel-miR-1333	0	0	0	0	0	0	0	0	0	0	0	0	0	0	0	0	0	0	0	0	0	0	0	0	1	0	0	0	0	0	0	0	0	0	0	0	0	0	1	0	0	0	0	0	0	0	0	0	0
novel-miR-1334	0	0	0	0	0	0	0	0	0	0	0	0	0	0	0	0	1	2	1	1	0	1	1	0	0	0	1	2	0	0	0	1	0	0	0	0	1	0	1	0	0	2	0	0	0	0	0	0	0
novel-miR-1335-0	4	1	1	1	3	0	0	0	0	0	0	0	0	4	0	39	12	0	5	10	3	6	3	0	0	1	1	0	2	1	0	1	10	3	2	0	21	11	0	0	2	0	0	2	1	0	0	1	1
novel-miR-1336	4	1	1	1	3	0	0	0	0	0	0	0	0	4	0	39	12	0	5	10	3	6	3	0	0	1	1	0	2	1	0	1	10	3	2	0	21	11	0	0	2	0	0	2	1	0	0	1	1
novel-miR-1337	0	0	0	0	0	0	0	0	0	0	0	0	0	0	0	0	0	0	0	0	0	0	0	0	0	0	0	0	0	0	0	1	0	0	0	0	0	0	0	0	0	0	0	0	0	0	0	0	0
novel-miR-1338	1	1	0	0	0	0	8	15	4	3	3	11	8	21	9	2	3	2	3	0	0	1	1	1	0	1	2	3	3	7	3	4	3	3	0	3	2	0	0	0	0	0	1	2	1	7	4	5	1
novel-miR-1339	1	1	0	0	0	0	8	15	4	3	3	11	8	21	9	2	3	2	3	0	0	1	1	1	0	1	2	3	3	7	3	4	3	3	0	3	2	0	0	0	0	0	1	2	1	7	4	5	1
novel-miR-134	0	0	0	0	0	0	0	0	0	0	0	0	1	0	0	0	1	0	0	0	0	0	0	0	0	0	1	0	0	0	0	0	0	0	0	0	0	0	0	0	0	0	0	0	0	0	1	1	0
novel-miR-1340	1	1	0	0	0	0	8	15	4	3	3	11	8	21	9	2	3	2	3	0	0	1	1	1	0	1	2	3	3	7	3	4	3	3	0	3	2	0	0	0	0	0	1	2	1	7	4	5	1
novel-miR-1341	0	0	0	0	0	0	0	0	0	0	0	0	1	0	1	2	6	4	2	6	5	4	3	2	1	0	2	1	0	0	4	0	1	1	4	6	5	3	3	1	1	0	0	0	0	0	0	0	0
novel-miR-1342	0	0	0	0	0	0	0	2	0	1	0	0	0	2	1	0	0	0	0	0	0	1	0	0	0	0	0	0	0	0	0	0	0	0	0	0	0	0	0	0	0	1	0	0	0	0	0	0	0
novel-miR-1343	0	0	0	0	0	0	0	0	0	0	0	0	0	0	0	0	0	1	1	0	0	1	1	0	1	1	4	0	0	0	2	0	1	2	1	2	2	0	1	1	3	0	0	0	0	0	0	0	0
novel-miR-1344	0	0	0	2	1	0	0	0	0	0	0	0	0	0	0	3	9	1	1	3	5	5	1	0	0	1	0	0	1	0	0	0	1	0	3	1	4	2	1	0	0	0	0	0	0	0	0	2	0
novel-miR-1346	2	0	0	1	2	1	2	2	6	3	5	1	0	1	5	0	0	7	3	1	0	0	3	1	3	3	0	0	1	0	0	1	1	5	2	1	0	1	3	1	0	3	0	0	0	0	0	0	3
novel-miR-1347	0	0	0	0	0	0	0	0	0	0	0	0	0	0	0	0	0	0	0	0	0	0	0	0	0	0	0	2	0	0	0	0	0	0	0	0	0	0	0	0	0	0	0	0	0	0	0	0	0
novel-miR-1348	0	0	0	0	0	0	4	1	1	1	12	3	8	6	10	5	9	5	3	9	8	4	9	1	0	4	0	0	3	0	2	3	3	1	2	10	1	6	13	1	6	0	0	0	0	0	0	0	1
novel-miR-1349	0	0	0	0	0	0	2	1	0	1	7	0	7	6	2	1	8	8	12	1	0	0	2	6	2	2	3	0	0	0	0	0	6	3	0	2	0	0	5	4	0	6	0	0	0	0	0	0	0
novel-miR-135	0	0	0	0	0	0	0	1	0	0	0	0	0	0	0	0	0	0	0	0	0	0	0	0	0	1	1	0	0	0	0	0	0	0	0	0	0	0	0	0	0	0	0	0	0	1	0	1	3
novel-miR-1350	0	0	0	0	0	0	0	0	0	0	0	0	0	0	0	0	0	0	0	0	0	0	0	0	0	0	0	0	0	0	0	0	0	0	0	0	0	1	0	0	0	0	0	0	0	0	0	0	0
novel-miR-1351	0	0	0	0	0	0	0	0	0	0	0	0	0	0	0	0	4	2	1	2	1	2	1	0	2	2	1	0	0	0	3	2	5	3	0	2	3	6	1	1	1	3	0	0	0	0	0	0	0
novel-miR-1352	0	0	0	0	0	0	0	0	0	0	0	0	0	0	0	0	0	0	0	0	1	0	0	0	0	0	0	0	0	0	0	0	0	0	1	0	0	0	2	0	0	0	0	0	0	0	0	0	0
novel-miR-1353	0	0	0	0	0	0	0	0	0	0	0	0	0	0	0	0	0	0	0	0	0	0	0	0	0	0	0	0	0	0	0	0	0	0	0	0	0	0	0	0	0	0	0	0	0	0	0	0	0
novel-miR-1354	74	242	298	445	414	505	0	0	1	0	0	2	1	0	0	0	0	0	0	0	0	0	0	0	0	0	0	0	1	1	0	0	0	0	0	0	0	0	0	0	0	0	0	0	0	4	5	9	2
novel-miR-1355	5	21	12	725	377	654	0	0	0	0	0	0	0	0	0	7	0	2	5	1	0	0	2	0	1	1	0	2	2	2	1	9	8	5	4	2	1	1	7	3	1	2	1	2	1	852	790	421	163
novel-miR-1356	52	367	392	493	309	453	0	3	2	0	7	1	1	2	2	0	0	0	0	0	0	1	0	0	0	0	0	0	0	0	0	3	0	1	0	0	0	0	0	1	0	0	0	0	0	189	207	115	45
novel-miR-1357	0	0	0	0	0	0	3	2	1	2	1	3	0	1	0	0	0	0	0	0	0	0	0	0	0	0	0	0	1	0	0	0	0	0	0	0	0	1	1	1	1	0	0	0	0	12	14	9	3
novel-miR-1358	0	0	0	0	0	0	3	2	1	2	1	3	0	1	0	0	0	0	0	0	0	0	0	0	0	0	0	0	1	0	0	0	0	0	0	0	0	1	1	1	1	0	0	0	0	12	14	9	3
novel-miR-1359	2	0	1	11	6	8	0	0	0	0	0	0	0	0	1	2	2	3	5	2	2	2	3	3	1	1	0	0	4	2	4	3	1	1	0	3	1	0	1	1	0	0	1	7	2	17	10	18	10
novel-miR-136	0	0	0	0	0	0	0	1	0	0	0	0	0	0	0	0	0	0	0	0	0	0	0	0	0	1	1	0	0	0	0	0	0	0	0	0	0	0	0	0	0	0	0	0	0	1	0	1	3
novel-miR-1360	2	0	1	11	6	8	0	0	0	0	0	0	0	0	1	2	2	3	5	2	2	2	3	3	1	1	0	0	4	2	4	3	1	1	0	3	1	0	1	1	0	0	1	7	2	17	10	18	10
novel-miR-1361	0	0	0	0	0	0	3	2	1	2	1	3	0	1	0	0	0	0	0	0	0	0	0	0	0	0	0	0	1	0	0	0	0	0	0	0	0	1	1	1	1	0	0	0	0	12	14	9	3
novel-miR-1362	81	60	72	20	44	39	15	10	6	4	3	5	9	8	9	3	5	6	6	2	1	1	2	4	5	4	1	12	3	9	4	4	4	3	2	4	4	2	4	3	4	5	2	17	3	123	158	152	19
novel-miR-1363	81	60	72	20	44	39	15	10	6	4	3	5	9	8	9	3	5	6	6	2	1	1	2	4	5	4	1	12	3	9	4	4	4	3	2	4	4	2	4	3	4	5	2	17	3	123	158	152	19
novel-miR-1364	110	112	110	123	402	84	47	203	7	9	243	13	16	189	16	1584	551	121	194	151	442	415	164	87	333	185	222	750	2026	267	1089	68	245	65	624	186	182	277	136	79	1195	20	178	586	197	355	151	593	265
novel-miR-1365	110	112	110	123	402	84	47	203	7	9	243	13	16	189	16	1584	551	121	194	151	442	415	164	87	333	185	222	750	2026	267	1089	68	245	65	624	186	182	277	136	79	1195	20	178	586	197	355	151	593	265
novel-miR-1366	0	0	0	0	0	0	0	0	0	0	0	0	0	4	0	0	0	0	0	0	0	0	0	0	0	0	0	0	0	0	0	0	0	0	0	0	0	0	0	0	0	0	0	0	0	0	0	0	0
novel-miR-1367	2	3	3	1	0	2	0	0	0	0	0	0	1	0	0	0	0	0	0	0	0	0	0	0	0	0	0	0	0	0	0	0	0	0	0	0	0	0	0	0	0	0	0	0	0	20	28	16	3
novel-miR-1368	1	0	0	0	0	1	2	1	1	0	1	0	0	0	0	0	0	1	0	0	0	0	0	0	0	0	0	0	0	0	0	0	0	0	0	0	0	0	0	0	0	0	1	0	0	1	3	0	2
novel-miR-1369	8	5	8	9	6	6	0	0	0	0	0	0	0	0	0	0	0	0	0	0	0	0	0	0	0	0	0	0	0	0	0	0	0	0	0	0	0	0	0	0	0	0	0	0	0	3	1	0	0
novel-miR-137	0	0	0	0	0	0	19	14	11	13	10	10	28	10	19	4	26	27	13	14	12	10	5	11	4	8	11	0	0	1	6	7	9	13	4	23	6	5	11	14	13	13	0	0	0	0	0	0	2
novel-miR-1370	21	14	10	5	2	2	0	0	0	0	0	0	0	0	0	0	0	0	0	0	0	0	0	0	0	0	0	0	0	0	0	0	0	0	0	0	0	0	0	0	0	0	0	0	0	0	0	0	0
novel-miR-1371	160	648	724	1187	883	1349	28	22	9	1	1	2	11	16	8	0	0	0	0	0	0	0	0	0	1	1	1	3	1	2	0	0	0	0	1	0	0	1	0	2	0	0	1	1	1	36	30	27	14
novel-miR-1372	468	265	261	153	394	132	67	143	25	29	62	27	79	52	36	45	53	20	13	37	70	26	41	20	33	57	69	119	360	152	22	7	24	16	35	45	28	49	49	31	101	3	628	69	791	8	1	16	53
novel-miR-1373	488	276	275	164	408	139	100	178	39	64	84	71	107	72	61	57	60	30	26	51	80	34	49	25	42	66	89	138	440	196	25	17	29	25	43	70	34	56	61	42	120	12	813	120	1005	17	4	24	127
novel-miR-1374	488	276	275	164	408	139	100	178	39	64	84	71	107	72	61	57	60	30	26	51	80	34	49	25	42	66	89	138	440	196	25	17	29	25	43	70	34	56	61	42	120	12	813	120	1005	17	4	24	127
novel-miR-1375	488	276	275	164	408	139	100	178	39	64	84	71	107	72	61	57	60	30	26	51	80	34	49	25	42	66	89	138	440	196	25	17	29	25	43	70	34	56	61	42	120	12	813	120	1005	17	4	24	127
novel-miR-1376	488	276	275	164	408	139	100	178	39	64	84	71	107	72	61	57	60	30	26	51	80	34	49	25	42	66	89	138	440	196	25	17	29	25	43	70	34	56	61	42	120	12	813	120	1005	17	4	24	127
novel-miR-1377	488	276	275	164	408	139	100	178	39	64	84	71	107	72	61	57	60	30	26	51	80	34	49	25	42	66	89	138	440	196	25	17	29	25	43	70	34	56	61	42	120	12	813	120	1005	17	4	24	127
novel-miR-1378	488	276	275	164	408	139	100	178	39	64	84	71	107	72	61	57	60	30	26	51	80	34	49	25	42	66	89	138	440	196	25	17	29	25	43	70	34	56	61	42	120	12	813	120	1005	17	4	24	127
novel-miR-1379	431	239	215	209	529	198	174	171	84	212	149	172	119	104	62	170	136	171	262	170	95	130	80	53	142	110	181	516	1238	1208	52	68	56	87	97	291	52	81	123	78	213	27	2886	504	3259	98	27	53	560
novel-miR-138	0	0	0	0	0	0	19	14	11	13	10	10	28	10	19	4	26	27	13	14	12	10	5	11	4	8	11	0	0	1	6	7	9	13	4	23	6	5	11	14	13	13	0	0	0	0	0	0	2
novel-miR-1380	431	239	215	209	529	198	174	171	84	212	149	172	119	104	62	170	136	171	262	170	95	130	80	53	142	110	181	516	1238	1208	52	68	56	87	97	291	52	81	123	78	213	27	2886	504	3259	98	27	53	560
novel-miR-1381	242	443	696	978	450	744	0	1	0	0	0	0	0	0	0	0	2	7	2	0	0	0	0	2	2	0	0	1	4	1	0	3	4	3	1	3	0	0	3	1	1	1	0	3	1	358	447	279	54
novel-miR-1382	242	443	696	978	450	744	0	1	0	0	0	0	0	0	0	0	2	7	2	0	0	0	0	2	2	0	0	1	4	1	0	3	4	3	1	3	0	0	3	1	1	1	0	3	1	358	447	279	54
novel-miR-1383	242	443	696	978	450	744	0	1	0	0	0	0	0	0	0	0	2	7	2	0	0	0	0	2	2	0	0	1	4	1	0	3	4	3	1	3	0	0	3	1	1	1	0	3	1	358	447	279	54
novel-miR-1384	242	443	696	978	450	744	0	1	0	0	0	0	0	0	0	0	2	7	2	0	0	0	0	2	2	0	0	1	4	1	0	3	4	3	1	3	0	0	3	1	1	1	0	3	1	358	447	279	54
novel-miR-1386	1	0	3	0	2	0	0	0	1	0	1	0	2	2	1	0	0	1	0	0	0	0	0	0	2	0	1	0	1	0	0	0	0	0	0	0	0	0	0	0	0	1	0	1	0	0	0	0	0
novel-miR-1387	0	0	1	0	0	0	1	0	0	0	0	0	0	0	0	0	1	0	1	0	0	0	0	0	3	1	3	2	2	0	0	0	0	1	0	0	0	0	0	1	2	0	0	0	0	0	0	1	1
novel-miR-1388	0	2	1	2	4	0	1	2	0	0	2	0	0	0	0	1	2	0	0	2	0	0	0	0	0	0	0	2	0	0	2	0	0	0	0	0	1	0	0	0	4	0	0	0	0	0	0	1	0
novel-miR-1389	0	0	0	0	0	0	0	1	1	0	1	0	3	0	2	0	6	9	4	3	4	4	1	4	0	1	2	0	0	0	1	3	6	2	0	4	3	1	3	1	2	2	0	0	0	0	1	0	0
novel-miR-139	0	0	0	7	22	13	0	0	0	0	0	0	0	3	1	0	0	0	0	0	0	0	0	0	0	0	0	0	0	0	0	0	0	0	0	1	0	0	0	0	0	0	0	0	0	0	0	0	0
novel-miR-1390	0	0	0	0	0	0	0	0	0	0	0	0	0	0	0	0	0	0	0	0	0	0	0	0	0	0	0	0	0	0	0	0	0	0	0	0	0	0	0	0	0	0	0	0	0	0	0	0	0
novel-miR-1391	0	0	0	0	0	0	0	0	0	0	0	0	0	0	0	0	0	0	0	0	0	0	0	0	0	0	0	0	0	0	0	0	0	0	0	0	0	0	0	0	0	0	0	2	0	0	0	0	0
novel-miR-1392	3	6	7	11	11	9	195	113	76	47	48	71	120	198	234	0	0	0	0	0	1	1	0	1	15	4	15	42	81	13	1	0	0	1	0	3	0	1	5	13	11	0	5	162	1	24	56	20	13
novel-miR-1393	204	557	425	976	863	266	3	2	1	1	3	0	0	2	2	338	94	24	42	45	155	69	46	24	125	45	78	277	497	73	171	11	45	28	86	69	43	60	79	27	110	5	60	119	84	67	10	122	74
novel-miR-1394	0	0	0	0	0	0	0	0	0	0	0	0	0	0	0	0	3	5	1	1	3	1	0	0	0	4	0	0	0	0	1	0	3	2	0	8	0	1	1	0	1	2	0	0	0	0	0	0	0
novel-miR-1395	0	0	0	0	0	0	0	0	0	1	0	0	0	0	1	0	0	0	0	0	0	1	0	0	0	0	0	0	0	0	0	0	0	0	0	0	0	0	0	0	0	0	0	0	0	0	0	0	0
novel-miR-1396	0	0	0	0	0	0	3	1	4	5	3	9	7	5	3	0	0	0	0	0	0	0	0	0	2	0	0	0	0	0	0	0	0	0	0	0	0	0	1	0	0	0	0	0	0	0	0	0	0
novel-miR-1397	0	0	0	0	0	0	0	0	0	0	0	0	0	0	0	5	2	1	3	2	1	1	1	1	0	3	2	3	1	2	0	2	2	3	0	0	1	3	0	1	0	0	0	1	0	0	0	0	0
novel-miR-1398	0	0	0	0	0	0	3	6	0	2	0	0	0	1	2	2	2	5	1	1	2	2	2	1	0	1	1	0	0	0	0	0	1	2	0	2	0	1	3	1	0	2	0	0	0	0	0	0	2
novel-miR-1399	0	0	0	0	0	0	0	0	0	0	0	0	0	0	0	0	0	0	0	0	0	0	0	0	0	0	0	0	2	0	0	0	0	0	0	0	0	0	0	0	0	0	0	0	0	0	0	0	0
novel-miR-14	488	276	275	164	408	139	100	178	39	64	84	71	107	72	61	57	60	30	26	51	80	34	49	25	42	66	89	138	440	196	25	17	29	25	43	70	34	56	61	42	120	12	813	120	1005	17	4	24	127
novel-miR-140	0	0	0	0	0	0	5	4	1	2	1	1	0	0	0	0	0	0	0	0	0	0	0	1	2	2	2	1	1	1	0	0	0	0	0	0	0	0	0	4	6	0	0	7	0	0	0	0	2
novel-miR-1400	0	0	0	0	0	0	0	0	0	0	0	0	0	0	0	2	3	2	0	2	2	2	1	4	0	0	4	0	0	0	0	0	1	0	1	4	2	0	4	2	1	0	0	0	0	0	0	0	0
novel-miR-1401	0	0	0	0	0	0	7	2	2	3	1	2	6	3	8	0	2	2	1	1	1	2	0	2	1	2	1	1	0	0	0	2	0	1	4	1	2	0	0	0	0	2	0	0	0	0	0	0	0
novel-miR-1402	0	0	0	0	0	0	1	4	3	7	11	2	10	1	4	25	53	32	21	36	30	50	18	20	1	3	4	3	0	0	34	19	46	32	39	37	21	21	18	0	4	7	0	0	0	1	0	1	5
novel-miR-1403	0	2	0	0	0	0	2	0	0	1	1	0	0	0	0	1	0	5	1	0	4	0	1	0	0	3	1	0	0	0	3	1	1	1	0	2	2	0	1	1	1	1	0	0	0	0	0	0	0
novel-miR-1404	0	0	0	0	0	0	0	0	0	0	0	0	2	0	0	0	0	0	0	0	0	0	0	0	0	0	0	0	0	0	0	0	0	0	0	0	0	0	0	0	0	1	0	0	0	0	0	0	0
novel-miR-1405	0	0	0	0	0	0	0	0	0	0	0	0	0	0	1	2	3	2	1	3	5	2	2	1	0	0	2	0	0	0	2	0	1	4	1	4	0	1	2	0	0	1	0	0	0	0	0	0	1
novel-miR-1406	0	0	0	0	0	0	0	0	0	0	0	0	0	0	0	0	0	0	0	0	0	0	1	0	0	0	0	0	0	2	0	0	0	0	0	0	0	0	0	0	0	0	0	0	0	0	0	0	0
novel-miR-1409	0	0	0	1	8	0	0	0	0	0	0	0	0	0	0	0	0	0	0	0	0	0	0	0	0	0	0	0	0	0	0	0	0	0	0	0	0	0	0	0	0	0	0	0	0	0	0	0	0
novel-miR-141	0	0	0	0	0	0	5	4	1	2	1	1	0	0	0	0	0	0	0	0	0	0	0	1	2	2	2	1	1	1	0	0	0	0	0	0	0	0	0	4	6	0	0	7	0	0	0	0	2
novel-miR-1410	0	0	0	0	0	0	1	4	0	0	1	0	3	0	1	0	0	2	1	0	0	0	1	0	0	0	0	0	0	0	0	0	0	0	0	0	0	1	0	0	0	0	0	0	0	0	0	0	0
novel-miR-1411	0	0	0	0	0	0	0	0	0	0	0	0	0	0	0	0	0	0	0	0	0	0	0	0	0	0	0	0	2	0	0	0	0	0	0	0	0	0	0	0	0	0	0	0	0	0	0	0	0
novel-miR-1412	57	37	90	11	12	9	0	0	0	5	0	2	0	0	0	0	0	0	1	0	0	0	0	0	0	0	0	0	2	0	0	1	0	0	0	0	0	0	0	0	0	0	0	6	1	40	45	8	6
novel-miR-1413	0	0	0	0	0	0	13	11	18	6	5	7	5	12	6	0	0	1	1	0	0	0	0	0	0	0	1	0	0	0	0	0	1	0	0	0	0	0	0	0	0	0	0	0	0	0	0	1	1
novel-miR-1414	0	0	0	0	0	0	13	11	18	6	5	7	5	12	6	0	0	1	1	0	0	0	0	0	0	0	1	0	0	0	0	0	1	0	0	0	0	0	0	0	0	0	0	0	0	0	0	1	1
novel-miR-1415	0	0	0	0	0	0	13	11	18	6	5	7	5	12	6	0	0	1	1	0	0	0	0	0	0	0	1	0	0	0	0	0	1	0	0	0	0	0	0	0	0	0	0	0	0	0	0	1	1
novel-miR-1416	0	0	0	0	0	0	1	1	0	3	2	4	0	2	0	0	0	0	0	0	0	0	0	0	0	0	1	1	1	0	0	0	0	0	0	0	1	0	0	1	0	4	0	0	0	0	0	1	0
novel-miR-1417	0	0	0	0	0	0	0	0	0	0	0	0	0	1	0	0	0	1	1	2	1	0	1	1	0	0	5	0	0	1	0	1	0	1	0	0	2	0	3	0	0	2	0	0	0	0	0	0	0
novel-miR-1418	0	1	0	0	0	0	0	0	0	0	0	0	0	0	0	1	1	0	0	0	0	0	1	0	1	0	0	1	0	0	0	0	0	0	0	0	0	0	0	0	0	0	1	1	0	0	0	0	0
novel-miR-1419	0	0	0	0	0	0	1	0	0	0	2	0	1	0	1	0	3	2	0	3	0	1	1	1	0	0	0	0	0	0	1	0	0	2	4	3	0	0	3	1	0	2	0	0	0	0	0	1	2
novel-miR-142	0	0	0	0	0	0	0	0	0	0	0	0	0	0	0	0	0	1	0	0	0	0	1	0	0	0	0	0	0	0	0	0	0	0	1	0	1	0	0	0	0	0	0	0	0	0	0	0	0
novel-miR-1420	0	0	0	0	0	0	0	1	0	0	1	0	1	0	0	0	0	0	0	0	0	0	1	0	0	0	0	0	0	0	0	0	0	0	0	0	0	0	0	0	0	0	0	0	0	0	0	0	0
novel-miR-1421	0	0	0	0	0	0	5	0	1	0	3	0	2	0	2	0	2	1	0	0	2	2	0	0	0	0	1	0	0	0	1	1	0	1	1	3	1	0	0	0	0	0	0	0	0	0	0	0	1
novel-miR-1422	0	0	0	0	0	0	0	0	0	0	0	0	0	0	0	2	15	8	4	4	6	8	10	6	1	2	0	0	0	0	4	4	7	1	3	12	6	3	3	3	2	6	0	0	0	0	0	0	0
novel-miR-1423	0	0	0	0	0	0	0	0	0	0	0	0	0	0	0	0	2	1	0	1	3	0	0	0	0	1	0	0	0	0	0	0	0	0	0	0	0	0	0	0	1	0	0	0	0	0	0	0	0
novel-miR-1424	0	1	0	0	0	0	0	0	0	0	0	0	0	0	0	6	31	31	15	17	7	6	9	11	3	3	1	0	0	1	11	9	11	23	7	30	10	9	9	4	4	18	0	1	0	0	1	1	6
novel-miR-1425	0	0	0	0	0	0	0	0	0	0	0	0	0	0	0	0	0	0	0	0	0	0	0	0	0	1	0	0	0	0	0	0	0	0	1	0	0	0	0	0	0	0	0	0	0	1	0	1	1
novel-miR-1426	0	0	0	0	0	0	0	0	0	0	0	0	0	0	2	1	14	17	4	6	8	6	3	3	1	1	1	0	0	0	6	6	11	5	8	11	7	4	4	1	2	5	0	0	0	0	0	0	2
novel-miR-1427	1	1	3	1	2	2	0	0	0	0	0	0	0	0	0	0	0	0	0	0	0	0	0	0	0	0	0	0	0	0	0	0	0	0	0	0	0	0	0	0	0	0	0	0	0	0	1	0	0
novel-miR-1428	0	0	0	0	0	0	0	0	0	0	0	0	0	0	0	0	0	0	0	0	0	0	0	0	0	0	0	0	0	2	0	0	0	0	0	0	0	0	0	0	0	0	0	0	0	0	0	0	0
novel-miR-1429	0	0	0	0	0	0	41	17	7	26	35	11	28	37	27	2	1	2	1	1	2	2	1	0	2	0	1	0	2	2	1	0	2	1	2	0	0	1	0	2	1	0	1	1	1	2	1	3	1
novel-miR-143	0	0	0	0	0	0	0	0	0	0	0	0	0	0	0	0	0	0	0	0	0	0	0	0	0	0	0	0	1	2	0	0	0	0	0	0	0	0	0	0	0	0	0	0	0	0	0	0	0
novel-miR-1430	0	0	0	0	0	0	41	17	7	26	35	11	28	37	27	2	1	2	1	1	2	2	1	0	2	0	1	0	2	2	1	0	2	1	2	0	0	1	0	2	1	0	1	1	1	2	1	3	1
novel-miR-1431	0	0	1	0	0	0	0	0	0	0	0	0	0	0	0	0	0	0	0	0	0	0	0	0	0	0	1	0	0	0	0	0	0	0	0	0	0	0	0	0	0	0	0	0	0	0	0	0	0
novel-miR-1432	0	0	0	0	0	0	0	0	0	0	0	0	0	0	0	0	0	1	0	0	0	0	0	0	0	0	0	0	0	0	1	2	0	3	1	2	0	0	0	0	1	0	0	0	0	0	0	0	0
novel-miR-1433	0	0	0	0	0	0	3	3	1	2	2	3	2	2	0	2	8	24	8	6	2	4	13	0	4	3	2	0	1	1	3	10	12	10	6	21	3	0	6	1	0	4	0	0	0	2	0	0	4
novel-miR-1434	0	0	0	0	0	0	0	0	0	0	0	0	0	0	0	0	0	0	0	0	0	0	0	0	0	0	0	0	0	0	0	0	0	0	0	0	0	0	0	0	0	0	0	0	0	0	0	0	1
novel-miR-1435	0	0	0	0	0	0	0	6	0	0	0	0	1	0	5	0	0	1	1	0	0	0	0	1	0	0	0	0	0	0	0	0	0	0	0	0	0	0	0	0	1	0	0	0	0	0	0	0	0
novel-miR-1436	0	0	0	0	0	0	0	0	0	0	0	0	0	0	0	1	1	1	1	0	4	1	4	4	4	4	3	0	0	0	0	1	0	3	2	3	0	1	7	0	1	3	0	0	0	0	0	0	1
novel-miR-1437	0	0	0	0	0	0	0	0	0	0	0	0	0	0	0	0	0	0	0	0	3	1	0	0	0	0	0	0	0	0	0	0	3	0	1	0	0	0	0	0	0	0	0	0	0	0	0	0	0
novel-miR-1438	0	0	0	0	0	0	0	0	0	0	0	0	1	0	0	0	5	10	1	3	1	0	5	2	1	7	3	0	1	0	2	1	2	2	4	4	2	1	4	0	6	2	0	0	0	0	0	0	1
novel-miR-1439	0	0	0	0	0	0	0	0	0	0	1	0	0	0	0	0	2	1	1	2	1	0	0	0	1	0	0	0	0	0	0	0	0	0	2	1	0	0	0	1	1	0	0	0	0	0	0	0	0
novel-miR-144	0	0	0	0	0	0	10	14	9	10	2	10	9	8	18	0	1	0	6	0	0	0	2	0	9	5	5	10	13	9	0	0	1	0	0	0	0	3	10	5	7	1	4	15	5	0	0	1	0
novel-miR-1440	1	0	0	0	0	0	0	0	0	0	0	0	2	1	1	1	0	0	0	0	0	2	0	1	0	0	1	0	0	0	0	1	0	0	0	1	1	0	1	1	1	0	0	0	0	0	0	0	0
novel-miR-1441	1	0	0	0	0	0	0	0	0	0	0	0	2	1	1	1	0	0	0	0	0	2	0	1	0	0	1	0	0	0	0	1	0	0	0	1	1	0	1	1	1	0	0	0	0	0	0	0	0
novel-miR-1442	0	0	0	0	0	0	0	0	0	0	4	0	0	0	0	0	0	0	0	0	0	0	0	0	0	0	0	0	0	0	0	0	0	0	0	0	1	0	0	0	0	0	0	0	0	0	0	0	0
novel-miR-1443	0	0	0	0	0	0	4	0	0	0	0	0	0	3	2	1	0	1	0	0	0	0	0	0	0	0	0	1	2	0	1	0	0	0	2	0	0	0	0	1	1	0	0	2	0	0	0	0	1
novel-miR-1444	1	0	1	0	0	1	0	1	0	0	1	2	3	1	0	0	1	0	0	0	0	0	0	0	0	0	1	1	1	0	0	0	0	0	0	0	0	0	0	0	0	0	0	1	0	7	4	9	0
novel-miR-1445	0	0	0	0	0	0	0	0	0	0	0	0	0	1	1	0	0	0	0	0	0	0	0	0	0	0	0	0	0	0	0	0	0	0	0	0	0	0	0	0	0	0	0	0	0	0	0	0	0
novel-miR-1446	0	0	0	0	0	0	0	0	0	0	0	0	1	0	0	1	2	7	0	1	1	0	4	0	0	2	0	0	0	0	0	2	4	5	1	1	0	2	1	1	0	0	0	0	0	0	0	0	0
novel-miR-1447	0	0	0	0	0	0	0	0	0	0	0	0	0	0	0	5	8	4	5	7	3	8	1	5	1	2	0	0	0	0	7	1	5	2	6	10	0	2	0	0	0	2	0	0	0	0	0	0	2
novel-miR-1448	0	0	3	3	5	1	6	8	3	3	3	0	3	4	9	1	2	0	0	0	0	0	0	0	3	2	1	1	1	0	3	0	0	0	1	0	2	1	1	1	5	0	3	1	0	8	1	2	4
novel-miR-1449	0	0	0	0	0	0	0	0	1	0	1	0	0	0	2	1	3	2	4	0	1	2	1	0	1	0	1	0	0	0	2	2	2	1	1	0	1	0	0	1	0	0	0	1	0	0	0	0	0
novel-miR-145	0	0	0	0	0	0	0	0	0	0	0	0	1	0	1	0	0	0	0	0	0	0	0	0	1	0	0	0	0	0	0	0	0	1	0	0	0	0	0	0	0	0	0	0	0	0	0	0	0
novel-miR-1450	0	0	0	0	0	0	1	0	0	0	0	1	1	0	0	1	1	1	1	2	1	0	1	1	3	0	2	0	0	1	0	0	1	0	4	1	0	1	3	0	1	0	0	0	0	0	0	0	1
novel-miR-1451	0	0	0	0	0	0	10	15	4	4	16	12	3	3	8	0	0	0	1	2	0	0	2	1	4	2	5	0	0	0	0	0	1	0	0	0	1	0	2	2	2	2	0	0	0	0	0	0	0
novel-miR-1452	0	0	0	0	0	0	0	3	0	3	3	0	0	0	0	3	3	14	12	13	3	2	2	2	2	2	1	0	0	0	4	6	7	11	2	5	0	3	2	1	0	1	0	0	0	0	0	0	2
novel-miR-1453	0	0	0	0	0	0	0	0	0	0	0	0	0	0	0	0	0	0	0	0	0	0	0	0	0	0	0	0	0	2	0	0	0	0	0	0	0	0	0	0	0	0	0	0	0	0	0	0	0
novel-miR-1454	0	0	0	0	0	0	0	0	0	0	0	0	0	0	0	0	1	0	0	0	0	0	0	0	0	1	0	0	0	0	0	0	0	0	0	0	0	0	0	0	0	0	0	0	0	0	0	0	0
novel-miR-1455	0	0	0	0	0	0	0	0	0	0	0	3	0	0	0	0	0	0	0	0	0	0	0	0	0	0	0	0	0	0	0	0	0	0	0	0	0	0	0	0	0	0	0	0	0	0	0	0	0
novel-miR-1456	0	0	0	0	0	0	0	0	0	0	0	0	0	0	0	0	0	0	0	0	0	0	0	0	0	0	0	0	2	0	0	0	0	0	0	0	0	0	0	0	0	0	0	0	0	0	0	0	0
novel-miR-1457	0	0	0	0	0	0	0	0	0	0	0	0	0	0	0	2	0	0	0	0	0	0	0	0	0	1	2	0	0	0	0	0	0	0	0	1	0	0	0	0	0	0	0	0	0	0	0	0	0
novel-miR-1458	0	0	0	0	0	0	0	0	0	0	0	0	0	0	0	0	0	0	0	0	0	0	0	0	0	0	0	0	0	0	0	0	0	0	0	0	0	0	0	0	0	0	0	0	0	0	0	0	0
novel-miR-1459	6	1	3	0	0	0	0	0	0	0	0	0	0	0	0	0	0	0	0	0	0	0	0	0	0	0	0	0	0	0	0	0	1	0	0	0	0	0	0	0	0	0	0	0	0	0	0	1	0
novel-miR-146	0	0	0	0	0	0	0	0	0	0	0	0	0	0	0	3	1	2	0	1	7	4	4	2	0	0	0	0	0	0	1	1	1	0	6	2	0	0	0	0	1	0	0	1	0	0	0	0	0
novel-miR-1460	0	0	0	0	0	0	0	0	0	0	0	0	0	0	0	0	0	1	0	0	0	0	1	0	0	0	0	0	0	0	0	0	0	0	0	0	0	0	0	0	0	0	0	0	0	0	0	0	0
novel-miR-1461	0	0	0	1	0	0	0	0	1	2	0	0	0	0	3	1	8	2	3	4	2	2	1	1	1	0	0	0	1	0	2	2	1	1	1	2	2	1	0	0	0	0	0	0	0	0	0	0	0
novel-miR-1462	0	0	0	0	0	0	0	0	0	0	0	0	2	0	0	0	0	0	0	0	0	0	0	0	0	0	0	0	0	0	0	0	0	0	0	0	0	0	0	0	0	0	0	0	0	0	0	0	0
novel-miR-1463	0	0	0	0	0	0	0	0	0	0	0	1	0	2	1	1	0	1	0	2	1	0	0	0	1	0	1	0	0	0	0	5	0	0	1	1	0	1	1	0	0	2	0	2	0	0	0	0	0
novel-miR-1464	0	0	0	0	0	0	18	12	0	9	1	3	10	2	8	10	7	14	1	7	12	8	4	6	6	12	12	0	0	0	3	5	6	4	7	22	2	5	14	2	4	7	0	0	0	0	0	0	2
novel-miR-1465	4	1	3	3	0	1	179	166	127	211	80	167	149	118	88	6	17	13	8	5	5	4	5	4	2	2	2	4	2	0	9	26	9	13	12	39	5	8	10	3	4	9	0	0	2	8	4	0	92
novel-miR-1466	4	1	4	3	0	1	195	155	134	186	95	145	137	132	97	7	25	22	12	9	25	10	11	18	2	2	2	8	7	2	19	38	17	25	36	70	7	12	16	5	6	9	0	0	2	14	4	1	140
novel-miR-1467	2	1	0	0	0	0	19	46	42	31	42	20	23	21	19	26	57	139	50	46	41	18	51	21	10	3	6	32	39	31	93	166	88	74	131	224	31	19	42	12	8	51	5	11	11	18	23	9	185
novel-miR-1468	0	0	0	0	0	0	0	0	0	0	0	0	0	0	0	0	5	1	2	1	0	0	0	0	0	0	0	1	0	0	0	0	0	0	0	1	0	0	0	0	0	0	0	0	0	0	0	0	1
novel-miR-1469	0	0	0	3	0	0	0	2	0	0	0	1	0	0	0	2	8	0	1	1	4	1	1	0	0	0	0	1	0	0	12	0	2	3	5	1	2	2	3	0	0	0	0	0	1	6	0	8	0
novel-miR-147	1	0	0	0	0	0	5	5	1	5	3	3	4	5	4	0	23	23	6	6	11	1	10	6	2	4	6	1	0	0	17	5	11	9	4	23	1	6	11	4	5	1	0	0	0	0	0	1	1
novel-miR-1470	0	0	0	0	0	0	0	0	4	0	0	0	0	0	0	0	0	1	1	1	0	0	0	0	0	0	0	0	0	0	0	0	0	0	0	0	0	0	0	0	0	0	0	0	1	0	0	0	0
novel-miR-1472	0	0	0	0	0	0	0	0	0	0	0	0	0	0	0	0	0	1	0	0	0	1	0	0	0	1	0	0	0	0	0	0	0	0	0	0	0	0	0	0	0	0	0	0	0	0	0	0	0
novel-miR-1473	0	0	0	0	0	1	0	0	0	0	0	0	0	1	0	1	2	0	0	4	1	1	1	0	0	0	0	1	0	0	0	0	0	0	2	0	3	1	0	0	0	0	0	0	0	0	0	0	0
novel-miR-1474	0	1	0	0	0	0	0	1	0	0	0	0	0	0	2	1	3	2	0	1	3	1	1	0	0	1	0	0	0	0	1	0	1	1	2	2	1	0	0	1	0	1	0	0	0	0	0	0	0
novel-miR-1475	0	0	0	0	0	0	0	0	0	0	0	0	0	0	0	0	0	0	0	0	0	1	5	1	0	0	2	0	0	0	1	0	0	2	0	2	0	1	1	0	0	0	0	0	0	0	0	0	0
novel-miR-1476	8	7	6	0	1	3	0	0	0	0	0	0	0	0	0	0	0	0	0	0	0	0	0	0	0	0	0	0	0	0	0	0	0	0	0	0	0	0	0	0	0	0	0	0	0	0	0	0	0
novel-miR-1477	0	0	0	0	0	0	0	13	0	1	1	0	0	5	2	35	104	2	5	20	53	143	18	10	57	65	43	9	0	0	134	3	18	14	25	8	89	43	34	6	202	2	0	0	0	1	1	4	0
novel-miR-1478	0	0	1	0	0	1	1	0	1	3	0	1	2	0	0	0	7	4	1	5	2	2	2	0	1	0	0	0	0	0	1	2	1	2	5	6	3	2	4	1	0	0	0	0	0	0	0	0	0
novel-miR-1479	0	0	0	0	0	0	0	1	0	0	0	0	0	0	0	1	3	2	0	2	1	4	2	2	0	0	0	0	0	0	0	0	4	1	4	2	3	1	3	0	0	0	0	0	0	0	0	0	0
novel-miR-148	1	0	0	0	0	0	5	5	1	5	3	3	4	5	4	0	23	23	6	6	11	1	10	6	2	4	6	1	0	0	17	5	11	9	4	23	1	6	11	4	5	1	0	0	0	0	0	1	1
novel-miR-1480	0	0	0	0	0	0	0	0	0	0	0	0	4	0	0	0	1	0	0	0	0	0	0	0	0	0	0	0	0	0	0	0	0	0	0	0	0	0	0	0	0	0	0	0	0	0	0	0	0
novel-miR-1481	0	3	6	9	4	5	0	0	0	0	0	0	0	0	0	7	4	0	0	2	3	1	0	0	2	0	0	1	2	0	2	0	0	0	0	0	2	1	1	1	8	0	0	2	1	0	0	1	1
novel-miR-1482	0	3	6	9	4	5	0	0	0	0	0	0	0	0	0	7	4	0	0	2	3	1	0	0	2	0	0	1	2	0	2	0	0	0	0	0	2	1	1	1	8	0	0	2	1	0	0	1	1
novel-miR-1483	8	4	1	0	0	0	0	0	0	0	0	0	0	0	0	0	0	0	0	0	0	0	0	0	0	0	0	0	0	0	0	0	0	0	0	0	0	0	0	0	0	0	0	0	0	0	0	0	0
novel-miR-1484	0	0	0	0	0	0	4	6	1	3	4	1	6	1	9	9	82	80	33	32	29	33	36	58	26	35	50	3	1	2	30	17	76	26	21	81	35	23	59	18	15	11	0	0	0	0	0	0	3
novel-miR-1485	0	0	0	0	0	0	4	6	1	3	4	1	6	1	9	9	82	80	33	32	29	33	36	58	26	35	50	3	1	2	30	17	76	26	21	81	35	23	59	18	15	11	0	0	0	0	0	0	3
novel-miR-1486	0	0	0	1	1	1	1	2	1	0	2	0	1	1	0	0	2	1	0	0	0	0	0	0	1	1	3	1	3	1	0	0	1	0	1	0	0	0	0	1	1	0	1	1	2	1	2	2	1
novel-miR-1487	0	0	0	1	1	1	1	2	1	0	2	0	1	1	0	0	2	1	0	0	0	0	0	0	1	1	3	1	3	1	0	0	1	0	1	0	0	0	0	1	1	0	1	1	2	1	2	2	1
novel-miR-1488	0	0	0	0	0	0	0	0	0	0	0	0	0	0	0	0	0	0	0	0	0	0	0	0	0	0	0	0	0	0	0	0	0	0	0	0	0	0	0	0	0	0	0	0	0	0	0	0	0
novel-miR-1489	0	0	0	0	0	0	1	0	0	0	0	1	0	0	1	0	0	0	0	0	1	0	0	0	1	1	0	2	1	0	0	0	0	0	0	0	0	0	0	0	0	1	1	1	0	0	2	1	0
novel-miR-149	0	0	0	0	0	0	0	0	0	0	0	0	0	0	0	0	0	0	0	0	0	0	1	0	0	0	0	0	0	0	3	0	1	0	0	0	0	0	0	0	0	0	0	0	0	0	0	0	0
novel-miR-1490	0	0	0	0	0	0	2	1	2	1	0	0	3	1	0	0	6	4	4	1	0	1	0	0	0	0	0	0	0	0	0	3	1	2	0	0	2	2	0	0	1	0	0	0	0	0	0	0	1
novel-miR-1491	0	0	0	0	0	1	2	0	0	1	0	0	0	1	1	0	0	1	2	0	0	1	1	0	4	0	0	1	2	0	4	0	2	0	0	1	0	0	2	0	0	0	1	1	0	6	5	3	1
novel-miR-1492	0	0	0	0	0	0	1	3	0	0	2	0	7	1	4	0	5	23	2	2	0	0	9	5	2	6	2	0	0	0	1	4	6	6	3	8	2	6	11	0	1	0	0	0	0	1	0	0	1
novel-miR-1493	0	0	0	0	0	0	0	0	0	0	0	0	0	0	0	0	5	9	5	3	0	1	4	0	1	1	0	1	0	0	5	3	2	2	3	4	3	3	7	0	0	1	0	0	0	0	0	0	0
novel-miR-1494	0	0	0	0	0	0	0	0	0	0	0	0	0	0	2	3	1	2	0	1	1	2	0	1	1	0	4	0	0	1	0	1	5	0	1	3	0	2	3	1	3	0	0	0	1	1	0	1	0
novel-miR-1495	0	0	0	0	0	0	0	1	1	0	0	0	1	0	1	2	1	22	8	5	0	1	4	7	1	12	12	0	0	0	0	9	6	12	2	0	0	4	6	10	3	14	0	2	0	0	0	0	10
novel-miR-1496	0	0	0	0	0	0	0	0	0	0	0	0	0	0	0	1	3	1	0	1	2	2	2	1	0	1	0	0	0	0	1	1	1	0	2	1	1	3	2	0	1	0	0	0	0	0	0	0	0
novel-miR-1497	0	0	0	0	0	0	0	0	0	0	0	0	0	0	0	1	3	1	0	1	2	2	2	1	0	1	0	0	0	0	1	1	1	0	2	1	1	3	2	0	1	0	0	0	0	0	0	0	0
novel-miR-1498	0	1	0	0	0	0	0	1	0	0	0	0	3	1	2	11	6	10	5	9	5	9	13	5	0	1	1	1	0	0	2	9	2	2	5	5	3	5	6	1	1	3	0	0	0	0	0	0	2
novel-miR-1499	0	0	0	0	0	0	0	1	0	1	1	1	2	0	1	0	0	0	0	0	0	0	0	0	0	0	0	0	0	0	1	0	0	0	0	0	0	0	0	0	0	0	0	0	0	0	0	0	0
novel-miR-15	488	276	275	164	408	139	100	178	39	64	84	71	107	72	61	57	60	30	26	51	80	34	49	25	42	66	89	138	440	196	25	17	29	25	43	70	34	56	61	42	120	12	813	120	1005	17	4	24	127
novel-miR-150	0	0	0	0	0	0	1	0	0	0	0	0	0	0	0	3	36	44	17	14	5	14	16	15	3	9	6	1	0	1	8	12	42	13	14	21	3	3	25	4	6	25	0	1	2	1	0	2	5
novel-miR-1500	0	0	0	0	0	0	0	0	0	0	0	0	0	0	0	0	0	0	0	0	0	0	0	0	0	0	0	0	0	0	0	0	0	0	0	0	0	1	0	0	0	0	0	0	0	0	0	0	0
novel-miR-1501	0	0	0	0	0	0	0	0	0	0	0	0	0	0	0	0	0	3	0	1	4	1	0	0	0	1	0	0	0	0	1	0	2	1	1	0	1	0	1	0	0	0	0	0	0	0	0	0	1
novel-miR-1503	13	9	22	23	25	22	8	15	1	3	3	2	5	7	5	0	0	0	0	0	0	0	0	0	4	0	0	3	2	2	0	0	0	0	0	0	0	0	0	0	0	0	0	2	0	23	31	28	9
novel-miR-1504	1032	618	507	335	944	374	722	486	221	915	532	886	132	433	63	58	81	12	14	90	56	32	40	30	120	77	141	290	420	277	14	4	13	13	30	13	52	38	46	64	177	4	315	49	410	157	70	211	70
novel-miR-1505	32	414	432	368	87	352	5	4	2	127	224	121	2	4	1	0	0	0	1	1	0	0	0	0	1	0	0	1	0	0	0	1	1	0	0	0	0	1	0	0	0	1	0	2	0	15	29	4	4
novel-miR-1506	32	414	432	368	87	352	5	4	2	127	224	121	2	4	1	0	0	0	1	1	0	0	0	0	1	0	0	1	0	0	0	1	1	0	0	0	0	1	0	0	0	1	0	2	0	15	29	4	4
novel-miR-1507	25	57	47	43	105	50	93	91	43	143	190	136	58	59	85	20	45	37	115	48	8	13	23	36	109	32	40	127	30	37	15	44	50	36	18	37	25	37	105	112	82	118	49	297	54	1971	2312	1728	305
novel-miR-1508	242	443	696	978	450	744	0	1	0	0	0	0	0	0	0	0	2	7	2	0	0	0	0	2	2	0	0	1	4	1	0	3	4	3	1	3	0	0	3	1	1	1	0	3	1	358	447	279	54
novel-miR-1509	160	648	724	1187	883	1349	28	22	9	1	1	2	11	16	8	0	0	0	0	0	0	0	0	0	1	1	1	3	1	2	0	0	0	0	1	0	0	1	0	2	0	0	1	1	1	36	30	27	14
novel-miR-1510	61	805	535	23	54	38	0	0	0	0	0	0	0	0	0	0	1	0	1	0	0	0	0	0	8	1	1	1	6	0	0	0	0	0	0	0	0	0	0	0	0	0	0	3	1	263	282	83	184
novel-miR-1511	465	450	671	843	767	715	8	8	2	2	7	2	2	3	1	2	4	6	4	1	3	1	2	3	3	3	3	4	5	5	0	9	6	7	3	4	2	1	1	2	1	1	1	8	0	338	487	422	75
novel-miR-1512	17	4	9	3	7	1	0	0	0	0	0	0	0	0	0	0	0	0	0	0	0	0	0	0	0	0	0	0	0	0	0	0	0	0	0	0	0	0	0	0	0	0	0	0	0	4	2	4	0
novel-miR-1513	0	0	0	0	0	0	0	1	0	0	1	0	0	0	0	1	17	8	9	2	1	4	4	8	5	4	2	0	0	0	3	5	17	3	2	7	2	1	6	0	2	9	0	0	0	0	0	0	4
novel-miR-1514	1857	2864	2476	2494	1203	1511	16198	25633	15410	80621	56128	62135	18720	451857	49415	188882	73872	86025	171641	23131	32538	187147	92030	85134	7769	194969	20756	14158	11347	8803	114554	94307	209782	65596	370425	118633	69555	23837	300687	6330	4634	6945	10646	11014	13366	834	1730	219	4419
novel-miR-1515	0	2	0	0	9	1	0	0	0	0	0	0	0	0	0	0	0	0	0	0	0	0	0	0	0	0	0	0	0	0	0	0	0	0	0	0	0	0	0	0	0	0	0	0	0	0	0	0	0
novel-miR-1516	0	0	0	0	0	0	6	1	0	7	9	4	7	1	2	10	36	23	19	8	16	29	5	7	1	5	3	1	0	1	11	33	27	15	12	26	13	10	11	2	7	18	0	1	0	2	0	1	13
novel-miR-1517	8	3	0	2	6	0	9	13	0	9	5	4	9	10	13	1	4	1	4	0	1	3	2	1	0	2	1	1	2	1	1	1	1	0	0	1	0	1	1	0	0	0	0	5	0	0	0	0	0
novel-miR-1518	0	0	0	0	0	0	0	0	0	0	0	0	0	0	0	1	3	0	1	2	9	0	0	0	0	0	0	0	0	0	0	0	0	0	2	0	5	1	1	0	0	0	0	0	0	0	0	0	0
novel-miR-1519	0	0	0	0	0	0	0	0	0	0	0	0	0	0	0	0	0	0	0	0	0	0	0	0	0	0	0	0	2	0	0	0	0	0	0	0	0	0	0	0	0	0	0	0	0	0	0	0	0
novel-miR-152	0	0	0	0	0	0	0	0	0	0	0	0	0	0	0	1	0	1	0	0	0	1	0	0	0	0	0	0	0	0	0	0	0	0	0	2	0	0	0	0	0	1	0	0	0	0	0	0	0
novel-miR-1520	2	0	0	1	0	0	0	0	0	0	0	0	0	0	0	20	0	0	0	1	0	24	0	1	4	2	12	0	4	2	1	0	0	0	0	0	0	1	0	4	3	0	1	6	0	0	0	0	3
novel-miR-1521	1	0	0	0	0	0	8	4	0	7	4	8	1	5	1	0	0	0	0	0	0	0	0	0	0	0	0	0	0	0	0	0	0	0	0	0	0	0	0	0	0	0	0	0	0	0	0	0	0
novel-miR-1522	5	2	1	2	10	1	6	7	2	1	5	0	9	15	8	3	9	1	2	1	2	2	3	1	1	1	0	2	1	0	3	0	2	1	2	1	3	2	7	0	1	0	0	0	1	1	0	2	0
novel-miR-1523	9	30	25	47	44	51	25	33	8	8	9	7	12	11	9	143	288	62	84	398	483	196	117	30	56	69	69	141	74	90	161	32	90	155	242	205	145	71	177	31	89	11	36	18	39	107	60	111	93
novel-miR-1524	9	30	25	47	44	51	25	33	8	8	9	7	12	11	9	143	288	62	84	398	483	196	117	30	56	69	69	141	74	90	161	32	90	155	242	205	145	71	177	31	89	11	36	18	39	107	60	111	93
novel-miR-1525	0	0	0	0	0	0	9	1	1	3	2	0	0	1	1	0	5	7	1	1	0	2	1	3	1	1	2	1	0	0	1	9	2	8	0	6	0	0	4	1	3	4	0	0	1	0	0	0	0
novel-miR-1526	0	0	0	0	0	0	0	0	0	0	0	0	0	2	0	0	9	1	2	0	0	0	2	3	0	1	1	0	0	0	1	1	2	1	2	3	3	2	1	0	0	0	0	0	0	0	0	0	1
novel-miR-1527	0	0	0	0	0	0	0	0	0	0	0	0	0	0	0	1	1	0	0	0	0	0	0	0	0	0	0	0	0	0	0	0	0	0	1	0	0	0	0	0	0	0	0	0	0	0	0	0	0
novel-miR-1528	0	0	0	0	0	0	0	0	0	0	0	0	0	0	0	0	0	0	0	0	0	0	0	0	0	0	0	0	0	0	0	0	0	0	0	0	0	0	0	0	0	0	0	0	0	0	0	0	0
novel-miR-1529	1	0	0	0	2	0	8	7	3	1	5	0	19	24	10	9	15	4	2	3	7	5	8	4	1	1	1	3	5	3	5	0	9	3	3	2	4	4	11	0	2	0	1	1	1	3	0	2	0
novel-miR-153	0	0	0	0	0	0	0	0	0	0	0	0	0	0	0	0	2	2	0	3	1	0	2	0	0	0	0	0	0	2	0	1	1	0	2	1	1	0	0	1	0	0	0	0	0	0	0	0	0
novel-miR-1530	0	0	0	0	0	0	1	0	0	0	0	0	0	0	0	0	0	0	0	0	0	0	0	0	0	0	0	0	1	0	0	0	0	0	0	0	0	0	0	0	0	0	0	0	0	0	0	0	0
novel-miR-1531	0	0	0	0	0	0	9674	5054	2937	2794	3035	2630	1975	3530	2550	40	47	85	294	75	27	64	157	119	1494	669	1046	3074	3310	2815	37	14	64	28	15	43	72	157	341	672	1818	94	939	3377	1428	40	37	42	19
novel-miR-1532	0	0	0	0	0	0	1	3	0	1	1	0	0	1	2	0	1	0	1	0	0	0	2	2	1	0	4	0	0	0	0	0	0	1	0	1	0	1	2	3	0	3	0	0	0	0	0	0	0
novel-miR-1533	5	2	1	2	10	1	6	7	2	1	5	0	9	15	8	3	9	1	2	1	2	2	3	1	1	1	0	2	1	0	3	0	2	1	2	1	3	2	7	0	1	0	0	0	1	1	0	2	0
novel-miR-1534	0	0	0	0	0	0	0	0	0	0	0	0	0	0	0	0	0	0	0	0	0	0	0	0	0	0	0	2	0	0	0	0	0	0	0	0	0	0	0	0	0	0	0	0	0	0	0	0	0
novel-miR-1535	1	0	0	0	2	0	8	7	3	1	5	0	19	24	10	9	15	4	2	3	7	5	8	4	1	1	1	3	5	3	5	0	9	3	3	2	4	4	11	0	2	0	1	1	1	3	0	2	0
novel-miR-1536	0	0	0	0	0	0	0	0	0	0	0	0	0	0	0	6	4	9	1	5	2	1	4	4	0	2	4	0	0	0	4	2	3	1	2	10	4	4	5	0	0	8	0	0	0	1	0	0	0
novel-miR-1537	44	60	84	57	70	80	0	1	0	0	0	2	0	1	1	7	19	17	2	0	14	1	3	7	3	1	1	4	6	7	42	28	35	15	13	26	3	1	7	0	0	3	2	2	1	221	166	212	32
novel-miR-1538	0	0	0	0	0	0	0	0	0	0	0	0	0	0	0	0	6	2	2	4	2	1	1	2	0	1	1	0	0	0	3	1	5	3	1	5	0	0	4	2	1	0	0	1	0	0	0	0	0
novel-miR-1539	0	0	0	0	0	0	0	0	0	1	0	0	0	0	0	1	5	5	3	3	3	4	1	2	0	0	0	0	0	0	3	7	4	4	2	2	2	0	3	2	0	1	0	0	0	0	0	1	0
novel-miR-154	0	0	1	0	0	0	0	0	0	0	0	0	0	0	0	0	0	0	0	0	0	0	0	0	0	0	0	0	0	0	0	0	0	0	0	0	0	0	0	0	0	0	0	0	0	0	0	0	0
novel-miR-1540	0	0	0	0	0	0	0	3	0	0	0	0	1	0	0	1	2	2	2	1	1	2	2	0	0	0	0	0	0	0	1	2	10	1	1	5	1	3	4	0	0	1	0	0	0	0	1	1	1
novel-miR-1541	0	0	0	0	0	0	0	0	0	0	0	0	0	0	0	1	4	0	0	0	5	3	1	0	0	1	0	0	1	0	5	1	0	0	3	1	1	1	1	0	1	0	0	0	0	0	0	1	0
novel-miR-1542	0	0	0	0	0	0	0	0	0	0	0	0	0	0	0	1	4	0	0	0	5	3	1	0	0	1	0	0	1	0	5	1	0	0	3	1	1	1	1	0	1	0	0	0	0	0	0	1	0
novel-miR-1543	34	6	8	6	17	3	21	20	4	4	9	0	6	13	1	137	132	21	25	29	126	58	58	12	5	22	4	55	21	11	353	37	101	44	151	77	77	31	29	0	9	1	5	2	14	11	3	5	10
novel-miR-1544	316	248	300	229	273	307	3	0	0	0	1	1	0	1	0	1	1	2	0	1	0	2	1	0	0	0	0	1	1	0	2	1	1	1	0	1	0	0	0	0	0	0	0	1	0	34	40	31	12
novel-miR-1545	0	0	0	0	0	0	5	2	1	3	1	1	3	1	4	1	2	1	0	1	1	2	1	2	2	0	2	0	0	0	1	0	0	0	0	1	0	1	1	2	1	0	0	0	0	0	0	0	1
novel-miR-1546	0	0	0	0	0	0	5	2	1	3	1	1	3	1	4	1	2	1	0	1	1	2	1	2	2	0	2	0	0	0	1	0	0	0	0	1	0	1	1	2	1	0	0	0	0	0	0	0	1
novel-miR-1547	4	2	6	30	27	50	6	3	4	0	0	0	5	9	5	1	2	7	3	1	2	0	0	2	2	0	2	2	4	0	4	5	2	4	4	4	1	0	4	0	0	0	0	1	0	149	153	178	129
novel-miR-1548	0	3	0	4	10	1	0	0	0	0	0	0	0	0	0	0	0	0	0	0	0	0	0	0	0	0	0	0	0	0	0	0	0	0	0	0	0	0	0	0	0	0	0	0	0	0	0	0	0
novel-miR-1549	0	3	0	4	10	1	0	0	0	0	0	0	0	0	0	0	0	0	0	0	0	0	0	0	0	0	0	0	0	0	0	0	0	0	0	0	0	0	0	0	0	0	0	0	0	0	0	0	0
novel-miR-155	0	0	0	0	1	0	0	0	0	0	0	0	0	0	0	0	1	0	1	1	0	0	0	1	0	2	0	1	1	1	0	1	0	1	1	0	1	0	0	0	0	1	1	1	0	0	0	0	0
novel-miR-1550	4	2	1	62	93	82	0	1	1	0	0	0	2	1	1	1	1	3	1	0	0	0	0	0	1	0	1	1	2	0	2	8	7	5	1	3	1	1	2	0	0	1	0	0	0	336	404	255	56
novel-miR-1552	7	11	5	20	8	9	43	19	18	34	22	20	63	22	44	2	3	30	8	3	0	1	3	1	3	0	1	0	1	0	1	16	4	6	1	5	1	2	15	1	0	9	0	0	1	0	1	0	0
novel-miR-1553	7	11	5	20	8	9	43	19	18	34	22	20	63	22	44	2	3	30	8	3	0	1	3	1	3	0	1	0	1	0	1	16	4	6	1	5	1	2	15	1	0	9	0	0	1	0	1	0	0
novel-miR-1554	0	0	0	0	0	0	5	3	2	5	7	6	2	4	3	0	6	7	4	1	6	3	2	4	2	4	8	2	5	5	8	2	3	5	3	5	7	0	2	2	3	3	1	10	4	2	1	0	1
novel-miR-1555	0	0	0	0	0	0	0	0	0	1	0	0	0	0	0	2	1	2	0	1	2	0	1	1	0	0	0	1	2	3	0	1	4	0	0	3	1	0	1	0	0	0	0	3	0	2	0	2	0
novel-miR-1556	5	2	1	2	10	1	6	7	2	1	5	0	9	15	8	3	9	1	2	1	2	2	3	1	1	1	0	2	1	0	3	0	2	1	2	1	3	2	7	0	1	0	0	0	1	1	0	2	0
novel-miR-1557	1	0	0	0	2	0	8	7	3	1	5	0	19	24	10	9	15	4	2	3	7	5	8	4	1	1	1	3	5	3	5	0	9	3	3	2	4	4	11	0	2	0	1	1	1	3	0	2	0
novel-miR-1558	316	248	300	229	273	307	3	0	0	0	1	1	0	1	0	1	1	2	0	1	0	2	1	0	0	0	0	1	1	0	2	1	1	1	0	1	0	0	0	0	0	0	0	1	0	34	40	31	12
novel-miR-1559	0	0	0	0	0	0	0	0	0	0	0	0	0	0	0	0	4	2	1	2	0	0	2	1	0	2	1	1	0	0	2	0	1	0	0	3	2	0	0	1	0	4	0	0	0	0	0	0	2
novel-miR-156	0	0	0	0	0	0	0	0	0	0	0	0	0	2	0	0	4	1	0	0	1	0	0	0	0	0	0	1	0	0	5	0	2	0	2	0	0	0	0	0	0	0	0	0	0	0	0	1	0
novel-miR-1560	0	0	0	0	0	0	0	0	2	0	0	0	0	0	0	2	1	6	2	2	1	0	2	2	1	5	0	0	0	0	0	0	2	1	1	4	2	0	3	1	0	0	0	0	0	0	0	0	0
novel-miR-1561	0	0	0	0	0	0	2	0	0	0	4	2	8	1	6	4	8	11	3	0	1	3	3	4	1	0	3	0	0	1	3	3	8	2	1	3	0	1	3	2	0	4	0	0	0	0	0	0	3
novel-miR-1562	0	0	0	0	0	0	1	1	0	0	5	0	0	0	2	0	0	0	0	1	0	0	0	0	0	0	0	0	0	0	0	0	0	0	0	1	1	0	0	0	0	0	0	0	0	0	0	0	0
novel-miR-1563	0	0	0	0	0	0	0	0	0	3	0	0	0	0	1	0	2	3	1	0	0	0	0	1	1	0	0	1	2	1	1	1	1	1	1	1	0	0	2	2	1	1	0	2	0	0	1	0	0
novel-miR-1564	0	0	0	0	0	0	0	0	0	3	0	0	0	0	1	0	2	3	1	0	0	0	0	1	1	0	0	1	2	1	1	1	1	1	1	1	0	0	2	2	1	1	0	2	0	0	1	0	0
novel-miR-1565	0	0	0	0	0	0	2	0	0	1	0	0	0	4	0	0	0	0	1	0	0	0	0	0	0	0	1	0	1	0	0	0	0	0	0	0	0	0	0	1	0	0	0	0	0	0	0	0	1
novel-miR-1566	0	0	0	0	0	0	0	0	1	2	0	3	2	2	7	0	1	0	0	0	0	0	0	0	0	0	0	1	0	0	0	0	0	0	1	2	0	0	0	0	1	0	0	1	0	0	1	0	0
novel-miR-1567	0	0	0	0	0	0	0	0	0	0	0	0	0	0	0	0	0	0	0	0	0	0	0	0	4	2	6	1	8	1	0	0	0	1	0	0	0	0	0	4	5	0	1	5	2	5	4	14	0
novel-miR-1568	0	0	0	0	0	0	8	8	6	5	3	4	8	5	5	1	8	3	5	3	3	4	1	2	2	3	2	0	0	0	2	2	2	3	1	5	1	2	3	4	3	0	0	0	0	0	0	0	0
novel-miR-1569	0	1	0	0	1	0	0	0	0	0	0	0	0	0	0	0	0	0	0	0	0	0	0	0	0	0	0	0	0	0	0	0	0	0	0	0	0	0	0	0	0	0	0	0	0	1	2	1	1
novel-miR-157	0	0	0	0	0	0	0	0	1	1	1	0	0	0	0	0	1	0	0	1	0	0	1	0	0	0	0	1	0	0	1	0	2	0	0	0	0	0	2	1	0	1	0	0	0	0	0	0	0
novel-miR-1570	0	1	0	0	1	0	0	0	0	0	0	0	0	0	0	0	0	0	0	0	0	0	0	0	0	0	0	0	0	0	0	0	0	0	0	0	0	0	0	0	0	0	0	0	0	1	2	1	1
novel-miR-1571	2	3	2	1	1	3	3	1	1	3	3	1	1	2	6	4	2	4	4	1	1	3	2	0	2	0	1	2	0	2	1	1	4	1	2	3	2	0	1	2	3	1	1	2	0	1	0	1	2
novel-miR-1572	2	3	2	1	1	3	3	1	1	3	3	1	2	2	6	4	2	4	4	1	1	3	2	0	2	0	1	2	0	2	1	1	4	1	2	3	2	0	1	2	3	1	1	2	0	1	0	1	2
novel-miR-1573	18	8	17	7	17	6	2	0	0	0	0	0	5	0	0	0	0	0	0	0	0	0	0	0	0	0	0	1	0	0	0	1	0	1	0	1	0	0	0	0	0	0	1	0	1	0	0	0	0
novel-miR-1574	0	0	0	0	16	1	0	0	0	0	0	0	0	0	0	0	0	0	0	0	0	0	0	0	0	0	0	0	0	0	0	0	0	0	0	0	0	0	0	0	0	0	0	0	0	0	0	0	0
novel-miR-1575	0	0	0	0	0	0	0	0	0	0	0	0	0	0	0	0	0	2	0	1	3	0	0	0	0	0	0	0	0	0	0	0	0	1	3	0	1	1	1	0	0	0	0	0	0	0	0	0	0
novel-miR-1576	0	0	0	0	0	0	1	1	0	2	0	0	0	5	0	2	5	3	1	0	3	1	0	0	0	0	0	0	0	0	4	0	1	3	0	3	1	2	1	4	0	0	0	0	0	0	0	0	1
novel-miR-1577	0	0	0	0	0	0	0	0	0	0	0	0	0	0	0	0	7	4	2	5	2	6	3	8	0	4	1	0	0	0	2	8	4	7	2	7	2	2	8	0	2	12	0	0	0	0	0	0	0
novel-miR-1578	0	0	0	0	1	0	0	0	0	0	0	0	0	0	0	0	0	0	0	0	0	0	0	0	0	0	0	0	0	0	0	0	0	0	0	0	0	0	0	0	0	0	0	0	0	0	0	0	0
novel-miR-1579	0	0	0	0	0	0	0	0	0	0	0	0	0	0	0	2	3	4	1	0	1	1	1	0	0	1	0	0	0	0	0	2	3	0	0	4	1	0	3	2	0	1	0	0	0	1	0	1	1
novel-miR-158	1	17	9	7	2	4	0	0	0	0	0	0	0	0	0	89	9	4	17	22	16	24	19	0	5	3	2	22	30	25	65	2	2	20	8	69	55	31	15	26	30	1	27	2	29	4	0	31	74
novel-miR-1580	11	9	8	11	9	8	2	1	0	0	0	1	1	2	0	0	4	14	2	0	0	1	0	4	0	0	0	2	3	2	0	9	5	4	4	9	0	2	0	1	1	4	0	0	1	424	486	334	43
novel-miR-1581	219	171	134	247	307	135	35	63	13	18	243	14	9	36	7	433	68	16	17	20	310	126	36	18	115	50	52	378	1471	77	258	9	18	16	107	37	38	49	64	22	257	6	62	130	198	41	14	243	48
novel-miR-1582	219	171	134	247	307	135	35	63	13	18	243	14	9	36	7	433	68	16	17	20	310	126	36	18	115	50	52	378	1471	77	258	9	18	16	107	37	38	49	64	22	257	6	62	130	198	41	14	243	48
novel-miR-1583	219	171	134	247	307	135	35	63	13	18	243	14	9	36	7	433	68	16	17	20	310	126	36	18	115	50	52	378	1471	77	258	9	18	16	107	37	38	49	64	22	257	6	62	130	198	41	14	243	48
novel-miR-1584	219	171	134	247	307	135	35	63	13	18	243	14	9	36	7	433	68	16	17	20	310	126	36	18	115	50	52	378	1471	77	258	9	18	16	107	37	38	49	64	22	257	6	62	130	198	41	14	243	48
novel-miR-1585	219	171	134	247	307	135	35	63	13	18	243	14	9	36	7	433	68	16	17	20	310	126	36	18	115	50	52	378	1471	77	258	9	18	16	107	37	38	49	64	22	257	6	62	130	198	41	14	243	48
novel-miR-1586	219	171	134	247	307	135	35	63	13	18	243	14	9	36	7	433	68	16	17	20	310	126	36	18	115	50	52	378	1471	77	258	9	18	16	107	37	38	49	64	22	257	6	62	130	198	41	14	243	48
novel-miR-1587	219	171	134	247	307	135	35	63	13	18	243	14	9	36	7	433	68	16	17	20	310	126	36	18	115	50	52	378	1471	77	258	9	18	16	107	37	38	49	64	22	257	6	62	130	198	41	14	243	48
novel-miR-1588	219	171	134	247	307	135	35	63	13	18	243	14	9	36	7	433	68	16	17	20	310	126	36	18	115	50	52	378	1471	77	258	9	18	16	107	37	38	49	64	22	257	6	62	130	198	41	14	243	48
novel-miR-1589	13	121	28	9	58	21	0	2	0	0	0	0	0	0	0	0	0	0	0	0	0	0	0	0	2	2	0	0	0	0	0	0	0	0	0	0	0	0	0	1	0	0	0	0	0	133	158	143	35
novel-miR-159	0	0	0	0	0	0	0	3	2	6	3	0	2	2	8	33	67	102	50	50	42	101	21	29	9	15	19	8	1	0	53	42	66	52	55	61	51	32	34	8	8	38	0	2	0	4	0	1	14
novel-miR-1590	219	171	134	247	307	135	35	63	13	18	243	14	9	36	7	433	68	16	17	20	310	126	36	18	115	50	52	378	1471	77	258	9	18	16	107	37	38	49	64	22	257	6	62	130	198	41	14	243	48
novel-miR-1591	117	409	437	424	326	737	0	0	0	0	1	1	1	0	0	0	0	1	0	0	0	0	0	0	0	0	0	1	1	0	0	2	1	1	0	0	0	0	1	0	0	0	0	3	0	158	211	127	48
novel-miR-1592	117	409	437	424	326	737	0	0	0	0	1	1	1	0	0	0	0	1	0	0	0	0	0	0	0	0	0	1	1	0	0	2	1	1	0	0	0	0	1	0	0	0	0	3	0	158	211	127	48
novel-miR-1593	1	21	13	0	0	0	0	0	0	0	0	0	0	0	0	1	1	5	2	0	1	0	0	1	0	0	0	0	0	0	2	5	3	3	1	1	0	0	3	0	0	1	0	0	0	241	327	154	46
novel-miR-1594	1	21	13	0	0	0	0	0	0	0	0	0	0	0	0	1	1	5	2	0	1	0	0	1	0	0	0	0	0	0	2	5	3	3	1	1	0	0	3	0	0	1	0	0	0	241	327	154	46
novel-miR-1595	31	72	140	0	1	2	0	0	0	2	0	0	0	0	0	0	0	0	0	0	0	0	0	0	0	1	0	0	0	0	0	0	0	0	0	0	0	0	0	0	0	0	0	0	0	505	571	448	72
novel-miR-1596	2	0	1	4	0	0	4	0	1	0	0	0	0	0	2	0	0	0	1	0	0	0	0	1	2	2	1	1	0	0	0	2	3	0	0	0	2	0	2	0	0	0	0	0	0	7	10	7	1
novel-miR-1597	117	409	437	424	326	737	0	0	0	0	1	1	1	0	0	0	0	1	0	0	0	0	0	0	0	0	0	1	1	0	0	2	1	1	0	0	0	0	1	0	0	0	0	3	0	158	211	127	48
novel-miR-1598	117	409	437	424	326	737	0	0	0	0	1	1	1	0	0	0	0	1	0	0	0	0	0	0	0	0	0	1	1	0	0	2	1	1	0	0	0	0	1	0	0	0	0	3	0	158	211	127	48
novel-miR-1599	117	409	437	424	326	737	0	0	0	0	1	1	1	0	0	0	0	1	0	0	0	0	0	0	0	0	0	1	1	0	0	2	1	1	0	0	0	0	1	0	0	0	0	3	0	158	211	127	48
novel-miR-16	488	276	275	164	408	139	100	178	39	64	84	71	107	72	61	57	60	30	26	51	80	34	49	25	42	66	89	138	440	196	25	17	29	25	43	70	34	56	61	42	120	12	813	120	1005	17	4	24	127
novel-miR-160	1	1	0	0	0	0	24	13	8	16	3	9	22	15	34	18	56	44	51	61	24	36	21	17	38	53	34	3	0	1	25	28	54	32	17	51	37	19	29	34	37	19	0	0	1	0	0	0	3
novel-miR-1600	4	49	43	36	11	33	23	9	4	21	23	14	0	1	2	0	0	0	0	0	0	0	0	0	0	0	0	0	0	0	0	0	0	0	0	0	0	0	0	0	0	0	0	0	0	1	1	0	0
novel-miR-1601	0	0	0	0	0	0	329	434	220	142	329	198	268	292	288	13	4	3	45	30	2	4	27	26	89	40	34	125	41	66	1	2	13	4	5	3	9	33	48	44	31	49	47	198	72	0	0	0	2
novel-miR-1602	0	0	0	0	0	0	329	434	220	142	329	198	268	292	288	13	4	3	45	30	2	4	27	26	89	40	34	125	41	66	1	2	13	4	5	3	9	33	48	44	31	49	47	198	72	0	0	0	2
novel-miR-1603	4	7	7	43	28	47	7	4	9	0	5	8	6	5	12	2	3	0	1	0	1	0	1	1	3	1	1	4	1	5	0	2	2	0	1	2	1	2	1	2	0	1	1	0	2	920	1021	593	116
novel-miR-1604	50	48	69	79	151	76	2	2	1	1	0	2	5	8	9	3	6	7	2	1	0	1	0	1	3	1	1	3	3	2	1	26	3	7	1	4	0	1	4	9	2	3	2	21	1	1367	1673	744	151
novel-miR-1605	9	70	102	2	0	1	0	0	0	0	4	1	0	0	0	0	0	0	0	0	0	0	0	0	2	0	0	1	0	0	0	0	0	0	0	0	0	0	0	0	1	0	1	3	0	205	300	102	84
novel-miR-1606	117	409	437	424	326	737	0	0	0	0	1	1	1	0	0	0	0	1	0	0	0	0	0	0	0	0	0	1	1	0	0	2	1	1	0	0	0	0	1	0	0	0	0	3	0	158	211	127	48
novel-miR-1607-0	129	418	456	433	349	748	0	0	0	0	2	3	1	0	0	0	0	1	0	0	0	0	0	0	0	0	0	1	1	0	1	3	1	1	0	0	0	0	1	0	0	0	0	3	0	160	220	132	48
novel-miR-1607-1	0	1	1	2	1	4	0	0	0	0	0	0	0	0	0	0	0	0	0	0	0	0	0	0	0	0	0	0	0	0	0	0	0	0	0	0	0	0	0	0	0	0	0	0	0	0	0	0	0
novel-miR-1608	0	1	0	0	0	0	0	0	0	2	1	5	0	0	0	0	0	0	0	0	0	0	0	0	0	0	0	0	0	0	0	0	0	0	0	0	0	0	0	0	0	0	0	0	0	0	0	1	0
novel-miR-1609	0	1	0	0	0	0	0	0	0	2	1	5	0	0	0	0	0	0	0	0	0	0	0	0	0	0	0	0	0	0	0	0	0	0	0	0	0	0	0	0	0	0	0	0	0	0	0	1	0
novel-miR-161	0	0	0	0	0	0	0	0	0	0	1	0	0	0	0	0	15	10	0	6	5	1	6	2	1	3	2	0	0	0	8	2	5	4	4	9	1	6	4	3	4	3	0	0	0	0	0	0	1
novel-miR-1610	1	21	13	0	0	0	0	0	0	0	0	0	0	0	0	1	1	5	2	0	1	0	0	1	0	0	0	0	0	0	2	5	3	3	1	1	0	0	3	0	0	1	0	0	0	241	327	154	46
novel-miR-1611	1441	1433	2021	27	51	45	1	1	7	15	14	20	0	0	0	0	0	0	1	1	1	0	0	0	2	0	0	0	1	2	0	0	0	0	1	0	0	1	0	0	0	0	1	1	0	2079	2354	2270	1224
novel-miR-1612	165	94	112	96	128	76	0	0	0	0	0	0	0	0	0	0	1	2	0	0	0	0	0	0	0	0	0	1	0	0	1	0	1	0	0	0	1	0	0	0	0	0	0	1	0	1	1	2	3
novel-miR-1613	2	2	4	2	1	2	0	0	0	0	0	0	0	0	0	0	0	0	0	0	0	0	0	0	2	0	1	0	0	1	0	0	0	0	0	2	0	0	0	0	0	0	0	1	0	83	138	79	39
novel-miR-1614	142	1107	780	554	719	752	3	10	2	1	1	0	9	1	3	2	4	20	2	4	1	1	3	3	6	2	1	8	13	4	5	26	6	10	1	5	0	0	8	14	4	18	2	32	0	1665	1787	701	343
novel-miR-1615	689	5531	4927	142	84	214	0	0	1	2	1	3	0	0	0	0	0	0	0	0	0	0	1	0	0	1	0	0	0	0	0	0	1	0	0	0	0	0	0	0	0	0	0	0	0	2249	2556	2176	587
novel-miR-1616	0	0	0	0	0	0	329	434	220	142	329	198	268	292	288	13	4	3	45	30	2	4	27	26	89	40	34	125	41	66	1	2	13	4	5	3	9	33	48	44	31	49	47	198	72	0	0	0	2
novel-miR-1617	790	4069	2087	3949	1941	3054	8825	8456	5358	7089	6570	7957	11908	9031	9678	748	4248	13112	4010	9846	1324	1000	3988	3784	930	877	748	597	998	428	1114	26244	6684	7445	2318	8652	1070	8111	4707	1229	791	3446	1097	1498	2042	217	149	47	1594
novel-miR-1618	790	4069	2087	3949	1941	3054	8825	8456	5358	7089	6570	7957	11908	9031	9678	748	4248	13112	4010	9846	1324	1000	3988	3784	930	877	748	597	998	428	1114	26244	6684	7445	2318	8652	1070	8111	4707	1229	791	3446	1097	1498	2042	217	149	47	1594
novel-miR-1619	790	4069	2087	3949	1941	3054	8825	8456	5358	7089	6570	7957	11908	9031	9678	748	4248	13112	4010	9846	1324	1000	3988	3784	930	877	748	597	998	428	1114	26244	6684	7445	2318	8652	1070	8111	4707	1229	791	3446	1097	1498	2042	217	149	47	1594
novel-miR-162	0	0	1	0	0	0	20	24	5	25	31	14	38	14	24	0	1	3	4	6	0	2	4	1	1	0	0	0	0	0	0	0	3	3	0	2	1	1	1	2	2	0	0	0	0	0	0	0	0
novel-miR-1620	790	4069	2087	3949	1941	3054	8825	8456	5358	7089	6570	7957	11908	9031	9678	748	4248	13112	4010	9846	1324	1000	3988	3784	930	877	748	597	998	428	1114	26244	6684	7445	2318	8652	1070	8111	4707	1229	791	3446	1097	1498	2042	217	149	47	1594
novel-miR-1621	790	4069	2087	3949	1941	3054	8825	8456	5358	7089	6570	7957	11908	9031	9678	748	4248	13112	4010	9846	1324	1000	3988	3784	930	877	748	597	998	428	1114	26244	6684	7445	2318	8652	1070	8111	4707	1229	791	3446	1097	1498	2042	217	149	47	1594
novel-miR-1622	790	4069	2087	3949	1941	3054	8825	8456	5358	7089	6570	7957	11908	9031	9678	748	4248	13112	4010	9846	1324	1000	3988	3784	930	877	748	597	998	428	1114	26244	6684	7445	2318	8652	1070	8111	4707	1229	791	3446	1097	1498	2042	217	149	47	1594
novel-miR-1623	790	4069	2087	3949	1941	3054	8825	8456	5358	7089	6570	7957	11908	9031	9678	748	4248	13112	4010	9846	1324	1000	3988	3784	930	877	748	597	998	428	1114	26244	6684	7445	2318	8652	1070	8111	4707	1229	791	3446	1097	1498	2042	217	149	47	1594
novel-miR-1624	790	4069	2087	3949	1941	3054	8825	8456	5358	7089	6570	7957	11908	9031	9678	748	4248	13112	4010	9846	1324	1000	3988	3784	930	877	748	597	998	428	1114	26244	6684	7445	2318	8652	1070	8111	4707	1229	791	3446	1097	1498	2042	217	149	47	1594
novel-miR-163	0	0	0	0	0	0	0	0	0	1	0	2	2	2	1	2	6	7	12	3	2	0	1	1	22	26	22	0	0	0	4	2	8	5	2	16	8	12	15	32	15	47	0	0	0	0	0	0	1
novel-miR-164	0	0	0	0	0	0	0	0	0	0	0	0	1	0	0	4	3	0	1	0	1	1	1	0	0	2	0	0	0	0	0	2	1	1	3	1	0	0	0	0	0	0	0	0	0	0	0	0	0
novel-miR-165	0	0	0	0	0	0	0	0	0	0	0	0	0	0	0	0	15	43	6	16	12	1	7	2	0	1	0	0	0	0	10	7	10	6	5	43	14	5	6	1	0	2	0	0	0	0	0	0	2
novel-miR-166	0	0	0	0	0	0	0	0	0	0	0	0	0	0	0	0	0	0	0	0	0	0	0	0	0	0	0	0	1	0	0	0	1	0	1	1	0	0	0	0	2	3	0	0	0	1	0	0	0
novel-miR-167	1	0	1	0	0	0	0	0	0	7	7	7	1	5	0	0	1	2	0	0	0	0	0	1	0	0	0	0	0	0	0	0	0	0	0	1	0	0	0	0	0	0	0	0	0	8	5	4	1
novel-miR-168	0	0	0	0	0	1	0	0	0	0	0	0	0	0	0	0	0	0	0	0	0	0	0	1	1	0	1	0	1	0	1	0	3	1	0	0	0	1	0	0	1	0	0	2	0	20	27	9	0
novel-miR-169	18	17	40	12	16	8	69	69	30	24	40	17	18	14	10	6	13	34	52	5	2	4	11	27	43	15	12	34	13	19	0	12	20	14	4	20	0	15	44	12	6	22	7	21	7	66	98	97	34
novel-miR-17	488	276	275	164	408	139	100	178	39	64	84	71	107	72	61	57	60	30	26	51	80	34	49	25	42	66	89	138	440	196	25	17	29	25	43	70	34	56	61	42	120	12	813	120	1005	17	4	24	127
novel-miR-170	0	0	0	0	0	0	0	0	0	0	0	0	0	0	0	0	0	0	0	0	0	0	0	0	0	0	0	0	0	0	0	0	0	0	0	0	0	0	0	0	0	0	0	0	0	0	0	0	0
novel-miR-171	0	0	1	6	3	1	15	7	3	4	9	6	12	5	9	3	6	17	6	3	8	4	8	7	2	4	4	1	0	0	3	7	8	7	4	12	3	4	15	1	6	6	0	0	1	0	0	0	3
novel-miR-172	0	0	0	3	3	1	15	7	3	4	9	6	12	5	9	3	6	17	5	3	8	4	8	7	2	4	4	1	0	0	3	7	8	7	4	12	3	4	15	1	6	6	0	0	1	0	0	0	3
novel-miR-173	0	0	0	0	0	0	0	0	0	0	0	0	0	0	0	0	0	0	0	0	0	0	0	0	0	0	0	0	0	0	0	0	0	0	0	0	0	0	0	0	0	0	0	0	0	11	15	10	4
novel-miR-174	0	0	0	0	0	0	0	0	0	0	0	0	0	0	0	0	0	1	0	0	0	0	0	0	0	0	0	0	0	0	0	0	0	0	0	0	0	0	1	0	0	0	0	3	0	1	1	2	0
novel-miR-175	0	0	0	0	0	0	0	0	0	0	0	0	0	0	0	1	1	2	2	2	0	0	1	0	0	1	0	0	0	0	0	3	2	0	0	3	0	0	2	0	0	0	0	0	0	0	0	0	1
novel-miR-176	0	0	0	0	0	0	0	0	0	0	0	0	0	0	0	0	0	0	0	0	0	0	0	0	0	0	0	0	0	0	0	0	0	0	0	0	0	0	0	0	0	0	0	0	2	0	0	0	0
novel-miR-177	1	12	12	6	1	6	0	0	0	0	0	0	0	0	0	0	0	0	0	0	0	0	0	0	0	0	0	0	0	0	0	0	1	0	0	0	0	0	0	0	0	0	0	0	0	4	1	0	1
novel-miR-178	1453	715	824	700	1632	793	14	11	1	7	11	10	11	12	12	9	0	2	0	0	3	0	0	2	1	0	1	0	0	1	7	0	5	3	0	3	2	2	2	4	0	0	1	0	0	83	27	97	21
novel-miR-179	0	0	0	0	0	0	0	0	0	0	0	0	0	0	0	1	21	12	4	2	3	2	6	2	0	2	1	0	0	0	1	4	9	4	3	9	1	1	10	0	3	0	0	1	0	0	0	0	0
novel-miR-18	468	265	261	153	394	132	67	143	25	29	62	27	79	52	36	45	53	20	13	37	70	26	41	20	33	57	69	119	360	152	22	7	24	16	35	45	28	49	49	31	101	3	628	69	791	8	1	16	53
novel-miR-180	22	24	26	14	7	13	0	0	0	0	0	0	0	0	0	0	0	0	0	0	0	0	0	0	0	0	0	0	0	0	0	1	0	0	0	0	0	0	0	0	0	0	0	0	0	49	68	32	18
novel-miR-181	22	24	26	14	7	13	0	0	0	0	0	0	0	0	0	0	0	0	0	0	0	0	0	0	0	0	0	0	0	0	0	1	0	0	0	0	0	0	0	0	0	0	0	0	0	49	68	32	18
novel-miR-182	79	246	284	93	61	145	0	1	1	1	0	0	1	0	0	0	0	0	0	0	0	0	0	0	0	0	0	0	0	0	0	0	0	0	0	0	0	0	0	0	0	0	0	0	0	4	5	1	0
novel-miR-183	158	1446	1346	575	498	734	0	1	0	0	0	0	1	0	0	0	0	0	0	0	0	0	1	0	0	1	0	0	0	0	0	0	0	0	0	0	1	0	0	0	0	0	0	1	0	16	16	21	4
novel-miR-184	881	1592	1757	1213	1843	1429	110	159	55	49	135	75	134	162	141	18	31	32	50	14	4	9	22	13	46	13	9	80	30	29	27	30	29	29	15	23	3	26	24	17	7	11	7	103	8	825	1252	562	255
novel-miR-185	52	29	35	14	15	13	0	0	0	1	0	0	0	0	0	0	0	0	0	0	0	0	0	0	0	0	0	0	0	0	0	0	0	0	0	0	0	0	0	0	0	0	0	0	0	0	0	0	1
novel-miR-186	0	0	0	0	0	0	1	0	0	0	0	0	0	0	0	0	1	2	5	2	1	0	0	1	0	0	1	0	0	0	2	0	0	1	0	4	0	0	0	1	1	0	0	0	0	0	0	1	0
novel-miR-187	16	58	90	56	34	93	0	0	0	0	0	0	0	0	0	0	0	0	0	0	0	0	0	0	0	0	0	0	0	0	0	0	0	0	0	0	0	0	0	0	0	0	0	0	0	1	3	4	1
novel-miR-188	255	104	146	57	64	60	1	1	2	1	1	2	0	0	2	0	1	1	0	0	0	0	0	0	0	0	0	0	1	0	1	0	0	0	1	1	0	0	1	0	0	1	0	0	0	4	5	6	0
novel-miR-189	255	104	146	57	64	60	1	1	2	1	1	2	0	0	2	0	1	1	0	0	0	0	0	0	0	0	0	0	1	0	1	0	0	0	1	1	0	0	1	0	0	1	0	0	0	4	5	6	0
novel-miR-19	2224	2865	3179	3402	3914	3467	10	19	4	1	9	3	6	6	2	0	0	5	0	1	0	0	1	2	5	0	0	5	1	2	3	2	2	0	0	2	1	2	2	0	0	0	1	2	0	399	364	474	130
novel-miR-190	5636	9353	9866	8701	10351	11212	40	41	19	36	73	48	63	60	75	1	1	1	1	1	1	0	1	0	4	3	2	6	6	0	1	0	1	2	0	1	0	0	0	4	8	1	4	16	4	404	493	296	165
novel-miR-191	251	286	406	288	171	260	0	0	0	0	0	0	0	0	0	0	0	0	0	0	0	0	0	0	0	0	0	0	0	0	0	0	1	0	0	0	0	0	0	0	0	0	0	0	0	4	12	4	2
novel-miR-192	2	0	0	1	1	1	1	1	1	1	0	0	0	1	1	2	5	5	3	1	1	1	1	2	3	1	1	2	1	2	2	3	6	1	2	5	1	1	2	1	1	1	0	2	1	97	122	101	16
novel-miR-193	2	0	0	1	1	1	1	1	1	1	0	0	0	1	1	2	5	5	3	1	1	1	1	2	3	1	1	2	1	2	2	3	6	1	2	5	1	1	2	1	1	1	0	2	1	97	122	101	16
novel-miR-194	2	0	0	1	1	1	1	1	1	1	0	0	0	1	1	2	5	5	3	1	1	1	1	2	3	1	1	2	1	2	2	3	6	1	2	5	1	1	2	1	1	1	0	2	1	97	122	101	16
novel-miR-195	2	46	51	31	20	28	2	0	0	0	0	0	0	0	0	0	0	0	0	0	0	0	0	0	0	0	0	0	0	0	0	0	0	0	0	0	0	0	0	0	0	0	0	0	0	5	4	2	0
novel-miR-196	0	5	0	0	1	2	0	0	0	0	0	0	0	0	0	0	0	0	0	0	0	0	0	0	0	0	0	0	0	0	0	0	0	0	0	0	0	0	0	0	0	0	0	0	0	1	0	1	0
novel-miR-197	5	42	55	44	25	51	0	0	0	0	0	0	0	0	0	0	0	0	0	0	0	0	0	0	0	0	0	0	0	0	0	0	0	0	0	0	0	0	0	0	0	0	0	0	0	0	0	0	0
novel-miR-198	0	0	0	0	0	0	0	0	0	2	0	0	0	0	0	0	3	0	1	3	2	0	3	0	0	0	1	0	0	0	6	0	1	4	1	1	0	0	4	0	3	0	0	0	0	0	0	0	0
novel-miR-199	0	0	0	0	0	0	0	0	0	0	0	0	0	0	0	0	0	0	0	0	0	0	0	0	0	0	0	0	0	0	0	0	0	0	0	0	0	0	0	0	0	0	0	0	0	0	0	0	0
novel-miR-2	0	0	0	0	0	0	0	0	0	0	0	0	0	0	0	0	1	0	0	0	0	0	0	0	0	0	0	0	1	0	0	0	0	0	0	0	0	0	0	0	0	0	0	0	0	4	3	2	1
novel-miR-20	4200	3738	5757	2080	1554	1986	0	1	1	1	0	2	0	0	0	1	0	0	0	0	0	0	0	0	0	0	0	0	0	0	0	0	0	0	0	1	0	0	1	0	0	0	0	0	0	23	45	18	22
novel-miR-200	0	0	0	0	0	0	0	3	0	0	3	1	1	2	0	0	1	2	0	1	0	0	1	0	0	0	0	0	2	0	2	0	3	0	0	2	2	0	0	0	0	0	0	2	0	10	10	11	0
novel-miR-201	1	1	3	4	10	3	4	2	0	7	8	2	9	0	16	0	7	5	2	1	2	0	3	0	3	0	1	1	0	0	3	2	5	2	2	2	3	2	3	1	1	3	0	0	0	0	0	0	0
novel-miR-202	0	0	0	0	0	2	0	0	0	0	0	0	0	0	0	0	0	0	0	0	0	0	0	0	0	0	0	0	0	1	1	0	0	0	0	0	0	0	0	0	0	0	0	0	1	6	2	9	0
novel-miR-203	0	0	0	0	0	0	0	2	1	2	2	4	0	0	2	0	0	0	0	0	0	0	0	0	0	0	0	0	0	0	0	0	0	0	0	0	0	0	0	0	0	0	0	0	0	0	0	0	0
novel-miR-204	0	0	0	0	0	0	0	0	0	1	0	1	0	0	0	0	0	0	0	0	0	0	0	0	1	0	1	16	12	8	0	0	0	0	0	0	0	0	0	0	0	0	2	5	1	0	0	0	0
novel-miR-205	0	0	0	0	0	0	0	0	0	1	0	1	0	0	0	0	0	0	0	0	0	0	0	0	1	0	1	16	12	8	0	0	0	0	0	0	0	0	0	0	0	0	2	5	1	0	0	0	0
novel-miR-206	0	0	0	0	0	0	0	0	0	0	0	3	0	0	2	0	0	0	0	0	0	0	0	0	0	0	0	0	0	0	0	0	0	0	0	0	1	0	0	0	0	0	0	0	0	0	0	0	0
novel-miR-207	0	1	0	3	1	3	6	1	1	5	3	2	3	5	5	0	0	0	0	0	0	0	0	0	1	0	0	0	1	0	0	0	1	0	0	0	0	0	0	1	0	0	0	1	0	1	2	0	0
novel-miR-208	0	1	0	3	1	3	6	3	1	5	3	2	3	5	5	0	0	0	0	0	0	0	0	0	1	0	0	0	1	0	0	0	1	0	0	0	0	0	0	1	0	0	0	1	0	1	2	0	0
novel-miR-209	0	1	0	2	0	2	6	3	1	5	3	2	3	4	4	0	0	0	0	0	0	0	0	0	0	0	0	0	0	0	0	0	1	0	0	0	0	0	0	0	0	0	0	1	0	0	1	0	0
novel-miR-21	0	0	0	0	0	0	0	5	0	0	7	2	2	0	1	0	0	0	3	1	0	0	2	1	3	2	2	1	3	2	0	0	2	0	1	1	1	1	2	1	3	1	3	5	4	2	1	3	1
novel-miR-210	0	0	0	0	0	0	4	0	0	0	0	0	0	0	0	0	0	0	0	0	0	0	0	0	0	0	0	0	0	0	0	0	0	0	0	0	0	0	0	0	0	0	0	0	0	0	0	0	0
novel-miR-211	0	0	0	0	0	0	0	0	0	0	0	0	0	0	0	0	0	0	0	0	0	0	0	0	0	0	0	0	0	0	0	0	0	0	0	0	0	0	0	0	0	0	0	3	0	0	0	0	0
novel-miR-212	0	0	0	0	0	0	0	0	0	0	0	0	0	0	0	1	5	3	1	2	1	1	1	0	1	1	2	0	0	0	2	2	4	3	1	1	1	0	2	0	0	0	0	0	0	1	0	0	1
novel-miR-213	0	0	0	0	0	0	6	3	1	1	5	0	3	3	2	0	0	0	0	0	0	0	1	1	0	0	1	3	1	2	0	0	0	0	1	0	0	0	0	0	1	0	0	1	1	0	0	0	0
novel-miR-214	0	0	0	0	0	0	0	4	0	0	0	1	0	0	0	0	1	0	0	0	0	0	0	0	0	0	0	1	0	0	0	2	0	0	1	0	0	0	0	0	0	0	0	0	0	0	0	0	1
novel-miR-215	0	0	0	0	0	0	0	0	0	0	0	0	0	0	0	0	0	0	0	0	0	0	0	0	0	0	0	0	0	0	0	0	0	0	0	0	0	0	0	0	0	1	1	2	0	0	0	0	0
novel-miR-216	0	0	0	0	0	0	21	18	24	39	61	53	97	125	134	8	6	2	7	1	0	5	6	5	8	5	5	2	7	4	3	1	7	4	0	3	1	8	8	3	7	5	2	13	5	0	1	0	1
novel-miR-217	0	0	0	0	0	0	0	0	0	0	0	0	0	0	0	0	0	0	0	2	0	0	1	0	0	0	0	0	0	0	0	0	0	2	0	1	0	0	1	0	0	0	0	0	0	0	0	0	0
novel-miR-218	0	0	0	0	0	0	0	0	0	0	0	0	0	0	0	0	11	41	26	28	5	2	11	47	6	32	39	0	0	2	0	29	34	21	7	16	1	9	74	17	2	140	0	0	1	0	0	0	5
novel-miR-219	0	0	0	0	0	0	0	0	0	0	0	0	0	0	0	15	45	39	33	25	34	56	15	21	10	16	4	1	1	0	24	33	48	43	39	43	17	14	27	3	2	22	0	0	0	14	0	0	50
novel-miR-22	77	69	80	0	0	0	0	0	0	0	0	0	0	0	0	0	0	0	0	0	0	0	0	0	0	0	0	0	0	0	0	0	0	0	0	0	0	0	0	0	0	0	0	0	1	15	20	12	3
novel-miR-220	0	0	0	0	7	0	1	2	0	0	0	0	0	0	0	9	7	10	11	2	4	5	5	4	0	1	4	3	4	6	32	14	17	9	2	15	10	7	4	2	1	3	0	2	0	19	6	13	1
novel-miR-221	4	2	3	8	9	3	3	4	1	0	0	0	1	4	10	7	2	5	5	1	0	2	0	3	0	3	2	4	6	5	2	2	14	3	4	8	3	2	3	1	3	2	1	1	1	4	7	10	1
novel-miR-222	0	0	0	0	0	0	4	0	0	0	0	0	0	0	0	0	0	0	0	0	0	0	0	0	0	0	0	0	0	0	0	0	0	0	0	0	0	0	0	0	0	0	0	0	0	0	0	0	0
novel-miR-223	0	0	0	0	0	0	0	0	0	2	0	0	0	0	0	4	5	4	1	0	4	6	5	5	2	4	2	0	1	0	4	0	4	3	1	4	4	3	14	1	0	1	0	0	0	0	0	0	0
novel-miR-224	0	0	0	0	0	0	0	1	0	0	0	0	0	0	0	0	0	0	0	0	0	0	0	0	0	0	1	0	0	1	0	0	1	0	0	0	1	0	1	0	0	0	0	0	0	1	0	1	0
novel-miR-225	0	0	0	0	0	0	4	0	0	1	0	0	0	0	0	0	0	1	0	0	0	0	1	0	0	0	0	0	0	0	0	0	0	1	1	0	0	0	0	0	0	0	0	0	0	0	0	0	0
novel-miR-226	0	0	0	0	0	1	11	6	3	2	2	4	3	16	5	0	1	0	0	0	0	0	1	0	0	0	0	0	2	0	0	0	0	0	2	0	0	0	0	0	2	0	1	0	0	1	3	2	0
novel-miR-227	0	0	0	0	0	0	1	1	0	2	6	0	0	0	0	2	24	25	11	7	4	1	9	4	2	3	5	0	0	1	13	6	4	7	6	13	6	3	9	9	15	8	0	1	1	0	0	0	7
novel-miR-228	0	0	0	0	0	0	0	0	0	0	1	0	0	0	0	0	0	0	0	0	0	0	0	0	0	0	0	0	0	0	0	0	0	0	0	0	0	0	0	0	0	0	0	0	0	0	0	0	0
novel-miR-229	0	5	11	16	4	17	5	1	1	3	2	10	3	0	2	0	0	1	0	0	0	1	0	0	1	0	0	1	0	0	0	2	0	0	0	1	0	0	1	0	0	1	0	0	0	0	0	1	0
novel-miR-23	0	0	0	0	0	0	0	0	0	0	0	0	0	0	0	0	5	2	1	2	0	1	0	0	3	2	0	3	0	0	2	0	0	0	2	1	0	0	1	0	1	0	0	1	2	129	6	174	10
novel-miR-230	0	0	0	0	0	0	0	0	0	0	0	0	0	0	0	0	1	0	0	0	0	0	0	0	0	0	0	0	0	0	0	0	0	1	1	1	0	0	1	1	0	0	0	0	0	0	0	0	0
novel-miR-231	1	0	0	0	0	0	0	0	0	0	0	0	0	0	1	3	4	14	1	3	3	15	4	4	0	2	0	0	0	0	4	1	10	9	4	12	2	0	1	0	1	1	0	0	0	0	0	1	1
novel-miR-232	1	0	0	0	1	0	0	0	0	0	0	0	0	5	0	0	0	0	0	0	0	0	0	0	0	0	0	0	0	0	0	1	1	0	0	0	0	0	0	0	0	0	0	2	0	0	0	0	2
novel-miR-233	3	1	1	0	0	0	130	195	51	102	80	55	118	69	96	898	19566	18104	5908	4157	4635	3664	7218	5877	841	953	938	640	245	460	7693	4258	21708	7061	3709	7960	2690	1311	7568	785	1090	2016	13	150	24	91	44	185	714
novel-miR-234	0	0	0	0	0	0	0	0	0	0	0	0	0	0	0	1	1	0	0	0	1	1	1	0	0	0	0	1	0	0	7	0	0	0	0	0	1	2	0	1	0	0	0	0	0	0	0	0	0
novel-miR-235	0	0	0	0	0	0	4	1	0	0	0	0	2	3	4	0	0	0	0	0	0	0	0	0	0	0	1	0	0	0	0	0	0	0	0	0	0	0	0	0	0	0	0	0	0	0	0	0	0
novel-miR-236	0	0	0	0	0	0	0	0	0	0	0	0	0	0	0	0	1	1	1	0	0	0	1	0	0	0	0	0	0	0	0	1	0	0	0	0	0	0	0	0	0	0	0	0	0	0	0	0	0
novel-miR-237	0	0	0	0	0	0	0	0	0	0	0	0	0	0	0	3	8	1	2	2	3	5	3	1	0	0	0	1	0	0	4	1	2	4	5	3	1	0	1	1	0	0	0	1	0	1	0	0	2
novel-miR-238	0	0	0	0	0	0	0	0	0	0	0	0	0	0	0	3	8	1	2	2	3	5	3	1	0	0	0	1	0	0	4	1	2	4	5	3	1	0	1	1	0	0	0	1	0	1	0	0	2
novel-miR-239	0	1	0	2	0	0	0	0	0	0	0	0	0	0	0	0	0	0	0	2	0	0	2	0	0	0	0	0	0	0	0	0	1	0	1	1	0	0	0	0	0	0	0	0	0	0	0	0	0
novel-miR-24	81	393	501	413	228	438	0	0	0	0	0	2	0	0	0	0	0	0	0	0	0	0	0	0	0	0	0	0	0	0	0	0	1	0	0	0	0	0	0	0	0	0	0	0	0	30	34	24	11
novel-miR-240	31	11	7	3	3	2	0	0	0	0	0	0	0	0	0	0	0	0	0	0	0	0	0	0	0	0	0	1	0	0	0	0	0	0	0	0	0	0	0	0	0	0	0	0	0	0	0	0	0
novel-miR-241	1	0	1	0	0	0	0	1	1	2	0	0	5	1	5	0	4	7	2	4	3	0	1	1	1	2	1	0	0	1	2	3	1	2	0	2	1	0	1	1	1	1	0	0	0	0	0	0	1
novel-miR-242	1	0	1	0	0	0	0	1	0	2	1	0	3	1	0	0	1	2	1	2	1	0	0	0	1	1	1	0	0	1	1	2	1	1	0	1	0	0	1	1	0	1	0	0	0	0	0	0	1
novel-miR-243	4	2	1	6	6	1	31	41	4	9	12	18	16	61	19	35	64	69	67	79	102	44	67	93	162	83	151	314	360	305	45	98	39	33	57	160	46	93	90	38	103	36	124	497	198	58	33	68	67
novel-miR-244	0	15	0	2	34	3	0	0	0	0	0	0	0	0	0	0	0	0	0	0	0	0	0	0	0	0	0	0	0	0	0	0	0	0	0	0	0	0	0	0	0	0	0	0	0	0	0	0	0
novel-miR-245	84	124	132	80	113	124	5	5	1	4	5	5	1	5	2	3	6	6	2	0	2	1	2	2	2	2	1	2	3	3	4	5	7	5	1	5	1	0	6	2	0	2	1	2	2	893	1098	752	214
novel-miR-246	0	0	0	0	0	0	2	13	1	0	7	0	0	4	1	0	16	2	1	23	17	2	9	1	1	8	1	0	0	0	15	1	1	0	2	1	9	4	5	0	3	0	0	0	0	0	0	0	0
novel-miR-247	0	0	0	0	0	0	0	0	0	0	0	0	0	0	0	0	0	3	0	0	1	0	1	0	0	0	0	0	0	0	0	1	0	1	0	2	1	0	0	0	0	0	0	0	0	0	0	0	1
novel-miR-248	0	1	0	0	0	0	20	12	9	10	10	11	11	21	14	1	4	0	3	2	1	2	1	2	4	0	2	1	3	1	1	1	4	2	4	2	0	2	4	2	0	1	1	3	1	1	0	2	1
novel-miR-249	83	37	23	31	28	27	3	0	0	0	1	3	8	1	3	4	2	0	0	0	2	5	1	2	3	2	2	2	1	0	5	4	3	3	3	1	2	1	2	0	2	0	1	8	0	1	2	1	1
novel-miR-25	855	4719	5746	14677	8352	14768	1	4	0	1	2	2	3	4	2	0	5	0	0	0	3	0	1	3	2	2	3	2	0	1	3	0	0	5	3	2	1	2	3	0	0	1	1	2	0	269	244	296	30
novel-miR-250	0	0	0	0	0	0	0	0	0	0	0	0	0	0	0	2	0	0	3	1	0	2	0	0	0	0	0	0	1	0	2	2	0	3	1	2	0	0	0	0	0	0	0	0	0	0	0	0	0
novel-miR-251	0	4	3	11	2	14	196	646	152	180	165	341	250	543	184	64	142	1485	977	257	251	75	205	527	279	72	233	3738	3618	1202	31	1177	293	399	86	697	106	747	716	369	163	1184	650	2507	800	515	655	218	682
novel-miR-252	1	8	5	16	5	17	219	685	160	195	193	376	266	582	206	133	220	1689	1154	295	919	122	282	625	309	95	263	4065	3949	1516	197	1486	333	481	148	987	252	1042	771	396	216	1276	954	2903	1211	521	659	219	766
novel-miR-253	1	8	5	16	5	17	219	685	160	195	193	376	266	582	206	133	220	1689	1154	295	919	122	282	625	309	95	263	4065	3949	1516	197	1486	333	481	148	987	252	1042	771	396	216	1276	954	2903	1211	521	659	219	766
novel-miR-254-0	396	566	171	652	2178	1029	174	373	82	158	148	168	157	245	219	349	1168	1829	1167	325	1781	327	389	806	536	448	1018	6321	6219	9826	796	1821	577	514	303	2670	554	1065	863	311	922	872	5962	7348	11703	318	84	153	2857
novel-miR-254-1	0	4	3	11	2	13	162	583	116	132	125	294	201	490	91	12	8	677	307	58	18	8	24	178	212	38	118	3020	2933	499	6	588	137	186	14	26	2	217	348	234	88	501	222	2142	59	480	620	197	534
novel-miR-255	0	4	3	11	2	14	196	646	152	180	165	341	250	543	184	64	142	1485	977	257	251	75	205	527	279	72	233	3738	3618	1202	31	1177	293	399	86	697	106	747	716	369	163	1184	650	2507	800	515	655	218	682
novel-miR-256-0	1	8	5	16	5	17	219	685	160	195	193	376	266	582	206	133	220	1689	1154	295	919	122	282	625	309	95	263	4065	3949	1516	197	1486	333	481	148	987	252	1042	771	396	216	1276	954	2903	1211	521	659	219	766
novel-miR-256-1	0	0	0	0	0	0	0	0	1	0	0	0	0	0	0	0	0	0	0	0	0	0	0	0	0	0	0	0	0	0	0	0	0	0	0	0	0	0	0	0	0	0	0	0	0	0	0	0	0
novel-miR-257	0	0	0	0	0	0	1	0	0	0	0	0	0	0	0	0	0	0	0	0	0	0	0	0	0	0	0	0	0	0	0	0	0	0	0	0	0	0	0	0	0	0	0	0	0	0	0	0	0
novel-miR-258	0	0	0	0	0	0	0	0	0	0	0	1	0	0	0	0	0	0	0	0	0	0	0	0	0	0	0	0	0	1	1	0	0	0	0	0	0	0	0	0	0	0	0	0	0	5	9	7	1
novel-miR-259	0	0	0	0	0	0	2	0	0	0	0	0	0	0	0	0	1	0	0	0	1	0	0	0	0	0	0	0	0	3	0	0	1	0	0	0	0	0	1	0	0	0	0	0	0	0	0	0	0
novel-miR-26	0	0	0	0	0	0	329	434	220	142	329	198	268	292	288	13	4	3	45	30	2	4	27	26	89	40	34	125	41	66	1	2	13	4	5	3	9	33	48	44	31	49	47	198	72	0	0	0	2
novel-miR-260	0	0	0	0	0	0	0	0	0	0	0	0	0	0	0	8	0	0	0	0	4	0	0	0	1	0	0	0	0	0	2	0	0	0	0	0	1	2	0	0	2	0	1	0	0	0	0	0	0
novel-miR-261	1	0	0	0	1	2	0	0	0	0	0	0	0	0	0	2	3	1	0	0	0	0	1	0	0	0	0	0	0	0	8	0	2	1	0	1	0	0	0	0	0	0	0	0	0	4	0	1	0
novel-miR-262	11	5	12	63	43	42	0	0	0	0	0	0	1	0	1	0	0	0	0	0	0	0	0	0	0	0	0	1	1	0	0	0	1	0	0	0	0	0	0	0	0	0	0	0	0	9	5	7	1
novel-miR-263	0	0	0	0	0	0	0	0	0	0	0	0	0	0	0	1	1	0	0	4	11	6	1	0	0	0	0	0	0	0	1	0	0	1	1	0	0	1	0	0	0	0	0	0	0	0	0	2	0
novel-miR-264	0	0	0	0	0	0	5	4	0	4	1	1	1	2	5	13	23	31	18	20	23	14	10	12	1	5	1	0	0	1	9	14	21	18	5	33	8	2	14	5	1	9	0	1	0	1	0	1	4
novel-miR-265	1	4	1	4	1	4	0	0	0	0	0	0	0	0	0	0	0	0	0	0	0	0	0	0	0	0	0	0	0	0	0	0	0	0	0	0	0	0	0	0	0	0	0	0	0	0	0	0	0
novel-miR-266	0	0	0	0	0	0	2	2	1	0	0	0	1	1	0	0	0	0	0	0	0	0	0	0	0	0	0	0	0	0	1	0	0	0	0	0	1	0	0	1	1	0	0	1	0	0	0	1	0
novel-miR-267	0	0	0	0	0	0	2	2	1	0	0	0	1	1	0	0	0	0	0	0	0	0	0	0	0	0	0	0	0	0	1	0	0	0	0	0	1	0	0	1	1	0	0	1	0	0	0	1	0
novel-miR-268	1	1	7	28	22	44	0	0	0	0	1	0	0	0	0	0	0	0	0	0	0	1	0	0	1	0	0	0	0	1	0	0	0	0	0	0	0	0	0	0	0	0	0	0	0	15	8	9	1
novel-miR-269	0	0	0	0	0	0	1	3	0	3	5	2	10	6	9	0	0	1	1	2	0	0	0	1	0	0	0	0	1	0	1	0	1	0	0	2	1	0	1	0	2	0	1	0	0	0	0	0	0
novel-miR-27	0	0	0	0	0	0	329	434	220	142	329	198	268	292	288	13	4	3	45	30	2	4	27	26	89	40	34	125	41	66	1	2	13	4	5	3	9	33	48	44	31	49	47	198	72	0	0	0	2
novel-miR-270	0	0	0	0	6	0	0	0	0	0	0	0	0	0	0	0	0	0	0	0	0	0	0	0	0	0	0	0	0	0	0	0	0	0	0	0	0	0	0	0	0	0	0	0	0	0	0	0	0
novel-miR-272	0	0	1	2	0	3	8	4	0	1	4	6	7	18	2	0	0	1	1	0	0	0	1	0	0	0	0	1	3	0	0	1	0	0	0	0	0	0	2	1	0	1	0	2	0	5	8	3	0
novel-miR-273	0	0	0	0	0	0	0	0	0	0	0	0	1	0	0	14	28	3	0	12	11	8	3	3	0	3	0	1	0	0	16	10	5	1	18	4	8	2	4	1	0	0	0	0	1	0	0	0	0
novel-miR-274	0	0	0	0	0	1	10	3	1	1	4	2	5	2	5	0	1	12	0	2	1	1	1	1	0	0	1	0	0	0	0	1	0	3	1	3	4	1	4	2	0	11	0	0	0	0	0	0	1
novel-miR-275	6	1	1	1	3	1	0	2	2	4	3	0	4	2	5	13	30	43	8	13	18	23	18	19	1	2	4	0	0	0	15	13	41	14	20	24	12	7	15	2	1	6	0	1	0	1	0	1	12
novel-miR-276	0	0	0	0	0	0	4	0	1	2	1	0	0	1	0	0	0	0	0	0	0	0	0	0	1	0	0	2	2	4	0	0	0	0	0	0	0	0	0	1	2	0	1	1	2	0	1	0	0
novel-miR-277	0	0	0	0	0	0	0	0	0	0	0	0	0	0	0	0	0	0	0	0	0	0	0	0	0	0	0	0	2	0	0	0	0	0	0	0	0	0	0	1	2	0	0	0	0	0	0	0	0
novel-miR-278	11	1	3	3	2	4	0	0	0	0	0	0	0	0	1	0	0	0	0	0	1	0	0	0	0	0	0	0	0	2	0	0	1	0	0	0	0	0	0	0	0	0	0	1	0	0	0	2	0
novel-miR-279	0	0	0	0	0	0	64	45	33	84	35	23	127	28	112	24	227	301	130	130	91	95	136	77	30	60	59	4	2	4	115	64	281	98	65	213	91	51	193	41	21	178	0	1	0	5	0	1	9
novel-miR-28	1	2	2	3	1	1	0	0	0	0	0	0	0	0	0	0	0	1	0	0	0	0	0	0	0	0	0	0	0	0	0	1	2	1	0	2	1	0	0	0	0	0	0	0	0	55	63	51	9
novel-miR-280	0	0	0	0	3	0	0	0	0	1	0	0	0	1	0	1	0	2	0	2	0	2	0	5	0	1	0	0	0	2	0	2	1	2	3	1	1	1	2	0	0	1	0	0	0	0	0	0	0
novel-miR-281	0	0	0	0	0	0	0	0	0	0	0	0	0	0	0	0	0	0	1	0	1	0	1	0	0	0	0	0	0	0	0	1	0	0	0	0	0	0	3	0	0	0	0	0	0	0	0	0	0
novel-miR-282-0	358	142	134	50	105	44	5741	4212	1325	3393	3817	359	3419	6457	1561	4352	8313	1917	1267	3265	10263	3133	3758	1832	432	885	519	1311	410	550	13539	629	4823	3190	5803	3639	4648	7363	3573	755	2945	28	267	136	423	192	32	182	294
novel-miR-282-1	6	7	2	1	8	0	84	62	25	42	23	10	27	17	19	10	10	6	7	17	16	1	7	4	2	2	2	4	0	9	54	42	9	12	14	25	7	11	4	3	1	8	0	3	3	3	3	0	34
novel-miR-283	0	0	0	0	0	0	2	3	0	2	10	0	1	1	0	639	747	85	77	315	537	463	221	48	35	268	111	108	1	2	2273	41	141	54	654	81	369	720	96	24	198	4	1	3	1	1	2	2	2
novel-miR-284	0	0	0	0	0	0	0	0	0	0	0	0	0	0	0	2	4	2	4	4	4	5	1	2	1	1	0	0	0	0	1	8	2	1	7	6	6	2	2	6	8	4	0	0	0	0	0	0	1
novel-miR-285	2	0	0	1	1	1	1	1	1	1	0	0	0	1	1	2	5	5	3	1	1	1	1	2	3	1	1	2	1	2	2	3	6	1	2	5	1	1	2	1	1	1	0	2	1	97	122	101	16
novel-miR-286	0	5	1	15	2	11	0	0	0	0	0	0	0	0	0	0	0	0	0	0	0	0	0	0	0	0	0	0	0	0	0	0	0	0	0	0	0	0	0	0	0	0	0	0	0	0	0	0	0
novel-miR-287	0	0	0	0	0	0	0	0	0	0	0	0	2	1	1	1	1	1	1	1	0	0	2	2	0	0	1	0	0	0	0	0	2	0	2	4	0	0	1	0	0	4	0	0	0	0	0	0	0
novel-miR-288	0	0	0	0	0	0	2	4	1	2	3	0	1	2	3	2	14	12	6	5	6	11	3	4	3	7	3	0	0	0	8	6	5	5	4	6	4	3	5	3	8	10	0	0	0	0	0	0	1
novel-miR-289	0	0	0	0	0	0	1	2	1	2	2	0	1	2	3	2	12	12	6	4	4	10	3	4	3	6	3	0	0	0	6	6	5	5	4	6	4	3	5	4	3	10	0	0	0	0	0	0	1
novel-miR-29	165	94	112	96	128	76	0	0	0	0	0	0	0	0	0	0	1	2	0	0	0	0	0	0	0	0	0	1	0	0	1	0	1	0	0	0	1	0	0	0	0	0	0	1	0	1	1	2	3
novel-miR-290	0	0	0	0	0	0	4	7	1	3	3	3	4	10	3	2	7	4	6	2	2	2	2	3	3	2	4	5	3	3	6	3	7	2	2	6	3	1	7	1	4	3	2	8	4	20	18	22	7
novel-miR-291-0	0	0	0	0	0	0	4	7	1	3	3	3	4	10	3	2	7	4	6	2	2	2	2	3	3	2	4	5	3	3	6	3	7	2	2	6	3	1	7	1	4	3	2	8	4	20	18	22	7
novel-miR-292	0	0	0	0	0	0	4	7	1	3	3	3	4	10	3	2	7	4	6	2	2	2	2	3	3	2	4	5	3	3	6	3	7	2	2	6	3	1	7	1	4	3	2	8	4	20	18	22	7
novel-miR-293	8	10	0	5	8	1	187	317	67	510	282	241	518	339	373	115	615	615	419	320	244	97	234	120	38	17	53	33	20	21	542	412	878	417	97	548	180	216	216	69	86	221	0	3	5	30	8	6	200
novel-miR-294	0	2	0	1	0	0	33	56	15	22	16	19	24	24	25	3	12	1497	162	134	21	8	29	84	44	14	25	6	21	3	25	873	59	893	13	41	3	154	760	369	6	823	0	6	3	32	27	2	179
novel-miR-295	0	0	0	0	0	0	0	0	0	0	0	0	0	0	0	0	0	0	0	0	0	0	0	0	0	0	0	0	1	0	0	0	0	1	0	0	0	0	0	0	0	0	0	0	0	1	0	0	0
novel-miR-296	0	0	0	0	0	0	60	66	36	41	34	14	40	15	21	30	163	495	235	75	311	74	129	132	21	12	37	6	2	3	91	225	191	193	49	650	170	241	174	97	93	265	0	0	1	2	1	2	8
novel-miR-297	0	0	0	0	0	0	0	1	0	2	2	3	3	2	7	2	6	5	3	3	1	1	4	1	5	6	4	2	2	2	1	3	1	6	5	3	1	2	7	3	4	3	1	1	0	0	0	0	1
novel-miR-298	36	32	19	87	65	56	0	0	0	2	2	0	0	0	0	0	0	0	0	0	0	0	0	1	0	0	1	0	1	0	0	0	0	0	0	0	0	0	0	0	0	0	0	1	0	25	22	12	3
novel-miR-299	0	0	0	0	0	0	0	0	0	0	0	0	0	0	0	0	0	0	0	0	0	0	0	0	0	0	1	0	0	0	0	0	0	0	0	0	0	0	0	0	0	0	0	0	0	35	27	33	2
novel-miR-3	0	0	0	1	2	2	1	0	0	1	0	1	3	1	3	0	0	0	0	0	0	0	0	0	0	0	0	0	0	0	0	0	0	0	0	0	0	0	0	0	0	0	0	0	0	6	2	5	0
novel-miR-30	790	4069	2087	3949	1941	3054	8825	8456	5358	7089	6570	7957	11908	9031	9678	748	4248	13112	4010	9846	1324	1000	3988	3784	930	877	748	597	998	428	1114	26244	6684	7445	2318	8652	1070	8111	4707	1229	791	3446	1097	1498	2042	217	149	47	1594
novel-miR-300	0	0	0	9	4	0	0	0	0	0	0	0	0	0	0	0	0	0	0	0	0	0	0	0	0	0	0	0	0	0	0	0	0	0	0	0	0	0	0	0	0	0	0	0	0	0	0	0	0
novel-miR-301	5	1	1	1	13	1	0	0	0	0	0	0	0	0	0	0	0	0	0	0	0	0	0	0	0	0	0	0	0	0	0	0	0	0	0	0	0	0	0	0	0	0	0	0	0	0	0	0	0
novel-miR-302	0	0	0	0	0	0	0	0	2	1	3	0	2	1	3	0	10	6	3	8	10	3	3	3	1	0	0	0	0	0	7	1	9	4	2	10	4	3	3	0	0	0	0	0	0	0	0	0	0
novel-miR-303	0	0	0	0	0	0	0	0	0	0	0	0	0	0	0	2	1	0	0	0	0	0	0	0	0	0	2	0	0	0	7	0	0	0	0	0	0	0	0	0	0	0	0	0	0	0	0	0	1
novel-miR-304	1	2	1	1	0	1	237	276	63	189	92	94	99	139	91	15	82	355	150	162	11	11	86	112	28	46	40	2	7	4	8	532	233	288	59	355	11	261	235	106	22	261	1	3	0	11	7	1	47
novel-miR-305	1	2	1	1	0	1	237	276	63	189	92	94	99	139	91	15	82	355	150	162	11	11	86	112	28	46	40	2	7	4	8	532	233	288	59	355	11	261	235	106	22	261	1	3	0	11	7	1	47
novel-miR-306	0	0	0	0	0	0	0	2	0	0	1	0	0	0	0	1	2	6	1	3	1	0	0	2	1	1	0	0	0	0	2	2	3	1	2	3	0	0	3	0	0	10	0	0	0	0	0	0	0
novel-miR-307	1	0	1	0	2	1	0	1	0	0	1	0	0	0	0	0	0	0	0	0	0	1	0	0	0	0	0	1	1	1	0	0	0	0	0	0	0	0	0	0	0	0	1	1	0	3	6	1	0
novel-miR-308	1	0	1	0	2	1	0	1	0	0	1	0	0	0	0	0	0	0	0	0	0	1	0	0	0	0	0	1	1	1	0	0	0	0	0	0	0	0	0	0	0	0	1	1	0	3	6	1	0
novel-miR-309	0	0	0	0	0	0	2	1	0	0	1	0	1	0	1	0	0	1	1	0	0	0	0	0	0	0	0	0	0	0	0	0	0	2	0	1	0	3	0	1	0	1	0	0	0	0	0	0	0
novel-miR-31	790	4069	2087	3949	1941	3054	8825	8456	5358	7089	6570	7957	11908	9031	9678	748	4248	13112	4010	9846	1324	1000	3988	3784	930	877	748	597	998	428	1114	26244	6684	7445	2318	8652	1070	8111	4707	1229	791	3446	1097	1498	2042	217	149	47	1594
novel-miR-310	3	0	3	1	1	0	0	0	0	0	0	0	0	0	0	9	2	6	6	8	2	4	0	1	1	1	2	2	1	2	3	3	5	4	0	5	2	6	7	0	1	1	2	4	1	0	0	0	3
novel-miR-312	0	0	0	0	0	0	0	0	0	0	0	0	0	0	0	0	0	0	0	0	0	0	0	0	2	0	0	1	8	2	0	0	0	0	0	0	0	1	0	0	6	0	0	0	0	0	0	0	0
novel-miR-313	0	3	0	0	10	0	0	0	0	0	0	0	0	0	0	0	0	0	0	0	0	0	0	0	0	0	0	0	0	0	0	0	0	0	0	0	0	0	0	0	0	0	0	0	0	0	0	0	0
novel-miR-314	0	0	0	0	0	0	11	8	4	2	6	1	8	10	5	0	1	0	3	1	0	0	0	0	2	5	1	0	0	0	2	2	1	0	0	0	0	1	3	3	6	2	0	0	0	0	0	0	0
novel-miR-315	0	0	0	0	0	0	9	8	3	28	6	2	17	7	10	2	7	12	5	4	4	5	4	3	2	1	5	0	1	0	2	5	5	6	3	5	1	3	1	0	3	5	0	0	0	1	0	0	9
novel-miR-316	1	4	1	3	2	0	0	0	0	0	0	0	0	0	0	134	116	23	10	4	125	38	27	21	4	7	1	38	25	9	271	11	38	23	162	30	40	18	14	4	10	0	8	5	7	3	3	6	5
novel-miR-317	0	0	0	0	0	0	0	0	0	0	0	0	0	0	0	20	19	6	2	4	18	13	5	1	0	2	0	3	0	0	52	3	2	6	9	13	3	3	7	0	1	2	0	0	0	0	0	1	5
novel-miR-318	0	0	0	0	0	0	0	0	0	0	0	0	0	0	0	8	23	46	19	6	14	15	20	8	0	1	0	2	0	0	6	23	21	50	15	50	10	4	14	4	1	7	0	0	0	3	1	2	31
novel-miR-319	0	0	0	0	0	0	1	1	0	0	0	0	0	0	0	0	0	0	0	0	0	0	0	0	0	0	0	0	0	0	0	1	0	0	0	0	0	0	0	0	0	1	0	0	0	0	0	0	0
novel-miR-32	790	4069	2087	3949	1941	3054	8825	8456	5358	7089	6570	7957	11908	9031	9678	748	4248	13112	4010	9846	1324	1000	3988	3784	930	877	748	597	998	428	1114	26244	6684	7445	2318	8652	1070	8111	4707	1229	791	3446	1097	1498	2042	217	149	47	1594
novel-miR-320	0	0	0	0	0	0	0	1	0	2	1	0	4	8	0	0	0	0	1	0	0	0	0	0	0	0	0	0	0	0	0	0	0	0	0	0	0	0	0	1	0	0	0	0	0	0	0	0	0
novel-miR-321	0	0	0	1	0	0	1	0	0	0	0	0	0	0	1	0	0	0	0	0	0	0	0	0	0	0	0	0	1	0	0	0	0	0	0	0	0	0	0	0	1	0	0	0	0	0	0	0	0
novel-miR-322	0	0	0	0	0	0	0	0	0	0	0	0	0	0	0	0	1	0	0	1	0	0	0	0	1	0	0	0	0	0	0	0	0	1	1	2	1	0	1	0	0	0	0	0	0	0	0	0	0
novel-miR-323	0	0	0	0	0	0	0	0	0	0	0	0	0	0	0	0	0	0	0	0	0	0	0	0	0	0	0	2	0	0	0	0	0	0	0	0	0	0	0	0	0	0	0	0	0	1	4	1	2
novel-miR-324	0	0	0	0	0	0	1	7	0	3	1	4	3	1	2	2	6	6	0	0	2	1	3	1	2	0	2	2	0	1	2	1	9	4	0	5	2	0	2	0	0	4	0	1	1	8	11	12	2
novel-miR-325	59	59	102	25	15	21	0	0	0	0	0	0	0	0	0	0	0	0	0	0	0	0	0	0	0	0	0	0	0	0	0	0	0	0	0	0	0	0	0	0	0	0	0	0	0	1	1	1	0
novel-miR-326	1	0	0	0	2	0	8	7	3	1	5	0	19	24	10	9	15	4	2	3	7	5	8	4	1	1	1	3	5	3	5	0	9	3	3	2	4	4	11	0	2	0	1	1	1	3	0	2	0
novel-miR-327	5	2	1	2	10	1	6	7	2	1	5	0	9	15	8	3	9	1	2	1	2	2	3	1	1	1	0	2	1	0	3	0	2	1	2	1	3	2	7	0	1	0	0	0	1	1	0	2	0
novel-miR-328	1	15	16	11	0	4	0	1	0	0	0	0	0	0	0	0	0	0	0	0	0	0	0	0	0	0	0	0	0	0	0	0	0	0	0	0	0	0	0	0	0	0	0	0	0	5	1	1	0
novel-miR-329	16	39	67	80	35	68	0	0	0	0	0	1	0	0	0	0	0	0	0	0	0	0	0	0	0	0	0	0	0	0	0	0	0	0	0	0	0	0	0	0	0	0	0	0	0	2	0	0	0
novel-miR-33	0	3	0	0	0	0	0	2	1	17	22	13	0	0	3	2	0	0	5	3	0	0	1	3	1	1	1	3	3	0	0	2	2	0	2	0	0	1	2	1	2	3	2	18	7	0	0	0	1
novel-miR-330	1	1	0	4	3	3	0	0	0	0	0	0	0	0	0	0	0	0	0	0	0	0	0	0	0	0	0	0	0	0	0	0	0	0	0	0	0	0	0	0	0	0	0	0	0	1	0	0	0
novel-miR-331	1	1	0	4	3	3	0	0	0	0	0	0	0	0	0	0	0	0	0	0	0	0	0	0	0	0	0	0	0	0	0	0	0	0	0	0	0	0	0	0	0	0	0	0	0	1	0	0	0
novel-miR-332	0	0	0	0	0	0	0	0	0	0	0	0	0	0	0	1	0	0	0	0	0	0	1	0	0	0	0	0	0	0	0	1	0	2	1	1	0	0	1	0	0	0	0	0	0	11	23	10	1
novel-miR-333	0	0	0	0	0	0	0	0	0	0	0	0	0	0	0	0	1	0	0	0	0	0	0	0	0	0	0	0	0	1	1	0	0	0	0	0	0	0	2	0	0	0	0	0	0	4	3	8	3
novel-miR-334	1	1	0	4	3	3	0	0	0	0	0	0	0	0	0	0	0	0	0	0	0	0	0	0	0	0	0	0	0	0	0	0	0	0	0	0	0	0	0	0	0	0	0	0	0	1	0	0	0
novel-miR-335	31	50	76	43	41	47	0	0	0	0	0	0	0	0	0	0	0	1	0	0	0	0	0	0	0	0	0	0	0	0	0	0	0	0	0	0	0	0	1	0	0	0	0	0	0	0	1	2	0
novel-miR-336	0	0	0	0	0	1	1	0	0	1	4	0	0	0	0	0	0	0	0	0	0	0	0	0	1	0	0	0	0	0	0	0	0	0	0	0	0	0	0	0	0	0	0	0	0	3	2	0	0
novel-miR-337	0	0	0	0	0	0	0	0	0	0	0	0	0	0	0	0	1	0	0	0	0	0	0	0	0	0	0	0	0	0	0	0	0	0	1	0	1	1	0	0	1	0	0	0	0	0	0	0	0
novel-miR-338	0	0	0	0	0	0	0	0	0	0	0	0	0	0	0	0	1	0	0	0	0	0	0	0	0	0	0	0	0	0	0	0	0	0	1	0	1	1	0	0	1	0	0	0	0	0	0	0	0
novel-miR-339	0	0	0	0	0	0	0	0	0	0	0	0	0	0	0	0	1	0	0	0	0	0	0	0	0	0	0	0	0	0	0	0	0	0	1	0	1	1	0	0	1	0	0	0	0	0	0	0	0
novel-miR-34	42	82	99	263	181	241	9	3	1	13	9	6	7	12	3	12	19	18	7	6	7	3	7	5	2	1	4	8	11	5	34	22	12	12	12	16	3	2	4	2	3	3	1	17	2	2799	3399	2271	724
novel-miR-340	2913	1907	2597	121	159	184	1	0	0	0	0	0	0	0	0	0	0	0	0	0	0	0	0	0	0	0	0	0	0	0	0	0	0	0	0	0	0	0	0	0	0	0	0	0	0	3	2	2	0
novel-miR-341	35	19	27	13	13	9	0	0	0	0	0	0	0	1	0	0	0	0	0	0	0	0	0	0	0	0	0	1	0	0	0	0	0	0	1	0	0	0	0	0	0	0	0	0	0	0	1	1	0
novel-miR-342	6	6	9	7	14	9	85	110	39	91	92	53	137	139	115	5	3	1	19	5	1	1	10	2	9	6	13	47	5	23	9	1	3	2	4	6	7	7	7	12	24	7	14	29	15	6	12	10	4
novel-miR-343	6	6	9	7	14	9	85	110	39	91	92	53	137	139	115	5	3	1	19	5	1	1	10	2	9	6	13	47	5	23	9	1	3	2	4	6	7	7	7	12	24	7	14	29	15	6	12	10	4
novel-miR-344	45	154	168	41	42	43	0	1	0	1	2	1	2	1	1	2	3	2	2	0	1	1	0	0	0	0	1	1	1	0	0	5	3	0	3	1	1	3	3	1	0	1	1	3	2	84	132	106	21
novel-miR-345	0	3	3	5	2	6	0	0	0	0	0	0	0	0	0	0	0	0	0	0	0	0	0	0	0	0	0	0	0	0	0	0	0	0	0	0	0	0	0	0	0	0	0	0	0	4	4	2	0
novel-miR-346	0	0	0	0	0	0	0	0	0	0	1	2	0	0	0	0	0	0	1	0	0	0	0	0	0	0	0	0	0	0	0	0	0	0	0	0	0	0	0	0	0	0	0	0	0	0	1	2	0
novel-miR-347	0	0	0	0	0	0	0	0	0	0	1	2	0	0	0	0	0	0	1	0	0	0	0	0	0	0	0	0	0	0	0	0	0	0	0	0	0	0	0	0	0	0	0	0	0	0	1	2	0
novel-miR-348	1	6	4	9	2	5	0	0	0	0	0	0	0	0	0	0	0	0	0	0	0	0	0	0	0	0	0	0	0	0	0	0	0	0	0	0	0	0	0	0	0	0	0	0	0	0	0	0	0
novel-miR-349	12	9	6	3	7	5	0	0	0	0	0	0	0	0	0	0	0	0	0	0	0	0	0	0	0	0	0	0	0	0	0	0	0	0	0	0	0	0	0	0	0	0	0	0	0	0	0	0	0
novel-miR-35	2268	1185	955	1679	1971	1209	36624	24263	24478	36668	36354	18638	28255	30848	40382	426	647	450	1394	1406	893	565	632	589	6428	5208	9296	31513	17676	52311	314	323	379	170	208	931	923	1135	448	10338	8909	127	10152	6859	24555	20957	1553	35597	7700
novel-miR-351	0	0	0	0	0	0	0	0	0	0	0	0	0	0	0	0	0	0	0	0	0	0	0	0	0	0	0	0	0	0	0	0	0	0	0	0	0	0	0	0	0	0	2	0	0	0	0	0	0
novel-miR-352	2027	1156	1659	611	1254	849	0	0	0	0	0	1	0	0	2	0	2	0	0	0	0	0	0	0	0	0	0	0	0	0	0	0	2	0	0	0	0	0	0	0	0	0	0	0	0	38	26	43	9
novel-miR-353	43	134	134	96	263	177	0	0	1	0	0	0	0	0	0	0	2	3	0	0	0	0	0	1	1	0	0	0	2	0	0	0	2	1	3	4	0	0	0	0	0	0	0	0	0	326	385	499	62
novel-miR-354	61	403	529	295	236	492	0	0	0	1	0	0	0	0	0	0	0	0	0	0	0	0	0	0	0	0	0	0	0	0	0	0	0	0	0	0	0	0	0	0	0	0	0	0	0	9	6	1	1
novel-miR-355	98	1003	1160	1559	575	897	1	1	0	1	0	0	0	1	0	0	0	1	0	0	0	1	0	0	0	0	0	0	0	0	1	1	0	0	1	0	0	0	0	0	0	0	0	1	0	31	36	13	8
novel-miR-356	71	349	428	125	68	133	1	0	0	0	0	1	0	0	0	1	1	0	0	0	0	0	0	0	0	0	0	0	0	0	1	0	0	0	0	0	0	0	1	1	0	0	0	2	0	12	2	8	2
novel-miR-357	84	51	84	41	62	40	0	0	0	0	0	0	0	0	0	0	0	0	0	0	0	0	0	0	0	0	0	0	0	0	0	0	0	0	0	0	0	0	0	0	0	0	0	0	0	2	0	1	0
novel-miR-358	9017	18650	24932	12438	9263	13345	5	2	0	0	5	3	0	5	3	0	2	4	1	1	0	0	0	1	0	0	1	1	0	0	0	3	1	0	0	0	0	0	1	0	1	0	1	0	0	158	142	129	14
novel-miR-359	0	3	1	7	14	18	0	0	0	0	0	0	0	0	0	1	1	0	0	0	0	0	0	0	0	1	0	1	0	0	1	1	1	0	0	1	1	1	0	0	0	0	0	1	0	65	61	54	4
novel-miR-36	17	4	9	3	7	1	0	0	0	0	0	0	0	0	0	0	0	0	0	0	0	0	0	0	0	0	0	0	0	0	0	0	0	0	0	0	0	0	0	0	0	0	0	0	0	4	2	4	0
novel-miR-360	1001	2265	2736	3127	2198	3018	24	18	8	7	11	12	14	12	14	0	0	1	0	0	0	0	0	0	1	0	1	2	3	2	0	1	1	0	2	0	0	0	0	1	1	0	1	5	1	143	136	86	29
novel-miR-361	1	1	1	0	0	1	0	0	0	0	1	0	0	0	0	1333	3521	1598	4142	5244	7000	2604	4943	2455	1281	808	683	964	1721	425	1752	2158	705	2817	1646	11965	5528	3671	12603	1956	1714	843	663	1140	1473	39	17	23	290
novel-miR-362	81	393	501	414	228	436	0	0	0	0	0	2	0	0	0	0	0	0	0	0	0	0	0	0	0	0	0	0	0	0	0	0	1	0	0	0	0	0	0	0	0	0	0	0	0	30	33	24	11
novel-miR-363	41	88	109	69	65	98	5	5	2	5	5	5	2	5	2	3	5	6	1	0	2	1	2	2	2	2	1	2	3	3	4	5	7	4	1	5	1	0	6	2	0	2	1	2	2	877	1096	728	212
novel-miR-364	84	124	132	80	113	124	5	5	1	4	5	5	1	5	2	3	6	6	2	0	2	1	2	2	2	2	1	2	3	3	4	5	7	5	1	5	1	0	6	2	0	2	1	2	2	893	1098	752	214
novel-miR-365	84	124	132	80	113	124	5	5	1	4	5	5	1	5	2	3	6	6	2	0	2	1	2	2	2	2	1	2	3	3	4	5	7	5	1	5	1	0	6	2	0	2	1	2	2	893	1098	752	214
novel-miR-366	12	21	29	21	25	21	10	35	11	4	7	5	4	0	11	7	9	104	39	23	2	2	15	19	101	30	22	70	70	4	6	81	20	83	2	5	4	15	105	62	12	64	10	144	7	9323	9816	7018	1569
novel-miR-367	36	17	12	0	0	0	0	0	0	0	0	0	0	0	0	0	0	0	0	0	0	0	0	0	0	0	0	0	0	0	0	0	0	0	0	0	0	0	0	0	0	0	0	0	0	0	0	0	0
novel-miR-368	3	5	4	10	7	8	0	0	0	0	0	0	0	0	0	0	0	0	0	0	0	0	0	0	0	0	0	0	0	0	0	0	0	0	0	0	0	0	0	0	0	0	0	0	0	0	0	0	0
novel-miR-369	30	22	9	0	0	0	0	0	0	0	0	0	0	0	0	0	0	0	0	0	0	0	0	0	0	0	0	0	0	0	0	0	0	0	0	0	0	0	0	0	0	0	0	0	0	0	0	0	0
novel-miR-37	81	1064	696	1872	2383	2212	0	2	0	0	0	0	1	0	0	0	0	2	0	0	0	0	0	0	2	0	0	0	1	0	2	3	1	1	0	0	0	1	0	0	0	0	0	0	0	34	54	23	20
novel-miR-370	0	5	1	1	10	1	0	0	0	0	0	0	0	0	0	0	0	0	0	0	0	0	0	0	0	0	0	0	0	0	0	0	0	0	0	0	0	0	0	0	0	0	0	0	0	0	0	0	0
novel-miR-371	0	0	0	0	0	0	3	0	0	1	1	0	0	1	0	0	2	3	1	0	0	0	0	1	2	0	0	2	0	0	5	1	2	0	1	6	0	0	1	0	0	0	0	2	1	14	16	12	4
novel-miR-372	0	0	0	0	0	0	2	1	0	1	1	0	2	6	0	0	1	0	0	0	0	0	0	0	0	0	0	0	0	0	0	0	0	0	0	0	0	0	0	0	0	0	0	0	0	0	0	0	0
novel-miR-373	0	0	0	0	0	0	18	20	8	20	14	8	23	9	24	0	13	12	6	5	4	4	6	7	3	3	10	0	0	0	1	0	0	0	0	4	1	1	1	9	3	0	0	0	0	0	0	0	2
novel-miR-374	0	0	0	0	0	0	0	0	0	0	0	0	0	0	0	1	0	0	0	0	1	1	1	0	0	0	0	0	0	0	3	0	1	1	1	2	0	1	1	0	0	0	0	0	0	0	0	0	0
novel-miR-375	0	0	0	0	0	0	0	0	0	0	0	0	0	0	0	2	0	1	2	5	36	4	1	2	2	2	1	1	0	0	28	1	4	0	1	2	3	3	6	1	3	1	0	0	0	0	0	0	0
novel-miR-376	0	0	0	0	0	0	0	0	0	0	0	0	0	2	0	3	7	7	0	2	3	1	3	2	0	0	0	0	0	0	5	4	4	2	2	4	0	0	7	1	0	5	0	0	0	0	0	0	1
novel-miR-377	16	58	90	56	34	93	0	0	0	0	0	0	0	0	0	0	0	0	0	0	0	0	0	0	0	0	0	0	0	0	0	0	0	0	0	0	0	0	0	0	0	0	0	0	0	1	3	4	1
novel-miR-379	0	0	0	0	0	0	0	0	0	0	0	0	0	0	5	0	0	0	0	0	0	0	0	0	0	0	0	0	0	0	0	0	0	0	0	0	0	0	0	0	0	0	0	0	0	0	0	0	0
novel-miR-38	39	342	412	531	175	511	0	0	0	0	0	0	0	0	0	0	0	0	0	0	0	0	0	0	0	0	0	0	0	0	0	1	0	0	0	0	0	0	0	0	0	0	0	0	0	3	3	0	0
novel-miR-380	0	0	0	0	0	0	0	2	0	5	5	0	0	0	0	0	0	0	0	1	0	0	0	0	0	0	0	0	0	0	0	0	0	0	0	0	0	0	0	0	0	2	0	0	0	0	0	0	0
novel-miR-381	0	0	0	0	0	0	0	0	0	0	0	0	0	0	0	0	0	0	0	0	0	0	0	0	0	0	0	2	0	0	0	0	0	0	0	0	0	0	0	0	0	0	0	0	0	0	0	0	0
novel-miR-382	0	0	0	0	0	0	0	0	0	0	0	0	0	0	0	0	0	0	0	0	0	0	0	0	0	0	0	0	0	0	0	0	0	0	0	1	0	0	0	0	0	0	0	0	0	0	0	0	0
novel-miR-383	0	0	0	0	0	0	0	0	0	0	1	0	1	0	0	1	13	8	4	2	1	2	3	5	1	1	0	1	0	2	6	6	11	10	4	10	8	2	3	1	0	16	0	0	0	0	0	0	2
novel-miR-384	0	0	0	0	0	0	0	0	0	0	0	0	0	0	0	0	0	3	0	2	2	0	1	1	0	1	0	0	0	0	4	3	0	0	6	2	0	0	0	0	0	0	0	0	0	0	0	0	0
novel-miR-385	0	0	0	2	0	1	1	0	2	1	0	0	4	2	1	3	3	2	6	7	1	1	9	3	0	0	3	0	0	0	1	4	6	2	3	5	3	0	5	2	5	5	0	0	0	0	0	0	0
novel-miR-386	0	0	0	0	0	0	0	0	0	0	0	0	0	0	0	0	2	4	1	1	1	3	1	0	0	0	0	0	0	0	0	0	0	1	0	1	1	0	1	0	1	0	0	0	0	0	0	0	0
novel-miR-387	4	1	1	2	3	2	0	0	0	0	0	0	0	0	0	1	8	6	1	7	4	1	1	1	0	0	1	1	0	0	1	2	2	1	2	7	2	0	0	1	2	1	0	0	1	0	0	0	0
novel-miR-388	0	0	0	0	0	0	0	0	0	0	0	0	0	0	0	0	0	0	0	0	0	0	0	0	0	3	0	0	0	0	0	0	0	0	0	0	0	0	0	0	0	0	0	0	0	0	0	0	0
novel-miR-389	0	0	0	0	0	0	0	0	0	0	2	0	0	0	0	0	0	1	0	0	0	1	0	0	1	0	0	0	0	0	0	1	0	0	0	0	0	0	0	0	0	1	0	0	0	0	0	0	0
novel-miR-39	2857	1838	1985	1245	2920	1441	3538	5816	2116	7297	4177	4527	8096	4835	4415	1186	1825	4000	1753	3031	3147	1624	1848	1811	1036	1695	2084	1292	2040	2178	1012	3826	1751	1858	2114	6652	1363	1969	1795	2219	3083	1562	4048	2742	7353	769	317	378	5067
novel-miR-391	544	255	342	159	224	155	0	0	0	0	0	0	0	0	0	1	0	0	0	0	0	0	1	0	0	0	0	0	0	0	2	0	0	0	0	0	0	0	0	0	0	0	0	0	0	5	3	5	3
novel-miR-392	0	0	0	0	0	0	0	0	0	0	0	0	0	0	0	2	0	0	0	0	0	0	0	0	0	0	1	0	0	0	2	3	1	0	3	2	1	0	1	0	0	0	0	0	0	0	0	0	0
novel-miR-393	0	0	0	0	0	0	0	1	0	0	0	0	0	0	0	1	5	4	1	3	1	4	2	3	5	3	1	0	1	0	1	2	4	4	1	7	1	2	7	2	3	1	0	1	0	0	0	0	1
novel-miR-394	0	0	0	0	0	0	0	1	0	0	0	0	0	0	0	1	5	4	1	3	1	4	2	3	5	3	1	0	1	0	1	2	4	4	1	7	1	2	7	2	3	1	0	1	0	0	0	0	1
novel-miR-395	0	0	0	0	0	0	2	1	0	0	0	0	2	1	3	0	0	1	1	0	0	0	0	0	0	0	0	0	0	0	0	0	0	0	0	0	0	0	0	0	0	1	0	0	0	0	0	0	0
novel-miR-396	0	0	0	0	0	0	0	0	0	0	0	0	0	0	0	0	0	0	0	0	0	0	0	0	0	0	0	0	2	0	0	0	0	0	0	0	0	0	0	0	0	0	0	0	0	0	0	0	0
novel-miR-397	0	0	0	0	0	0	0	0	0	0	0	0	0	1	0	6	5	0	0	0	1	0	3	0	0	0	0	0	0	0	16	2	6	0	0	1	0	0	0	0	0	0	0	0	0	0	0	2	0
novel-miR-398	0	0	0	0	0	1	1	0	7	0	0	0	0	1	1	0	0	0	1	0	0	1	0	0	1	0	0	0	0	0	0	0	0	0	0	0	0	0	0	0	0	0	0	0	0	0	0	0	0
novel-miR-399	0	0	0	0	0	0	0	1	0	2	1	0	1	0	0	19	34	20	18	23	12	13	9	16	2	9	7	1	1	2	14	24	40	29	31	36	17	17	29	0	1	13	0	0	0	1	0	1	3
novel-miR-4	2	0	0	16	26	22	0	1	0	0	0	0	1	0	0	1	0	2	1	0	4	0	0	1	0	0	0	1	1	0	3	0	2	1	1	2	1	0	0	0	0	0	0	0	0	153	95	142	40
novel-miR-40	50	48	69	79	151	76	2	2	1	1	0	2	5	8	9	3	6	7	2	1	0	1	0	1	3	1	1	3	3	2	1	26	3	7	1	4	0	1	4	9	2	3	2	21	1	1367	1673	744	151
novel-miR-400	0	0	0	0	0	0	0	1	0	2	1	0	1	0	0	19	34	20	18	23	12	13	9	16	2	9	7	1	1	2	14	24	40	29	31	36	17	17	29	0	1	13	0	0	0	1	0	1	3
novel-miR-401	2	1	1	0	0	0	0	0	0	0	0	0	1	0	0	0	0	0	0	0	0	0	1	1	0	0	0	0	0	0	0	0	0	0	0	0	0	0	0	0	0	0	0	2	0	0	0	0	0
novel-miR-402	0	2	0	0	0	0	1	1	0	3	5	0	1	0	0	10	23	168	133	133	7	4	94	60	3	1	0	0	1	2	4	222	93	137	13	79	3	96	75	61	13	70	0	1	0	1	1	0	18
novel-miR-403	0	0	0	0	0	0	0	0	0	0	0	0	0	0	0	0	0	0	0	0	0	0	0	0	0	0	0	2	0	0	0	0	0	0	0	0	0	0	0	0	0	0	0	0	0	0	0	0	0
novel-miR-404	116	169	185	280	472	450	414	291	102	315	309	398	150	554	142	91	80	95	134	84	221	126	87	93	250	171	198	218	355	369	69	117	54	62	88	193	68	218	136	197	270	150	135	299	113	165	244	174	82
novel-miR-405	0	0	0	0	0	0	0	0	0	0	0	0	0	0	0	0	0	0	0	0	0	0	0	0	0	0	1	0	2	19	10	0	0	0	0	0	0	0	0	0	0	0	2	7	2	0	0	0	2
novel-miR-406	0	0	0	0	0	0	0	0	0	0	0	0	0	0	0	0	0	0	0	0	0	0	0	0	0	0	0	0	0	0	0	0	0	0	0	0	0	0	0	0	0	0	0	0	0	0	0	0	0
novel-miR-407	1	8	5	16	5	17	219	685	160	195	193	376	266	582	206	133	220	1689	1154	295	919	122	282	625	309	95	263	4065	3949	1516	197	1486	333	481	148	987	252	1042	771	396	216	1276	954	2903	1211	521	659	219	766
novel-miR-408	0	4	3	11	2	14	196	646	152	180	165	341	250	543	184	64	142	1485	977	257	251	75	205	527	279	72	233	3738	3618	1202	31	1177	293	399	86	697	106	747	716	369	163	1184	650	2507	800	515	655	218	682
novel-miR-409	0	4	3	11	2	14	196	646	152	180	165	341	250	543	184	64	142	1485	977	257	251	75	205	527	279	72	233	3738	3618	1202	31	1177	293	399	86	697	106	747	716	369	163	1184	650	2507	800	515	655	218	682
novel-miR-41	42	82	99	263	181	241	9	3	1	13	9	6	7	12	3	12	19	18	7	6	7	3	7	5	2	1	4	8	11	5	34	22	12	12	12	16	3	2	4	2	3	3	1	17	2	2799	3399	2271	724
novel-miR-410	1	8	5	16	5	17	219	685	160	195	193	376	266	582	206	133	220	1689	1154	295	919	122	282	625	309	95	263	4065	3949	1516	197	1486	333	481	148	987	252	1042	771	396	216	1276	954	2903	1211	521	659	219	766
novel-miR-411	1	8	5	16	5	17	219	685	160	195	193	376	266	582	206	133	220	1689	1154	295	919	122	282	625	309	95	263	4065	3949	1516	197	1486	333	481	148	987	252	1042	771	396	216	1276	954	2903	1211	521	659	219	766
novel-miR-412	1	8	5	16	5	17	219	685	160	195	193	376	266	582	206	133	220	1689	1154	295	919	122	282	625	309	95	263	4065	3949	1516	197	1486	333	481	148	987	252	1042	771	396	216	1276	954	2903	1211	521	659	219	766
novel-miR-413	0	4	3	11	2	14	196	646	152	180	165	341	250	543	184	64	142	1485	977	257	251	75	205	527	279	72	233	3738	3618	1202	31	1177	293	399	86	697	106	747	716	369	163	1184	650	2507	800	515	655	218	682
novel-miR-414	0	4	3	11	2	14	196	646	152	180	165	341	250	543	184	64	142	1485	977	257	251	75	205	527	279	72	233	3738	3618	1202	31	1177	293	399	86	697	106	747	716	369	163	1184	650	2507	800	515	655	218	682
novel-miR-415	1	8	5	16	5	17	219	685	160	195	193	376	266	582	206	133	220	1689	1154	295	919	122	282	625	309	95	263	4065	3949	1516	197	1486	333	481	148	987	252	1042	771	396	216	1276	954	2903	1211	521	659	219	766
novel-miR-416	1	8	5	16	5	17	219	685	160	195	193	376	266	582	206	133	220	1689	1154	295	919	122	282	625	309	95	263	4065	3949	1516	197	1486	333	481	148	987	252	1042	771	396	216	1276	954	2903	1211	521	659	219	766
novel-miR-417	0	0	0	0	0	0	0	0	0	0	0	0	0	0	0	0	0	0	0	0	0	1	0	0	0	0	0	0	0	0	0	0	0	0	0	0	0	0	0	0	0	0	0	0	2	0	0	0	0
novel-miR-418	0	0	0	0	0	0	0	1	0	0	1	0	1	0	0	0	2	1	0	0	0	0	0	0	0	0	0	0	0	0	0	0	0	0	0	0	0	1	0	0	0	1	0	0	0	0	0	0	0
novel-miR-419	0	0	0	0	0	0	0	0	0	0	0	0	0	0	0	0	0	0	1	0	0	0	0	0	1	0	1	0	0	0	0	0	0	0	0	0	0	0	0	0	0	0	0	0	0	1	0	2	0
novel-miR-42	8594	3807	6239	4091	6443	4680	2	10	1	0	2	2	0	1	0	1	0	1	1	0	0	0	0	0	1	0	2	1	0	2	0	0	0	0	0	0	0	1	1	0	0	1	0	0	1	158	166	125	21
novel-miR-420	0	0	0	0	0	0	0	0	0	0	0	0	0	0	0	0	1	0	1	0	0	0	0	0	0	2	0	1	0	0	0	0	1	0	0	0	0	0	0	0	0	1	0	0	0	0	0	0	0
novel-miR-421	0	0	0	0	0	0	1	4	1	3	2	1	3	0	5	3	10	13	5	8	4	4	10	2	1	3	1	0	0	0	6	4	13	6	8	12	4	1	8	2	2	8	0	0	0	1	0	1	1
novel-miR-422	0	0	0	0	0	1	2	6	1	6	4	1	4	0	5	4	11	12	6	8	4	7	10	2	1	3	2	0	0	0	6	4	13	7	8	11	4	1	8	2	3	8	0	0	0	1	0	1	2
novel-miR-423	1	0	1	2	1	1	3	16	0	0	9	0	1	11	2	3	12	0	1	3	3	4	5	0	2	3	0	2	2	0	10	0	0	1	4	1	3	2	0	0	2	1	1	0	1	1	0	1	0
novel-miR-424	1	0	1	2	1	1	3	16	0	0	9	0	1	11	2	3	12	0	1	3	3	4	5	0	2	3	0	2	2	0	10	0	0	1	4	1	3	2	0	0	2	1	1	0	1	1	0	1	0
novel-miR-425	3	21	32	142	49	157	2	0	0	0	0	0	0	0	0	0	0	0	0	0	0	0	0	0	0	0	0	0	0	0	0	0	0	0	0	0	0	0	0	1	0	0	0	0	0	6	14	4	0
novel-miR-426	0	0	0	0	0	0	0	0	0	0	0	0	0	0	0	0	2	2	1	2	0	1	1	0	0	3	4	0	1	0	2	0	2	2	0	0	0	0	1	0	0	0	0	0	0	0	0	0	0
novel-miR-427	0	0	0	0	0	0	39	23	14	33	28	18	35	29	48	1	18	14	15	7	5	2	9	3	4	11	2	0	0	0	1	4	13	0	10	18	1	6	12	6	10	6	0	0	0	0	0	0	2
novel-miR-428	0	0	0	0	0	0	45	15	10	34	26	10	12	18	27	0	1	2	0	1	0	3	2	1	6	1	5	2	1	1	0	1	0	0	0	4	2	0	7	5	2	1	0	0	2	1	2	0	0
novel-miR-429	0	0	0	0	0	0	2	1	0	2	2	3	2	0	0	0	0	1	2	1	0	0	0	0	3	0	2	1	2	1	0	0	0	0	0	0	0	0	0	1	0	0	0	2	0	2	0	2	3
novel-miR-43	4	28	30	2648	1263	2149	0	0	0	0	1	0	2	3	1	0	0	1	1	0	1	0	0	0	6	1	0	1	0	0	0	1	0	2	0	0	0	2	0	10	5	0	1	11	1	3145	2772	2295	440
novel-miR-430	0	0	0	0	0	0	5	15	5	8	8	10	17	10	14	3	12	301	85	85	14	10	25	27	51	19	24	1	1	0	3	10	5	29	1	11	1	8	52	50	13	135	1	3	0	1	2	1	28
novel-miR-431	0	0	0	0	0	0	5	15	5	8	8	10	17	10	14	3	12	301	85	85	14	10	25	27	51	19	24	1	1	0	3	10	5	29	1	11	1	8	52	50	13	135	1	3	0	1	2	1	28
novel-miR-432	0	0	0	0	1	0	0	0	0	0	0	0	0	0	0	3	37	8	12	13	4	3	13	3	3	1	0	2	0	0	21	19	10	17	10	5	2	6	5	2	1	0	0	0	0	0	0	1	3
novel-miR-433	0	0	0	0	1	0	0	0	0	0	0	0	0	0	0	3	37	8	12	13	4	3	13	3	3	1	0	2	0	0	21	19	10	17	10	5	2	6	5	2	1	0	0	0	0	0	0	1	3
novel-miR-434	0	0	0	0	0	0	0	0	0	0	1	0	2	0	1	0	0	0	1	1	0	0	0	0	0	0	0	0	0	0	0	0	0	0	0	0	0	0	0	0	0	0	0	0	0	0	0	0	0
novel-miR-435	0	0	0	0	0	0	0	0	0	0	0	1	0	0	1	5	24	20	17	9	7	7	8	12	4	3	9	1	0	1	8	9	12	7	4	11	4	6	6	0	4	8	0	0	0	0	0	0	2
novel-miR-436	0	0	0	0	0	0	0	0	0	0	0	0	0	0	0	0	0	0	0	0	1	0	0	0	0	0	0	0	0	0	3	0	0	0	0	0	0	0	0	0	0	0	0	0	0	0	0	0	0
novel-miR-437	0	0	0	2	0	1	2	4	1	0	3	0	4	1	1	2	17	3	2	2	1	4	3	1	1	1	1	0	0	0	7	1	6	2	5	2	5	3	3	1	5	1	0	0	0	0	0	0	0
novel-miR-438	0	0	0	2	0	1	2	4	0	0	2	0	3	1	1	2	17	3	2	2	1	4	3	1	1	1	1	0	0	0	7	1	6	2	5	2	4	3	3	1	5	1	0	0	0	0	0	0	0
novel-miR-439	0	0	0	0	0	0	0	0	0	0	0	0	0	0	0	0	0	0	0	1	0	0	0	0	2	0	1	1	0	0	1	1	0	0	1	0	0	1	0	1	0	1	0	3	0	0	3	0	2
novel-miR-44	0	0	0	0	0	0	0	0	0	0	0	0	0	0	0	0	1	5	1	2	0	1	0	4	0	0	0	0	0	0	3	1	4	1	0	2	2	1	2	0	0	2	0	0	0	0	0	1	0
novel-miR-440	0	0	0	0	0	0	0	0	0	2	1	1	0	2	0	0	0	0	0	0	0	0	0	0	1	0	0	0	0	0	0	0	0	0	0	0	0	0	0	0	0	0	0	0	0	0	0	0	0
novel-miR-441	0	1	0	0	0	0	0	0	0	0	0	0	0	0	0	0	2	2	1	4	0	1	0	0	0	0	0	0	0	0	1	0	1	0	4	9	1	3	3	0	0	0	0	0	0	0	0	0	0
novel-miR-442	0	0	0	0	0	0	4	2	1	5	2	1	5	3	7	0	2	2	0	1	0	0	0	1	0	0	1	0	0	0	1	0	0	0	0	3	0	1	0	1	1	3	0	0	0	0	0	0	0
novel-miR-443	0	0	0	0	0	0	0	0	0	0	0	0	0	0	0	0	0	1	0	1	0	0	0	0	2	0	0	1	0	0	1	2	2	1	0	0	1	0	0	0	1	0	0	2	0	2	1	0	0
novel-miR-444	2	0	1	2	2	1	7	7	2	7	4	3	5	4	9	0	1	0	1	1	0	0	1	1	0	1	1	1	0	2	1	1	1	0	1	1	0	0	0	0	1	0	1	1	1	3	3	1	1
novel-miR-445	3	0	1	2	2	1	4	6	0	3	2	3	3	4	7	0	1	0	1	1	0	0	1	1	0	1	1	1	0	2	1	1	1	0	1	1	0	0	0	0	1	0	1	1	1	2	2	1	1
novel-miR-446	0	0	0	0	0	0	0	0	0	0	0	0	0	0	0	0	0	0	0	0	0	0	0	0	0	0	0	0	0	0	0	0	0	0	0	0	0	0	0	0	0	0	0	2	0	0	0	0	0
novel-miR-447	648	301	95	125	227	99	2742	4933	2444	5546	2241	2188	869	697	1976	7195	4770	9567	6197	4182	16869	8815	6546	9206	5775	10853	7723	939	729	313	5026	7365	2732	2706	4633	19096	7313	7455	11184	9547	6243	10155	310	158	518	207	322	165	1465
novel-miR-448	0	0	0	0	0	0	0	0	0	0	0	0	0	0	0	1	6	1	2	3	2	2	2	0	1	0	0	1	1	0	3	1	1	1	0	8	1	0	4	0	1	0	1	0	0	0	0	0	1
novel-miR-449	0	0	0	0	0	0	0	0	0	0	0	0	0	0	0	3	6	5	4	9	8	1	2	0	1	0	1	1	0	3	5	12	7	4	2	13	5	4	9	0	2	3	0	1	0	0	0	0	0
novel-miR-45	21	67	81	60	64	77	0	0	0	0	0	0	0	0	0	0	0	0	0	0	0	0	0	0	0	0	0	0	0	0	0	0	0	0	0	0	0	0	0	0	0	0	0	0	0	10	5	5	2
novel-miR-450	0	0	0	0	0	0	1	0	0	0	0	0	0	0	0	7	20	8	9	8	9	20	5	3	0	0	0	3	1	1	19	11	14	10	26	19	3	7	11	1	8	0	2	0	1	0	0	4	9
novel-miR-451	0	0	0	0	0	0	0	0	0	0	0	0	0	0	0	5	7	27	5	3	6	12	4	4	0	2	1	0	1	0	5	11	19	19	5	19	4	2	5	2	0	5	0	0	0	0	0	0	2
novel-miR-452	0	0	0	0	0	0	2	0	0	0	0	0	0	1	1	1	0	0	0	2	0	0	1	0	0	1	1	0	0	0	0	0	0	0	0	2	0	0	3	0	0	0	0	0	0	0	0	0	0
novel-miR-453	0	0	0	0	0	0	1	3	1	1	0	0	0	0	0	0	0	0	1	1	0	0	1	0	1	0	0	0	0	0	0	1	0	1	0	1	0	0	2	0	2	0	1	5	0	33	39	38	7
novel-miR-454	0	0	0	0	0	0	1	1	0	1	1	0	2	0	0	3	2	0	0	2	2	1	0	1	0	2	0	0	0	0	2	0	1	1	0	3	3	0	2	1	1	0	0	0	0	0	0	0	0
novel-miR-455	1	8	0	0	3	0	0	0	0	0	0	0	0	0	0	0	0	0	0	0	0	0	0	0	0	0	0	0	0	0	0	0	0	0	0	0	0	0	0	0	0	0	0	0	0	0	0	0	0
novel-miR-456	2	0	0	1	2	1	2	3	0	1	7	1	2	0	9	8	11	4	3	6	4	5	6	0	2	4	1	1	1	0	6	3	1	4	8	8	5	5	2	1	0	0	0	0	0	0	0	1	1
novel-miR-457	0	0	0	0	0	0	3	0	0	2	3	0	3	1	1	0	0	0	0	0	0	0	0	0	1	1	0	0	0	0	0	0	0	0	0	0	0	0	0	0	0	0	0	0	0	0	0	0	0
novel-miR-458	0	0	0	0	0	0	5	6	2	2	1	1	0	0	0	1	8	16	11	6	14	12	16	9	1	4	0	5	2	1	20	11	6	9	10	21	6	4	8	2	0	3	1	0	1	0	0	0	0
novel-miR-459	0	0	0	0	0	0	0	0	0	0	0	0	0	0	0	0	0	0	0	0	0	0	0	0	0	0	0	0	0	0	0	0	0	0	0	0	0	0	0	0	0	1	0	0	0	0	0	0	0
novel-miR-46	21	67	81	60	64	77	0	0	0	0	0	0	0	0	0	0	0	0	0	0	0	0	0	0	0	0	0	0	0	0	0	0	0	0	0	0	0	0	0	0	0	0	0	0	0	10	5	5	2
novel-miR-461	0	1	0	0	0	0	0	1	0	1	2	0	1	0	3	3	23	31	18	19	7	16	14	27	6	12	23	1	0	1	8	17	32	23	11	39	19	12	39	10	10	60	0	0	0	0	1	1	5
novel-miR-462	0	0	0	0	0	0	1	1	0	0	0	0	1	0	0	0	2	0	0	0	0	0	0	0	0	1	0	0	0	0	0	0	0	0	0	1	0	0	0	1	0	0	0	0	0	0	0	0	2
novel-miR-463	0	0	0	0	0	0	0	0	0	0	0	0	0	0	0	0	0	0	0	0	0	0	0	0	0	0	0	0	0	0	0	0	0	0	0	0	0	0	0	0	0	0	0	0	0	0	0	0	0
novel-miR-464	3	5	3	3	4	7	0	3	1	0	0	0	1	3	0	0	0	0	0	0	1	0	0	0	0	0	0	0	0	0	0	1	0	0	0	0	0	0	0	1	0	0	0	0	0	5	4	1	0
novel-miR-465	0	0	0	0	0	0	1	0	0	2	0	0	2	0	0	0	2	0	1	3	0	0	1	1	0	0	0	1	0	0	4	1	0	0	0	0	0	1	0	0	0	0	0	0	0	0	0	0	0
novel-miR-466	1	8	5	16	5	17	219	685	160	195	193	376	266	582	206	133	220	1689	1154	295	919	122	282	625	309	95	263	4065	3949	1516	197	1486	333	481	148	987	252	1042	771	396	216	1276	954	2903	1211	521	659	219	766
novel-miR-467	0	4	3	11	2	14	196	646	152	180	165	341	250	543	184	64	142	1485	977	257	251	75	205	527	279	72	233	3738	3618	1202	31	1177	293	399	86	697	106	747	716	369	163	1184	650	2507	800	515	655	218	682
novel-miR-468	0	4	3	11	2	14	196	646	152	180	165	341	250	543	184	64	142	1485	977	257	251	75	205	527	279	72	233	3738	3618	1202	31	1177	293	399	86	697	106	747	716	369	163	1184	650	2507	800	515	655	218	682
novel-miR-469	1	8	5	16	5	17	219	685	160	195	193	376	266	582	206	133	220	1689	1154	295	919	122	282	625	309	95	263	4065	3949	1516	197	1486	333	481	148	987	252	1042	771	396	216	1276	954	2903	1211	521	659	219	766
novel-miR-47	0	1	11	5	0	6	13	13	5	8	7	5	3	2	2	0	0	0	0	0	0	0	0	0	0	0	0	0	0	0	0	0	0	0	0	0	0	0	0	0	0	0	0	2	0	3	3	0	0
novel-miR-470	0	0	0	0	0	0	0	0	0	0	0	0	0	0	0	0	0	0	0	0	3	0	0	0	0	0	0	0	0	0	0	0	0	0	0	0	0	0	0	0	0	0	0	0	0	0	0	0	0
novel-miR-471	22	24	26	14	7	13	0	0	0	0	0	0	0	0	0	0	0	0	0	0	0	0	0	0	0	0	0	0	0	0	0	1	0	0	0	0	0	0	0	0	0	0	0	0	0	49	68	32	18
novel-miR-472	1	1	1	3	3	2	12	9	12	9	12	21	9	31	11	2	2	3	1	0	0	1	0	2	5	1	5	29	10	12	1	4	1	3	1	0	0	1	0	1	0	2	2	11	0	77	51	58	7
novel-miR-473	1	1	1	3	4	2	12	9	12	9	12	21	9	31	11	2	2	4	1	0	0	1	0	2	5	1	5	31	10	12	1	4	2	3	1	0	0	1	0	1	0	2	2	11	0	78	51	59	7
novel-miR-474	3	1	0	0	0	0	26	6	12	6	4	7	9	28	1	0	1	0	0	1	0	0	0	0	0	1	0	1	3	4	0	0	0	0	1	0	0	0	0	0	0	0	0	4	0	5	7	3	0
novel-miR-475	0	0	0	0	0	0	11	2	11	2	4	9	4	35	14	0	0	0	0	0	0	0	0	0	1	0	0	2	5	2	0	1	1	0	0	0	0	0	0	0	0	0	0	1	0	1	3	1	0
novel-miR-476	0	1	0	0	0	0	14	7	2	15	3	8	17	8	9	2	8	7	5	11	2	3	6	4	2	4	1	0	0	0	3	8	1	9	4	6	4	7	6	1	5	23	0	0	0	0	0	0	0
novel-miR-477	0	0	0	0	0	0	1	1	0	3	0	0	0	0	0	0	2	13	0	22	1	0	5	0	3	2	0	0	0	1	0	10	1	4	1	2	0	6	5	2	0	40	0	0	0	0	0	0	0
novel-miR-478	0	0	0	0	0	0	0	0	0	0	0	0	1	0	0	10	3	2	0	1	3	0	4	3	2	0	1	0	1	0	6	1	6	2	4	7	0	2	6	0	2	0	1	0	1	2	0	1	9
novel-miR-479	0	0	0	0	0	0	0	0	0	0	1	0	1	0	0	0	0	0	0	0	0	0	1	0	0	0	0	0	0	0	0	0	0	0	0	0	1	0	0	0	0	0	0	0	0	0	0	0	0
novel-miR-48	26	6	13	1	10	4	0	0	0	0	0	0	0	0	0	0	0	0	0	0	0	0	0	0	0	0	0	0	0	0	0	0	0	0	0	0	0	0	0	0	0	0	0	0	0	0	0	0	0
novel-miR-480	0	0	0	0	0	0	0	0	0	0	0	0	0	0	0	0	0	0	0	0	0	0	0	0	0	0	0	2	0	0	0	0	0	0	0	0	0	0	0	0	0	0	0	0	0	0	0	0	0
novel-miR-481	0	0	0	0	0	0	2	8	0	2	0	7	14	0	7	0	0	0	0	3	0	1	0	0	0	0	1	0	0	0	0	1	1	1	1	2	1	0	1	0	0	4	0	0	0	1	0	0	0
novel-miR-482	0	0	0	0	0	0	0	0	0	0	0	0	0	0	0	0	0	0	0	0	1	0	0	0	1	0	0	0	0	0	1	0	0	0	0	0	0	0	0	0	0	1	0	0	0	0	0	0	0
novel-miR-483	0	0	0	0	0	0	0	0	0	0	0	0	0	0	0	0	0	0	0	0	0	0	0	0	0	0	0	0	0	0	0	0	0	0	0	0	0	0	0	0	0	0	0	2	0	0	0	0	0
novel-miR-484	1	3	3	2	17	7	26	35	22	17	36	10	15	7	19	353	272	747	1560	550	1541	156	526	264	81	87	94	285	298	746	1168	1884	465	512	248	1265	764	873	503	135	174	849	449	323	526	23	14	15	166
novel-miR-485	16	9	8	19	31	21	8	10	9	15	12	6	6	5	6	4	32	66	25	21	30	10	22	25	3	8	19	7	4	1	16	42	37	26	16	53	10	4	46	12	6	19	1	4	0	7	1	1	71
novel-miR-486	0	5	0	0	1	2	0	0	0	0	0	0	0	0	0	0	0	0	0	0	0	0	0	0	0	0	0	0	0	0	0	0	0	0	0	0	0	0	0	0	0	0	0	0	0	1	0	1	0
novel-miR-487	0	0	0	0	2	0	0	0	0	0	0	0	0	0	0	0	0	2	0	2	1	0	1	1	0	0	0	0	0	0	0	1	0	0	0	0	0	0	1	0	0	0	0	0	0	0	0	0	0
novel-miR-488	0	0	0	0	1	0	0	0	0	0	0	0	0	0	0	0	0	0	2	0	0	0	0	0	0	0	0	0	0	0	0	1	2	0	1	0	1	0	3	2	0	0	0	0	0	0	0	2	0
novel-miR-489	0	5	0	0	1	2	0	0	0	0	0	0	0	0	0	0	0	0	0	0	0	0	0	0	0	0	0	0	0	0	0	0	0	0	0	0	0	0	0	0	0	0	0	0	0	1	0	1	0
novel-miR-49	0	0	0	0	0	0	3	1	1	1	2	2	1	1	0	3	0	0	0	1	0	0	0	0	1	0	0	0	0	0	1	0	0	0	0	0	1	3	2	0	1	0	0	0	0	0	0	0	0
novel-miR-490	0	0	0	0	0	0	0	5	0	0	0	0	2	0	0	0	0	0	0	2	0	0	0	0	3	0	3	0	0	0	1	0	0	0	0	2	1	0	0	0	1	1	0	0	0	0	0	0	0
novel-miR-491	0	5	0	0	1	2	0	0	0	0	0	0	0	0	0	0	0	0	0	0	0	0	0	0	0	0	0	0	0	0	0	0	0	0	0	0	0	0	0	0	0	0	0	0	0	1	0	1	0
novel-miR-492	4	5	4	1	10	2	6	18	13	3	10	5	3	5	12	84	291	939	173	168	585	164	543	339	14	35	17	59	47	22	561	1162	530	483	759	3286	313	175	557	55	37	674	3	10	3	251	158	83	2154
novel-miR-493	0	0	0	0	0	0	1	3	2	0	0	2	9	3	5	2	8	6	4	6	0	3	4	8	1	0	3	0	0	0	0	6	10	4	3	8	0	5	16	5	2	17	0	0	1	1	0	0	13
novel-miR-494	0	0	0	0	0	0	0	0	0	0	0	0	0	0	0	3	2	6	0	3	1	1	0	2	0	0	0	0	0	0	1	3	5	2	3	7	3	0	2	0	0	2	0	0	0	0	0	0	1
novel-miR-495	0	0	0	0	0	0	0	0	0	0	0	0	0	0	0	0	0	0	0	0	0	0	0	0	0	0	0	0	2	0	0	0	0	0	0	0	0	0	0	0	0	0	0	0	0	0	0	0	0
novel-miR-496	0	0	0	0	0	0	18	5	4	7	27	17	14	25	14	2	4	5	5	1	0	1	4	0	4	0	2	6	10	5	1	5	2	4	2	1	2	1	2	0	4	2	2	10	4	1	3	2	7
novel-miR-497	0	0	0	0	0	0	0	0	0	0	0	0	0	0	0	0	0	0	0	0	0	0	0	0	0	0	0	0	0	0	0	0	0	0	0	0	0	0	0	1	0	0	0	0	0	0	2	2	0
novel-miR-498	0	0	0	0	0	0	0	0	0	0	0	0	0	0	0	0	0	0	0	0	0	0	0	0	0	0	0	0	0	0	0	0	0	0	0	0	0	0	0	0	0	0	0	0	0	0	2	2	3
novel-miR-499	0	0	0	0	0	0	0	0	0	0	0	0	1	0	0	1	7	2	0	4	3	3	3	3	4	2	0	0	0	0	1	0	3	1	3	6	5	2	2	3	4	0	0	0	0	0	0	0	1
novel-miR-5	0	0	0	1	0	0	9	6	5	0	2	2	2	1	2	2	2	1	2	1	1	0	1	0	1	1	1	0	0	0	1	3	3	1	1	1	2	2	1	0	1	2	0	0	0	2	3	2	1
novel-miR-50	2	4	9	4	0	3	14	3	4	16	21	14	8	6	7	0	1	2	0	0	0	0	0	0	1	1	0	0	2	0	1	1	0	0	0	1	0	1	2	4	0	1	0	1	0	15	17	15	4
novel-miR-500	0	0	0	2	0	0	18	14	3	0	0	0	9	31	41	9	41	40	28	10	11	17	9	5	1	2	1	3	2	1	22	28	27	19	28	30	11	13	10	11	14	7	0	2	0	0	0	0	0
novel-miR-501	1	1	3	1	2	2	0	0	0	0	0	0	0	0	0	0	0	0	0	0	0	0	0	0	0	0	0	0	0	0	0	0	0	0	0	0	0	0	0	0	0	0	0	0	0	0	1	0	0
novel-miR-502	22	24	26	14	7	13	0	0	0	0	0	0	0	0	0	0	0	0	0	0	0	0	0	0	0	0	0	0	0	0	0	1	0	0	0	0	0	0	0	0	0	0	0	0	0	49	68	32	18
novel-miR-503	0	0	0	0	0	0	0	0	0	0	0	0	0	0	0	0	0	0	0	0	0	0	0	0	0	0	1	0	0	0	0	0	0	0	0	0	0	0	0	0	0	0	0	0	0	35	27	33	2
novel-miR-504	7	1	1	2	2	0	0	0	0	0	0	0	0	0	0	0	0	0	0	0	0	0	0	0	0	0	0	0	0	0	0	0	0	0	0	0	0	0	0	0	0	0	0	0	0	0	0	0	0
novel-miR-505	1158	1212	1351	535	969	621	0	0	0	0	0	0	0	0	0	0	0	0	0	0	0	0	0	0	0	0	0	0	0	0	0	0	0	0	0	0	0	0	0	0	0	0	0	0	0	0	1	0	0
novel-miR-506	0	0	0	0	0	0	0	0	0	0	0	0	0	0	0	0	0	0	0	0	0	0	0	0	0	0	0	0	0	0	0	0	0	0	0	0	0	0	0	0	0	0	0	0	0	11	15	10	4
novel-miR-507	5	2	1	8	3	3	0	0	0	0	0	0	0	0	0	0	0	0	0	0	0	0	0	0	0	0	0	0	0	0	0	0	0	0	0	0	0	0	0	0	0	0	0	0	0	0	0	0	0
novel-miR-508	0	0	0	0	0	0	0	0	0	0	0	0	0	0	0	0	0	0	0	0	0	0	0	0	0	0	0	0	0	0	0	0	0	0	0	0	0	0	0	0	0	0	0	0	0	11	15	10	4
novel-miR-509	6	16	26	55	39	72	0	0	0	0	0	0	0	0	0	0	0	0	0	0	0	0	0	0	0	0	0	0	0	0	0	0	0	0	0	0	0	0	0	0	0	0	0	0	0	0	0	0	0
novel-miR-51	279	388	518	1123	1054	1286	1	0	2	1	0	2	0	0	0	0	1	3	0	0	0	0	1	1	1	0	0	0	1	0	0	2	1	1	3	1	0	0	1	0	0	1	0	2	0	55	59	45	10
novel-miR-510	13	85	77	58	35	72	0	0	0	0	0	0	0	0	0	0	0	0	0	0	0	0	0	0	0	0	0	0	0	0	0	0	0	0	1	0	0	0	0	0	0	0	0	0	0	2	0	0	0
novel-miR-511	224	83	99	333	856	251	0	0	0	0	0	0	1	0	0	0	0	2	0	0	0	0	0	0	0	2	4	0	1	0	0	0	0	0	0	1	1	1	0	0	3	0	2	1	1	7	19	8	4
novel-miR-512	21	67	81	60	64	77	0	0	0	0	0	0	0	0	0	0	0	0	0	0	0	0	0	0	0	0	0	0	0	0	0	0	0	0	0	0	0	0	0	0	0	0	0	0	0	10	5	5	2
novel-miR-513	21	67	81	60	64	77	0	0	0	0	0	0	0	0	0	0	0	0	0	0	0	0	0	0	0	0	0	0	0	0	0	0	0	0	0	0	0	0	0	0	0	0	0	0	0	10	5	5	2
novel-miR-514	1	0	4	4	1	4	1	2	0	1	0	2	5	2	0	0	6	7	3	0	3	0	0	1	1	1	3	9	4	2	7	4	6	0	0	7	2	0	3	5	4	2	0	1	0	4603	3914	3474	490
novel-miR-515	3742	3752	7196	4439	2947	4907	21	22	6	7	11	11	9	10	10	1	2	3	2	1	0	0	2	1	2	0	1	1	2	1	5	7	4	3	4	5	0	1	1	0	0	1	0	2	1	548	818	328	72
novel-miR-516	77	393	498	522	285	515	0	0	0	0	0	1	0	2	0	0	0	2	0	0	0	0	0	0	0	0	0	1	1	0	0	0	2	0	0	1	0	0	1	1	0	0	0	0	0	34	52	31	7
novel-miR-517	945	1642	2560	2874	1818	2780	14	9	2	10	15	9	14	8	28	0	2	3	5	2	0	3	2	3	0	0	4	4	2	1	2	10	8	4	2	2	0	3	3	0	1	3	0	1	0	354	364	253	83
novel-miR-518	0	6	6	10	3	7	0	0	0	0	0	0	0	0	0	0	0	0	0	0	0	0	0	0	0	0	0	0	0	0	0	0	0	0	0	0	0	0	0	0	0	0	0	0	0	0	0	0	0
novel-miR-519	0	0	0	0	0	0	7	4	1	1	1	0	20	12	41	1	0	1	3	1	0	1	0	0	2	0	4	0	2	1	0	3	0	2	0	5	1	1	0	0	0	0	1	0	1	0	0	0	1
novel-miR-52	15	23	36	19	29	36	0	0	0	0	0	0	0	0	0	0	0	0	0	0	0	0	0	0	0	0	0	0	0	0	0	0	0	0	0	0	0	0	0	0	0	0	0	0	0	3	2	1	0
novel-miR-520	0	0	0	0	0	0	1	0	0	0	0	0	0	0	0	2	0	0	0	1	0	0	1	0	0	0	0	1	0	0	0	0	0	0	0	1	0	0	0	1	0	0	0	0	0	0	0	0	0
novel-miR-521	7	16	17	10	4	10	0	0	0	0	0	0	0	0	0	0	0	0	0	0	0	0	0	0	0	0	0	0	0	0	0	0	0	0	0	0	0	0	0	0	0	0	0	0	0	1	0	2	0
novel-miR-522	0	0	0	0	0	0	1	3	1	0	0	0	0	0	0	0	1	0	0	0	0	0	1	0	16	8	11	19	49	38	1	0	0	1	0	0	0	0	0	0	0	0	0	0	0	0	0	0	0
novel-miR-523	0	0	0	0	0	0	1	3	1	0	0	0	0	0	0	0	1	0	0	0	0	0	1	0	16	8	11	19	49	38	1	0	0	1	0	0	0	0	0	0	0	0	0	0	0	0	0	0	0
novel-miR-524	0	0	0	0	0	0	0	3	0	0	1	0	0	1	0	0	0	0	0	0	0	0	0	0	0	0	0	1	0	1	0	0	0	0	0	0	0	0	0	0	0	0	0	0	2	0	0	0	1
novel-miR-525	8	3	1	2	3	4	4	3	4	3	1	2	4	8	9	0	0	0	1	0	1	0	0	0	0	0	1	0	0	0	1	0	0	1	0	1	0	0	1	1	1	0	0	0	0	1	0	1	0
novel-miR-526	8	3	1	2	3	4	4	3	4	3	1	2	4	8	9	0	0	0	1	0	1	0	0	0	0	0	1	0	0	0	1	0	0	1	0	1	0	0	1	1	1	0	0	0	0	1	0	1	0
novel-miR-527	0	0	0	0	0	0	0	0	0	0	0	0	0	0	0	0	0	0	0	0	0	0	0	0	0	0	0	0	0	0	0	1	0	0	0	0	0	0	0	0	0	0	0	0	0	0	0	0	0
novel-miR-528	0	0	0	0	0	0	7	5	4	3	3	0	6	1	4	0	0	0	0	0	0	0	0	0	0	0	1	0	0	0	0	0	0	0	0	0	0	0	0	2	1	0	0	0	0	0	0	0	0
novel-miR-529	404	270	405	48	69	65	3	2	0	6	0	1	0	3	0	11	41	32	26	7	6	11	9	16	5	2	3	10	7	7	29	35	51	28	15	28	13	16	32	4	6	14	2	11	3	397	591	396	127
novel-miR-53	0	0	0	0	0	0	5	4	3	1	1	2	2	2	3	1	1	1	2	1	1	1	1	1	4	2	0	2	1	1	0	1	2	0	0	1	1	0	1	2	2	0	0	2	1	0	0	0	0
novel-miR-530	834	2856	4090	4416	2928	6207	3	1	2	2	5	3	8	10	3	6	5	8	3	1	0	1	0	0	2	4	1	7	1	4	4	3	12	7	5	12	1	3	5	6	2	4	1	9	2	1538	1784	1195	314
novel-miR-531	645	6149	4161	1848	1864	2624	0	0	0	0	0	0	1	0	0	0	0	0	1	0	0	0	0	1	0	0	0	0	0	0	0	1	0	0	0	0	0	0	0	0	0	0	0	0	0	32	37	13	12
novel-miR-532	645	6149	4161	1848	1864	2624	0	0	0	0	0	0	1	0	0	0	0	0	1	0	0	0	0	1	0	0	0	0	0	0	0	1	0	0	0	0	0	0	0	0	0	0	0	0	0	32	37	13	12
novel-miR-533	16	10	27	9	19	23	0	0	0	0	0	0	0	0	0	0	0	0	0	0	0	0	0	0	0	0	0	0	0	0	0	0	0	0	0	0	0	0	0	0	0	0	0	0	0	1	2	0	1
novel-miR-534	993	1941	3007	760	614	817	0	0	0	0	1	0	0	0	0	0	0	0	0	0	0	0	0	0	0	0	0	0	0	0	0	0	0	0	0	0	0	0	0	0	0	0	0	0	0	151	108	121	21
novel-miR-535	26	2	3	14	2	6	64	27	26	24	16	50	30	45	18	3	1	3	3	1	1	4	5	0	20	11	29	42	41	55	9	4	6	5	7	6	0	2	5	4	5	9	3	23	15	72	61	101	12
novel-miR-536	0	9	5	7	9	7	0	0	0	0	0	0	0	0	0	1	0	4	2	0	1	0	0	1	0	0	1	2	0	0	3	3	1	1	0	1	0	2	0	0	0	0	0	0	0	49	42	40	8
novel-miR-537	1	2	0	4	0	4	1	3	0	0	0	0	3	4	8	3	2	1	1	0	1	1	0	0	0	2	2	0	2	2	3	3	1	1	0	2	0	0	4	0	3	2	0	1	1	0	9	1	2
novel-miR-538	0	1	0	0	0	0	0	2	0	0	0	0	0	0	0	3	2	0	0	0	7	0	0	0	0	0	0	0	1	0	1	1	0	0	0	0	0	3	1	0	2	0	0	0	0	0	0	0	0
novel-miR-539	0	0	0	0	0	0	0	0	0	0	0	0	1	0	0	0	4	7	4	1	1	0	1	0	1	0	0	0	0	0	1	1	1	3	0	2	1	0	2	0	0	3	0	0	0	0	0	0	0
novel-miR-54	0	0	0	0	0	0	101	86	34	37	71	18	123	143	136	11	4	0	13	10	3	2	9	12	65	30	24	73	17	29	2	0	3	1	1	0	12	6	18	15	13	11	13	34	19	0	0	0	0
novel-miR-540	0	0	0	0	0	0	0	0	0	0	0	0	0	0	0	0	4	0	2	0	0	1	1	0	0	0	1	0	0	0	0	0	2	1	0	2	0	0	0	0	0	0	0	2	0	4	9	6	1
novel-miR-541	0	0	0	0	0	0	0	0	0	0	0	0	0	0	0	6	9	4	2	5	6	10	7	1	0	0	1	0	0	1	8	0	3	4	12	3	4	1	1	2	1	1	0	0	0	0	0	1	0
novel-miR-542	35	30	20	28	80	29	2	2	0	3	0	4	0	0	2	1247	1171	454	424	971	5132	1204	689	795	929	356	641	6811	22491	3811	1021	311	262	537	743	1510	2133	1721	1340	512	1688	652	4111	1163	7077	79	30	116	217
novel-miR-543	0	0	0	0	0	0	1	0	0	0	0	0	3	0	0	0	1	4	1	1	5	1	0	0	0	1	0	0	0	0	0	0	0	0	0	3	0	1	0	0	1	0	0	0	0	0	0	0	0
novel-miR-544	0	0	0	0	0	0	1	3	2	6	6	3	8	5	11	1	34	20	6	9	11	8	6	11	5	4	11	3	2	1	10	5	9	22	6	22	7	3	5	1	6	8	0	1	0	0	1	0	7
novel-miR-545	0	0	0	0	0	0	0	0	0	0	0	0	0	0	1	0	1	0	0	0	0	0	0	0	0	0	0	0	0	0	0	0	0	0	0	0	0	0	0	0	0	0	0	1	0	1	1	0	0
novel-miR-546	0	1	0	0	0	0	0	3	0	2	3	1	6	1	4	3	1	6	1	3	4	9	6	7	1	1	1	1	0	0	2	4	19	4	4	6	11	1	11	0	2	4	0	0	0	1	0	0	5
novel-miR-547-0	0	0	0	0	0	0	0	0	0	0	0	0	0	0	0	0	0	1	0	0	0	0	0	0	0	0	0	1	0	0	0	0	1	0	0	0	0	0	1	0	0	0	0	0	0	0	0	0	0
novel-miR-547-1	1	0	0	0	0	0	0	0	0	0	1	0	0	0	0	0	2	1	1	2	7	1	4	1	0	0	0	0	0	0	4	0	2	1	4	3	1	0	3	0	0	0	0	0	0	0	0	0	4
novel-miR-548	1	0	0	0	0	0	0	0	0	0	1	0	0	0	0	0	2	1	1	2	7	1	4	1	0	0	0	0	0	0	4	0	2	1	4	3	1	0	3	0	0	0	0	0	0	0	0	0	4
novel-miR-549	0	0	0	0	0	0	0	0	0	0	1	0	0	0	0	0	1	1	1	2	7	1	4	1	0	0	0	0	0	0	4	0	2	1	4	3	1	0	3	0	0	0	0	0	0	0	0	0	4
novel-miR-55	0	0	0	0	0	0	0	0	0	0	0	0	0	0	0	0	1	0	0	0	0	0	0	0	0	0	0	0	1	0	0	0	0	0	0	0	0	0	0	0	0	0	0	0	0	4	3	2	1
novel-miR-550	23	80	128	231	142	275	0	0	0	1	0	2	1	1	0	0	0	0	0	0	0	0	0	0	0	0	0	0	1	0	0	0	0	0	0	0	0	1	0	0	0	0	0	0	0	26	32	16	0
novel-miR-551	0	0	0	0	0	0	0	0	0	0	0	0	0	0	0	1	0	0	0	0	0	1	0	0	0	0	0	0	0	0	3	0	1	0	1	0	0	0	0	0	0	0	0	0	0	0	0	0	0
novel-miR-552	0	0	0	0	0	0	0	0	0	0	0	0	0	0	0	0	1	0	1	1	0	1	0	0	0	0	0	0	0	0	3	0	1	0	0	0	0	1	0	0	0	0	0	0	0	0	0	0	0
novel-miR-553	0	0	0	0	0	0	0	0	0	0	0	0	0	0	0	0	0	0	0	0	1	0	0	0	0	0	0	0	0	0	0	0	0	0	0	0	0	0	0	0	0	0	0	0	0	0	0	0	0
novel-miR-554	0	0	0	0	0	0	0	0	0	0	0	0	2	0	0	3	6	2	0	5	2	4	2	0	0	0	0	0	0	0	10	0	2	0	2	4	6	1	0	0	1	0	0	0	0	0	0	0	0
novel-miR-555	0	0	0	0	0	0	5	5	2	2	2	4	4	7	4	0	0	0	0	0	0	0	0	0	1	0	0	1	1	0	0	0	0	0	0	0	0	1	0	1	0	0	1	0	2	0	0	0	0
novel-miR-556	2	0	0	0	0	0	0	0	0	0	0	0	0	0	0	0	0	0	0	0	1	0	0	0	0	0	1	5	2	6	0	0	0	0	0	0	0	0	0	0	0	0	4	2	2	6	4	6	2
novel-miR-557	0	0	0	0	0	0	0	0	0	0	0	0	0	0	0	0	4	0	0	0	0	0	0	0	0	0	0	0	0	0	1	0	0	0	1	0	0	0	0	0	0	0	0	0	0	0	0	0	0
novel-miR-558	0	0	0	0	0	0	1	1	0	0	0	0	0	0	0	1	1	0	1	0	1	0	2	0	0	1	1	2	1	4	0	0	0	1	0	1	0	1	1	1	1	1	1	1	1	0	0	0	0
novel-miR-559	0	0	0	0	0	0	1	1	0	0	0	0	0	0	0	1	1	0	1	0	1	0	2	0	0	1	1	2	1	4	0	0	0	1	0	2	0	1	1	1	1	1	1	1	1	0	0	0	0
novel-miR-56	8	29	45	52	40	77	0	0	0	0	0	0	0	0	0	0	0	0	0	0	0	0	0	0	0	0	0	0	1	0	0	0	0	0	0	0	0	0	0	0	0	0	0	0	0	15	14	9	1
novel-miR-560	0	0	0	0	0	0	0	0	0	0	0	0	0	0	0	1	1	4	2	1	1	1	1	2	0	0	2	0	0	0	0	3	3	1	0	1	2	2	4	0	0	4	0	0	0	0	0	0	0
novel-miR-561	0	0	1	0	0	0	37	39	11	49	20	13	14	14	23	190	510	1251	393	261	227	202	442	327	29	41	93	51	49	40	203	797	968	633	299	1525	339	271	485	121	81	258	16	16	42	65	28	54	300
novel-miR-562	0	0	0	1	0	0	0	0	0	0	0	0	0	0	0	0	0	0	0	0	0	0	0	0	0	0	0	0	0	0	0	0	0	0	0	0	0	0	0	0	0	0	0	0	0	0	0	0	0
novel-miR-563	0	0	0	0	0	0	4	0	0	0	0	0	1	0	0	3	29	16	3	13	19	11	9	7	7	9	6	0	0	0	6	5	10	6	5	13	14	8	10	3	4	3	0	0	0	0	0	2	1
novel-miR-564	0	0	0	0	0	0	0	0	0	0	0	0	0	0	0	1	2	3	3	1	4	6	3	6	0	0	0	0	0	0	1	4	2	3	3	3	2	0	3	2	0	1	0	0	0	0	0	0	0
novel-miR-565	0	0	0	0	0	0	1	0	0	0	1	0	0	1	0	2	1	3	0	2	2	0	1	1	1	0	0	0	1	0	3	1	1	1	1	1	1	0	1	0	1	0	1	0	0	0	0	0	1
novel-miR-566	0	0	0	0	0	0	1	0	0	0	1	0	0	1	0	2	1	3	0	2	2	0	1	1	1	0	0	0	1	0	3	1	1	1	1	1	1	0	1	0	1	0	1	0	0	0	0	0	1
novel-miR-567	91	163	144	96	63	80	2702	1687	986	1798	863	1096	1861	1485	1337	182	823	492	574	1110	698	281	388	201	60	94	63	36	57	32	405	1092	623	568	139	804	473	769	281	252	565	337	4	17	21	29	44	22	57
novel-miR-568	29	8	9	7	8	4	692	912	235	323	213	174	672	465	497	422	1344	558	868	2075	1228	422	634	260	79	219	106	80	123	55	590	1133	972	804	217	1348	720	1046	427	438	1072	186	16	23	35	28	20	15	38
novel-miR-569	29	8	9	7	8	4	692	912	235	323	213	174	672	465	497	422	1344	558	868	2075	1228	422	634	260	79	219	106	80	123	55	590	1133	972	804	217	1348	720	1046	427	438	1072	186	16	23	35	28	20	15	38
novel-miR-57	4	2	6	30	27	50	6	3	4	0	0	0	5	9	5	1	2	7	3	1	2	0	0	2	2	0	2	2	4	0	4	5	2	4	4	4	1	0	4	0	0	0	0	1	0	149	153	178	129
novel-miR-570	0	0	0	0	0	0	0	6	0	0	0	0	2	1	0	0	1	2	0	0	0	0	0	1	0	0	0	0	0	0	0	1	0	0	0	0	0	0	0	0	0	0	0	0	0	0	0	1	0
novel-miR-571	0	0	0	0	0	0	0	0	0	0	0	0	0	0	0	0	0	0	0	0	0	0	0	0	0	0	0	0	0	0	0	0	0	0	0	0	0	0	0	0	0	0	0	0	0	0	0	0	0
novel-miR-572	0	0	0	0	0	0	2	5	0	6	10	3	24	8	10	58	109	115	62	86	29	59	69	54	11	34	32	3	2	3	112	34	100	50	74	89	43	52	46	18	21	35	0	1	0	5	1	4	52
novel-miR-573	0	0	0	0	0	0	3	4	3	6	2	2	27	9	13	75	270	180	71	152	88	89	175	104	27	66	59	6	1	2	206	32	204	77	113	170	92	91	155	19	37	21	0	0	0	1	0	4	24
novel-miR-574	0	0	0	0	0	0	0	0	0	0	0	0	0	0	0	0	0	0	0	0	0	0	2	0	0	0	0	0	0	0	0	0	0	0	0	2	0	1	0	1	0	0	0	0	0	0	0	0	0
novel-miR-575	0	0	2	1	0	0	3	2	0	3	1	3	3	5	11	3	1	1	1	1	0	5	0	1	2	3	1	0	0	0	0	3	2	2	1	5	0	3	2	2	0	3	0	0	0	0	0	0	0
novel-miR-576	0	0	0	0	0	0	3	2	2	6	4	2	4	6	17	2	8	30	11	4	6	10	5	11	4	2	5	0	0	1	5	5	13	6	5	13	6	2	11	4	6	6	0	0	0	0	0	1	2
novel-miR-577	0	0	0	0	0	0	0	0	0	0	0	0	0	0	0	0	0	0	0	0	0	0	0	1	0	0	0	2	1	0	0	0	0	0	0	2	1	1	0	0	0	0	0	0	1	0	0	0	0
novel-miR-578	0	0	0	0	0	0	4	0	0	3	3	1	3	4	0	0	3	4	1	1	4	2	5	1	0	1	1	0	0	0	2	0	6	3	1	3	3	1	3	1	2	2	0	0	0	0	0	0	0
novel-miR-579	0	0	0	0	0	0	0	0	0	0	0	0	0	0	0	0	0	2	0	0	0	0	1	0	0	0	0	1	0	0	1	0	0	0	1	0	0	0	1	0	0	0	0	0	0	2	3	6	3
novel-miR-58	4	2	1	62	93	82	0	1	1	0	0	0	2	1	1	1	1	3	1	0	0	0	0	0	1	0	1	1	2	0	2	8	7	5	1	3	1	1	2	0	0	1	0	0	0	336	404	255	56
novel-miR-580	1	0	0	0	0	0	0	0	0	0	0	0	2	0	0	2	6	7	0	1	0	0	1	1	2	0	0	0	0	0	2	2	2	4	0	9	1	2	3	0	0	2	0	0	0	0	0	0	1
novel-miR-581	1	0	0	0	0	0	0	0	0	1	1	0	2	2	1	0	0	0	0	0	0	0	0	0	0	0	0	0	0	0	0	0	0	0	0	0	0	0	0	0	0	0	0	0	0	0	0	0	0
novel-miR-582	1	0	0	0	0	0	0	0	0	2	3	0	2	3	1	0	0	0	0	0	0	0	0	0	0	0	0	0	0	0	0	0	0	0	0	0	0	0	0	0	0	0	0	0	0	0	0	0	0
novel-miR-583	0	0	0	0	0	0	0	0	0	0	0	0	2	0	0	0	2	23	4	6	1	0	5	6	7	1	5	0	0	0	2	5	5	9	3	1	0	4	8	1	0	8	0	0	0	0	0	0	0
novel-miR-584	0	0	0	0	0	0	0	0	3	1	1	0	3	0	2	0	6	7	1	4	4	5	4	3	1	3	1	1	0	0	6	0	2	5	1	3	1	1	2	3	1	2	0	0	0	0	1	0	1
novel-miR-585	0	0	0	0	0	0	7	7	2	1	4	3	2	2	2	0	0	0	0	0	0	0	0	0	1	0	0	0	0	0	0	0	0	0	0	0	0	0	0	1	0	0	0	0	0	0	0	0	1
novel-miR-586	0	0	0	0	0	0	1	0	0	0	0	0	0	0	0	0	1	2	1	0	2	1	0	1	0	3	0	0	0	0	2	0	0	2	0	1	0	0	2	0	0	0	2	0	0	0	0	0	0
novel-miR-587	0	0	0	0	0	0	0	0	0	0	0	0	0	0	0	0	0	0	0	0	0	0	0	0	0	0	0	1	2	1	0	0	0	0	0	0	0	0	0	0	0	0	0	2	0	12	11	4	0
novel-miR-588	0	0	0	0	0	0	0	0	0	0	0	0	0	0	0	1	31	48	27	8	16	4	28	1	0	1	0	0	0	0	7	5	19	23	18	15	23	41	15	0	1	1	0	0	0	1	0	0	0
novel-miR-589	0	0	0	0	0	0	0	0	0	0	0	0	0	0	0	1	39	2	5	15	13	1	22	3	0	0	0	0	1	1	9	0	6	5	10	4	23	37	4	0	0	0	0	0	0	1	1	0	0
novel-miR-59	21	7	13	102	142	111	0	0	0	0	0	0	0	0	0	0	1	0	0	0	0	0	0	2	0	0	0	0	1	0	0	0	1	0	1	1	1	0	1	0	0	0	0	0	0	61	82	75	20
novel-miR-590	0	0	0	0	9	1	0	0	1	0	0	0	0	0	0	0	0	0	0	1	0	0	0	1	0	0	0	0	0	0	0	0	0	1	0	0	0	0	0	0	0	0	0	0	0	0	0	0	0
novel-miR-591	0	0	0	0	9	1	0	0	1	0	0	0	0	0	0	0	0	0	0	1	0	0	0	1	0	0	0	0	0	0	0	0	0	1	0	0	0	0	0	0	0	0	0	0	0	0	0	0	0
novel-miR-592	0	0	0	0	0	0	0	0	0	0	0	0	0	0	0	6	10	14	11	6	5	4	6	3	0	0	2	3	0	0	12	4	7	7	3	4	0	0	5	0	1	2	0	0	0	0	0	0	5
novel-miR-593	0	0	0	1	0	0	0	0	0	0	0	0	2	2	0	0	0	0	0	0	0	0	0	0	1	0	0	0	1	0	0	1	0	0	0	0	1	0	0	0	0	0	0	0	0	2	6	4	0
novel-miR-594	0	0	0	0	0	0	0	0	0	0	0	0	0	0	0	2	1	1	1	0	2	2	1	0	1	0	1	0	0	0	3	1	2	3	1	2	1	0	0	0	1	0	0	0	0	0	0	0	0
novel-miR-595	0	0	0	0	0	0	0	0	0	0	0	0	0	0	0	2	1	1	1	0	2	2	1	0	1	0	1	0	0	0	3	1	2	3	1	2	1	0	0	0	1	0	0	0	0	0	0	0	0
novel-miR-596	0	0	0	0	0	0	0	0	0	0	0	0	0	0	0	1	0	0	0	0	0	0	0	0	0	0	0	2	0	0	0	0	0	0	0	0	0	0	0	0	0	0	0	0	0	3	0	4	0
novel-miR-597	0	0	0	0	0	0	0	0	0	0	0	0	0	0	0	1	0	0	0	0	0	0	0	0	0	0	0	0	0	0	0	0	0	0	0	0	0	0	0	0	0	0	0	0	0	0	0	0	0
novel-miR-598	0	0	0	0	0	0	0	1	0	0	0	0	0	2	0	1	18	10	4	5	3	15	7	15	29	43	16	1	0	0	2	7	25	7	10	7	11	9	13	5	8	13	0	0	0	0	0	0	2
novel-miR-599	0	0	0	0	0	0	1	0	0	0	0	1	1	0	0	0	2	0	0	0	0	0	0	0	1	1	1	0	0	0	0	0	0	0	0	1	0	0	0	0	0	0	0	0	0	0	0	0	0
novel-miR-6	0	0	0	1	1	0	9	6	5	0	2	2	2	1	2	2	2	1	2	1	1	0	1	0	1	1	1	0	0	0	1	3	3	1	1	1	2	2	1	0	1	2	0	0	0	2	3	2	1
novel-miR-60	0	0	1	2	15	0	0	0	0	0	0	0	0	0	0	0	0	0	0	0	0	0	0	0	0	0	0	0	0	0	0	0	0	0	0	0	0	0	0	0	0	0	0	0	0	0	0	0	0
novel-miR-600	0	0	0	0	0	0	1	1	1	0	1	1	6	3	1	0	2	1	0	1	0	0	2	0	0	0	2	0	0	0	3	0	2	2	0	1	2	0	0	0	0	1	0	0	0	0	0	0	0
novel-miR-601	0	0	0	0	0	0	0	3	0	1	1	0	0	2	0	0	1	1	0	0	0	0	1	0	0	0	0	0	0	0	0	0	1	0	1	0	0	0	0	0	0	1	0	0	0	0	0	0	1
novel-miR-602	1	0	0	0	0	0	0	0	0	0	0	0	0	0	0	0	0	0	0	0	0	0	0	0	0	0	0	0	0	0	0	1	0	0	0	0	0	0	0	0	0	0	0	0	0	0	0	0	0
novel-miR-603	3	0	2	1	3	3	0	0	0	0	0	0	1	0	0	0	1	0	0	0	0	0	1	0	0	0	1	0	1	2	0	0	0	0	0	0	0	0	0	0	0	0	2	0	1	1	1	0	0
novel-miR-604	3	27	0	1	38	7	0	0	0	0	0	0	0	0	0	0	0	0	0	0	0	0	0	0	0	0	0	0	0	0	0	0	0	0	0	0	0	0	0	0	0	0	0	0	0	0	0	0	0
novel-miR-605	1	0	0	1	0	0	2	2	0	1	3	0	1	0	0	1	0	0	0	0	0	0	0	1	3	1	2	12	0	10	0	0	0	0	0	0	1	0	1	1	3	1	1	8	3	0	0	0	0
novel-miR-606	0	0	0	0	0	0	4	3	0	3	4	1	0	0	0	0	0	0	1	1	0	0	0	0	1	1	3	14	3	13	0	0	0	0	0	0	1	1	0	3	4	0	2	11	2	0	0	0	0
novel-miR-607	1	0	0	1	0	0	2	2	0	1	3	0	1	0	0	1	0	0	0	0	0	0	0	1	3	1	2	12	0	10	0	0	0	0	0	0	1	0	1	1	3	1	1	8	3	0	0	0	0
novel-miR-608	0	0	0	0	0	0	4	3	0	3	4	1	0	0	0	0	0	0	1	1	0	0	0	0	1	1	3	14	3	13	0	0	0	0	0	0	1	1	0	3	4	0	2	11	2	0	0	0	0
novel-miR-609	0	0	1	0	0	0	27	30	11	31	32	31	28	26	24	13	24	38	30	13	8	11	22	11	18	10	15	12	10	10	38	19	26	19	7	28	10	10	23	6	10	25	2	33	5	4	12	9	10
novel-miR-61	0	0	0	0	0	0	19	0	4	0	2	0	0	0	0	0	0	0	0	0	0	0	2	0	0	0	0	1	0	0	0	0	0	0	0	0	0	0	0	0	0	0	0	0	0	0	0	0	0
novel-miR-610	0	0	0	0	0	0	0	1	1	0	0	0	5	4	3	0	0	2	2	2	0	0	2	2	0	0	0	0	0	0	0	2	0	0	0	2	0	0	1	0	0	0	0	0	0	0	0	0	0
novel-miR-611	0	0	0	0	0	0	4	0	0	1	0	1	2	0	5	0	0	0	1	0	1	0	0	0	0	1	0	0	0	0	0	1	0	0	0	0	0	0	0	0	0	0	0	0	0	0	0	0	0
novel-miR-612	0	0	0	0	0	0	0	0	0	0	0	0	0	0	0	0	2	0	0	3	0	0	4	0	0	1	0	0	0	0	0	0	1	0	0	1	2	0	0	0	1	0	0	0	0	0	0	0	0
novel-miR-613	0	0	0	0	0	0	1	3	1	1	0	0	3	4	3	0	1	1	0	0	1	0	1	0	1	0	1	0	0	0	0	1	1	0	0	3	0	1	1	1	0	1	0	0	0	1	0	0	0
novel-miR-614	0	0	0	0	0	0	0	0	0	0	0	0	0	0	0	0	9	3	0	4	2	0	1	3	0	1	2	0	0	0	1	1	6	2	3	4	4	3	4	0	4	1	0	0	0	0	0	0	0
novel-miR-615	0	0	0	0	0	0	0	0	0	0	0	0	0	0	0	0	1	0	0	0	3	1	0	1	0	0	0	0	0	0	8	0	0	0	4	0	0	0	0	0	2	0	0	0	0	0	0	0	0
novel-miR-617	5	1	1	1	3	0	5	3	2	3	1	5	5	7	5	2	0	0	1	0	0	0	1	0	0	1	0	0	1	1	1	1	1	0	1	0	0	1	0	1	1	0	0	0	1	0	0	0	0
novel-miR-618	5	1	1	1	3	0	4	3	2	3	1	4	5	7	5	2	0	0	1	0	0	0	1	0	0	1	0	0	2	1	1	1	1	0	1	0	0	1	0	1	1	0	0	0	1	0	0	0	0
novel-miR-619	8	10	4	3	2	2	3	1	3	0	1	1	5	2	4	0	1	0	0	0	0	0	0	1	0	0	0	1	1	0	2	0	2	0	0	0	0	0	0	0	0	0	0	3	0	1	0	0	0
novel-miR-62	0	0	0	0	0	0	5	4	3	1	1	2	2	2	3	1	1	1	2	1	1	1	1	1	4	2	0	2	1	1	0	1	2	0	0	1	1	0	1	2	2	0	0	2	1	0	0	0	0
novel-miR-620	0	0	0	0	0	0	1	1	1	1	1	1	1	3	0	1	1	0	1	0	0	1	1	0	0	0	1	0	0	0	0	0	0	1	1	3	0	0	0	0	1	1	0	0	0	1	0	0	0
novel-miR-621	0	0	0	0	0	0	1	1	1	1	1	1	1	3	0	1	1	0	1	0	0	1	1	0	0	0	1	0	0	0	0	0	0	1	1	3	0	0	0	0	1	1	0	0	0	1	0	0	0
novel-miR-622	3	0	0	0	0	0	2	0	0	6	12	0	2	0	3	0	2	2	0	0	2	1	0	1	0	0	0	0	0	0	0	1	0	2	1	0	1	1	1	1	0	3	0	0	0	0	0	0	2
novel-miR-623	0	0	0	0	0	0	0	1	0	0	0	0	0	6	0	0	0	0	0	0	0	0	0	0	0	0	0	0	0	0	0	0	0	0	0	1	0	0	0	0	0	0	0	0	0	0	0	0	0
novel-miR-624	3	0	0	1	0	0	2	0	0	0	0	0	0	1	1	0	0	0	0	0	0	0	0	0	0	0	0	1	2	2	0	0	0	0	0	0	0	0	0	0	0	0	1	2	2	1	0	1	0
novel-miR-625	3	0	0	1	0	0	2	0	0	0	0	0	0	1	1	0	0	0	0	0	0	0	0	0	0	0	0	1	2	2	0	0	0	0	0	0	0	0	0	0	0	0	1	2	2	1	0	1	0
novel-miR-626	0	0	0	0	0	1	8	7	3	3	18	3	13	15	7	13	15	9	6	37	19	16	6	5	2	5	0	4	1	0	18	38	24	17	18	30	15	18	3	6	2	15	1	2	1	0	0	1	7
novel-miR-627	0	0	0	0	0	0	1	3	0	0	2	0	1	1	6	17	47	10	12	86	37	23	14	16	3	8	1	3	3	4	35	64	44	49	36	84	41	35	10	13	7	0	0	2	3	0	1	0	1
novel-miR-628	0	0	0	0	0	0	7	5	2	11	10	15	13	9	8	0	0	0	2	0	0	0	0	0	0	0	0	0	1	0	0	1	0	0	0	0	0	0	0	1	0	0	0	0	0	3	3	1	0
novel-miR-629-0	0	0	1	2	0	0	27	17	12	32	18	29	20	38	16	2	1	0	0	0	2	0	0	0	2	2	3	6	3	1	1	0	0	0	0	0	1	0	1	0	1	0	0	1	0	7	7	8	2
novel-miR-63	8	105	97	296	97	332	1	3	0	1	2	0	1	2	2	3	5	11	16	4	0	1	3	2	4	2	1	3	4	1	1	27	9	15	4	9	1	5	5	5	2	5	1	3	0	1400	1234	782	78
novel-miR-630	488	276	275	164	408	139	100	178	39	64	84	71	107	72	61	57	60	30	26	51	80	34	49	25	42	66	89	138	440	196	25	17	29	25	43	70	34	56	61	42	120	12	813	120	1005	17	4	24	127
novel-miR-631	1475	3132	5464	25207	15448	30876	0	0	0	0	0	0	4	2	2	2	3	6	2	1	2	0	1	1	1	0	0	0	0	1	1	16	2	12	1	1	1	3	7	0	0	5	0	1	2	60	47	18	170
novel-miR-632	18	31	40	17	32	25	0	0	0	0	0	0	0	0	0	8	36	34	17	1	20	4	4	9	2	0	0	4	1	1	27	12	37	15	4	45	4	4	17	0	0	3	0	0	0	192	150	201	39
novel-miR-633	0	0	0	0	0	0	0	0	0	0	0	0	0	0	0	1	8	1	3	0	2	0	0	0	0	0	0	0	0	0	8	3	1	0	6	5	0	0	2	0	0	0	0	0	0	18	36	14	11
novel-miR-634	820	31	108	37	3474	106	0	0	0	0	0	0	0	0	0	0	0	0	0	0	0	0	0	0	0	0	0	0	0	0	0	0	0	0	0	0	0	0	0	0	0	0	0	0	0	1	0	3	1
novel-miR-635	3	14	11	5	3	1	0	0	0	2	1	0	0	0	1	0	0	0	0	0	0	0	0	0	0	0	0	1	0	0	0	0	0	0	0	0	0	0	0	0	0	0	0	0	0	192	285	79	19
novel-miR-636	17	11	6	0	3	1	0	0	0	0	0	0	0	0	0	0	0	0	0	0	0	0	0	0	0	0	0	0	0	0	0	0	0	0	0	0	0	0	0	0	0	0	0	0	0	0	0	0	0
novel-miR-637	95	70	73	56	137	61	0	0	0	0	0	0	1	0	0	3	21	9	6	3	10	5	4	2	0	1	0	4	4	3	13	11	12	8	7	17	3	2	2	1	0	1	1	0	4	523	325	610	105
novel-miR-638	0	0	0	0	0	0	3	2	1	2	1	3	0	1	0	0	0	0	0	0	0	0	0	0	0	0	0	0	1	0	0	0	0	0	0	0	0	1	1	1	1	0	0	0	0	12	14	9	3
novel-miR-639	23	65	67	39	36	38	0	0	0	0	0	0	0	0	0	0	1	2	0	0	0	0	0	0	0	0	0	0	0	0	0	0	1	2	0	1	0	0	1	0	0	0	0	1	0	49	52	38	14
novel-miR-64	2913	1907	2597	121	159	184	1	0	0	0	0	0	0	0	0	0	0	0	0	0	0	0	0	0	0	0	0	0	0	0	0	0	0	0	0	0	0	0	0	0	0	0	0	0	0	3	2	2	0
novel-miR-640	0	0	0	0	0	0	0	0	0	0	0	0	0	0	0	0	0	0	0	0	0	0	1	0	0	0	0	0	0	0	1	2	0	0	0	0	0	0	0	0	0	0	0	0	0	42	33	27	4
novel-miR-641	23	65	67	39	36	38	0	0	0	0	0	0	0	0	0	0	1	2	0	0	0	0	0	0	0	0	0	0	0	0	0	0	1	2	0	1	0	0	1	0	0	0	0	1	0	49	52	38	14
novel-miR-642	2	5	4	1	3	7	0	0	0	0	0	0	0	0	0	0	0	0	0	0	0	0	0	0	0	0	0	0	0	0	0	0	0	0	0	0	0	0	0	0	0	0	0	0	0	0	0	0	0
novel-miR-643	0	1	0	0	3	0	0	0	0	0	1	0	0	0	0	3	3	1	1	1	0	0	0	1	0	0	2	3	5	0	2	2	0	0	2	0	1	0	1	0	1	0	1	0	1	5	3	6	2
novel-miR-644	5	1	1	2	2	2	1	2	2	1	1	1	1	2	2	1	4	2	5	2	2	2	4	2	2	2	1	2	2	0	3	0	3	1	2	2	1	1	4	0	2	1	1	3	1	5	11	8	2
novel-miR-645	5	1	1	2	2	2	1	2	2	1	1	1	1	2	2	1	4	2	5	2	2	2	4	2	2	2	1	2	2	0	3	0	3	1	2	2	1	1	4	0	2	1	1	3	1	5	11	8	2
novel-miR-646-0	5	1	1	2	2	2	1	2	2	1	1	1	1	2	2	1	4	2	5	2	2	2	4	2	2	2	1	2	2	0	3	0	3	1	2	2	1	1	4	0	2	1	1	3	1	5	11	8	2
novel-miR-647	5	1	1	2	2	2	1	1	2	1	1	1	1	2	2	1	4	2	5	2	2	2	4	2	2	2	1	2	1	0	3	0	3	1	2	2	1	1	4	0	1	1	1	3	1	5	11	8	2
novel-miR-648	22	58	85	108	81	160	0	1	0	0	1	0	0	0	0	0	1	1	0	0	0	0	0	0	0	0	0	0	0	0	0	0	0	0	0	0	0	0	0	0	0	0	0	0	0	15	14	14	2
novel-miR-649	27	122	125	176	75	179	0	0	0	0	0	0	1	0	0	0	0	0	0	0	0	0	0	0	0	0	0	0	0	0	0	0	0	0	0	0	0	0	0	0	0	0	0	0	0	0	0	0	1
novel-miR-65	0	0	0	0	0	0	0	0	0	0	0	0	0	0	4	0	0	0	0	0	0	0	1	0	0	0	0	0	0	0	0	0	0	0	0	0	0	0	0	0	0	0	0	0	0	0	0	0	0
novel-miR-650	30	13	14	9	1	12	0	3	0	0	0	0	1	0	0	0	1	3	0	0	0	0	0	0	1	0	0	1	0	2	0	1	2	4	0	1	0	0	1	0	0	0	0	0	0	120	138	106	14
novel-miR-651	8	5	6	6	5	7	0	0	0	0	0	0	0	0	0	0	0	0	0	0	0	0	0	0	0	0	0	0	0	0	0	0	0	0	0	0	0	0	0	0	0	0	0	0	0	1	3	2	0
novel-miR-652	0	4	3	2	3	4	0	1	0	0	1	0	0	0	1	1	1	2	1	0	1	0	1	1	1	0	0	1	1	1	3	2	1	1	1	5	1	2	0	1	0	2	0	1	1	94	127	121	32
novel-miR-653	63	202	274	331	202	286	0	1	0	0	2	0	0	0	0	1	4	3	4	0	0	0	0	3	6	1	0	0	2	1	0	0	5	2	3	2	1	3	4	5	1	1	0	3	1	89	145	69	24
novel-miR-654	0	4	5	4	3	5	0	0	0	0	0	0	0	0	0	0	0	0	0	0	0	0	0	0	0	0	0	0	0	0	0	0	0	0	0	0	0	0	0	0	0	0	0	0	0	0	0	0	0
novel-miR-655	185	459	659	622	327	806	1	0	0	0	1	0	0	0	0	0	0	0	0	0	0	0	0	0	0	0	1	0	0	0	1	1	0	0	1	0	0	0	0	0	0	0	0	2	0	19	17	13	8
novel-miR-656	185	459	659	622	327	806	1	0	0	0	1	0	0	0	0	0	0	0	0	0	0	0	0	0	0	0	1	0	0	0	1	1	0	0	1	0	0	0	0	0	0	0	0	2	0	19	17	13	8
novel-miR-657	185	459	659	622	327	806	1	0	0	0	1	0	0	0	0	0	0	0	0	0	0	0	0	0	0	0	1	0	0	0	1	1	0	0	1	0	0	0	0	0	0	0	0	2	0	19	17	13	8
novel-miR-658	0	4	3	2	3	4	0	1	0	0	1	0	0	0	1	1	1	2	1	0	1	0	1	1	1	0	0	1	1	1	3	2	1	1	1	5	1	2	0	1	0	2	0	1	1	94	127	121	32
novel-miR-659	2913	1907	2597	121	159	184	1	0	0	0	0	0	0	0	0	0	0	0	0	0	0	0	0	0	0	0	0	0	0	0	0	0	0	0	0	0	0	0	0	0	0	0	0	0	0	3	2	2	0
novel-miR-66	0	0	0	0	0	0	6	4	0	0	2	2	2	2	1	0	7	4	1	2	2	6	2	3	1	3	6	0	0	0	4	2	10	3	0	14	6	3	4	0	3	7	0	0	0	1	0	0	1
novel-miR-660	1	12	11	2	3	9	0	0	0	0	0	0	0	0	0	0	0	0	0	0	0	0	0	0	0	0	0	0	0	0	0	0	0	0	0	0	0	0	0	0	0	0	0	0	0	0	0	0	0
novel-miR-661	0	4	2	5	9	1	0	0	0	0	0	0	0	0	0	0	0	0	0	0	0	0	0	0	0	0	0	0	0	0	0	0	0	0	0	0	0	0	0	0	0	0	0	0	0	0	2	0	2
novel-miR-662	17	114	116	92	105	102	1	0	0	0	0	0	0	0	0	4	2	3	5	2	0	0	1	2	6	1	0	0	1	6	0	5	6	0	1	5	0	2	8	4	0	6	2	7	4	1088	1331	1062	215
novel-miR-663	0	0	0	0	0	0	0	0	0	0	0	0	0	0	0	0	0	0	0	0	0	0	0	0	0	0	0	0	0	0	0	0	0	0	0	0	0	0	0	0	0	0	0	0	0	0	0	0	0
novel-miR-664	33	73	86	120	73	99	1	0	0	0	0	0	0	0	0	1	1	1	0	1	0	0	0	0	0	0	0	0	0	0	0	1	1	1	1	1	0	0	0	0	0	0	0	0	0	18	21	13	2
novel-miR-665	33	73	86	120	73	99	1	0	0	0	0	0	0	0	0	1	1	1	0	1	0	0	0	0	0	0	0	0	0	0	0	1	1	1	1	1	0	0	0	0	0	0	0	0	0	18	21	13	2
novel-miR-666	0	83	27	34	66	60	0	0	0	0	0	0	0	0	0	0	0	0	0	0	0	0	0	0	0	0	0	0	0	0	0	0	0	0	0	0	0	0	0	0	0	0	0	0	0	9	5	1	0
novel-miR-667	0	0	0	1	0	0	20	8	3	0	13	0	4	10	9	2	1	0	0	0	1	0	1	0	2	4	1	2	1	1	0	0	1	0	0	0	0	0	2	0	3	0	1	0	2	0	0	0	0
novel-miR-668	1	23	6	2	28	8	0	0	0	0	0	0	0	0	0	2	1	0	0	0	0	0	0	0	0	0	0	0	0	0	2	2	1	1	0	2	0	0	0	0	0	0	0	0	0	112	119	68	24
novel-miR-669	224	305	485	352	379	451	1	0	0	0	1	0	0	1	0	0	1	1	0	0	0	0	0	0	0	0	0	0	0	0	0	0	1	1	0	0	0	0	0	0	0	0	0	0	0	151	132	103	37
novel-miR-67	1	1	2	2	0	1	0	0	0	0	0	0	0	0	0	0	0	2	0	0	0	0	0	0	0	0	0	0	0	0	0	0	0	1	0	0	0	0	0	0	0	0	0	0	0	16	10	1	5
novel-miR-670	1	23	6	2	28	8	0	0	0	0	0	0	0	0	0	2	1	0	0	0	0	0	0	0	0	0	0	0	0	0	2	2	1	1	0	2	0	0	0	0	0	0	0	0	0	112	119	68	24
novel-miR-671	224	305	485	352	379	451	1	0	0	0	1	0	0	1	0	0	1	1	0	0	0	0	0	0	0	0	0	0	0	0	0	0	1	1	0	0	0	0	0	0	0	0	0	0	0	151	132	103	37
novel-miR-672	1	21	5	1	28	7	0	0	0	0	0	0	0	0	0	2	1	0	0	0	0	0	0	0	0	0	0	0	0	1	2	2	1	1	1	2	0	0	0	0	0	0	0	0	0	114	117	72	25
novel-miR-673	224	305	485	352	379	451	1	0	0	0	1	0	0	1	0	0	1	1	0	0	0	0	0	0	0	0	0	0	0	0	0	0	1	1	0	0	0	0	0	0	0	0	0	0	0	151	132	103	37
novel-miR-674	1	23	6	2	28	8	0	0	0	0	0	0	0	0	0	2	1	0	0	0	0	0	0	0	0	0	0	0	0	0	2	2	1	1	0	2	0	0	0	0	0	0	0	0	0	112	119	68	24
novel-miR-675	224	305	485	352	379	451	1	0	0	0	1	0	0	1	0	0	1	1	0	0	0	0	0	0	0	0	0	0	0	0	0	0	1	1	0	0	0	0	0	0	0	0	0	0	0	151	132	103	37
novel-miR-676	1	21	5	1	28	7	0	0	0	0	0	0	0	0	0	2	1	0	0	0	0	0	0	0	0	0	0	0	0	1	2	2	1	1	1	2	0	0	0	0	0	0	0	0	0	114	117	72	25
novel-miR-677	224	305	485	352	379	451	1	0	0	0	1	0	0	1	0	0	1	1	0	0	0	0	0	0	0	0	0	0	0	0	0	0	1	1	0	0	0	0	0	0	0	0	0	0	0	151	132	103	37
novel-miR-678	2	1	0	0	0	0	0	0	0	0	0	0	0	0	0	0	0	0	0	0	0	0	0	0	0	0	0	0	0	0	0	0	0	0	0	0	0	0	0	0	0	0	0	0	0	6	3	0	0
novel-miR-679	0	6	5	1	2	3	0	0	0	0	0	0	0	0	0	0	0	0	0	0	0	0	0	0	0	0	0	0	0	0	0	0	0	0	0	0	0	0	0	0	0	0	0	0	0	1	1	0	0
novel-miR-68	0	0	0	0	0	0	0	1	0	0	0	1	0	0	4	2	0	0	2	1	0	2	1	0	0	0	0	2	1	0	1	0	0	0	0	2	0	0	0	0	2	0	1	0	1	0	0	0	0
novel-miR-680	0	6	5	1	2	3	0	0	0	0	0	0	0	0	0	0	0	0	0	0	0	0	0	0	0	0	0	0	0	0	0	0	0	0	0	0	0	0	0	0	0	0	0	0	0	1	1	0	0
novel-miR-681	0	6	5	1	2	3	0	0	0	0	0	0	0	0	0	0	0	0	0	0	0	0	0	0	0	0	0	0	0	0	0	0	0	0	0	0	0	0	0	0	0	0	0	0	0	1	1	0	0
novel-miR-682	0	6	5	1	2	3	0	0	0	0	0	0	0	0	0	0	0	0	0	0	0	0	0	0	0	0	0	0	0	0	0	0	0	0	0	0	0	0	0	0	0	0	0	0	0	1	1	0	0
novel-miR-683	0	6	5	1	2	3	0	0	0	0	0	0	0	0	0	0	0	0	0	0	0	0	0	0	0	0	0	0	0	0	0	0	0	0	0	0	0	0	0	0	0	0	0	0	0	1	1	0	0
novel-miR-684	0	6	5	1	2	3	0	0	0	0	0	0	0	0	0	0	0	0	0	0	0	0	0	0	0	0	0	0	0	0	0	0	0	0	0	0	0	0	0	0	0	0	0	0	0	1	1	0	0
novel-miR-685	0	1	8	1	0	1	0	0	0	2	4	0	0	0	1	0	0	6	1	1	0	0	1	0	0	0	1	0	0	0	1	4	1	2	1	1	0	1	3	0	0	0	1	0	0	134	190	86	16
novel-miR-686	0	3	1	1	3	0	0	0	0	0	0	0	0	0	0	0	0	0	0	0	0	0	0	0	0	0	0	0	0	0	0	0	0	0	0	0	0	0	0	0	0	0	0	0	0	15	21	7	4
novel-miR-687	0	1	0	2	0	2	0	3	0	0	0	0	0	0	0	0	0	0	0	0	0	0	0	0	0	0	1	0	0	0	0	0	0	0	0	1	0	0	1	0	0	0	0	0	0	28	26	34	1
novel-miR-688	232	256	393	520	428	691	9	4	1	5	0	7	5	6	5	0	2	1	0	0	1	0	0	0	0	0	0	1	1	2	1	0	0	0	0	0	1	0	2	0	0	0	0	1	1	147	169	192	33
novel-miR-689	0	6	5	1	2	3	0	0	0	0	0	0	0	0	0	0	0	0	0	0	0	0	0	0	0	0	0	0	0	0	0	0	0	0	0	0	0	0	0	0	0	0	0	0	0	1	1	0	0
novel-miR-69	0	1	0	0	0	1	0	0	0	1	0	1	0	0	0	1	1	0	0	0	0	0	0	0	0	0	0	0	0	0	1	2	1	0	0	2	0	1	0	0	0	0	0	2	1	2	5	3	2
novel-miR-690	0	6	5	1	2	3	0	0	0	0	0	0	0	0	0	0	0	0	0	0	0	0	0	0	0	0	0	0	0	0	0	0	0	0	0	0	0	0	0	0	0	0	0	0	0	1	1	0	0
novel-miR-691	0	0	0	0	0	0	5	4	3	1	1	2	2	2	3	1	1	1	2	1	1	1	1	1	4	2	0	2	1	1	0	1	2	0	0	1	1	0	1	2	2	0	0	2	1	0	0	0	0
novel-miR-692	0	0	0	0	0	0	5	4	3	1	1	2	2	2	3	1	1	1	2	1	1	1	1	1	4	2	0	2	1	1	0	1	2	0	0	1	1	0	1	2	2	0	0	2	1	0	0	0	0
novel-miR-693	1	1	2	1	4	2	0	0	0	0	0	0	0	0	0	0	0	0	0	0	0	0	0	0	0	0	0	0	0	0	0	0	0	0	0	0	0	0	0	0	0	0	0	0	0	0	0	0	0
novel-miR-694	1	1	2	1	4	2	0	0	0	0	0	0	0	0	0	0	0	0	0	0	0	0	0	0	0	0	0	0	0	0	0	0	0	0	0	0	0	0	0	0	0	0	0	0	0	0	0	0	0
novel-miR-695	1	1	2	1	4	2	0	0	0	0	0	0	0	0	0	0	0	0	0	0	0	0	0	0	0	0	0	0	0	0	0	0	0	0	0	0	0	0	0	0	0	0	0	0	0	0	0	0	0
novel-miR-696	1	1	2	1	4	2	0	0	0	0	0	0	0	0	0	0	0	0	0	0	0	0	0	0	0	0	0	0	0	0	0	0	0	0	0	0	0	0	0	0	0	0	0	0	0	0	0	0	0
novel-miR-697	2	1	0	2	2	1	4	6	3	4	3	5	4	7	7	0	1	0	0	0	0	1	0	0	0	0	0	0	0	1	0	0	0	1	0	0	0	0	0	0	0	1	1	1	0	1	1	1	1
novel-miR-698	2	1	0	2	2	1	4	6	3	4	3	5	4	7	7	0	1	0	0	0	0	1	0	0	0	0	0	0	0	1	0	0	0	1	0	0	0	0	0	0	0	1	1	1	0	1	1	1	1
novel-miR-699	1	1	0	1	0	0	4	0	0	0	0	0	0	0	0	0	0	0	1	0	0	0	1	0	0	0	0	0	0	0	0	0	0	0	0	0	0	0	0	1	0	0	0	0	0	0	0	0	0
novel-miR-7	117	409	437	424	326	737	0	0	0	0	1	1	1	0	0	0	0	1	0	0	0	0	0	0	0	0	0	1	1	0	0	2	1	1	0	0	0	0	1	0	0	0	0	3	0	158	211	127	48
novel-miR-70	0	0	0	0	0	0	2	0	0	0	0	0	1	0	0	1	0	3	1	0	1	2	0	2	0	0	2	0	0	0	1	3	1	0	0	1	0	0	2	0	0	0	0	0	0	0	0	0	0
novel-miR-700	0	9	0	1	4	1	0	0	0	0	0	0	0	0	0	0	0	0	0	0	0	0	0	0	0	0	0	0	0	0	0	0	0	0	0	0	0	0	0	0	0	0	0	0	0	0	0	0	0
novel-miR-701	696	891	880	1648	1011	1397	21795	29508	8843	18215	30840	20517	20469	25340	34890	5130	22708	92937	57935	37393	44591	10341	32440	28175	2823	2803	4928	10808	16732	12736	10068	49851	29653	31291	25273	63890	41403	50156	54249	12070	7382	47679	5980	12537	10721	1599	1469	899	5653
novel-miR-702	696	891	880	1648	1011	1397	21795	29508	8843	18215	30840	20517	20469	25340	34890	5130	22708	92937	57935	37393	44591	10341	32440	28175	2823	2803	4928	10808	16732	12736	10068	49851	29653	31291	25273	63890	41403	50156	54249	12070	7382	47679	5980	12537	10721	1599	1469	899	5653
novel-miR-703	696	891	880	1648	1011	1397	21795	29508	8843	18215	30840	20517	20469	25340	34890	5130	22708	92937	57935	37393	44591	10341	32440	28175	2823	2803	4928	10808	16732	12736	10068	49851	29653	31291	25273	63890	41403	50156	54249	12070	7382	47679	5980	12537	10721	1599	1469	899	5653
novel-miR-705	0	0	0	0	0	0	0	0	0	1	0	0	0	1	2	0	0	1	1	0	0	0	0	1	0	0	1	0	0	0	0	1	1	0	1	1	0	0	0	1	0	0	0	0	0	0	0	0	0
novel-miR-706	0	0	0	0	0	0	1	2	0	0	0	0	1	5	1	0	1	0	1	0	0	0	0	0	1	2	0	8	2	0	0	1	0	0	0	0	0	0	1	2	1	0	0	2	0	0	0	0	0
novel-miR-707	0	0	0	0	0	0	1	1	1	0	0	0	0	1	2	0	0	0	0	0	0	0	0	0	0	0	0	0	0	0	0	0	0	0	0	0	0	0	0	0	0	0	0	0	0	0	0	0	0
novel-miR-708	1	0	0	0	0	0	0	0	0	0	0	0	0	0	0	0	0	0	0	0	0	3	0	0	0	0	0	0	0	0	0	0	0	0	0	1	0	0	0	0	2	0	0	0	0	0	0	0	0
novel-miR-709	0	0	0	0	0	0	0	0	0	0	0	0	0	0	0	0	1	0	0	0	0	0	1	0	0	0	1	0	0	0	0	0	0	0	0	1	0	0	0	0	0	0	0	0	0	0	0	0	0
novel-miR-71	0	0	0	0	0	0	4	8	3	3	4	6	2	4	7	1	0	0	0	0	0	0	0	0	0	1	3	0	0	1	0	1	0	0	0	1	0	0	0	0	1	0	0	0	0	1	1	1	0
novel-miR-710	0	0	0	0	0	0	1	1	1	0	0	0	1	2	0	0	2	8	1	5	4	0	5	5	1	4	1	0	0	0	0	1	4	1	0	8	0	1	9	1	0	1	0	0	0	0	0	0	0
novel-miR-711	0	0	0	0	0	0	0	3	0	0	0	0	1	4	2	0	2	0	2	3	1	1	3	0	0	1	0	0	0	0	1	1	1	0	1	1	1	0	0	1	0	1	0	0	0	0	0	0	0
novel-miR-712	0	0	0	0	0	0	0	1	0	0	0	0	0	0	0	6	35	34	11	14	15	14	21	9	6	3	18	2	0	0	14	15	40	10	11	42	3	9	13	14	6	28	0	0	0	0	0	0	7
novel-miR-713	0	0	0	0	0	0	0	0	0	0	0	0	0	0	0	0	1	0	1	3	3	1	2	0	0	3	0	0	0	0	0	2	5	1	1	5	2	1	3	1	0	0	0	0	0	0	0	0	1
novel-miR-715	1	0	0	0	0	0	2	0	0	4	0	2	4	11	5	0	0	0	0	0	0	0	0	0	0	1	0	0	1	0	0	0	0	0	0	0	0	1	0	0	0	0	0	0	0	0	1	0	0
novel-miR-716	35	28	12	59	75	80	6	3	8	7	4	7	6	13	14	7	2	5	4	0	1	5	0	5	15	10	11	15	15	9	6	3	2	10	3	6	5	3	6	8	11	3	4	19	7	78	96	111	5
novel-miR-717	0	0	0	0	0	0	0	0	0	0	0	0	0	0	2	0	2	2	0	2	1	2	1	0	1	0	2	0	0	0	0	0	2	2	0	2	2	0	3	0	0	0	0	0	0	0	0	0	1
novel-miR-719	1	1	1	1	1	4	11	4	6	4	5	7	4	7	4	1	1	1	1	0	1	0	0	0	0	0	1	0	1	3	0	1	1	0	1	1	1	0	0	1	1	1	1	0	0	2	3	1	1
novel-miR-72	2	0	0	1	0	0	0	0	0	0	0	0	0	0	1	0	0	2	1	1	1	0	0	1	0	0	0	0	0	0	2	0	1	1	2	3	1	2	0	1	0	0	0	0	0	0	0	0	0
novel-miR-720	1	1	1	1	1	4	11	4	6	4	5	7	4	7	4	1	1	1	1	0	1	0	0	0	0	0	1	0	1	3	0	1	1	0	1	1	1	0	0	1	1	1	1	0	0	2	3	1	1
novel-miR-721-0	8	2	7	40	27	53	3	1	0	3	0	0	0	2	4	0	0	0	1	0	0	0	0	0	1	0	0	0	2	0	1	1	0	1	0	0	0	0	0	0	0	0	0	0	1	2	1	0	1
novel-miR-722	0	0	0	0	4	1	0	1	0	0	0	0	0	0	0	1	1	0	0	0	0	1	1	0	0	1	3	1	2	2	0	0	2	1	0	0	0	0	1	0	0	1	0	1	1	1	1	1	1
novel-miR-723	0	0	0	0	0	0	0	0	0	0	0	0	0	0	0	0	0	0	0	0	0	1	0	0	0	0	0	0	2	0	0	0	0	0	0	0	0	0	0	0	0	0	0	0	0	0	0	0	0
novel-miR-724	0	0	0	0	0	0	0	0	0	0	0	0	0	0	0	4	0	0	0	0	0	0	0	0	0	0	0	0	1	0	0	0	0	0	0	0	0	0	0	1	0	0	0	0	0	0	0	0	0
novel-miR-725	0	0	0	0	0	0	0	0	0	0	0	0	0	0	0	2	3	5	1	0	4	2	6	3	0	0	0	1	0	1	2	5	1	3	2	3	1	0	5	0	0	3	0	0	0	0	0	0	4
novel-miR-726	0	0	0	0	0	0	0	0	0	0	0	1	0	0	0	0	0	0	0	0	0	0	0	0	0	1	0	0	0	0	0	0	0	0	0	0	0	0	0	0	0	0	0	0	0	0	0	0	0
novel-miR-728	0	1	1	0	0	1	2	4	1	3	1	4	5	5	8	0	2	5	3	4	1	2	3	2	1	3	4	1	0	1	1	2	7	3	3	5	3	3	9	4	3	3	0	1	0	0	0	0	0
novel-miR-729	0	0	0	0	0	0	5	2	1	0	1	1	2	0	1	2	8	8	9	7	4	8	7	4	0	2	4	0	0	0	7	5	7	9	6	9	5	7	4	9	7	8	1	1	0	0	0	1	0
novel-miR-73	0	0	0	0	0	0	0	0	0	0	0	0	0	0	0	1	2	1	0	0	2	0	0	2	2	0	1	0	0	1	1	2	4	0	1	3	0	0	0	1	0	0	0	2	0	0	0	0	0
novel-miR-730	0	0	0	0	0	0	0	0	0	0	0	0	0	0	0	0	2	0	1	0	0	0	0	1	1	0	0	1	1	4	1	0	0	0	0	0	0	1	0	1	0	0	0	1	0	0	0	0	0
novel-miR-731	0	0	0	0	0	0	0	0	0	0	0	0	0	0	0	0	0	0	0	0	0	0	0	1	0	0	0	0	0	0	0	0	0	0	0	1	0	0	0	0	1	0	0	0	0	0	0	0	1
novel-miR-732	0	0	0	0	0	0	4	4	0	0	0	1	0	5	1	0	1	1	0	0	0	0	0	0	1	0	0	0	0	0	0	1	0	0	0	0	0	0	0	1	0	0	0	0	0	0	0	0	0
novel-miR-733	0	0	0	0	0	0	1	0	0	0	0	0	0	0	0	0	1	1	1	0	1	0	0	0	0	0	0	0	0	0	1	0	1	0	0	3	0	1	0	0	0	0	0	0	0	0	0	0	0
novel-miR-734	0	0	0	1	0	0	0	0	0	0	0	0	0	0	0	0	0	0	0	0	0	0	0	0	0	0	0	0	0	0	0	1	0	0	0	1	0	0	1	0	0	0	0	0	0	0	0	0	0
novel-miR-735	10	4	1	30	19	26	0	0	0	0	0	0	0	0	0	0	0	0	0	0	0	0	0	0	0	0	0	0	0	0	0	0	0	0	0	0	0	0	0	0	0	0	0	0	0	2	0	1	19
novel-miR-736	0	0	0	0	0	0	0	0	0	0	0	0	0	0	0	0	0	0	0	0	0	0	0	0	0	0	0	0	0	0	0	0	0	0	0	0	0	1	0	0	0	0	0	0	0	0	0	0	0
novel-miR-737	0	0	0	0	0	0	0	1	0	0	0	0	0	0	0	0	5	2	1	0	0	0	0	0	1	2	1	0	1	0	0	0	0	0	0	2	0	0	1	0	1	1	0	0	0	0	0	0	0
novel-miR-738	0	0	0	0	0	0	0	0	0	0	0	0	0	0	0	0	1	0	6	0	0	0	0	0	2	2	4	2	2	1	0	0	0	0	0	0	0	0	0	0	0	0	0	0	0	0	0	0	0
novel-miR-739	0	0	0	0	0	0	0	0	0	0	0	0	0	0	0	1	6	1	0	1	1	0	0	0	2	0	0	1	2	1	7	0	1	0	1	0	0	0	1	0	2	0	3	0	1	0	0	1	0
novel-miR-74	0	0	0	0	0	0	2	1	3	3	2	1	6	4	3	0	1	1	5	6	1	2	1	2	1	2	0	0	0	0	0	5	7	3	0	3	2	2	1	0	1	2	0	0	0	0	0	0	1
novel-miR-740	0	0	0	0	0	0	0	0	0	0	0	0	0	0	0	2	2	0	0	0	1	1	0	1	1	0	1	0	0	1	1	0	2	0	0	1	0	0	1	0	0	0	0	0	0	2	0	4	0
novel-miR-741	0	0	0	0	0	0	0	0	0	0	0	0	0	0	0	0	0	0	0	0	0	0	0	0	0	0	0	0	0	0	0	1	0	0	0	0	0	0	0	0	0	0	0	0	0	0	0	0	0
novel-miR-742	0	0	0	0	0	0	0	0	0	0	0	0	0	0	0	0	0	1	0	0	0	0	0	0	0	0	0	0	0	1	0	0	0	0	0	0	0	0	0	0	0	0	0	0	0	0	0	0	0
novel-miR-743	0	0	0	0	0	0	0	0	0	0	0	0	0	0	0	0	0	0	0	0	0	0	0	0	0	0	0	0	0	0	0	0	0	0	0	0	0	0	0	0	0	0	0	4	0	0	0	0	0
novel-miR-744	0	0	0	0	0	0	0	2	0	0	0	0	0	0	0	0	1	0	0	2	0	2	0	0	3	0	0	0	0	0	2	0	0	1	0	1	1	1	0	1	3	0	0	0	0	0	0	0	0
novel-miR-745	0	0	0	0	0	0	1	0	0	1	0	0	0	1	1	0	0	4	2	0	2	1	1	1	0	0	0	0	0	1	0	1	2	0	0	1	1	0	6	0	2	0	0	0	0	0	0	0	0
novel-miR-746	0	0	0	0	0	0	0	0	0	0	0	0	0	0	0	0	0	0	0	0	0	0	0	1	0	0	0	0	0	0	0	0	0	0	0	0	0	0	0	0	0	0	0	0	0	0	0	0	0
novel-miR-747	0	0	0	0	0	0	2	2	1	0	2	0	5	3	3	1	2	0	0	3	0	0	0	0	0	1	0	0	0	0	3	0	0	1	3	1	1	0	1	0	0	0	0	0	0	0	0	0	0
novel-miR-748	0	0	0	0	0	0	2	2	0	2	1	0	1	4	5	0	1	3	0	2	0	0	0	0	3	1	0	0	0	0	0	0	0	1	0	0	0	1	0	0	0	0	0	0	0	0	0	0	0
novel-miR-749	0	0	0	0	0	0	0	0	0	0	0	0	0	0	0	0	0	0	0	0	0	0	0	0	0	0	0	0	2	0	0	1	1	0	0	0	0	0	0	0	0	0	0	0	0	0	0	0	0
novel-miR-75	1	0	0	0	0	0	0	0	0	0	0	0	0	0	0	1	2	3	3	1	2	3	5	5	1	2	0	0	0	0	2	1	3	1	4	3	0	1	3	0	1	0	0	0	0	0	0	0	1
novel-miR-750	0	0	0	0	0	0	0	0	0	1	0	1	0	0	1	2	7	6	6	3	2	1	4	3	1	2	3	0	1	1	2	3	13	6	3	8	4	3	7	1	2	5	0	0	0	0	0	0	0
novel-miR-751	0	0	0	0	0	0	0	0	0	1	0	1	0	0	1	2	7	6	6	3	2	1	4	3	1	2	3	0	1	1	2	3	13	6	3	8	4	3	7	1	2	5	0	0	0	0	0	0	0
novel-miR-752	0	0	0	0	0	0	0	0	0	0	0	0	0	0	0	3	23	9	5	1	3	12	4	6	0	1	0	0	0	0	7	4	2	10	1	11	3	1	8	11	1	3	0	1	0	0	0	0	1
novel-miR-753	0	0	0	0	0	0	5	14	8	0	0	0	0	0	0	2	0	1	0	0	0	0	0	0	0	0	0	0	2	0	0	0	0	1	2	1	0	0	0	0	0	1	1	2	1	0	0	0	0
novel-miR-754	2	0	0	0	2	0	0	0	0	0	0	0	0	0	0	1	4	2	2	3	2	5	4	0	0	0	0	0	0	0	7	1	3	3	4	2	1	1	1	0	1	2	0	0	0	0	0	1	0
novel-miR-755	0	0	0	0	0	0	0	0	0	0	0	0	0	0	0	0	0	0	0	0	0	0	0	0	0	0	0	0	2	0	0	0	0	0	1	0	0	0	0	0	0	0	0	0	0	0	0	0	0
novel-miR-756	0	0	0	0	0	0	0	0	0	0	0	0	0	0	4	0	0	0	0	0	0	0	0	0	0	0	0	0	0	0	0	0	1	0	0	0	0	0	1	0	0	0	0	0	0	0	0	0	0
novel-miR-757	0	0	0	0	0	0	1	0	0	0	0	0	2	0	0	0	1	2	0	0	2	2	1	4	0	1	0	0	0	0	0	1	0	1	0	1	0	0	1	0	0	1	0	0	0	0	0	0	0
novel-miR-758	0	8	0	1	3	0	0	0	0	0	0	0	0	0	0	0	0	0	0	0	0	0	0	0	0	0	0	0	0	0	0	0	0	0	0	0	0	0	0	0	0	0	0	0	0	0	0	0	0
novel-miR-759	0	0	0	0	0	0	1	0	0	0	1	4	0	1	2	0	0	0	0	0	0	0	0	0	0	0	0	1	0	0	0	0	0	1	0	0	0	0	0	0	0	0	0	0	0	0	0	0	0
novel-miR-76	0	0	0	0	0	0	6	2	0	4	1	1	1	1	3	0	1	2	2	4	1	1	1	0	1	0	1	0	0	0	2	3	1	2	2	3	2	2	2	0	2	6	0	0	0	0	0	1	3
novel-miR-762	0	1	0	6	4	4	2	3	0	2	2	3	5	5	3	0	0	3	0	3	0	4	1	0	0	0	0	0	1	0	3	1	1	1	0	6	0	0	2	2	1	1	0	1	0	15	4	8	1
novel-miR-763	0	0	0	0	0	0	0	0	1	0	0	1	0	0	0	3	8	5	11	0	2	0	0	2	3	0	0	3	3	4	1	3	3	0	2	4	1	3	5	1	1	1	0	1	1	6	0	3	1
novel-miR-764	0	0	0	0	4	1	5	4	13	5	5	3	2	4	1	0	0	0	0	0	0	0	0	0	1	0	0	0	1	0	0	0	0	1	0	0	0	0	0	0	0	0	0	0	0	1	0	0	0
novel-miR-765	0	1	1	0	0	0	0	0	0	0	0	0	0	0	0	1	1	0	0	2	0	0	0	0	3	0	0	1	4	0	1	0	0	0	0	0	0	0	0	1	0	0	0	0	1	3	0	12	2
novel-miR-766	0	0	0	0	0	0	0	0	0	0	0	0	0	0	0	0	0	0	0	0	0	0	0	0	0	0	0	0	0	0	0	0	0	0	0	0	0	0	0	0	0	0	0	0	0	0	0	0	0
novel-miR-767	0	0	0	0	0	0	0	0	0	0	0	0	0	0	0	0	1	0	0	0	0	0	0	0	0	0	1	2	1	1	0	0	0	0	0	1	0	0	0	0	0	0	0	0	1	0	0	0	0
novel-miR-768	0	0	0	0	0	0	1	2	0	0	1	0	1	0	0	0	0	2	0	0	0	0	0	0	1	0	0	0	0	0	0	0	0	0	0	0	1	0	0	0	1	1	0	1	0	0	0	0	0
novel-miR-769	18	0	8	6	23	10	0	0	0	0	0	0	0	0	0	0	0	1	0	0	0	0	0	0	0	0	0	0	0	0	0	0	0	0	0	0	0	0	0	0	0	1	0	0	0	0	1	0	0
novel-miR-77	0	0	0	0	0	0	0	0	0	0	0	0	0	0	0	0	0	0	0	0	1	0	0	0	0	0	0	0	0	0	0	3	0	0	0	0	0	0	0	0	0	0	0	0	0	0	0	0	0
novel-miR-770	0	0	0	0	0	0	0	0	0	0	0	0	0	1	1	0	0	0	0	0	0	0	0	0	0	0	0	0	0	0	0	0	0	0	0	0	0	0	0	0	0	0	0	0	0	9	0	2	1
novel-miR-771	0	0	0	0	0	0	0	3	0	2	0	0	1	0	0	4	7	5	13	3	5	8	3	1	0	1	3	2	0	0	13	1	6	3	2	9	7	5	5	1	2	5	0	0	0	0	0	0	0
novel-miR-772	0	0	0	2	1	1	0	0	0	0	0	0	0	0	0	0	0	0	0	0	0	0	0	0	0	0	0	0	0	0	0	0	0	0	0	0	0	0	0	0	0	0	0	0	0	0	0	0	0
novel-miR-773	0	0	0	0	0	0	0	0	0	0	0	0	0	0	0	1	7	2	0	2	2	7	0	0	0	0	2	0	0	0	3	1	1	2	3	3	4	1	2	0	1	1	0	0	0	0	0	0	0
novel-miR-775	0	0	0	0	0	0	0	0	0	0	0	0	0	0	1	6	17	7	2	11	12	16	16	6	6	8	4	1	0	0	11	9	13	9	13	27	12	8	13	6	3	11	0	0	0	1	0	0	4
novel-miR-776	0	0	0	0	0	0	0	0	0	0	0	0	0	0	1	9	20	8	2	9	11	18	15	5	7	7	5	1	0	0	16	7	13	9	16	24	13	9	12	5	5	8	0	0	0	1	0	0	4
novel-miR-777	0	0	0	0	0	0	0	0	1	0	4	0	2	1	0	0	8	3	4	4	5	2	0	1	0	1	0	0	0	0	3	0	14	5	1	3	1	1	0	0	0	0	0	0	0	0	0	0	0
novel-miR-778	0	0	0	1	0	0	0	0	0	0	0	0	0	0	0	0	0	0	0	0	0	0	0	0	0	0	0	0	0	0	0	0	0	0	0	0	0	0	0	0	0	0	0	2	0	0	0	0	0
novel-miR-779	6	5	3	4	9	4	444	806	240	325	238	244	323	190	228	622	1626	1827	1175	2998	2636	870	1268	839	223	430	310	238	489	161	1341	1821	1486	1366	890	2898	1159	1665	1346	563	948	582	60	80	88	49	39	50	356
novel-miR-78	0	0	0	0	0	0	0	0	0	0	0	2	0	0	0	0	3	1	4	3	3	0	3	1	2	0	1	0	0	0	1	3	1	0	2	5	2	1	2	1	1	1	0	0	0	0	0	0	0
novel-miR-780	0	0	0	0	0	0	0	0	0	0	0	0	0	0	0	0	5	1	3	7	3	1	1	1	2	2	1	0	0	0	3	2	3	5	5	2	0	1	2	0	0	0	0	0	0	0	0	0	2
novel-miR-781	0	0	0	0	0	0	0	0	0	0	0	0	0	0	2	2	11	5	2	7	2	4	7	1	2	1	1	1	0	0	8	1	2	5	4	7	4	5	3	0	9	0	0	0	1	0	0	0	0
novel-miR-782	1	0	0	3	10	2	0	0	0	0	0	0	0	0	0	0	0	0	0	0	0	0	0	0	0	0	0	0	0	0	0	0	0	0	0	0	0	0	1	0	0	0	0	0	0	0	0	0	0
novel-miR-783	0	0	0	0	0	0	0	0	0	0	1	1	0	0	2	1	2	9	4	3	5	1	1	2	0	2	0	0	0	0	3	2	3	3	1	4	2	0	5	2	4	0	0	0	0	0	0	0	0
novel-miR-784	0	0	0	0	0	0	4	1	0	0	0	2	0	0	0	1	3	4	3	1	0	1	2	2	0	0	4	1	0	0	1	0	3	4	2	4	1	3	6	2	1	4	0	0	0	0	0	0	0
novel-miR-785	0	0	0	0	0	0	0	4	3	0	4	0	4	5	4	0	5	3	1	1	2	1	1	1	2	0	0	0	0	0	1	5	2	1	1	4	1	3	2	0	3	0	0	0	0	0	0	0	0
novel-miR-786	0	1	0	0	0	0	1	1	1	2	2	0	2	2	5	8	16	16	8	8	10	8	4	4	0	3	2	0	0	0	5	3	24	8	8	16	9	3	7	1	2	4	0	1	0	0	0	0	1
novel-miR-787	0	0	0	0	0	0	0	0	0	0	0	0	0	0	0	0	9	10	4	5	7	2	7	5	4	5	15	0	0	0	10	2	7	4	1	13	5	4	9	6	4	2	0	1	0	0	0	0	1
novel-miR-788	0	0	0	0	0	0	0	0	0	0	0	0	0	0	0	0	1	0	1	2	1	0	0	1	0	0	0	0	0	0	0	0	1	1	1	0	0	0	0	2	0	1	0	0	0	0	0	0	0
novel-miR-789	0	0	0	0	3	0	0	0	0	0	0	0	0	4	0	0	1	0	1	0	2	0	0	0	0	0	0	0	0	0	0	0	0	0	0	0	0	0	0	0	0	0	0	0	0	0	0	0	2
novel-miR-79	0	0	0	0	0	0	3	1	3	0	0	0	0	0	2	0	0	0	1	0	0	0	0	0	1	0	0	0	0	0	0	0	0	0	0	0	0	0	0	0	1	1	0	0	0	0	0	0	0
novel-miR-790	0	0	0	0	0	0	1	2	0	0	0	1	1	1	9	4	24	13	5	13	19	11	7	4	1	14	9	0	0	0	16	7	16	11	13	35	24	15	18	3	4	4	0	0	0	0	0	0	0
novel-miR-791	0	1	0	0	0	0	3	4	2	0	0	2	4	0	1	3	6	3	6	10	11	3	2	1	2	6	7	1	0	1	10	1	3	3	0	13	10	5	6	3	2	4	0	0	0	0	0	0	1
novel-miR-792	0	0	0	0	0	0	1	2	0	0	0	1	1	1	9	4	24	13	5	13	19	11	7	4	1	14	9	0	0	0	16	7	16	11	13	35	24	15	18	3	4	4	0	0	0	0	0	0	0
novel-miR-793	0	0	0	0	0	0	1	2	0	0	0	1	1	1	9	4	24	13	5	13	19	11	7	4	1	14	9	0	0	0	16	7	16	11	13	35	24	15	18	3	4	4	0	0	0	0	0	0	0
novel-miR-794	0	0	0	0	0	0	0	0	0	0	0	0	0	0	0	0	0	0	0	0	0	0	0	0	0	0	0	0	0	0	0	0	0	0	0	0	0	0	0	0	0	0	0	0	0	0	0	0	0
novel-miR-795	19	13	16	1	1	3	73	58	16	75	102	61	7	8	12	1	0	0	0	2	0	0	0	0	8	4	4	7	2	5	0	0	1	0	1	0	1	1	2	7	6	1	5	23	6	10	5	2	4
novel-miR-796	0	0	0	0	0	0	4	3	0	3	4	1	0	0	0	0	0	0	1	1	0	0	0	0	1	1	3	14	3	13	0	0	0	0	0	0	1	1	0	3	4	0	2	11	2	0	0	0	0
novel-miR-797	1	0	0	1	0	0	2	2	0	1	3	0	1	0	0	1	0	0	0	0	0	0	0	1	3	1	2	12	0	10	0	0	0	0	0	0	1	0	1	1	3	1	1	8	3	0	0	0	0
novel-miR-798	0	0	0	0	0	0	0	0	0	0	0	0	0	0	0	0	0	0	0	0	0	0	0	0	0	0	0	0	2	0	0	0	0	0	0	0	0	0	0	0	0	0	0	0	0	0	0	0	0
novel-miR-799	0	0	0	0	0	0	3	6	1	2	2	3	9	1	5	0	5	5	4	0	4	3	3	1	0	1	0	0	0	0	1	5	5	3	4	4	2	4	3	0	1	3	0	0	0	0	0	0	2
novel-miR-8	117	409	437	424	326	737	0	0	0	0	1	1	1	0	0	0	0	1	0	0	0	0	0	0	0	0	0	1	1	0	0	2	1	1	0	0	0	0	1	0	0	0	0	3	0	158	211	127	48
novel-miR-80	0	0	0	0	0	0	1	3	0	2	1	2	0	1	1	2	4	2	1	2	2	5	4	2	1	0	2	1	0	0	4	0	2	4	2	3	1	0	1	0	0	0	0	0	0	0	0	0	2
novel-miR-800	0	0	0	0	0	0	0	0	0	0	0	4	0	0	0	0	0	0	0	0	0	0	0	0	0	0	0	0	0	0	0	0	0	0	0	0	0	0	0	0	0	0	0	0	0	0	0	0	0
novel-miR-801	0	0	0	0	0	0	3	3	2	3	3	7	4	3	3	1	1	1	2	0	0	1	0	2	1	0	0	1	1	2	0	1	1	1	0	2	0	0	1	0	0	0	2	1	1	2	2	3	0
novel-miR-802	0	0	0	0	0	0	1	0	0	0	0	0	0	0	0	1	0	0	0	0	0	0	0	0	0	0	0	0	0	0	0	0	0	0	0	0	0	0	0	0	0	0	0	0	0	0	0	0	0
novel-miR-803	0	0	0	0	0	0	3	3	2	3	3	7	4	3	3	1	1	1	2	0	0	1	0	2	1	0	0	1	1	2	0	1	1	1	0	2	0	0	1	0	0	0	2	1	1	2	2	3	0
novel-miR-804	0	0	0	0	0	0	1	0	0	0	0	0	0	0	0	1	0	0	0	0	0	0	0	0	0	0	0	0	0	0	0	0	0	0	0	0	0	0	0	0	0	0	0	0	0	0	0	0	0
novel-miR-805	0	0	0	0	0	0	0	1	3	2	0	1	0	0	0	0	0	1	0	0	0	0	0	0	0	0	0	0	0	0	0	0	0	0	0	0	0	0	0	0	0	0	0	0	0	0	0	0	0
novel-miR-807	0	0	0	0	0	0	0	0	0	0	0	0	0	0	0	2	2	1	1	3	1	3	0	1	0	0	0	1	0	0	1	1	0	2	1	4	0	2	0	0	1	2	0	0	0	0	0	0	0
novel-miR-808	0	0	0	0	0	0	0	0	0	0	0	0	0	0	0	2	13	26	3	41	10	4	11	9	2	1	1	2	0	0	9	11	9	6	9	23	4	9	6	1	1	4	0	0	0	0	0	0	0
novel-miR-809	0	0	0	1	0	0	2	5	3	1	2	0	6	2	2	0	0	1	0	3	1	1	0	0	0	0	0	1	0	0	0	4	1	2	1	2	0	3	1	1	0	0	0	0	0	0	0	0	5
novel-miR-81	0	0	0	0	0	0	0	0	0	0	0	0	0	0	0	2	12	0	7	6	0	5	2	2	1	3	3	0	0	0	1	2	2	1	3	5	3	0	3	3	0	0	0	0	0	0	0	0	1
novel-miR-810	0	0	0	0	0	0	0	1	2	0	2	1	3	0	1	5	25	29	4	55	10	5	7	7	0	5	0	2	0	2	8	20	19	10	21	34	3	5	9	2	0	6	0	0	0	0	1	0	1
novel-miR-811	0	0	0	0	0	0	3	5	2	1	2	2	2	3	1	2	4	4	6	2	0	2	3	2	5	3	2	1	4	0	1	1	6	2	1	5	1	4	6	1	1	3	0	2	1	1	0	2	0
novel-miR-812	0	0	0	0	0	0	3	5	2	1	2	2	2	3	1	2	4	4	6	2	0	2	3	2	5	3	2	1	4	0	1	1	7	2	1	5	1	4	6	1	1	3	0	2	1	1	0	2	0
novel-miR-813	0	0	0	0	0	0	0	0	0	0	0	0	0	0	0	0	4	1	0	0	0	0	2	0	1	0	0	2	0	1	0	1	2	0	0	2	1	0	2	1	0	0	0	1	0	21	11	13	0
novel-miR-814	0	0	0	0	0	0	0	0	0	0	0	0	3	0	1	10	61	31	26	14	11	22	11	21	3	3	0	0	0	1	2	29	73	22	21	25	13	6	27	2	2	13	0	0	0	0	1	0	3
novel-miR-815	0	0	0	0	0	0	0	0	0	4	0	0	0	0	0	0	0	0	0	0	0	0	0	0	0	0	0	0	0	0	0	0	0	0	0	0	0	0	0	0	0	0	0	0	0	0	0	0	0
novel-miR-816	0	0	0	0	0	0	0	0	0	1	0	0	0	0	0	0	0	0	0	0	0	0	0	0	0	0	0	0	0	0	0	0	1	0	0	0	0	0	0	0	0	0	0	0	0	1	2	0	1
novel-miR-817	0	0	0	0	0	0	0	0	0	1	0	0	1	0	0	1	4	0	0	2	1	1	0	1	0	0	0	0	0	0	1	0	4	0	0	1	1	0	1	0	0	2	0	0	0	0	0	0	0
novel-miR-818	0	0	0	0	0	0	0	0	0	0	0	0	0	0	0	0	0	0	0	0	0	0	0	0	0	0	0	0	0	0	0	0	0	0	0	0	0	0	0	0	0	0	0	0	0	0	0	0	0
novel-miR-819	1	2	0	0	0	0	0	0	0	0	0	0	0	0	0	0	0	0	0	0	0	0	0	0	0	0	0	0	0	0	0	0	0	0	0	0	0	0	0	0	0	0	0	0	0	0	0	0	0
novel-miR-82	1	0	0	1	0	0	0	0	0	0	0	0	0	0	0	0	0	0	0	0	0	0	0	0	0	0	1	0	0	0	0	0	0	0	0	0	0	0	0	0	1	0	0	0	0	0	0	0	0
novel-miR-820	0	0	0	0	0	0	0	0	0	0	0	0	0	0	0	5	1	0	0	0	1	0	0	0	0	0	0	1	0	0	18	0	0	0	22	0	2	4	0	0	3	0	0	0	0	0	0	0	0
novel-miR-821	0	0	0	0	0	0	0	0	0	0	0	0	0	0	0	0	0	0	0	0	0	0	0	0	0	0	0	0	0	0	0	0	0	0	0	0	0	0	0	0	0	0	0	0	0	0	0	0	0
novel-miR-822	0	0	0	0	0	0	5	7	2	8	6	7	6	7	6	11	22	22	16	2	4	8	8	10	4	5	5	7	6	5	17	10	38	10	7	25	14	7	18	2	4	16	1	6	1	0	0	0	3
novel-miR-823	0	0	0	0	0	0	5	7	2	8	6	7	6	7	6	11	22	22	16	2	4	8	8	10	4	5	5	7	6	5	17	10	38	10	7	25	14	7	18	2	4	16	1	6	1	0	0	0	3
novel-miR-824	27	12	16	0	6	3	1	0	0	0	0	0	0	0	0	0	0	0	0	0	0	0	0	1	0	0	0	0	0	0	0	0	0	0	0	0	0	0	0	0	0	0	0	0	0	2	3	1	0
novel-miR-825	0	1	1	0	3	0	0	0	0	0	0	0	0	0	0	0	0	1	0	0	0	0	0	0	0	0	0	0	0	0	1	0	0	0	0	0	0	0	0	0	0	0	0	0	0	3	4	6	2
novel-miR-826	0	0	1	0	0	0	0	0	0	0	0	0	0	0	0	0	0	0	0	0	0	0	0	0	0	0	0	0	0	0	0	0	2	0	0	1	0	0	0	0	0	0	0	0	0	13	4	10	6
novel-miR-827	62	73	97	374	274	382	8	14	3	4	3	2	11	22	26	9	37	63	29	12	8	8	18	12	10	4	14	11	11	0	21	45	51	37	17	34	3	7	58	18	10	17	3	33	8	630	754	599	74
novel-miR-828	0	0	2	0	0	0	0	0	0	0	0	0	4	0	0	0	0	0	0	0	0	0	0	0	0	0	0	0	0	0	0	0	0	0	0	0	0	0	0	0	0	0	0	0	0	0	0	1	0
novel-miR-829	1	3	1	3	7	4	0	0	0	0	0	0	0	0	0	0	0	0	0	0	0	0	0	0	0	0	0	1	2	1	0	0	0	0	0	1	1	0	0	0	1	1	0	0	0	22	26	20	4
novel-miR-83	0	0	0	0	0	0	0	0	0	0	0	0	0	0	0	0	0	0	0	0	0	0	1	0	0	0	0	0	0	0	0	0	0	0	0	0	0	0	0	0	0	0	0	0	0	0	0	0	0
novel-miR-830	0	0	0	0	0	1	0	0	0	0	0	0	0	0	0	0	0	0	0	0	0	0	0	1	0	0	0	0	1	0	0	1	0	1	1	2	0	0	1	0	0	0	0	1	0	13	36	33	4
novel-miR-831	0	6	4	5	1	14	0	0	0	0	0	0	0	0	0	0	0	0	0	0	0	0	0	0	0	0	0	0	0	0	0	0	0	0	0	0	0	0	0	0	0	0	0	0	0	2	1	0	0
novel-miR-832	5636	9353	9866	8701	10351	11212	40	41	19	36	73	48	63	60	75	1	1	1	1	1	1	0	1	0	4	3	2	6	6	0	1	0	1	2	0	1	0	0	0	4	8	1	4	16	4	404	493	296	165
novel-miR-833	0	0	0	0	0	0	0	1	0	1	2	1	0	0	7	0	1	0	0	0	0	0	0	0	0	0	1	1	0	0	0	0	1	0	0	0	0	0	0	1	1	1	0	0	0	1	0	0	0
novel-miR-834	0	0	0	0	1	0	2	2	1	3	3	4	0	3	2	0	1	0	0	0	0	0	0	0	0	0	0	0	0	0	0	1	0	0	0	0	0	0	0	0	1	0	0	1	1	0	0	0	0
novel-miR-835	0	0	0	0	1	0	2	2	1	3	3	4	0	3	2	0	1	0	0	0	0	0	0	0	0	0	0	0	0	0	0	1	0	0	0	0	0	0	0	0	1	0	0	1	1	0	0	0	0
novel-miR-836	0	3	2	13	4	17	0	0	0	0	0	0	0	0	0	0	1	6	1	0	0	0	0	0	0	0	1	5	9	2	0	2	4	1	0	0	0	0	0	2	0	0	0	3	0	66	125	76	14
novel-miR-837	3	5	2	6	8	5	0	0	0	0	0	0	0	0	0	1	1	2	1	0	0	0	0	1	0	0	0	0	0	0	0	1	2	0	0	2	0	0	0	0	0	0	0	0	0	24	36	17	3
novel-miR-838	3	5	2	4	8	5	0	0	0	0	0	0	0	0	0	1	1	2	1	0	0	0	0	1	0	0	0	0	0	0	0	1	2	0	1	2	1	0	0	0	0	0	0	0	0	26	36	18	3
novel-miR-839	3	5	2	6	8	5	0	0	0	0	0	0	0	0	0	1	1	2	1	0	0	0	0	1	0	0	0	0	0	0	0	1	2	0	0	2	0	0	0	0	0	0	0	0	0	24	36	17	3
novel-miR-84	0	0	0	0	0	0	0	0	0	0	0	0	0	0	0	0	0	0	0	0	0	0	0	0	0	0	0	0	2	0	0	0	0	0	0	0	0	0	0	0	0	0	0	0	0	0	0	0	0
novel-miR-840	3	5	2	4	8	5	0	0	0	0	0	0	0	0	0	1	1	2	1	0	0	0	0	1	0	0	0	0	0	0	0	1	2	0	1	2	1	0	0	0	0	0	0	0	0	26	36	18	3
novel-miR-841	1	27	9	18	33	30	7	6	3	7	7	5	2	2	6	0	1	4	1	1	0	0	2	0	0	0	0	0	0	1	1	1	0	4	2	2	0	0	2	0	1	3	0	1	1	30	25	38	2
novel-miR-842	39	56	64	25	44	39	0	0	0	0	0	0	0	0	0	0	0	0	0	0	0	0	0	0	0	0	0	0	0	0	0	0	0	0	0	0	0	0	0	0	0	0	0	0	0	46	55	17	11
novel-miR-843	125	270	370	307	227	390	4	9	1	6	17	12	5	12	11	0	0	0	0	0	0	0	0	2	0	0	2	2	1	1	0	0	0	0	0	0	0	0	2	0	0	0	0	0	1	61	79	20	7
novel-miR-844	190	485	689	487	366	487	10	6	3	2	2	2	2	0	4	0	2	11	3	0	0	1	0	0	2	0	0	1	1	5	1	15	0	8	0	3	0	3	3	6	0	8	0	6	2	1119	1099	389	96
novel-miR-845	0	0	0	0	0	0	0	1	0	0	0	0	0	0	0	1	0	0	0	0	0	0	0	0	0	0	0	0	0	0	1	0	0	0	0	0	0	0	0	0	1	2	0	4	0	0	0	0	0
novel-miR-846	3	3	0	8	14	2	45	45	12	10	23	58	31	42	28	27	10	8	7	6	7	1	3	6	28	19	27	66	62	46	39	23	28	23	13	16	10	3	11	17	39	9	11	94	19	151	170	181	26
novel-miR-847	488	276	275	164	408	139	100	178	39	64	84	71	107	72	61	57	60	30	26	51	80	34	49	25	42	66	89	138	440	196	25	17	29	25	43	70	34	56	61	42	120	12	813	120	1005	17	4	24	127
novel-miR-848	488	276	275	164	408	139	100	178	39	64	84	71	107	72	61	57	60	30	26	51	80	34	49	25	42	66	89	138	440	196	25	17	29	25	43	70	34	56	61	42	120	12	813	120	1005	17	4	24	127
novel-miR-849	488	276	275	164	408	139	100	178	39	64	84	71	107	72	61	57	60	30	26	51	80	34	49	25	42	66	89	138	440	196	25	17	29	25	43	70	34	56	61	42	120	12	813	120	1005	17	4	24	127
novel-miR-85	53	254	355	827	243	982	0	0	0	0	0	0	0	0	0	0	0	0	0	0	0	0	0	0	0	0	0	0	0	0	0	0	0	0	0	0	0	0	0	0	0	0	0	0	0	8	11	7	3
novel-miR-850	488	276	275	164	408	139	100	178	39	64	84	71	107	72	61	57	60	30	26	51	80	34	49	25	42	66	89	138	440	196	25	17	29	25	43	70	34	56	61	42	120	12	813	120	1005	17	4	24	127
novel-miR-851	488	276	275	164	408	139	100	178	39	64	84	71	107	72	61	57	60	30	26	51	80	34	49	25	42	66	89	138	440	196	25	17	29	25	43	70	34	56	61	42	120	12	813	120	1005	17	4	24	127
novel-miR-852	488	276	275	164	408	139	100	178	39	64	84	71	107	72	61	57	60	30	26	51	80	34	49	25	42	66	89	138	440	196	25	17	29	25	43	70	34	56	61	42	120	12	813	120	1005	17	4	24	127
novel-miR-853	488	276	275	164	408	139	100	178	39	64	84	71	107	72	61	57	60	30	26	51	80	34	49	25	42	66	89	138	440	196	25	17	29	25	43	70	34	56	61	42	120	12	813	120	1005	17	4	24	127
novel-miR-854	2913	1907	2597	121	159	184	1	0	0	0	0	0	0	0	0	0	0	0	0	0	0	0	0	0	0	0	0	0	0	0	0	0	0	0	0	0	0	0	0	0	0	0	0	0	0	3	2	2	0
novel-miR-855	31	50	76	43	41	47	0	0	0	0	0	0	0	0	0	0	0	1	0	0	0	0	0	0	0	0	0	0	0	0	0	0	0	0	0	0	0	0	1	0	0	0	0	0	0	0	1	2	0
novel-miR-856	0	0	0	0	0	0	0	0	1	0	0	0	0	2	0	0	1	0	0	0	0	0	0	0	0	0	1	0	0	0	0	0	0	0	0	1	0	0	0	0	0	0	0	0	0	0	0	0	0
novel-miR-857	31	50	76	43	41	47	0	0	0	0	0	0	0	0	0	0	0	1	0	0	0	0	0	0	0	0	0	0	0	0	0	0	0	0	0	0	0	0	1	0	0	0	0	0	0	0	1	2	0
novel-miR-858	0	0	0	0	0	0	0	0	1	0	0	0	0	2	0	0	1	0	0	0	0	0	0	0	0	0	1	0	0	0	0	0	0	0	0	1	0	0	0	0	0	0	0	0	0	0	0	0	0
novel-miR-859	965	2066	2462	2621	2031	2591	23	18	7	6	11	11	13	12	11	0	0	1	0	0	0	0	0	0	1	0	1	2	3	2	0	1	1	0	2	0	0	0	0	1	1	0	1	5	1	143	132	86	29
novel-miR-86	0	0	0	0	0	0	1	1	0	0	0	0	0	0	0	1	2	0	2	0	5	10	2	0	0	2	0	0	0	0	8	0	0	0	2	0	4	0	0	0	3	0	0	0	0	0	0	1	0
novel-miR-860	0	1	1	0	0	0	0	0	0	0	0	0	0	0	0	0	0	0	1	0	0	0	0	0	0	0	0	0	0	0	0	0	0	1	0	0	0	0	0	0	0	1	0	0	0	8	17	5	0
novel-miR-861	0	0	1	0	0	0	0	0	0	0	0	0	0	0	0	0	1	6	3	1	0	0	1	0	0	1	1	0	0	2	0	3	0	1	1	4	0	0	3	0	1	5	0	0	0	0	0	0	1
novel-miR-862	237	268	264	226	329	247	6	7	3	3	7	4	6	9	7	0	2	2	3	1	2	1	0	0	1	0	0	5	1	1	3	1	3	2	0	1	1	1	1	1	0	0	0	3	1	57	70	57	13
novel-miR-863	237	268	264	226	329	247	6	7	3	3	7	4	6	9	7	0	2	2	3	1	2	1	0	0	1	0	0	5	1	1	3	1	3	2	0	1	1	1	1	1	0	0	0	3	1	57	70	57	13
novel-miR-864	203	492	708	540	340	601	4	4	1	4	6	4	2	2	2	0	1	0	0	0	0	0	1	0	1	0	0	0	2	0	1	1	2	1	1	0	0	1	0	0	0	0	0	0	0	13	16	8	1
novel-miR-865	463	623	846	622	567	700	4	3	1	4	6	3	2	2	2	0	1	0	0	0	0	0	1	0	1	0	0	0	2	0	2	1	2	2	1	0	0	1	0	0	0	0	0	0	0	15	16	8	2
novel-miR-866	12	37	52	30	38	32	1	2	0	0	0	0	0	1	0	1	4	15	6	1	1	0	0	4	1	1	1	5	8	1	1	15	7	8	1	1	0	1	6	2	1	3	0	5	1	1302	1669	719	203
novel-miR-867	35	121	160	158	57	131	0	0	0	0	0	0	0	0	0	0	0	0	0	0	0	0	0	1	0	0	0	0	0	0	0	0	0	0	0	0	0	0	0	0	1	0	0	0	0	2	2	3	0
novel-miR-868	5	37	36	32	20	41	0	0	0	0	0	0	0	0	0	0	0	0	0	0	0	0	0	0	1	0	0	0	0	0	0	0	0	0	0	0	0	0	0	0	0	0	0	0	0	6	4	5	2
novel-miR-869	0	1	1	0	0	1	0	0	0	0	0	0	0	0	0	0	0	0	0	0	0	0	0	0	0	0	0	0	0	0	0	0	0	0	0	0	0	0	0	0	0	0	0	0	0	3	3	2	0
novel-miR-87	0	1	0	1	0	0	0	0	0	1	0	1	0	0	0	1	0	0	0	0	0	0	0	0	0	0	0	0	0	0	0	0	0	0	0	0	0	0	0	0	0	0	0	0	0	0	0	0	0
novel-miR-870	5	37	36	32	20	41	0	0	0	0	0	0	0	0	0	0	0	0	0	0	0	0	0	0	1	0	0	0	0	0	0	0	0	0	0	0	0	0	0	0	0	0	0	0	0	6	4	5	2
novel-miR-871	0	1	1	0	0	1	0	0	0	0	0	0	0	0	0	0	0	0	0	0	0	0	0	0	0	0	0	0	0	0	0	0	0	0	0	0	0	0	0	0	0	0	0	0	0	3	3	2	0
novel-miR-872	5	37	36	32	20	41	0	0	0	0	0	0	0	0	0	0	0	0	0	0	0	0	0	0	1	0	0	0	0	0	0	0	0	0	0	0	0	0	0	0	0	0	0	0	0	6	4	5	2
novel-miR-873	0	1	1	0	0	1	0	0	0	0	0	0	0	0	0	0	0	0	0	0	0	0	0	0	0	0	0	0	0	0	0	0	0	0	0	0	0	0	0	0	0	0	0	0	0	3	3	2	0
novel-miR-874	5	37	36	32	20	41	0	0	0	0	0	0	0	0	0	0	0	0	0	0	0	0	0	0	1	0	0	0	0	0	0	0	0	0	0	0	0	0	0	0	0	0	0	0	0	6	4	5	2
novel-miR-875	0	1	1	0	0	1	0	0	0	0	0	0	0	0	0	0	0	0	0	0	0	0	0	0	0	0	0	0	0	0	0	0	0	0	0	0	0	0	0	0	0	0	0	0	0	3	3	2	0
novel-miR-876	0	1	1	0	0	1	0	0	0	0	0	0	0	0	0	0	0	0	0	0	0	0	0	0	0	0	0	0	0	0	0	0	0	0	0	0	0	0	0	0	0	0	0	0	0	3	3	2	0
novel-miR-877	0	0	0	0	0	2	2	6	4	1	0	1	2	1	1	477	3041	4778	2136	2304	2766	784	1820	1588	249	182	439	130	117	124	1815	3429	4824	2591	2176	7221	1638	712	2594	552	551	1184	14	40	41	113	39	29	807
novel-miR-878	81	393	501	413	228	438	0	0	0	0	0	2	0	0	0	0	0	0	0	0	0	0	0	0	0	0	0	0	0	0	0	0	1	0	0	0	0	0	0	0	0	0	0	0	0	30	34	24	11
novel-miR-879	107	89	118	212	79	143	0	0	0	0	0	0	0	0	1	0	0	1	0	0	0	0	0	0	0	0	0	0	0	0	0	0	1	0	0	1	0	0	1	0	0	0	0	0	0	1	3	3	0
novel-miR-88	0	0	0	0	0	2	4	0	1	0	0	0	0	0	0	0	0	0	0	0	0	0	0	0	0	0	0	0	0	2	0	0	0	1	0	0	0	0	0	0	0	0	0	0	0	0	0	0	0
novel-miR-880	8	105	97	296	97	332	1	3	0	1	2	0	1	2	2	3	5	11	16	4	0	1	3	2	4	2	1	3	4	1	1	27	9	15	4	9	1	5	5	5	2	5	1	3	0	1400	1234	782	78
novel-miR-881	8	105	97	296	97	332	1	3	0	1	2	0	1	2	2	3	5	11	16	4	0	1	3	2	4	2	1	3	4	1	1	27	9	15	4	9	1	5	5	5	2	5	1	3	0	1400	1234	782	78
novel-miR-882	0	0	0	0	0	0	2	0	0	2	1	1	2	2	0	2	7	8	4	5	5	5	2	3	0	0	1	0	0	0	4	6	4	1	0	9	1	5	2	2	4	5	0	0	0	0	0	0	1
novel-miR-883	0	0	0	0	0	0	0	1	2	0	0	1	0	1	0	6	0	0	2	1	2	2	0	1	8	1	11	9	5	4	1	2	0	1	1	4	0	1	1	0	4	1	0	2	0	3	1	5	2
novel-miR-884	0	0	0	0	0	0	0	0	0	0	0	1	0	0	0	2	2	0	1	0	0	2	0	2	1	2	2	1	2	1	0	2	1	1	2	0	1	0	0	1	1	1	0	0	1	1	2	3	1
novel-miR-885	0	0	0	0	0	0	2	0	0	0	0	1	0	0	0	2	2	0	1	0	0	2	0	2	1	2	2	1	2	1	0	2	1	1	2	0	1	0	0	1	1	1	0	0	1	1	2	3	1
novel-miR-886	4	4	3	4	0	13	0	0	0	0	0	0	0	0	0	0	0	0	0	0	0	0	0	0	0	0	0	0	0	0	0	0	0	0	0	0	0	0	0	0	0	0	0	0	0	2	0	0	0
novel-miR-887	0	5	0	0	1	2	0	0	0	0	0	0	0	0	0	0	0	0	0	0	0	0	0	0	0	0	0	0	0	0	0	0	0	0	0	0	0	0	0	0	0	0	0	0	0	1	0	1	0
novel-miR-888	0	0	0	0	0	0	0	0	0	0	0	0	0	0	0	0	0	0	0	0	0	0	0	0	1	0	0	0	0	3	0	0	0	0	0	0	0	0	0	0	0	0	0	0	0	6	7	8	3
novel-miR-889	2	18	25	3	0	6	0	0	0	1	1	0	0	0	0	0	0	0	0	0	0	0	1	0	0	0	0	0	0	0	0	0	0	0	0	0	0	0	0	1	0	0	0	0	0	0	0	0	0
novel-miR-89	0	0	0	0	0	0	0	0	0	0	0	0	2	1	0	3	13	4	3	2	5	8	3	3	0	2	0	0	0	0	1	1	5	1	5	2	1	2	2	0	0	0	0	0	0	0	1	0	0
novel-miR-890	1	1	0	1	4	3	26	18	4	21	10	13	13	18	18	0	1	0	1	0	0	0	0	0	0	0	0	3	2	5	0	1	2	1	0	0	0	0	2	1	1	0	0	1	1	3	8	4	0
novel-miR-891	1	0	0	0	0	0	0	1	0	0	0	0	0	0	0	0	7	16	11	7	4	4	8	0	3	0	0	0	0	0	5	6	11	6	2	7	4	3	3	0	2	2	0	0	0	0	0	0	4
novel-miR-892	0	0	0	0	0	0	1	1	0	1	0	1	1	0	1	2	4	6	2	1	4	2	1	2	2	0	2	0	0	0	2	6	5	2	2	7	2	1	3	0	0	4	0	0	0	0	0	0	2
novel-miR-893	0	0	0	0	0	0	1	1	0	1	0	1	1	0	1	2	4	9	3	1	5	2	3	3	2	0	2	0	0	0	4	7	6	2	4	9	2	2	6	0	0	4	0	0	0	0	0	0	3
novel-miR-894	0	0	0	0	0	0	0	3	0	1	3	1	0	1	3	0	1	0	0	0	0	0	0	0	0	0	0	15	10	12	0	0	0	0	0	0	0	0	0	0	0	0	10	0	10	0	0	0	0
novel-miR-895	7	10	8	112	71	96	30	35	35	12	6	5	22	21	7	0	0	5	2	1	0	0	0	0	2	0	0	0	1	3	0	7	2	4	0	1	0	3	1	5	1	7	0	0	0	0	0	0	2
novel-miR-896	0	0	0	0	0	0	0	0	0	0	0	0	0	0	0	0	0	0	0	0	0	0	0	0	0	0	0	0	0	0	0	0	3	0	0	0	3	0	0	0	0	0	0	0	0	0	0	0	0
novel-miR-897	0	0	0	0	0	0	0	0	0	0	0	0	0	0	0	1	5	3	3	3	2	3	1	4	4	2	3	0	0	0	1	4	2	1	1	3	2	2	6	1	1	3	0	0	0	0	0	0	1
novel-miR-898	0	0	0	0	0	0	0	0	0	0	0	0	0	0	0	1	5	3	2	3	2	3	1	3	4	2	3	0	0	0	0	1	2	1	0	2	2	2	6	0	0	2	0	0	0	0	0	0	1
novel-miR-899	0	0	0	0	0	0	4	0	0	4	0	0	2	0	3	14	2	1	0	2	0	4	0	1	4	4	4	1	1	2	1	0	0	2	4	0	0	1	1	0	1	0	0	1	0	0	0	0	0
novel-miR-9	5	2	1	2	10	1	6	7	2	1	5	0	9	15	8	3	9	1	2	1	2	2	3	1	1	1	0	2	1	0	3	0	2	1	2	1	3	2	7	0	1	0	0	0	1	1	0	2	0
novel-miR-90	0	0	0	0	0	0	1	2	1	0	1	0	1	4	2	0	0	0	0	0	0	0	0	1	0	0	0	0	0	0	0	0	0	0	0	0	0	1	0	0	0	0	0	0	0	0	0	0	0
novel-miR-900	0	0	0	0	0	1	0	1	0	0	2	0	0	0	1	0	4	0	1	1	2	0	1	0	0	1	1	0	0	0	1	0	1	1	1	1	1	1	2	0	1	0	0	0	0	0	0	0	0
novel-miR-901	2	0	2	0	0	1	0	1	0	0	2	0	0	0	1	0	4	0	1	1	2	0	1	0	0	1	1	0	0	0	1	0	1	1	1	1	1	1	2	0	1	0	0	0	0	0	0	0	0
novel-miR-902	0	0	0	0	0	1	3	0	0	0	0	0	4	0	1	0	0	0	0	0	0	0	0	0	0	0	0	0	0	0	0	0	0	0	3	0	0	1	0	0	0	0	0	0	0	0	0	0	0
novel-miR-903	0	0	0	0	0	0	0	0	0	0	0	0	0	0	0	9	13	11	13	7	6	9	4	5	2	4	2	1	0	0	16	7	12	9	6	11	6	4	7	1	1	12	0	0	0	0	0	0	3
novel-miR-904	0	0	0	0	0	0	0	0	0	0	0	0	0	0	0	9	13	12	13	7	6	9	5	5	2	4	2	1	0	0	16	7	11	9	7	11	6	4	7	1	2	12	0	0	0	0	0	0	3
novel-miR-905	0	0	0	0	0	0	0	0	0	0	0	0	0	0	0	9	13	11	13	7	6	9	4	5	2	4	2	1	0	0	16	7	12	9	6	11	6	4	7	1	1	12	0	0	0	0	0	0	3
novel-miR-906	0	0	0	0	0	0	0	0	0	0	0	0	0	0	0	9	13	11	13	7	6	9	4	5	2	4	2	1	0	0	16	7	12	9	6	11	6	4	7	1	1	12	0	0	0	0	0	0	3
novel-miR-907	0	0	0	0	0	0	0	0	0	0	0	0	0	0	0	9	13	11	13	7	6	9	4	5	2	4	2	1	0	0	16	7	12	9	6	11	6	4	7	1	1	12	0	0	0	0	0	0	3
novel-miR-908	0	0	0	0	0	0	0	0	0	0	0	0	0	0	0	9	13	12	13	7	6	9	5	5	2	4	2	1	0	0	16	7	11	9	7	11	6	4	7	1	2	12	0	0	0	0	0	0	3
novel-miR-909	0	0	0	0	0	0	0	0	0	0	0	0	0	0	0	9	13	12	13	7	6	9	5	5	2	4	2	1	0	0	16	7	11	9	7	11	6	4	7	1	2	12	0	0	0	0	0	0	3
novel-miR-91	0	0	0	0	0	0	0	0	0	0	0	0	0	0	0	0	0	0	0	0	0	0	0	0	0	0	0	0	0	0	0	0	0	0	0	0	0	0	0	1	0	0	0	0	0	0	0	0	0
novel-miR-910	0	0	0	0	1	0	1	0	0	0	0	0	0	0	0	0	0	0	0	0	0	0	0	0	0	0	0	0	0	0	0	0	0	0	0	0	0	0	0	0	0	0	0	0	0	0	0	0	0
novel-miR-911	28	101	23	18	31	20	180	219	45	136	91	47	120	124	86	1	3	99	81	28	3	2	9	33	4	2	7	1	0	0	1	127	36	169	2	6	0	64	103	48	2	59	0	2	0	0	1	0	3
novel-miR-912	0	0	0	0	0	0	5	4	2	7	4	1	0	0	0	67	240	305	220	234	73	42	251	69	14	19	19	21	7	11	446	260	328	268	80	247	75	76	143	31	39	25	5	6	1	5	3	1	104
novel-miR-913	0	0	0	0	0	0	5	4	2	7	4	1	0	0	0	67	240	305	220	236	73	42	251	69	14	19	19	21	7	11	446	260	328	268	80	248	75	77	143	31	39	25	5	6	1	5	3	1	104
novel-miR-914	0	0	0	0	0	0	0	0	0	0	0	0	1	0	4	0	0	0	0	0	0	0	0	0	0	0	0	0	0	1	0	0	0	0	0	0	0	0	0	0	0	0	0	0	0	0	0	0	0
novel-miR-915	0	0	0	0	0	0	2	10	1	6	5	13	3	15	8	1	2	3	3	2	0	1	0	1	2	1	5	8	4	8	1	1	2	1	1	8	1	1	1	3	1	0	2	2	1	7	16	13	2
novel-miR-916	0	0	1	0	0	0	0	4	0	0	0	1	0	0	0	0	0	0	0	0	0	0	0	0	0	0	0	0	0	0	0	0	1	0	0	0	0	0	0	0	0	0	0	1	0	0	2	1	0
novel-miR-917	0	0	0	0	0	0	3	2	0	5	0	1	1	2	0	0	0	1	0	0	0	0	0	0	0	0	0	0	0	0	0	1	1	1	0	0	0	0	0	0	0	1	0	0	0	0	0	0	1
novel-miR-918	0	0	0	0	0	0	0	0	0	0	0	0	0	0	0	0	0	0	0	0	0	0	0	0	0	0	0	0	0	0	0	0	0	0	0	0	0	0	0	0	0	0	0	0	0	0	0	0	0
novel-miR-919	0	0	0	0	0	0	0	0	0	0	0	0	0	0	0	10	11	3	4	4	3	7	2	1	0	2	2	0	0	0	7	1	1	3	5	1	1	2	2	1	1	0	0	1	1	0	0	0	2
novel-miR-92	0	0	0	0	0	0	0	0	0	0	0	0	0	0	0	0	0	0	0	0	0	4	0	0	0	0	1	0	0	0	0	0	0	0	0	0	0	0	0	0	1	0	0	0	0	0	0	1	0
novel-miR-920	0	0	0	0	0	0	0	0	0	0	0	0	0	0	0	6	9	0	2	40	20	10	11	3	3	10	5	0	0	0	12	1	4	3	7	8	11	22	13	8	5	2	0	0	0	0	0	0	0
novel-miR-921	6	5	5	5	12	8	69	93	92	90	74	114	180	126	154	8	29	250	59	99	26	10	45	33	4	5	9	5	8	2	27	435	63	220	56	73	14	46	101	42	2	206	1	3	3	74	43	8	605
novel-miR-922	6	5	5	5	12	8	69	93	92	90	74	114	180	126	154	8	29	250	59	99	26	10	45	33	4	5	9	5	8	2	27	435	63	220	56	73	14	46	101	42	2	206	1	3	3	74	43	8	605
novel-miR-923	0	0	0	0	0	0	0	0	0	0	6	0	1	0	1	0	2	10	2	12	3	0	3	2	0	0	0	0	0	0	0	9	8	1	4	8	0	3	2	1	0	4	0	0	0	0	0	0	0
novel-miR-924	0	0	0	0	0	0	0	0	0	0	0	0	0	0	0	1	1	0	2	0	0	0	1	1	0	0	0	1	1	0	1	0	0	0	0	0	0	0	5	0	0	0	1	2	1	0	0	0	0
novel-miR-925	0	0	0	0	0	0	0	0	0	0	0	0	0	0	0	0	0	0	0	0	1	0	0	0	0	0	0	0	0	0	0	0	0	0	0	0	0	0	0	1	0	3	0	1	0	0	1	0	0
novel-miR-926	0	0	0	0	0	0	0	0	0	0	0	0	0	0	0	0	0	0	0	2	0	0	0	0	2	2	0	0	0	0	0	0	2	1	0	0	0	0	3	3	0	8	0	0	0	0	0	0	2
novel-miR-927	4	18	3	7	22	3	0	0	0	0	0	0	0	0	0	0	0	0	0	0	0	0	0	0	0	0	0	0	0	0	0	0	0	0	0	0	0	0	0	0	0	0	0	0	0	0	0	0	1
novel-miR-928	0	0	0	0	0	0	0	0	0	0	0	0	0	0	0	0	1	0	0	0	0	0	0	0	0	0	0	0	0	0	0	0	0	0	0	0	0	0	0	0	0	0	0	0	0	0	0	1	0
novel-miR-929	0	0	0	0	0	0	2	2	0	3	3	1	1	1	2	0	2	0	1	0	1	1	0	1	0	0	0	0	1	0	1	0	0	1	0	0	0	0	2	0	1	0	0	0	0	0	0	0	0
novel-miR-93	0	0	0	0	2	0	0	0	0	0	0	0	0	0	0	0	0	0	0	0	0	0	0	0	0	0	0	0	0	0	0	0	0	0	0	0	0	0	0	0	0	0	0	0	0	0	0	0	0
novel-miR-930	0	0	0	0	0	0	0	0	0	0	0	0	0	0	0	0	0	0	0	0	0	1	0	0	1	0	0	0	0	0	0	0	0	0	0	0	0	0	0	0	0	0	0	0	0	0	0	0	0
novel-miR-931	0	0	0	0	0	0	1	0	0	0	0	0	0	0	0	0	0	0	0	0	1	0	0	0	0	0	1	0	0	0	0	0	0	0	0	0	0	0	0	0	0	1	0	0	0	0	0	0	0
novel-miR-932	0	0	0	0	0	0	1	0	0	1	0	0	0	1	0	0	4	0	1	0	2	1	2	0	1	1	1	2	0	1	0	0	2	0	0	2	0	0	2	0	0	0	0	1	1	0	0	2	0
novel-miR-933	0	0	0	0	0	0	0	0	0	0	0	0	0	0	0	0	1	0	1	0	0	0	0	0	0	1	0	2	1	1	0	0	1	0	0	0	0	0	1	1	1	0	0	1	0	1	0	0	0
novel-miR-934	0	0	0	0	0	0	0	0	0	0	0	0	0	0	0	0	1	0	1	0	0	0	0	0	0	1	0	2	1	1	0	0	1	0	0	0	0	0	1	1	1	0	0	1	0	1	0	0	0
novel-miR-935	1	1	4	1	2	2	1	4	1	2	2	2	3	6	4	0	1	0	0	0	1	1	0	0	0	1	0	0	2	0	0	0	0	1	0	0	0	0	0	1	0	1	0	1	0	2	9	2	0
novel-miR-936	0	0	0	0	0	0	1	0	0	2	0	2	0	3	2	0	1	1	1	0	0	0	1	0	1	0	0	1	1	0	1	0	0	0	0	0	1	0	0	0	0	1	0	0	0	3	1	3	0
novel-miR-937	0	0	0	0	0	0	1	1	0	2	0	2	0	3	2	0	0	0	0	0	0	0	0	0	0	0	0	1	1	0	0	0	0	0	0	0	1	0	0	0	0	1	0	0	0	3	1	3	0
novel-miR-938	0	0	0	0	0	0	1	1	0	2	0	2	0	3	2	0	0	0	0	0	0	0	0	0	0	0	0	1	1	0	0	0	0	0	0	0	0	0	0	0	0	0	0	0	0	2	1	2	0
novel-miR-939	0	0	3	1	0	0	0	0	0	0	0	0	0	0	0	1	0	0	1	0	0	0	0	0	0	0	0	0	0	0	0	0	0	0	0	0	0	0	0	0	0	0	0	0	0	0	0	0	4
novel-miR-94	0	0	1	1	0	0	1	5	0	4	1	2	1	3	1	0	1	0	0	0	0	1	0	1	0	0	0	1	0	4	0	1	0	0	0	3	1	0	1	0	1	0	0	3	0	10	7	10	1
novel-miR-940	0	0	0	0	0	0	5	3	0	0	2	0	0	0	1	0	0	0	0	0	0	0	0	0	0	0	1	0	2	0	0	0	0	0	0	0	0	0	0	0	0	0	0	0	0	0	0	0	0
novel-miR-941	0	0	0	0	0	0	4	4	0	2	0	1	3	6	3	0	0	0	0	0	0	0	0	0	0	0	1	2	3	3	0	0	0	0	0	0	0	0	0	0	2	0	0	2	0	0	1	0	0
novel-miR-942	0	0	0	0	0	0	7	5	1	1	2	1	21	5	10	2	3	4	3	1	2	2	2	0	1	2	1	0	0	0	2	2	2	1	1	0	3	3	0	3	2	0	0	0	0	0	0	0	1
novel-miR-943	1	0	0	0	0	0	0	0	0	0	0	0	0	0	0	0	0	0	0	0	0	0	0	0	0	0	0	2	0	0	0	0	0	0	0	0	0	0	0	0	0	0	0	0	0	0	0	0	0
novel-miR-944	21	9	7	12	9	7	423	400	67	136	59	93	110	350	161	338	1025	2831	1173	476	286	174	441	739	101	95	179	302	285	97	474	4673	625	988	1073	5012	423	1429	626	401	162	2668	55	89	91	117	182	31	359
novel-miR-945	0	0	0	1	0	0	24	13	3	9	7	12	16	10	15	0	2	5	2	1	0	0	1	1	6	6	1	0	0	0	1	4	1	3	0	0	0	2	8	2	0	4	0	0	0	0	0	0	0
novel-miR-946	0	0	0	0	0	0	0	0	0	0	0	0	0	0	0	0	0	0	0	1	0	0	0	0	0	0	0	0	0	0	0	0	0	0	0	0	0	0	0	0	0	0	0	0	0	0	0	0	0
novel-miR-947	0	0	0	0	0	0	0	0	0	0	0	0	0	0	0	0	6	7	1	8	3	0	1	0	1	0	1	0	0	0	0	1	2	3	1	3	3	5	2	3	2	7	0	0	0	0	0	0	1
novel-miR-948	0	0	0	0	0	0	1	2	0	0	0	0	1	0	0	0	2	0	0	6	3	0	10	1	1	2	3	0	0	0	0	0	0	3	0	1	2	8	0	1	1	3	0	0	0	0	0	0	1
novel-miR-949	0	0	0	0	0	0	0	0	0	0	0	0	0	0	0	0	0	0	0	0	0	0	0	0	0	0	0	0	0	2	0	0	0	0	0	0	0	0	0	0	0	0	0	0	0	0	0	0	0
novel-miR-95	0	0	0	0	0	0	0	0	0	0	0	0	0	0	0	0	1	0	0	0	0	0	0	0	0	0	2	3	0	0	0	0	0	0	0	0	0	0	0	0	2	0	1	0	0	0	0	0	0
novel-miR-950	0	0	0	0	0	0	0	0	0	0	0	0	0	0	0	0	0	0	0	1	0	0	0	0	1	0	0	1	0	0	0	0	0	0	0	0	0	1	0	1	0	0	0	0	0	0	0	1	0
novel-miR-951	0	0	0	0	0	0	0	0	0	0	0	0	0	0	0	0	1	1	1	6	0	0	0	0	0	0	0	0	0	0	0	0	0	0	0	1	0	2	0	0	0	0	0	0	0	0	0	0	0
novel-miR-952	0	0	0	0	0	0	9	3	0	0	3	2	0	1	7	0	4	1	1	0	1	0	0	1	1	1	2	2	3	0	2	1	0	0	0	1	0	0	0	1	0	0	0	0	1	0	0	0	1
novel-miR-953	0	0	0	0	0	0	0	0	0	0	0	0	0	0	0	0	0	0	0	0	0	0	0	0	0	0	0	0	0	0	0	0	0	0	0	0	0	0	0	0	0	0	0	0	0	6	4	4	0
novel-miR-954	0	0	0	0	0	0	3	0	0	0	0	0	0	0	0	0	0	0	0	0	0	0	0	0	0	0	0	0	0	0	0	0	0	0	0	0	0	0	0	0	0	0	0	0	0	0	2	0	0
novel-miR-955	0	0	0	0	0	0	0	0	0	0	0	0	0	0	0	3	6	5	3	2	1	1	1	3	2	2	0	0	0	0	3	1	2	2	2	6	2	2	4	2	2	1	0	0	0	0	0	0	1
novel-miR-956	6	1	0	1	0	0	0	0	0	0	0	0	0	0	0	0	1	0	0	0	0	0	0	0	0	0	0	0	0	0	0	0	0	0	0	0	0	1	0	0	0	0	0	0	0	0	0	0	0
novel-miR-957	0	0	0	0	0	0	0	1	0	0	0	0	0	0	0	0	3	6	4	1	0	1	1	1	0	0	0	0	0	0	0	0	6	2	1	2	2	0	1	0	0	0	0	0	0	0	0	0	3
novel-miR-958	0	0	0	0	0	0	0	0	0	0	0	0	0	0	0	2	3	0	0	0	0	0	0	1	0	0	0	0	0	0	1	0	0	0	0	0	0	0	0	0	0	0	0	0	0	0	0	0	0
novel-miR-959	0	0	0	0	0	0	0	0	0	0	0	0	0	0	0	0	0	0	0	0	0	0	0	0	0	0	0	0	0	2	0	0	0	0	0	0	0	0	0	0	0	0	0	0	0	0	0	0	0
novel-miR-96	0	0	0	0	0	0	0	0	0	0	0	0	0	0	0	0	0	0	2	1	1	1	2	1	2	1	0	0	0	0	1	0	0	0	0	1	1	0	0	1	0	1	0	0	0	0	0	0	0
novel-miR-960	0	0	1	1	0	0	6	5	2	3	4	5	5	9	3	1	1	1	0	1	0	0	0	0	0	0	0	0	2	2	1	0	0	0	0	0	0	0	0	1	0	0	1	2	0	1	6	4	0
novel-miR-961	0	0	1	1	0	0	6	5	2	3	4	5	5	9	3	1	1	1	0	1	0	0	0	0	0	0	0	0	2	2	1	0	0	0	0	0	0	0	0	1	0	0	1	2	0	1	6	4	0
novel-miR-962	0	0	1	1	0	0	6	5	2	3	4	5	5	9	3	1	1	1	0	1	0	0	0	0	0	0	0	0	2	2	1	0	0	0	0	0	0	0	0	1	0	0	1	2	0	1	6	4	0
novel-miR-963	0	0	0	0	0	0	0	0	0	0	0	0	0	0	0	1	4	3	4	2	0	3	4	2	2	1	0	0	0	0	2	2	2	3	4	1	0	0	2	0	0	1	0	0	0	1	0	0	4
novel-miR-964	0	0	0	0	0	0	0	0	0	0	0	0	0	6	0	0	2	0	0	0	0	0	0	1	0	0	0	0	0	0	0	0	1	0	1	0	0	0	0	0	0	0	0	0	0	0	0	0	0
novel-miR-965	50365	40066	40122	50384	36220	34347	31081	27875	14028	28333	35612	27490	25875	49351	43300	1283	4774	97629	39037	20377	7746	1113	13948	19182	1289	1117	2898	5923	8224	6426	614	20055	21444	20460	4361	20378	8110	15536	38848	9053	3462	26032	6144	9168	6678	1176	963	395	4404
novel-miR-966	50365	40066	40122	50384	36220	34347	31081	27875	14028	28333	35612	27490	25875	49351	43300	1283	4774	97629	39037	20377	7746	1113	13948	19182	1289	1117	2898	5923	8224	6426	614	20055	21444	20460	4361	20378	8110	15536	38848	9053	3462	26032	6144	9168	6678	1176	963	395	4404
novel-miR-967	50365	40066	40122	50384	36220	34347	31081	27875	14028	28333	35612	27490	25875	49351	43300	1283	4774	97629	39037	20377	7746	1113	13948	19182	1289	1117	2898	5923	8224	6426	614	20055	21444	20460	4361	20378	8110	15536	38848	9053	3462	26032	6144	9168	6678	1176	963	395	4404
novel-miR-968	50365	40066	40122	50384	36220	34347	31081	27875	14028	28333	35612	27490	25875	49351	43300	1283	4774	97629	39037	20377	7746	1113	13948	19182	1289	1117	2898	5923	8224	6426	614	20055	21444	20460	4361	20378	8110	15536	38848	9053	3462	26032	6144	9168	6678	1176	963	395	4404
novel-miR-969	50365	40066	40122	50384	36220	34347	31081	27875	14028	28333	35612	27490	25875	49351	43300	1283	4774	97629	39037	20377	7746	1113	13948	19182	1289	1117	2898	5923	8224	6426	614	20055	21444	20460	4361	20378	8110	15536	38848	9053	3462	26032	6144	9168	6678	1176	963	395	4404
novel-miR-97	4	2	1	2	3	2	7	6	3	4	6	6	4	6	5	1	0	0	1	0	0	0	0	0	0	0	0	0	1	1	0	0	1	0	0	0	0	0	2	0	1	0	0	0	0	1	1	1	0
novel-miR-970	50365	40066	40122	50384	36220	34347	31081	27875	14028	28333	35612	27490	25875	49351	43300	1283	4774	97629	39037	20377	7746	1113	13948	19182	1289	1117	2898	5923	8224	6426	614	20055	21444	20460	4361	20378	8110	15536	38848	9053	3462	26032	6144	9168	6678	1176	963	395	4404
novel-miR-971	50365	40066	40122	50384	36220	34347	31081	27875	14028	28333	35612	27490	25875	49351	43300	1283	4774	97629	39037	20377	7746	1113	13948	19182	1289	1117	2898	5923	8224	6426	614	20055	21444	20460	4361	20378	8110	15536	38848	9053	3462	26032	6144	9168	6678	1176	963	395	4404
novel-miR-972	0	0	0	0	0	0	4	0	0	0	0	0	0	0	0	0	0	0	0	0	0	0	0	0	0	0	0	0	0	0	0	0	0	0	0	0	0	0	0	0	0	0	0	0	0	0	0	0	0
novel-miR-973	0	0	0	0	9	0	0	1	0	0	0	0	0	0	0	0	0	0	0	0	0	0	0	0	0	0	0	0	0	0	0	0	0	0	0	0	0	0	0	0	0	0	0	0	0	0	0	0	0
novel-miR-974	1	4	4	0	0	0	5	6	7	10	13	12	0	2	0	0	5	3	2	0	0	0	0	0	1	1	1	1	1	0	0	1	4	1	0	3	0	0	0	0	0	1	0	1	0	8	4	6	1
novel-miR-975	0	0	0	0	0	0	0	1	0	0	0	0	0	0	0	0	0	0	1	1	0	0	0	1	0	0	0	2	1	2	1	1	3	0	0	0	1	0	0	0	0	0	0	0	1	2	0	1	1
novel-miR-976	0	0	0	0	0	0	2	1	1	1	1	4	6	4	2	4	6	3	7	3	7	1	7	5	3	5	3	3	2	1	8	5	12	9	5	8	3	1	5	7	5	1	0	3	0	0	0	0	2
novel-miR-977	0	0	0	0	0	0	2	1	1	0	1	0	1	0	2	0	3	3	0	2	2	4	1	3	0	1	1	0	0	0	1	2	1	4	3	6	0	1	6	1	1	0	0	0	0	0	0	0	0
novel-miR-979	21	67	81	60	64	77	0	0	0	0	0	0	0	0	0	0	0	0	0	0	0	0	0	0	0	0	0	0	0	0	0	0	0	0	0	0	0	0	0	0	0	0	0	0	0	10	5	5	2
novel-miR-98	4	2	1	2	3	2	7	6	3	4	6	6	4	6	5	1	0	0	1	0	0	0	0	0	0	0	0	0	1	1	0	0	1	0	0	0	0	0	2	0	1	0	0	0	0	1	1	1	0
novel-miR-980	21	67	81	60	64	77	0	0	0	0	0	0	0	0	0	0	0	0	0	0	0	0	0	0	0	0	0	0	0	0	0	0	0	0	0	0	0	0	0	0	0	0	0	0	0	10	5	5	2
novel-miR-981	4	4	0	1	4	0	0	0	0	0	0	0	0	0	0	0	0	0	0	0	0	0	0	0	0	0	0	0	0	0	0	0	0	0	0	0	0	0	0	0	0	0	0	0	0	0	0	0	0
novel-miR-982	0	0	1	0	2	0	0	0	0	0	0	0	5	0	0	2	10	4	1	6	5	3	1	0	0	3	0	1	0	1	10	6	7	3	4	6	2	0	3	1	3	5	0	0	0	0	0	0	0
novel-miR-983	0	0	0	0	0	0	0	0	0	0	0	0	0	0	0	0	0	0	0	0	0	0	0	0	0	0	0	3	0	0	0	0	0	0	0	0	0	0	0	0	0	0	0	0	0	0	0	0	0
novel-miR-984	0	0	0	0	0	0	0	0	0	0	0	0	0	0	0	0	0	0	0	0	0	0	0	0	0	0	0	0	0	0	0	0	0	0	0	0	0	0	0	0	0	0	0	0	0	0	0	0	0
novel-miR-985	0	0	0	0	0	0	7	4	2	1	2	0	9	3	4	0	1	4	3	2	0	1	3	1	6	2	2	0	0	0	1	4	2	2	2	6	0	1	4	6	2	9	0	1	0	0	0	0	2
novel-miR-986	0	0	0	0	1	0	0	0	0	0	0	0	2	0	0	23	44	30	18	65	67	24	26	9	5	7	12	2	0	0	20	31	13	20	23	36	10	10	30	5	2	5	0	0	0	2	0	3	14
novel-miR-987	0	0	0	0	0	0	0	0	0	0	0	0	0	0	0	0	0	2	2	0	0	0	2	1	2	1	0	0	0	2	3	1	3	0	1	2	2	0	0	0	0	1	0	2	1	17	12	24	1
novel-miR-988	0	0	0	0	0	0	0	0	0	0	0	0	0	0	0	1	0	0	1	0	2	0	1	2	0	0	0	1	1	0	0	1	0	2	0	0	0	0	0	0	0	0	0	0	0	0	0	0	0
novel-miR-989	0	0	0	0	0	0	0	0	0	0	0	0	0	0	0	10	36	67	9	63	30	24	11	10	1	2	3	3	0	0	12	16	25	19	42	35	16	11	24	0	3	3	0	0	0	0	1	1	6
novel-miR-99	0	0	0	0	0	0	2	1	0	0	0	0	0	0	1	1	1	0	0	3	0	0	1	0	0	0	0	0	0	1	0	0	0	0	1	0	0	0	0	0	0	1	0	0	0	0	1	0	0
novel-miR-990-0	283	320	145	258	556	224	599	976	170	332	362	188	370	338	745	2254	1315	25419	6359	4679	1649	567	2972	3457	1394	1459	3960	10487	20185	23258	1562	8826	3233	7333	895	2636	1372	4529	14467	7485	4571	13930	3259	9426	6767	689	839	623	2546
novel-miR-990-1	2	32	10	18	10	37	220	313	70	69	122	148	73	121	78	241	229	4568	3589	1787	189	103	1620	906	1365	816	2662	23306	35773	35482	57	5520	1188	1413	383	508	173	1977	1945	1303	2713	1075	2721	22380	2195	805	1608	244	2688
novel-miR-991	55	162	60	80	165	109	763	1169	227	390	409	322	423	396	798	917	750	27754	9775	6144	1004	335	4018	4142	2545	1938	6441	32433	53117	57753	421	14278	4165	8592	945	2759	829	5987	15703	8360	6235	14615	5238	31626	8181	1309	2392	510	4921
novel-miR-992	0	0	0	0	0	0	1	0	0	0	2	0	0	0	0	0	0	0	0	0	0	0	0	0	0	0	0	0	0	0	0	0	0	0	0	0	0	0	0	0	0	1	0	0	0	1	0	0	0
novel-miR-993	0	0	0	0	0	0	0	0	0	0	0	0	0	0	0	0	0	0	0	2	0	0	0	0	0	0	0	0	0	0	0	0	0	0	0	0	1	0	0	0	0	0	0	0	0	0	0	0	0
novel-miR-994	0	0	0	0	0	0	0	0	0	0	0	0	0	0	0	0	0	0	0	0	0	0	0	0	0	0	0	0	0	0	0	0	1	0	0	0	0	0	0	0	0	0	0	0	0	1	0	2	0
novel-miR-995	0	0	0	0	0	0	0	0	0	0	0	0	0	0	0	0	0	0	0	0	0	0	0	0	0	0	0	0	0	0	0	0	1	0	0	0	0	0	0	0	0	0	0	0	0	1	0	2	0
novel-miR-996	0	0	0	0	0	0	0	0	0	0	0	0	0	0	0	0	0	0	0	0	0	0	0	0	0	0	0	0	0	0	0	0	1	0	0	0	0	0	0	0	0	0	0	0	0	1	0	2	0
novel-miR-997	0	1	0	0	0	0	2	2	0	1	0	0	1	0	0	0	2	3	1	0	0	0	1	1	0	0	0	0	0	0	0	2	1	0	1	0	1	1	0	0	0	0	0	0	0	0	0	0	0
novel-miR-998	0	0	0	0	0	0	0	0	0	0	0	0	0	0	0	0	0	0	0	0	0	0	0	0	0	0	0	0	0	0	0	0	0	0	0	0	0	0	0	0	0	0	0	0	0	0	0	0	0
novel-miR-999	1	0	0	0	0	0	2	3	0	2	0	0	0	0	1	0	0	1	1	2	1	2	0	0	0	0	1	0	1	0	0	1	0	0	3	3	1	1	1	1	0	1	0	0	0	1	0	0	1
[truncated: 26 more columns]
