# Supplementary material for: Distinct and Coordinated Regulation of Small Non-coding RNAs by E2f1 and p53 During Drosophila Development and in Response to DNA Damage
Source: Front Cell Dev Biol. 2021 Jul 22;9:695311. doi: 10.3389/fcell.2021.695311 (PMC8339594; doi:10.3389/fcell.2021.695311)
Supplement: Supplementary file 2 [file Data_Sheet.ZIP › Supplementary Tables/Table S13-miRNA families and genomic clusters.xlsx]

## Sheet: family
id_short	w1118_E	w1118_L1	w1118_L2	w1118_L3	w1118_P	p53_E	p53_L1	p53_L2	p53_L3	p53_P	e2f1_E	e2f1_L1	e2f1_L2	e2f1_L3	e2f1_P	p53_e2f1_E	p53_e2f1_L1	p53_e2f1_L2	p53_e2f1_L3	p53_e2f1_P	cluster	id	family	member_num	Biological functions
miR-13a	1.34013	0.299958	0.227387	-1.33288	-0.534602	1.27048	0.772786	-0.304047	-1.17275	-0.566468	1.34062	-0.00870533	-0.639841	-1.22745	0.535378	1.05345	0.804849	-0.655688	-1.33934	0.136731	cluster1	miR-13a-3p	miR-2	8	unknown
miR-13a	1.75206	-0.4814	-0.700219	-0.436128	-0.134309	1.77681	-0.447936	-0.537523	-0.537523	-0.25383	0.20781	-0.103905	-1.40272	-0.103905	1.40272	-0.275174	-0.616299	-0.343399	-0.536703	1.77158	cluster1	miR-13a-5p	miR-2	8	unknown
miR-13b-1	1.35739	-0.324255	-1.40223	0.0896875	0.279411	1.6035	0.362167	-0.718995	-0.665604	-0.581069	-0.283803	-0.870329	-0.737888	0.302723	1.5893	-0.975538	-0.169913	-0.916947	0.870074	1.19232	cluster1	miR-13b-1-5p	miR-2	8	unknown
miR-13b-2	1.5439	0.327131	-1.06916	-0.251332	-0.550538	0.943103	0.799814	-1.41466	0.291789	-0.620051	0.194707	-1.21967	-0.723722	0.41513	1.33356	-1.63688	0.0578032	0.241723	1.09563	0.241723	cluster1	miR-13b-2-5p	miR-2	8	unknown
miR-2a-1	1.67601	-0.787992	-0.666012	-0.336665	0.114661	1.42222	-0.966241	-0.658636	-0.441503	0.644161	-0.128938	-0.38342	-0.875419	-0.332524	1.7203	-0.376131	-0.445145	0.106973	-0.945502	1.65981	cluster1	miR-2a-1-5p	miR-2	8	Involved in imaginal disc-derived wing morphogenesis; negative regulation of cell death; and negative regulation of translational initiation
miR-2b-1	1.5872	-0.552913	-0.977298	-0.358909	0.30192	1.35762	0.142829	-1.31491	-0.534506	0.348975	-0.012898	-1.02631	-0.731501	0.235849	1.53486	-0.943687	-0.508721	-0.527633	0.436857	1.54318	cluster1	miR-2b-1-5p	miR-2	8	Involved in muscle cell cellular homeostasis; negative regulation of cell death; and negative regulation of translational initiation
miR-2b-2	1.34592	-1.01213	-0.893688	-0.0430693	0.60297	1.26818	-0.28787	-1.2604	-0.443476	0.723566	-0.162574	-0.61723	-0.713672	-0.245239	1.73871	-0.75074	-0.358308	-0.392432	-0.255934	1.75741	cluster1	miR-2b-2-5p	miR-2	8	Involved in muscle cell cellular homeostasis; negative regulation of cell death; and negative regulation of translational initiation
miR-2c	1.42933	0.0169009	-1.33517	-0.345261	0.234198	1.45023	0.589925	-0.994133	-0.604947	-0.441078	-0.0345407	-0.360759	-1.14752	-0.05373	1.59655	1.17891	-0.0512568	-1.5377	0.486939	-0.0768852	cluster1	miR-2c-5p	miR-2	8	Involved in muscle cell cellular homeostasis; negative regulation of cell death; and negative regulation of translational initiation
miR-92a	1.77492	-0.363416	-0.544121	-0.283103	-0.584277	1.46954	-0.00283149	0.0962706	-1.33363	-0.22935	-0.204652	0.218766	-1.61605	0.889178	0.712754	0.679142	-0.378538	-0.489873	1.34715	-1.15788	cluster1	miR-92a-3p	miR-25	4	head involution; and positive regulation of circadian sleep/wake cycle, sleep
miR-92a	1.41649	-0.595217	-0.854457	-0.657434	0.690617	0.924349	-1.34864	-0.666743	0.166686	0.924349	-0.566957	-0.136545	-1.05674	0.175133	1.5851	-0.880052	-0.770502	-0.46011	0.74494	1.36572	cluster1	miR-92a-5p	miR-25	4	head involution; and positive regulation of circadian sleep/wake cycle, sleep
miR-92b	1.77266	-0.455684	-0.305459	-0.355534	-0.655985	1.11812	0.427923	0.410668	-1.47012	-0.48659	0.456304	0.807307	-1.53271	0.748807	-0.479704	0.666119	-0.104392	-0.62635	1.2875	-1.22287	cluster1	miR-92b-3p	miR-25	4	Involved in compound eye morphogenesis and larval somatic muscle development
miR-92b	1.63075	-0.427554	-1.07127	-0.0937758	-0.0381461	1.31103	-0.567581	-1.07387	-0.44767	0.778093	-0.648581	-0.634663	-0.80168	0.617961	1.46696	-0.993997	-0.980153	-0.0110752	0.791875	1.19335	cluster1	miR-92b-5p	miR-25	4	Involved in compound eye morphogenesis and larval somatic muscle development
miR-263a	1.46622	0.503092	-0.935933	-0.210755	-0.822624	1.71962	-0.054988	-0.72984	-0.279939	-0.654857	0.631819	-1.14648	-0.769898	-0.0167369	1.3013	-0.940087	-0.92618	1.10418	-0.23085	0.992932	cluster1	miR-263a-3p	miR-263	3	unknown
miR-263b	1.55372	0.155476	0.00939117	-1.06538	-0.653208	1.26288	0.542534	0.224541	-1.01498	-1.01498	0.928371	0.785788	-0.988573	-1.16284	0.437253	0.963468	-0.436922	-1.16512	-0.492937	1.13152	cluster1	miR-263b-3p	miR-263	3	Involved in several processes, including positive regulation of locomotor rhythm; regulation of branching morphogenesis of a nerve; and sensory organ development
miR-263b	0.781094	0.717487	0.685683	-1.19072	-0.993541	0.817804	0.846399	0.453224	-1.34823	-0.769194	1.02572	0.407272	-0.286599	-1.58383	0.43744	1.17228	0.838845	-0.0649315	-1.08278	-0.863414	cluster1	miR-263b-5p	miR-263	3	Involved in several processes, including positive regulation of locomotor rhythm; regulation of branching morphogenesis of a nerve; and sensory organ development
miR-3	1.68718	-0.0560037	-0.6337	-0.853174	-0.144298	1.48239	0.479059	-0.214383	-0.851944	-0.895125	0.825849	1.18388	-0.200495	-1.25071	-0.558522	1.11221	0.642476	0.354574	-1.05463	-1.05463	cluster1	miR-3-3p	miR-3	3	unknown
miR-309	1.68972	-0.185688	-0.762202	-0.727472	-0.014355	1.4935	0.483579	-0.267038	-0.822039	-0.888003	0.843656	1.08998	0.104687	-0.942185	-1.09614	0.754212	0.180834	1.10706	-1.23056	-0.81155	cluster1	miR-309-3p	miR-3	3	unknown
miR-309	1.48513	0.423743	-0.190318	-1.08498	-0.633581	1.02992	0.675438	0.431131	-0.98202	-1.15447	1.39018	0.474793	0.0523077	-0.983787	-0.933491	0.956403	1.00689	0.0403911	-0.825132	-1.17855	cluster1	miR-309-5p	miR-3	3	unknown
miR-310	1.74849	-0.194875	-0.345608	-0.770888	-0.437124	1.47724	0.482943	-0.211485	-0.947998	-0.800696	-0.209796	1.11523	0.811579	-0.320215	-1.3968	0.947618	-0.329113	0.919246	-0.0737667	-1.46398	cluster1	miR-310-3p	miR-310	6	Involved in several processes, including cellular response to nitric oxide; head involution; and negative regulation of canonical Wnt signaling pathway.
miR-310	1.74253	-0.104503	-0.724233	-0.529808	-0.383989	1.09671	0.428843	0.428843	-1.48689	-0.467509	-0.140915	0.591843	-0.338196	1.26823	-1.38097	-0.201327	0.275501	0.134218	1.28214	-1.49053	cluster1	miR-310-5p	miR-310	6	Involved in several processes, including cellular response to nitric oxide; head involution; and negative regulation of canonical Wnt signaling pathway.
miR-311	1.75795	-0.358699	-0.347927	-0.757253	-0.294068	1.41316	0.590908	-0.235992	-1.01644	-0.751642	-1.17074	0.799815	1.0896	0.162281	-0.880956	-0.116404	-1.49208	1.04763	0.78308	-0.222225	cluster1	miR-311-3p	miR-310	6	Involved in several processes, including cellular response to nitric oxide; embryonic development via the syncytial blastoderm; and negative regulation of canonical Wnt signaling pathway
miR-311	1.75352	-0.365017	-0.257659	-0.772978	-0.35786	1.49289	0.408887	-0.152771	-0.71443	-1.03458	0.518545	0.267129	0.848528	0.0785674	-1.71277	-0.248983	-0.269062	0.995932	0.935694	-1.41358	cluster1	miR-311-5p	miR-310	6	Involved in several processes, including cellular response to nitric oxide; embryonic development via the syncytial blastoderm; and negative regulation of canonical Wnt signaling pathway
miR-313	1.75973	-0.188929	-0.550592	-0.658551	-0.361663	1.44816	0.560399	-0.327362	-1.02555	-0.655648	-1.35344	-0.128701	-0.315525	1.36589	0.431771	-0.593307	-1.39573	0.500907	1.15744	0.330696	cluster1	miR-313-3p	miR-310	6	Involved in several processes, including embryonic development via the syncytial blastoderm; and negative regulation of canonical Wnt signaling pathway
miR-313	1.64799	-0.084468	-0.110326	-1.04982	-0.403378	1.37374	0.0289643	0.46343	-0.653767	-1.21236	-0.121857	0.853001	0.4265	0.517893	-1.67554	-0.291429	1.02599	1.06591	-0.670687	-1.12979	cluster1	miR-313-5p	miR-310	6	Involved in several processes, including embryonic development via the syncytial blastoderm; and negative regulation of canonical Wnt signaling pathway
miR-6-1	1.77824	-0.277115	-0.527643	-0.553207	-0.420274	1.69108	0.135122	-0.683801	-0.540489	-0.601908	0.126002	0.651011	1.17602	-1.34402	-0.60901	-0.63208	0.239754	1.65649	-0.63208	-0.63208	cluster1	miR-6-1-5p	miR-6	3	Involved in negative regulation of cell death
miR-6-2	1.7131	-0.0792785	-0.255932	-0.837594	-0.5403	1.5193	0.308723	-0.0454627	-0.944144	-0.838417	1.62579	0.171638	-0.20978	-0.686552	-0.901099	1.37009	0.602369	-0.121064	-0.800206	-1.05119	cluster1	miR-6-2-5p	miR-6	3	Involved in negative regulation of cell death
miR-6-3	1.71467	0.028238	-0.442395	-0.744384	-0.556131	1.41335	0.64401	-0.342479	-0.85744	-0.85744	1.36974	0.703893	-0.437555	-1.03999	-0.59609	1.10565	0.71476	0.212194	-1.2955	-0.737097	cluster1	miR-6-3-5p	miR-6	3	Involved in negative regulation of cell death
miR-79	0.500478	-0.228695	-1.50475	0.0364586	1.19651	0.70104	-0.593333	-1.4531	0.408152	0.937239	-0.82756	0.479782	-1.06872	0.0228468	1.39365	0.161353	-0.959916	-0.659088	-0.153149	1.6108	cluster1	miR-79-3p	miR-9	5	unknown
miR-79	0.50912	0.097556	-1.74686	0.448148	0.692038	-0.0471433	-0.597148	-1.08168	0.162382	1.56359	-0.681374	-0.515362	-0.746336	0.329139	1.61393	-0.960407	-0.937209	0.0371172	0.446953	1.41355	cluster1	miR-79-5p	miR-9	5	unknown
miR-9b	1.11522	-0.631859	-1.38892	0.35815	0.547417	1.27409	-0.63248	-1.16906	-0.221482	0.74893	-0.738934	0.166856	-1.07265	0.143019	1.5017	-0.49817	-0.643975	-0.704728	0.170107	1.67677	cluster1	miR-9b-3p	miR-9	5	Involved in imaginal disc-derived wing margin morphogenesis
miR-9c	1.65682	0.0509792	-0.739198	-0.828412	-0.140193	0.51074	-1.11268	-0.948517	0.328333	1.22213	-0.912039	1.133	-0.782755	-0.465422	1.02722	0.394688	-0.409306	-0.896575	-0.65294	1.56413	cluster1	miR-9c-3p	miR-9	5	Involved in germ cell development
miR-9c	0.857342	-0.801207	-1.20947	0.0791	1.07423	0.977655	-0.09311	-1.24147	-0.667288	1.02421	-0.768571	-0.525132	-0.716405	0.457317	1.55279	-0.511427	-0.725952	-0.640142	0.217957	1.65956	cluster1	miR-9c-5p	miR-9	5	Involved in germ cell development
miR-31a	-0.547717	1.25533	0.89812	-0.921934	-0.683796	-0.905762	0.727845	1.34247	-0.291138	-0.873414	0.831281	0.149543	1.0512	-0.774103	-1.25792	0.909463	0.909463	0.27173	-0.837372	-1.25329	cluster2	miR-31a-5p	miR-31	3	Involved in muscle cell cellular homeostasis and segmentation
miR-31b	-0.933867	1.59536	0.201041	-0.139432	-0.723099	-1.61037	0.265162	0.99274	0.556193	-0.203722	0.497125	0.916993	0.0100768	0.261998	-1.68619	0.889363	0.197636	0.914068	-0.592909	-1.40816	cluster2	miR-31b-3p	miR-31	3	Involved in muscle cell cellular homeostasis and segmentation
miR-31b	-1.7173	0.904925	0.352201	0.262222	0.197952	-1.6409	1.04743	0.413394	0.197821	-0.0177531	0.0875796	0.175159	0.744426	0.700637	-1.7078	0.174408	0.261612	0.610429	0.697633	-1.74408	cluster2	miR-31b-5p	miR-31	3	Involved in muscle cell cellular homeostasis and segmentation
miR-100	-0.66159	-0.829034	-0.676474	0.8975	1.2696	-0.575873	-0.651096	-0.734677	0.356055	1.60559	-0.719348	-0.633086	-0.580579	0.304542	1.62847	-0.672549	-0.630753	-0.471165	0.0645951	1.70987	cluster4	miR-100-3p	miR-10	4	Involved in cellular response to ecdysone
miR-100	-0.603853	-0.661607	-0.815619	0.612195	1.46888	-0.706505	-0.553522	-0.67869	0.315702	1.62301	-0.736917	-0.660915	-0.572752	0.372714	1.59787	-0.790887	-0.45454	-0.45454	-0.0207466	1.72071	cluster4	miR-100-5p	miR-10	4	Involved in cellular response to ecdysone
miR-125	-0.707755	-0.70432	-0.766162	0.941383	1.23685	-0.582336	-0.630917	-0.776663	0.411975	1.57794	-0.864802	-0.602142	-0.554129	0.490864	1.53021	-0.743166	-0.673888	-0.500692	0.28656	1.63119	cluster4	miR-125-3p	miR-10	4	Involved in several processes, including cellular response to ecdysone; germ-line stem-cell niche homeostasis; and positive regulation of Notch signaling pathway
miR-125	-0.915617	-0.551937	-0.632161	0.6942	1.40551	-0.789207	-0.391649	-0.802638	0.438389	1.54511	-0.943536	-0.428777	-0.612619	0.453666	1.53127	-0.732213	-0.637554	-0.470509	0.164261	1.67602	cluster4	miR-125-5p	miR-10	4	Involved in several processes, including cellular response to ecdysone; germ-line stem-cell niche homeostasis; and positive regulation of Notch signaling pathway
miR-276a	-1.03041	-0.30634	-0.738	0.765849	1.30891	-1.19703	-0.273235	-0.117101	0.0130112	1.57435	-0.796689	-0.717247	-0.524317	0.519777	1.51848	-0.483041	-0.605848	-0.755945	0.17193	1.6729	cluster4	miR-276a-3p	miR-276	2	Involved in long-term memory and olfactory learning
miR-276b	-0.923663	-0.618935	-0.497044	0.552572	1.48707	-0.727927	-0.537797	-0.653233	0.283837	1.63512	-0.681812	-0.516943	-0.793497	0.424404	1.56785	-0.447603	-0.556079	-0.773029	0.0776455	1.69907	cluster4	miR-276b-3p	miR-276	2	unknown

## Sheet: genomic clusters
id_short	w1118_E	w1118_L1	w1118_L2	w1118_L3	w1118_P	p53_E	p53_L1	p53_L2	p53_L3	p53_P	e2f1_E	e2f1_L1	e2f1_L2	e2f1_L3	e2f1_P	p53_e2f1_E	p53_e2f1_L1	p53_e2f1_L2	p53_e2f1_L3	p53_e2f1_P	cluster	id	V1	V2	V3	V4	cluster_ID	miRNA_num	GC_num	GC_ID	Biological functions
miR-1002	1.71095	-0.435848	-0.760227	-0.550855	0.0359766	1.64698	0.26225	-0.591194	-0.675973	-0.642061	-1.69054	0.582455	0.0142062	0.227299	0.866579	-1.47005	0.579538	0.155486	-0.409917	1.14494	cluster1	miR-1002-3p	2L	13747608	13747697	-	GC-M1	4	1	GC1	unknown
miR-1002	1.61087	-0.373124	-0.92123	-0.586705	0.270193	1.4949	0.569752	-0.599071	-0.670389	-0.795196	0.721479	-0.227836	-0.417699	-1.31277	1.23682	1.22548	0.0479014	-0.191606	-1.50889	0.427121	cluster1	miR-1002-5p	2L	13747608	13747697	-	GC-M1	4	1	GC1	unknown
miR-968	1.77465	-0.496089	-0.538686	-0.512472	-0.227401	1.68836	0.148637	-0.571681	-0.63266	-0.63266	1.78885	-0.447214	-0.447214	-0.447214	-0.447214	-0.713957	0.773453	1.36842	-0.713957	-0.713957	cluster1	miR-968-3p	2L	13747747	13747839	-	GC-M1	4	1	GC1	unknown
miR-968	1.63917	-0.278098	-0.863707	-0.676526	0.179159	1.50489	0.553821	-0.621497	-0.649529	-0.787684	0.820095	0.55184	-0.272088	-1.63253	0.532678	0.571935	1.08703	-0.0319715	-1.57726	-0.0497335	cluster1	miR-968-5p	2L	13747747	13747839	-	GC-M1	4	1	GC1	unknown
miR-2a-1	1.67601	-0.787992	-0.666012	-0.336665	0.114661	1.42222	-0.966241	-0.658636	-0.441503	0.644161	-0.128938	-0.38342	-0.875419	-0.332524	1.7203	-0.376131	-0.445145	0.106973	-0.945502	1.65981	cluster1	miR-2a-1-5p	2L	19569896	19569972	-	GC-M2	2	2	GC2	Involved in imaginal disc-derived wing morphogenesis; negative regulation of cell death; and negative regulation of translational initiation
miR-2b-2	1.34592	-1.01213	-0.893688	-0.0430693	0.60297	1.26818	-0.28787	-1.2604	-0.443476	0.723566	-0.162574	-0.61723	-0.713672	-0.245239	1.73871	-0.75074	-0.358308	-0.392432	-0.255934	1.75741	cluster1	miR-2b-2-5p	2L	19570181	19570264	-	GC-M2	2	2	GC2	Involved in muscle cell cellular homeostasis; negative regulation of cell death; and negative regulation of translational initiation
miR-286	1.39783	0.458357	-0.0682659	-1.23529	-0.552629	1.14673	0.705255	0.214428	-0.975622	-1.09079	1.20058	0.422757	0.458383	-1.07946	-1.00227	0.933219	0.972022	0.0310426	-0.575259	-1.36103	cluster1	miR-286-3p	2R	19661421	19661521	-	GC-M4	12	3	GC3	unknown
miR-286	1.7043	-0.0248677	-0.577161	-0.828729	-0.273544	1.49508	0.518328	-0.364002	-0.784004	-0.8654	1.5268	0.467192	-0.809157	-0.809157	-0.37568	1.06875	1.06875	-0.365356	-0.809246	-0.9629	cluster1	miR-286-5p	2R	19661421	19661521	-	GC-M4	12	3	GC3	unknown
miR-3	1.68718	-0.0560037	-0.6337	-0.853174	-0.144298	1.48239	0.479059	-0.214383	-0.851944	-0.895125	0.825849	1.18388	-0.200495	-1.25071	-0.558522	1.11221	0.642476	0.354574	-1.05463	-1.05463	cluster1	miR-3-3p	2R	19661594	19661663	-	GC-M4	12	3	GC3	unknown
miR-309	1.68972	-0.185688	-0.762202	-0.727472	-0.014355	1.4935	0.483579	-0.267038	-0.822039	-0.888003	0.843656	1.08998	0.104687	-0.942185	-1.09614	0.754212	0.180834	1.10706	-1.23056	-0.81155	cluster1	miR-309-3p	2R	19661705	19661774	-	GC-M4	12	3	GC3	unknown
miR-309	1.48513	0.423743	-0.190318	-1.08498	-0.633581	1.02992	0.675438	0.431131	-0.98202	-1.15447	1.39018	0.474793	0.0523077	-0.983787	-0.933491	0.956403	1.00689	0.0403911	-0.825132	-1.17855	cluster1	miR-309-5p	2R	19661705	19661774	-	GC-M4	12	3	GC3	unknown
miR-4	1.50509	0.283388	-0.290487	-1.22229	-0.275697	1.29892	0.632983	0.021969	-0.939176	-1.01469	1.38286	0.366052	0.20035	-0.891782	-1.05748	1.06832	1.00289	-0.174782	-1.05804	-0.838393	cluster1	miR-4-3p	2R	19661288	19661369	-	GC-M4	12	3	GC3	unknown
miR-4	1.61042	0.128862	-0.222579	-1.06673	-0.449982	1.22658	0.817307	-0.142783	-0.945934	-0.955166	1.7848	-0.364435	-0.426731	-0.551324	-0.442305	1.23902	0.83389	-0.221133	-0.871027	-0.98075	cluster1	miR-4-5p	2R	19661288	19661369	-	GC-M4	12	3	GC3	unknown
miR-5	1.4428	0.404839	-0.157246	-1.23314	-0.457254	1.38604	0.619804	-0.18333	-0.898489	-0.92403	1.26417	0.702475	-0.0156421	-1.02527	-0.925731	1.26097	0.773686	-0.180991	-0.752803	-1.10086	cluster1	miR-5-3p	2R	19661157	19661226	-	GC-M4	12	3	GC3	negative regulation of smoothened signaling pathway
miR-5	1.52248	0.272873	-0.240358	-1.19031	-0.36468	1.32998	0.629472	-0.0537715	-0.862811	-1.04287	1.38981	0.399248	0.142156	-0.855964	-1.07525	1.04859	0.968986	-0.108255	-0.702594	-1.20672	cluster1	miR-5-5p	2R	19661157	19661226	-	GC-M4	12	3	GC3	negative regulation of smoothened signaling pathway
miR-6-1	1.77824	-0.277115	-0.527643	-0.553207	-0.420274	1.69108	0.135122	-0.683801	-0.540489	-0.601908	0.126002	0.651011	1.17602	-1.34402	-0.60901	-0.63208	0.239754	1.65649	-0.63208	-0.63208	cluster1	miR-6-1-5p	2R	19661002	19661084	-	GC-M4	12	3	GC3	Involved in negative regulation of cell death
miR-6-2	1.7131	-0.0792785	-0.255932	-0.837594	-0.5403	1.5193	0.308723	-0.0454627	-0.944144	-0.838417	1.62579	0.171638	-0.20978	-0.686552	-0.901099	1.37009	0.602369	-0.121064	-0.800206	-1.05119	cluster1	miR-6-2-5p	2R	19660868	19660942	-	GC-M4	12	3	GC3	Involved in negative regulation of cell death
miR-6-3	1.71467	0.028238	-0.442395	-0.744384	-0.556131	1.41335	0.64401	-0.342479	-0.85744	-0.85744	1.36974	0.703893	-0.437555	-1.03999	-0.59609	1.10565	0.71476	0.212194	-1.2955	-0.737097	cluster1	miR-6-3-5p	2R	19660715	19660795	-	GC-M4	12	3	GC3	Involved in negative regulation of cell death
miR-310	1.74849	-0.194875	-0.345608	-0.770888	-0.437124	1.47724	0.482943	-0.211485	-0.947998	-0.800696	-0.209796	1.11523	0.811579	-0.320215	-1.3968	0.947618	-0.329113	0.919246	-0.0737667	-1.46398	cluster1	miR-310-3p	2R	20583751	20583840	-	GC-M5	8	4	GC4	Involved in several processes, including cellular response to nitric oxide; head involution; and negative regulation of canonical Wnt signaling pathway.
miR-310	1.74253	-0.104503	-0.724233	-0.529808	-0.383989	1.09671	0.428843	0.428843	-1.48689	-0.467509	-0.140915	0.591843	-0.338196	1.26823	-1.38097	-0.201327	0.275501	0.134218	1.28214	-1.49053	cluster1	miR-310-5p	2R	20583751	20583840	-	GC-M5	8	4	GC4	Involved in several processes, including cellular response to nitric oxide; head involution; and negative regulation of canonical Wnt signaling pathway.
miR-311	1.75795	-0.358699	-0.347927	-0.757253	-0.294068	1.41316	0.590908	-0.235992	-1.01644	-0.751642	-1.17074	0.799815	1.0896	0.162281	-0.880956	-0.116404	-1.49208	1.04763	0.78308	-0.222225	cluster1	miR-311-3p	2R	20583876	20583960	-	GC-M5	8	4	GC4	Involved in several processes, including cellular response to nitric oxide; embryonic development via the syncytial blastoderm; and negative regulation of canonical Wnt signaling pathway
miR-311	1.75352	-0.365017	-0.257659	-0.772978	-0.35786	1.49289	0.408887	-0.152771	-0.71443	-1.03458	0.518545	0.267129	0.848528	0.0785674	-1.71277	-0.248983	-0.269062	0.995932	0.935694	-1.41358	cluster1	miR-311-5p	2R	20583876	20583960	-	GC-M5	8	4	GC4	Involved in several processes, including cellular response to nitric oxide; embryonic development via the syncytial blastoderm; and negative regulation of canonical Wnt signaling pathway
miR-312	1.73766	-0.177799	-0.411504	-0.819342	-0.32902	1.37655	0.650986	-0.220508	-0.901489	-0.905543	0.891178	0.352554	0.817729	-0.651245	-1.41022	1.03727	0.464862	0.603627	-1.30439	-0.801366	cluster1	miR-312-3p	2R	20584055	20584121	-	GC-M5	8	4	GC4	Involved in several processes, including cellular response to nitric oxide; embryonic development via the syncytial blastoderm; and negative regulation of canonical Wnt signaling pathway
miR-312	1.66889	0.118268	-0.486211	-0.893577	-0.407366	1.05625	1.12121	-0.56775	-0.736646	-0.873062	0.796845	0.216229	0.0560595	0.636675	-1.70581	1.28558	0.359036	-1.20451	-0.799144	0.359036	cluster1	miR-312-5p	2R	20584055	20584121	-	GC-M5	8	4	GC4	Involved in several processes, including cellular response to nitric oxide; embryonic development via the syncytial blastoderm; and negative regulation of canonical Wnt signaling pathway
miR-313	1.75973	-0.188929	-0.550592	-0.658551	-0.361663	1.44816	0.560399	-0.327362	-1.02555	-0.655648	-1.35344	-0.128701	-0.315525	1.36589	0.431771	-0.593307	-1.39573	0.500907	1.15744	0.330696	cluster1	miR-313-3p	2R	20584189	20584260	-	GC-M5	8	4	GC4	Involved in several processes, including embryonic development via the syncytial blastoderm; and negative regulation of canonical Wnt signaling pathway
miR-313	1.64799	-0.084468	-0.110326	-1.04982	-0.403378	1.37374	0.0289643	0.46343	-0.653767	-1.21236	-0.121857	0.853001	0.4265	0.517893	-1.67554	-0.291429	1.02599	1.06591	-0.670687	-1.12979	cluster1	miR-313-5p	2R	20584189	20584260	-	GC-M5	8	4	GC4	Involved in several processes, including embryonic development via the syncytial blastoderm; and negative regulation of canonical Wnt signaling pathway
miR-13a	1.34013	0.299958	0.227387	-1.33288	-0.534602	1.27048	0.772786	-0.304047	-1.17275	-0.566468	1.34062	-0.00870533	-0.639841	-1.22745	0.535378	1.05345	0.804849	-0.655688	-1.33934	0.136731	cluster1	miR-13a-3p	3R	15417541	15417616	-	GC-M6	4	5	GC5	unknown
miR-13a	1.75206	-0.4814	-0.700219	-0.436128	-0.134309	1.77681	-0.447936	-0.537523	-0.537523	-0.25383	0.20781	-0.103905	-1.40272	-0.103905	1.40272	-0.275174	-0.616299	-0.343399	-0.536703	1.77158	cluster1	miR-13a-5p	3R	15417541	15417616	-	GC-M6	4	5	GC5	unknown
miR-13b-1	1.35739	-0.324255	-1.40223	0.0896875	0.279411	1.6035	0.362167	-0.718995	-0.665604	-0.581069	-0.283803	-0.870329	-0.737888	0.302723	1.5893	-0.975538	-0.169913	-0.916947	0.870074	1.19232	cluster1	miR-13b-1-5p	3R	15417407	15417475	-	GC-M6	4	5	GC5	unknown
miR-2c	1.42933	0.0169009	-1.33517	-0.345261	0.234198	1.45023	0.589925	-0.994133	-0.604947	-0.441078	-0.0345407	-0.360759	-1.14752	-0.05373	1.59655	1.17891	-0.0512568	-1.5377	0.486939	-0.0768852	cluster1	miR-2c-5p	3R	15417743	15417845	-	GC-M6	4	5	GC5	Involved in muscle cell cellular homeostasis; negative regulation of cell death; and negative regulation of translational initiation
miR-998	1.49829	-0.790765	-1.01778	0.306469	0.00378357	1.63126	-0.999807	0.0323824	-0.574788	-0.0890517	-0.592493	-0.592493	-0.96687	0.921294	1.23056	-0.567477	-0.567477	-0.98474	0.795581	1.32411	cluster1	miR-998-3p	3R	21621878	21622021	-	GC-M7	2	6	GC6	positive regulation of epidermal growth factor receptor signaling pathway
miR-998	0.678292	-0.944503	-1.11772	0.222451	1.16148	-0.0916662	-0.795931	-1.09776	0.69085	1.29451	-0.712851	-0.605169	-0.637474	0.342427	1.61307	-0.92744	-0.847685	-0.164068	0.462581	1.47661	cluster1	miR-998-5p	3R	21621878	21622021	-	GC-M7	2	6	GC6	positive regulation of epidermal growth factor receptor signaling pathway
miR-4969	1.53627	0.0692013	-1.24562	-0.276805	-0.0830415	1.403	-0.962524	-0.942131	0.0367064	0.464948	-0.160268	-0.605456	-0.534226	-0.462996	1.76295	-0.578044	-0.820241	-0.626483	0.487623	1.53714	cluster1	miR-4969-3p	3R	21798513	21798671	-	GC-M8	2	7	GC7	unknown
miR-4969	0.76597	-0.108667	-1.57965	-0.0291545	0.951498	1.4981	0.516464	-0.969255	-0.482859	-0.562451	-0.284079	-0.00692876	-1.11553	-0.214791	1.62133	0.263437	-0.694515	-1.33315	0.642626	1.1216	cluster1	miR-4969-5p	3R	21798513	21798671	-	GC-M8	2	7	GC7	unknown
miR-12	1.75332	-0.136833	-0.473119	-0.449927	-0.693443	1.7219	-0.354764	-0.859509	-0.109602	-0.398028	0.223658	-1.40295	-0.589644	1.07085	0.698085	-0.446697	-0.995915	1.57931	-0.458902	0.322208	cluster1	miR-12-3p	X	15509472	15509546	+	GC-P10	4	8	GC8	positive regulation of smoothened signaling pathway
miR-283	1.75267	-0.190394	-0.30776	-0.555533	-0.69898	1.73503	-0.101847	-0.774763	-0.501959	-0.356464	1.4401	-1.04407	0.576039	-0.360024	-0.612042	-0.407734	-0.791484	1.73887	-0.131914	-0.407734	cluster1	miR-283-3p	X	15507955	15508055	+	GC-P10	4	8	GC8	positive regulation of smoothened signaling pathway
miR-283	1.6398	-0.0179213	-1.0708	-0.197134	-0.353945	1.60106	0.0932867	-0.991442	-0.666024	-0.0368808	0.429246	1.41981	-0.231132	-0.341195	-1.27673	0.945691	0.308523	-0.261574	0.61034	-1.60298	cluster1	miR-283-5p	X	15507955	15508055	+	GC-P10	4	8	GC8	positive regulation of smoothened signaling pathway
miR-304	1.52003	0.159878	-0.472474	-0.0071587	-1.20028	0.982151	-1.01505	-1.08553	0.876417	0.242013	-0.0517938	1.11357	-0.213649	0.660371	-1.50849	-0.737454	-1.08008	0.763559	1.28565	-0.231678	cluster1	miR-304-3p	X	15508958	15509046	+	GC-P10	4	8	GC8	unknown
miR-306	0.847305	-0.750267	-1.31829	0.267445	0.953809	0.872336	-0.473102	-1.4492	0.0984896	0.95148	-0.903974	0.124195	-0.985413	0.317613	1.44758	0.498417	-0.563551	-1.20073	-0.138764	1.40463	cluster1	miR-306-5p	2L	16698403	16698488	+	GC-P3	6	9	GC9	unknown
miR-79	0.500478	-0.228695	-1.50475	0.0364586	1.19651	0.70104	-0.593333	-1.4531	0.408152	0.937239	-0.82756	0.479782	-1.06872	0.0228468	1.39365	0.161353	-0.959916	-0.659088	-0.153149	1.6108	cluster1	miR-79-3p	2L	16698553	16698650	+	GC-P3	6	9	GC9	unknown
miR-79	0.50912	0.097556	-1.74686	0.448148	0.692038	-0.0471433	-0.597148	-1.08168	0.162382	1.56359	-0.681374	-0.515362	-0.746336	0.329139	1.61393	-0.960407	-0.937209	0.0371172	0.446953	1.41355	cluster1	miR-79-5p	2L	16698553	16698650	+	GC-P3	6	9	GC9	unknown
miR-9b	1.11522	-0.631859	-1.38892	0.35815	0.547417	1.27409	-0.63248	-1.16906	-0.221482	0.74893	-0.738934	0.166856	-1.07265	0.143019	1.5017	-0.49817	-0.643975	-0.704728	0.170107	1.67677	cluster1	miR-9b-3p	2L	16698743	16698834	+	GC-P3	6	9	GC9	Involved in imaginal disc-derived wing margin morphogenesis
miR-9c	1.65682	0.0509792	-0.739198	-0.828412	-0.140193	0.51074	-1.11268	-0.948517	0.328333	1.22213	-0.912039	1.133	-0.782755	-0.465422	1.02722	0.394688	-0.409306	-0.896575	-0.65294	1.56413	cluster1	miR-9c-3p	2L	16697923	16698015	+	GC-P3	6	9	GC9	Involved in germ cell development
miR-9c	0.857342	-0.801207	-1.20947	0.0791	1.07423	0.977655	-0.09311	-1.24147	-0.667288	1.02421	-0.768571	-0.525132	-0.716405	0.457317	1.55279	-0.511427	-0.725952	-0.640142	0.217957	1.65956	cluster1	miR-9c-5p	2L	16697923	16698015	+	GC-P3	6	9	GC9	Involved in germ cell development
miR-92a	1.77492	-0.363416	-0.544121	-0.283103	-0.584277	1.46954	-0.00283149	0.0962706	-1.33363	-0.22935	-0.204652	0.218766	-1.61605	0.889178	0.712754	0.679142	-0.378538	-0.489873	1.34715	-1.15788	cluster1	miR-92a-3p	3R	25646505	25646600	+	GC-P8	4	10	GC10	head involution; and positive regulation of circadian sleep/wake cycle, sleep
miR-92a	1.41649	-0.595217	-0.854457	-0.657434	0.690617	0.924349	-1.34864	-0.666743	0.166686	0.924349	-0.566957	-0.136545	-1.05674	0.175133	1.5851	-0.880052	-0.770502	-0.46011	0.74494	1.36572	cluster1	miR-92a-5p	3R	25646505	25646600	+	GC-P8	4	10	GC10	head involution; and positive regulation of circadian sleep/wake cycle, sleep
miR-92b	1.77266	-0.455684	-0.305459	-0.355534	-0.655985	1.11812	0.427923	0.410668	-1.47012	-0.48659	0.456304	0.807307	-1.53271	0.748807	-0.479704	0.666119	-0.104392	-0.62635	1.2875	-1.22287	cluster1	miR-92b-3p	3R	25651397	25651497	+	GC-P8	4	10	GC10	Involved in compound eye morphogenesis and larval somatic muscle development
miR-92b	1.63075	-0.427554	-1.07127	-0.0937758	-0.0381461	1.31103	-0.567581	-1.07387	-0.44767	0.778093	-0.648581	-0.634663	-0.80168	0.617961	1.46696	-0.993997	-0.980153	-0.0110752	0.791875	1.19335	cluster1	miR-92b-5p	3R	25651397	25651497	+	GC-P8	4	10	GC10	Involved in compound eye morphogenesis and larval somatic muscle development
miR-279	0.995466	0.129042	-1.50242	0.765034	-0.387126	1.19695	0.806268	-1.28867	-0.382751	-0.331793	0.250585	-0.654304	-1.15895	0.0939692	1.4687	-0.978732	-0.444131	0.892373	-0.711431	1.24192	cluster1	miR-279-5p	3R	29215584	29215684	+	GC-P9	2	11	GC11	Involved in several processes, including locomotor rhythm; negative regulation of signal transduction; and wing disc dorsal/ventral pattern formation
miR-996	1.55824	-0.332424	-1.19465	-0.145435	0.114271	1.06442	-0.0367043	-1.39194	-0.474332	0.838552	-0.418021	-0.893045	-0.524901	0.187634	1.64833	-0.430307	-0.763447	-0.374783	-0.180451	1.74899	cluster1	miR-996-5p	3R	29217183	29217280	+	GC-P9	2	11	GC11	negative regulation of epidermal growth factor-activated receptor activity
miR-969	-0.31043	1.24944	0.855612	-0.88959	-0.905034	-0.117492	0.654271	1.32236	-0.727992	-1.13115	0.411357	-0.130741	0.586742	0.809959	-1.67732	0.790044	0.359571	0.0810302	0.498842	-1.72949	cluster2	miR-969-3p	X	18124356	18124450	+	GC-P11	2	12	GC12	Involved in germ cell development
miR-969	-0.629827	1.06025	1.12104	-0.873004	-0.678463	-0.658853	1.05128	1.09629	-1.01888	-0.469838	1.14033	0.466718	-0.206896	0.153969	-1.55412	0.776451	1.24862	-1.16468	-0.666279	-0.194113	cluster2	miR-969-5p	X	18124356	18124450	+	GC-P11	2	12	GC12	Involved in germ cell development
miR-1007	-0.917135	-0.614307	0.0562394	1.6569	-0.181696	-0.413398	1.33063	-0.897849	-0.800959	0.781581	-0.724869	0.429252	-1.21081	1.3404	0.166031	1.61237	-0.0977192	-0.210472	-0.154096	-1.15008	cluster3	miR-1007-3p	X	21296384	21296449	-	GC-M10	2	13	GC13	unknown
miR-2535b	-0.723356	-0.194487	-0.535693	1.75038	-0.296849	-0.138129	1.50215	0.379854	-0.699277	-1.0446	0.287869	-0.169066	-0.328994	1.4759	-1.26571	0.743174	0.116401	0.519326	0.362633	-1.74153	cluster3	miR-2535b-3p	X	21298274	21298345	-	GC-M10	2	13	GC13	unknown
miR-275	-1.60172	0.145237	0.0356242	1.15916	0.261701	-1.75204	0.559523	0.113035	0.644299	0.435185	-0.198835	-1.40389	-0.289214	0.70496	1.18698	-1.39868	-0.589526	0.17339	0.809154	1.00566	cluster3	miR-275-5p	2L	7425794	7425892	+	GC-P2	2	14	GC14	unknown
miR-305	-1.69532	0.305427	0.208773	0.972342	0.208773	-1.74471	0.06887	0.459134	0.61983	0.596874	-0.636708	-1.07751	0.783641	1.29791	-0.367332	-0.911229	-0.73733	0.862537	1.27989	-0.493872	cluster3	miR-305-3p	2L	7425971	7426044	+	GC-P2	2	14	GC14	Involved in several processes, including cellular response to nutrient; gene silencing by miRNA; and regulation of signal transduction
miR-277	-1.60192	0.717383	0.919364	0.174122	-0.208946	-1.76416	0.647359	0.400848	0.518744	0.197209	0.560154	1.23313	0.253356	-1.0827	-0.963941	0.972066	0.252017	0.408028	0.0480033	-1.68011	cluster3	miR-277-3p	3R	10100021	10100121	+	GC-P6	5	15	GC15	modulates rCGG repeat-mediated neurodegeneration and the pathogenesis of FXTAS neurodegenerative disorder by post-transcriptionally regulating the expression of specific mRNAs involved in the disease
miR-317	-1.73582	0.0917364	0.650755	0.672255	0.321077	-1.68463	-0.103168	0.582357	0.809734	0.395704	0.116283	1.18483	-0.150853	0.399132	-1.54939	0.0655265	-0.474104	0.701519	1.12551	-1.41846	cluster3	miR-317-3p	3R	10091125	10091217	+	GC-P6	5	15	GC15	Involved in several processes, including locomotion involved in locomotory behavior; negative regulation of Toll signaling pathway; and startle response
miR-317	-1.48794	0.278146	1.0866	0.571691	-0.448499	-1.38891	-0.331461	1.12204	0.810579	-0.212258	0.679438	0.875807	-1.34317	0.581253	-0.793332	-0.291047	-0.0328601	0.882528	0.941207	-1.49983	cluster3	miR-317-5p	3R	10091125	10091217	+	GC-P6	5	15	GC15	Involved in several processes, including locomotion involved in locomotory behavior; negative regulation of Toll signaling pathway; and startle response
miR-34	-1.08905	0.0496676	1.16416	0.788625	-0.913399	-1.40178	0.0696395	1.09738	0.749186	-0.514434	0.551705	1.15138	-1.3073	0.341817	-0.737605	0.00232996	0.0722289	0.584821	0.980915	-1.64029	cluster3	miR-34-3p	3R	10100935	10101034	+	GC-P6	5	15	GC15	muscle cell cellular homeostasis; and negative regulation of neuron death.
miR-34	-1.63717	0.204646	0.777654	0.806304	-0.151438	-1.54964	-0.0166628	0.579033	1.11641	-0.129137	0.419866	0.650985	0.208007	0.487276	-1.76613	0.0834514	0.0199558	0.645841	0.908894	-1.65814	cluster3	miR-34-5p	3R	10100935	10101034	+	GC-P6	5	15	GC15	muscle cell cellular homeostasis; and negative regulation of neuron death.
miR-2498	-1.61805	0.492451	-0.1407	0.2345	1.0318	-1.5354	-0.501958	0.679119	0.620066	0.738173	-0.967964	-0.856448	0.637875	1.37388	-0.187348	-1.1108	-0.642588	-0.319679	1.26257	0.8105	cluster4	miR-2498-3p	2R	20584708	20584820	-	GC-M5	2	4	GC4	unknown
miR-991	-1.08581	-0.847511	0.126401	0.426864	1.38006	-1.01385	-0.931871	0.434509	0.133905	1.37731	-1.52548	-0.224485	0.719374	1.051	-0.0204078	-0.9283	-1.13284	0.393347	0.440549	1.22724	cluster4	miR-991-3p	2R	20585199	20585295	-	GC-M5	2	4	GC4	unknown
miR-303	-1.4267	-0.558826	0.309047	0.563059	1.11342	-1.25501	0.334233	-0.697957	1.31727	0.301465	-0.446603	1.59102	-0.725731	0.362865	-0.781556	-0.528974	-1.37052	0.553018	1.23427	0.112207	cluster4	miR-303-3p	X	4366178	4366248	-	GC-M9	2	16	GC16	unknown
miR-982	-0.677551	-0.629836	-0.86841	1.19526	0.98054	-0.596118	-1.28203	-0.109746	0.912884	1.07501	-1.15053	-0.473748	-0.166119	1.53609	0.254306	-1.28504	-0.790796	0.268306	0.99791	0.809625	cluster4	miR-982-5p	X	4365805	4365898	-	GC-M9	2	16	GC16	unknown
miR-959	-0.681127	-0.624367	-0.870329	0.98385	1.19197	-1.09949	-1.06147	0.732994	0.945897	0.482073	-1.65074	0.343905	0.302636	1.03171	-0.0275124	-1.28774	-0.854819	0.506909	0.908343	0.727304	cluster4	miR-959-3p	2L	5640939	5641037	+	GC-P1	7	17	GC17	Involved in immune response and regulation of feeding behavior
miR-959	-0.543624	-1.22315	-0.259457	0.803081	1.22315	-1.17849	-0.99296	0.565497	0.892031	0.713922	-1.66474	0.0578385	0.246442	1.02601	0.334458	-1.22797	-0.927931	0.491774	0.784497	0.879632	cluster4	miR-959-5p	2L	5640939	5641037	+	GC-P1	7	17	GC17	Involved in immune response and regulation of feeding behavior
miR-960	-0.102373	-1.09411	-0.790193	0.681421	1.30526	-1.17861	-0.998514	0.592305	0.732377	0.852439	-1.75842	0.243741	0.380534	0.741171	0.39297	-1.09852	-1.01243	0.287543	0.804089	1.01932	cluster4	miR-960-5p	2L	5641062	5641155	+	GC-P1	7	17	GC17	Involved in several processes, including miRNA mediated inhibition of translation; negative regulation of smoothened signaling pathway; and regulation of feeding behavior
miR-961	0.192108	-1.17214	-0.893721	0.804627	1.06912	-1.31842	-0.836071	0.789623	0.744961	0.619907	-1.64388	-0.22248	0.627271	0.828121	0.410971	-1.25504	-0.797147	0.222702	0.732626	1.09686	cluster4	miR-961-3p	2L	5641190	5641279	+	GC-P1	7	17	GC17	Involved in immune response and regulation of feeding behavior
miR-961	-0.355682	-1.1753	-0.525791	0.80415	1.25262	-0.903671	-1.20435	0.388448	0.632245	1.08733	-1.72773	0.168896	0.376556	0.861095	0.32118	-1.08411	-1.07591	0.523193	0.654402	0.982423	cluster4	miR-961-5p	2L	5641190	5641279	+	GC-P1	7	17	GC17	Involved in immune response and regulation of feeding behavior
miR-963	-0.606628	-0.900464	-0.654021	0.909942	1.25117	-0.98693	-0.852571	-0.180774	0.674239	1.34604	-1.63503	0.0977464	-0.0577592	0.94192	0.653124	-0.810726	-1.17386	0.109786	0.624934	1.24987	cluster4	miR-963-5p	2L	5641989	5642078	+	GC-P1	7	17	GC17	Involved in immune response and regulation of feeding behavior
miR-964	-0.857251	-0.971247	-0.28727	1.03508	1.08068	-1.34686	-0.590472	1.14191	0.0683191	0.72711	-0.822051	-1.04683	1.13674	0.944074	-0.211935	-0.957563	-0.995561	-0.0645975	0.847367	1.17035	cluster4	miR-964-3p	2L	5642101	5642201	+	GC-P1	7	17	GC17	Involved in immune response and regulation of feeding behavior
miR-210	-1.54585	-0.0464462	0.0292813	0.342288	1.22073	-1.24375	-0.0859201	-0.295481	0.0922069	1.53294	-0.54394	-0.43239	-0.7936	0.0722421	1.69769	-0.312986	-0.465812	-0.86927	-0.0623527	1.71042	cluster4	miR-210-3p	X	18128218	18128318	+	GC-P11	2	12	GC12	Involved in gene silencing by miRNA and regulation of locomotor rhythm
miR-210	-0.318933	-0.990372	-0.752571	0.695219	1.36666	-0.509614	-0.325662	-0.9729	0.178501	1.62968	-0.5644	-0.763027	-0.688073	0.462463	1.55304	-0.481101	-0.585295	-0.784621	0.18483	1.66619	cluster4	miR-210-5p	X	18128218	18128318	+	GC-P11	2	12	GC12	Involved in gene silencing by miRNA and regulation of locomotor rhythm
miR-4966	-1.0092	0.221531	-0.984583	0.443062	1.32919	-0.888058	-0.547951	-0.359002	0.132264	1.66275	-1.07702	-0.050094	-0.826551	0.626175	1.32749	-1.32592	-0.679639	0.154274	0.779708	1.07158	cluster4	miR-4966-3p	X	19558369	19558496	+	GC-P12	17	18	GC18	unknown
miR-4966	-1.59444	-0.237091	0.237091	0.604583	0.989857	-1.44107	-0.580349	0.463597	0.497685	1.06014	-1.37948	-0.269253	-0.312963	0.945882	1.01582	-1.25823	-0.850611	0.349166	0.772164	0.987508	cluster4	miR-4966-5p	X	19558369	19558496	+	GC-P12	17	18	GC18	unknown
miR-9369	-1.01998	-0.523293	-0.594248	0.913546	1.22397	-1.26923	-0.814772	0.353825	0.63786	1.09231	-1.37726	-0.498706	0.173126	1.28423	0.418603	-1.30474	-0.823484	0.452229	0.910569	0.765428	cluster4	miR-9369-5p	X	19551317	19551379	+	GC-P12	17	18	GC18	unknown
miR-972	-1.15848	-0.847407	0.117993	0.675781	1.21211	-1.10763	-0.760965	0.126828	0.295931	1.44583	-1.5957	0.492914	-0.286837	0.980258	0.409369	-0.839175	-1.22997	0.703426	1.1045	0.261214	cluster4	miR-972-3p	X	19551151	19551242	+	GC-P12	17	18	GC18	unknown
miR-973	-1.37896	-0.461716	0.115429	0.424614	1.30064	-1.04636	-0.773868	-0.283388	0.97006	1.13355	-0.894048	-0.610437	-0.610437	1.38834	0.726583	-1.33487	-0.748829	0.455809	0.564335	1.06355	cluster4	miR-973-3p	X	19551527	19551628	+	GC-P12	17	18	GC18	unknown
miR-973	-1.22257	-0.325704	-0.514517	1.0904	0.972391	-1.1846	-0.870317	0.26593	1.1846	0.604387	-1.33069	-0.282267	0.201619	1.45166	-0.0403239	-0.927551	-0.909037	-0.270304	0.951619	1.15527	cluster4	miR-973-5p	X	19551527	19551628	+	GC-P12	17	18	GC18	unknown
miR-974	-0.813323	-0.813323	-0.526942	0.876327	1.27726	-0.899002	-0.899002	-0.332964	1.03219	1.09878	-1.07056	-0.310053	-0.719557	0.918459	1.18171	0.069843	-1.40462	0.186248	-0.24057	1.3891	cluster4	miR-974-3p	X	19551677	19551778	+	GC-P12	17	18	GC18	unknown
miR-974	-1.22386	-0.559888	-0.218931	0.741134	1.26154	-1.2785	-0.658272	0.0446566	0.681427	1.21069	-1.33296	-0.440522	-0.212666	1.06903	0.917122	-0.924461	-1.14457	0.229218	0.707387	1.13243	cluster4	miR-974-5p	X	19551677	19551778	+	GC-P12	17	18	GC18	unknown
miR-975	-1.09334	0.695761	-1.09334	0.828287	0.66263	-1.11664	-0.260127	0.0571012	-0.29185	1.61152	-1.33519	0.0419117	-0.6167	0.880145	1.02983	-1.23664	-0.492067	1.48267	0.123017	0.123017	cluster4	miR-975-3p	X	19558752	19558843	+	GC-P12	17	18	GC18	unknown
miR-975	-1.35588	-0.701606	0.272847	0.927122	0.857518	-0.957188	-0.903654	-0.154178	0.680952	1.33407	-1.18411	0.688202	-0.728685	-0.0371089	1.2617	-0.847386	-1.29189	0.476655	0.78875	0.873867	cluster4	miR-975-5p	X	19558752	19558843	+	GC-P12	17	18	GC18	unknown
miR-976	-1.55624	-0.324042	0.216028	0.687933	0.976319	-1.34503	-0.729812	0.397311	0.622736	1.0548	-1.66476	-0.0403801	0.16152	0.840639	0.70298	-1.14835	-0.96251	0.389618	0.613905	1.10734	cluster4	miR-976-3p	X	19558894	19558991	+	GC-P12	17	18	GC18	unknown
miR-976	-1.27975	-0.783818	0.933808	0.220146	0.909616	-0.980324	-1.04472	0.322004	0.407872	1.29517	-1.01573	-0.886751	0.0806137	0.403069	1.4188	-0.804711	-0.434445	-0.34805	-0.150575	1.73778	cluster4	miR-976-5p	X	19558894	19558991	+	GC-P12	17	18	GC18	unknown
miR-977	-1.54306	-0.218129	0.0484731	0.63015	1.08257	-1.18423	-0.978101	0.58851	0.61943	0.954396	-1.63544	0.0599737	0.429043	1.06338	0.0830405	-0.944053	-1.12989	0.236013	0.709898	1.12803	cluster4	miR-977-3p	X	19559021	19559120	+	GC-P12	17	18	GC18	unknown
miR-977	-1.55149	0.298613	-0.383004	0.720567	0.915314	-0.949858	-0.441005	-0.638892	0.54843	1.48133	-0.724347	1.03165	-1.27309	0.885313	0.080483	-1.01232	-0.858161	0.632059	1.35148	-0.113051	cluster4	miR-977-5p	X	19559021	19559120	+	GC-P12	17	18	GC18	unknown
miR-978	-1.59476	-0.172973	0.0825554	0.836038	0.849142	-1.28881	-0.858873	0.552349	0.688919	0.906419	-1.51085	-0.216955	0.240481	1.24684	0.240481	-1.37369	-0.765634	0.698834	0.698834	0.741654	cluster4	miR-978-3p	X	19561235	19561327	+	GC-P12	17	18	GC18	unknown
miR-978	-1.50952	-0.31029	0.0251586	0.813462	0.981186	-1.36631	-0.661789	0.418094	0.470067	1.13994	-1.23304	-0.366059	-0.462391	0.971876	1.08961	-1.39854	-0.690846	0.438098	0.749821	0.90147	cluster4	miR-978-5p	X	19561235	19561327	+	GC-P12	17	18	GC18	unknown
miR-979	-1.45148	-0.153138	0.246352	0.0133163	1.34495	-0.724956	-0.781241	-0.589871	0.648408	1.44766	-0.799627	-0.532146	-0.799627	0.777103	1.3543	-0.759133	-0.644978	-0.759133	1.29566	0.86758	cluster4	miR-979-5p	X	19561836	19561931	+	GC-P12	17	18	GC18	unknown
miR-275	-0.0668187	-0.646569	-1.26563	1.08286	0.896157	-0.863755	-0.435548	-0.74141	0.555446	1.48527	-0.613046	-0.715791	-0.835661	0.893883	1.27062	-0.949976	-0.40131	-0.683481	0.570613	1.46415	cluster4	miR-275-3p	2L	7425794	7425892	+	GC-P2	2	14	GC14	unknown
miR-305	-1.48303	0.121741	-0.42471	0.820367	0.965626	-1.2939	-0.0576491	-0.531653	0.576491	1.30671	-1.02638	0.719371	-0.936085	-0.00300992	1.24611	-0.68226	-0.948768	-0.522356	1.22327	0.930113	cluster4	miR-305-5p	2L	7425971	7426044	+	GC-P2	2	14	GC14	Involved in several processes, including cellular response to nutrient; gene silencing by miRNA; and regulation of signal transduction
let-7	-0.583719	-0.81953	-0.778519	1.06354	1.11822	-0.60562	-0.642223	-0.788636	0.505792	1.53069	-0.848908	-0.672774	-0.49664	0.487978	1.53034	-0.725961	-0.70694	-0.427968	0.202889	1.65798	cluster4	let-7-3p	2L	18472033	18472111	+	GC-P5	6	19	GC19	Involved in several processes, including cellular response to ecdysone; mushroom body development; and regulation of development, heterochronic
let-7	-0.760016	-0.60949	-0.700374	0.577681	1.4922	-0.77389	-0.402887	-0.797078	0.414481	1.55937	-0.950705	-0.537905	-0.51258	0.480164	1.52103	-0.74798	-0.611124	-0.481733	0.165223	1.67562	cluster4	let-7-5p	2L	18472033	18472111	+	GC-P5	6	19	GC19	Involved in several processes, including cellular response to ecdysone; mushroom body development; and regulation of development, heterochronic
miR-100	-0.66159	-0.829034	-0.676474	0.8975	1.2696	-0.575873	-0.651096	-0.734677	0.356055	1.60559	-0.719348	-0.633086	-0.580579	0.304542	1.62847	-0.672549	-0.630753	-0.471165	0.0645951	1.70987	cluster4	miR-100-3p	2L	18471433	18471533	+	GC-P5	6	19	GC19	Involved in cellular response to ecdysone
miR-100	-0.603853	-0.661607	-0.815619	0.612195	1.46888	-0.706505	-0.553522	-0.67869	0.315702	1.62301	-0.736917	-0.660915	-0.572752	0.372714	1.59787	-0.790887	-0.45454	-0.45454	-0.0207466	1.72071	cluster4	miR-100-5p	2L	18471433	18471533	+	GC-P5	6	19	GC19	Involved in cellular response to ecdysone
miR-125	-0.707755	-0.70432	-0.766162	0.941383	1.23685	-0.582336	-0.630917	-0.776663	0.411975	1.57794	-0.864802	-0.602142	-0.554129	0.490864	1.53021	-0.743166	-0.673888	-0.500692	0.28656	1.63119	cluster4	miR-125-3p	2L	18472314	18472424	+	GC-P5	6	19	GC19	Involved in several processes, including cellular response to ecdysone; germ-line stem-cell niche homeostasis; and positive regulation of Notch signaling pathway
miR-125	-0.915617	-0.551937	-0.632161	0.6942	1.40551	-0.789207	-0.391649	-0.802638	0.438389	1.54511	-0.943536	-0.428777	-0.612619	0.453666	1.53127	-0.732213	-0.637554	-0.470509	0.164261	1.67602	cluster4	miR-125-5p	2L	18472314	18472424	+	GC-P5	6	19	GC19	Involved in several processes, including cellular response to ecdysone; germ-line stem-cell niche homeostasis; and positive regulation of Notch signaling pathway
