# Supplementary material for: Distinct and Coordinated Regulation of Small Non-coding RNAs by E2f1 and p53 During Drosophila Development and in Response to DNA Damage
Source: Front Cell Dev Biol. 2021 Jul 22;9:695311. doi: 10.3389/fcell.2021.695311 (PMC8339594; doi:10.3389/fcell.2021.695311)
Supplement: Supplementary file 2 [file Data_Sheet.ZIP › Supplementary Tables/Table S15-p53_IR vs w1118_IR DE piRNA genomic clusters.xlsx]

## Sheet: embryo
id	baseMean	log2FoldChange	lfcSE	stat	pvalue	padj	uniq_cluster	piRNA_num	GC_num	GC_ID
piR-17250	211.004	-1.76044	0.539945	-3.26041	0.00111252	0.0135479	dme-clu-11	2	1	GC1
piR-14169	104.885	1.98394	0.60814	3.26231	0.0011051	0.0134802	dme-clu-11	2	1	GC1
piR-880	141.834	-7.47821	0.769412	-9.71939	2.49278e-22	7.99803e-20	dme-clu-14	37	2	GC2
piR-16051	11.4271	-3.04711	0.879739	-3.46365	0.00053289	0.00726157	dme-clu-14	37	2	GC2
piR-17390	76.863	-2.35128	0.520149	-4.52039	6.1727e-06	0.000159018	dme-clu-14	37	2	GC2
piR-844	86.0756	-1.81778	0.575106	-3.16078	0.00157347	0.0177233	dme-clu-14	37	2	GC2
piR-15906	175.824	-1.78644	0.46077	-3.87708	0.000105719	0.00188762	dme-clu-14	37	2	GC2
piR-10927	172.417	1.24166	0.413853	3.00025	0.00269756	0.0273844	dme-clu-14	37	2	GC2
piR-7907	92.7165	1.63675	0.414651	3.94729	7.90401e-05	0.00144949	dme-clu-14	37	2	GC2
piR-19569	31.9615	1.73201	0.601059	2.8816	0.00395664	0.0378436	dme-clu-14	37	2	GC2
piR-18546	85.0352	2.17479	0.405912	5.35778	8.42487e-08	3.26749e-06	dme-clu-14	37	2	GC2
piR-14805	1257.99	2.1862	0.365185	5.98656	2.14322e-09	1.2135e-07	dme-clu-14	37	2	GC2
piR-15351	30.904	2.21308	0.619776	3.57077	0.000355934	0.00519811	dme-clu-14	37	2	GC2
piR-6464	27.4643	2.28956	0.772425	2.96412	0.00303547	0.0302918	dme-clu-14	37	2	GC2
piR-12255	257.605	2.30568	0.477259	4.83108	1.35792e-06	4.13152e-05	dme-clu-14	37	2	GC2
piR-6469	27.6913	2.32972	0.729979	3.19149	0.00141539	0.0164322	dme-clu-14	37	2	GC2
piR-18934	16.7639	2.46659	0.717	3.44016	0.000581374	0.00781166	dme-clu-14	37	2	GC2
piR-19539	216.975	2.49296	0.639664	3.89729	9.72738e-05	0.00174862	dme-clu-14	37	2	GC2
piR-10185	79.8096	2.58363	0.613633	4.21039	2.54933e-05	0.000534502	dme-clu-14	37	2	GC2
piR-9639	186.98	2.58478	0.397324	6.50547	7.74504e-11	5.77497e-09	dme-clu-14	37	2	GC2
piR-8964	16.4316	2.67445	0.752475	3.5542	0.000379132	0.00541734	dme-clu-14	37	2	GC2
piR-2733	103.98	2.98459	0.623026	4.79047	1.66392e-06	4.9627e-05	dme-clu-14	37	2	GC2
piR-8963	15.1409	3.05397	0.934103	3.26942	0.00107769	0.0131914	dme-clu-14	37	2	GC2
piR-2454	7.32983	3.42651	1.08152	3.16825	0.00153362	0.0174073	dme-clu-14	37	2	GC2
piR-6695	38.7746	3.4489	0.950947	3.6268	0.000286954	0.0042974	dme-clu-14	37	2	GC2
piR-9624	115.312	3.55344	0.632612	5.61709	1.94196e-08	9.01819e-07	dme-clu-14	37	2	GC2
piR-15599	4487.77	3.588	0.417276	8.59862	8.06799e-18	1.55316e-15	dme-clu-14	37	2	GC2
piR-17852	44.8047	3.81709	1.02902	3.70944	0.000207719	0.00330725	dme-clu-14	37	2	GC2
piR-9307	15.6923	3.97539	0.967968	4.10695	4.00922e-05	0.000790495	dme-clu-14	37	2	GC2
piR-10888	26.6608	3.98122	0.733612	5.42687	5.73514e-08	2.34454e-06	dme-clu-14	37	2	GC2
piR-14625	29.8468	4.03637	0.688446	5.86302	4.5453e-09	2.39431e-07	dme-clu-14	37	2	GC2
piR-19466	44.9772	4.24653	0.698285	6.08138	1.19153e-09	7.04798e-08	dme-clu-14	37	2	GC2
piR-5610	60.4672	4.59029	0.697788	6.57834	4.75732e-11	3.65004e-09	dme-clu-14	37	2	GC2
piR-13596	3.07241	5.11593	1.8395	2.78116	0.0054165	0.0489353	dme-clu-14	37	2	GC2
piR-21870	3.13957	5.1651	1.7987	2.87157	0.00408441	0.0388551	dme-clu-14	37	2	GC2
piR-19220	7.03656	5.33846	1.50652	3.54356	0.000394763	0.00558044	dme-clu-14	37	2	GC2
piR-19361	1060.19	5.52116	0.692632	7.97127	1.57057e-15	2.30962e-13	dme-clu-14	37	2	GC2
piR-13644	10.2314	5.86673	1.49746	3.91778	8.93695e-05	0.00162028	dme-clu-14	37	2	GC2
piR-22178	18.1263	7.71603	1.36819	5.63959	1.70453e-08	8.02114e-07	dme-clu-14	37	2	GC2
piR-13624	86.7871	1.36113	0.422026	3.22523	0.0012587	0.0150249	dme-clu-16	4	3	GC3
piR-9379	91.4573	2.41177	0.598922	4.02685	5.65285e-05	0.0010922	dme-clu-16	4	3	GC3
piR-20998	43.4453	2.58345	0.550566	4.69235	2.70089e-06	7.62587e-05	dme-clu-16	4	3	GC3
piR-8831	16.7046	20.9304	3.90975	5.35339	8.632e-08	3.32348e-06	dme-clu-16	4	3	GC3
piR-18802	1021.83	-2.02387	0.340414	-5.94532	2.75922e-09	1.50591e-07	dme-clu-27	3	4	GC4
piR-7263	298.8	1.75648	0.547617	3.20749	0.001339	0.0157351	dme-clu-27	3	4	GC4
piR-11905	354.85	2.10715	0.592789	3.55464	0.000378495	0.00541555	dme-clu-27	3	4	GC4
piR-15646	2504.86	-5.35089	0.661257	-8.09199	5.86996e-16	9.13987e-14	dme-clu-29	5	5	GC5
piR-10529	44.6296	-2.71861	0.756789	-3.5923	0.000327768	0.00486052	dme-clu-29	5	5	GC5
piR-15734	2823.28	-2.23551	0.513744	-4.35141	1.35265e-05	0.000314077	dme-clu-29	5	5	GC5
piR-19061	42981.4	-2.20095	0.51317	-4.28893	1.79533e-05	0.000399347	dme-clu-29	5	5	GC5
piR-21316	350.707	-1.75949	0.468044	-3.75925	0.000170425	0.00282831	dme-clu-29	5	5	GC5
piR-15487	83.9074	-6.11173	0.744521	-8.20895	2.23131e-16	3.63464e-14	dme-clu-30	24	6	GC6
piR-18784	82.5416	-2.58138	0.433581	-5.95364	2.62249e-09	1.45377e-07	dme-clu-30	24	6	GC6
piR-1831	87.3497	-1.9489	0.485694	-4.01261	6.0052e-05	0.00114978	dme-clu-30	24	6	GC6
piR-2705	131.482	1.12778	0.402941	2.79888	0.00512808	0.0469444	dme-clu-30	24	6	GC6
piR-8631	689.514	1.27801	0.447092	2.85849	0.00425659	0.0402759	dme-clu-30	24	6	GC6
piR-18652	74.3066	1.35703	0.439638	3.0867	0.00202394	0.0217558	dme-clu-30	24	6	GC6
piR-8189	359.431	1.3712	0.427748	3.20562	0.00134773	0.0158027	dme-clu-30	24	6	GC6
piR-648	84.1853	1.40632	0.412495	3.4093	0.00065129	0.00860517	dme-clu-30	24	6	GC6
piR-3098	444.814	1.46023	0.351698	4.15195	3.29656e-05	0.000669942	dme-clu-30	24	6	GC6
piR-10320	294.352	1.52067	0.428918	3.54535	0.000392091	0.00555008	dme-clu-30	24	6	GC6
piR-14869	623.563	1.69458	0.556679	3.04408	0.00233396	0.0245158	dme-clu-30	24	6	GC6
piR-17856	155.616	1.74522	0.45551	3.83135	0.000127443	0.00220485	dme-clu-30	24	6	GC6
piR-5404	127.557	1.79496	0.636965	2.81799	0.00483257	0.0448442	dme-clu-30	24	6	GC6
piR-6989	69.8848	1.81136	0.563987	3.21171	0.00131949	0.0155577	dme-clu-30	24	6	GC6
piR-13080	100.399	1.83904	0.498711	3.68758	0.000226396	0.00354074	dme-clu-30	24	6	GC6
piR-12294	23.781	2.07928	0.583333	3.56449	0.000364566	0.00528047	dme-clu-30	24	6	GC6
piR-6161	5476.4	2.2279	0.312719	7.12429	1.04618e-12	1.01624e-10	dme-clu-30	24	6	GC6
piR-18486	7474.58	2.25717	0.522983	4.31596	1.58912e-05	0.000361841	dme-clu-30	24	6	GC6
piR-18811	44.4845	3.04423	1.00958	3.01535	0.0025668	0.0264628	dme-clu-30	24	6	GC6
piR-14593	11.427	3.04521	0.949711	3.20647	0.00134377	0.0157736	dme-clu-30	24	6	GC6
piR-15362	428.575	3.80308	0.78978	4.81537	1.4693e-06	4.45757e-05	dme-clu-30	24	6	GC6
piR-11451	4.30183	4.5864	1.61911	2.83267	0.00461611	0.0431761	dme-clu-30	24	6	GC6
piR-15820	14.1082	4.88643	1.11671	4.37573	1.21025e-05	0.000286029	dme-clu-30	24	6	GC6
piR-9829	68.8115	4.91994	0.658601	7.47029	8.00173e-14	9.86049e-12	dme-clu-30	24	6	GC6
piR-10569	369.048	-4.43861	0.461398	-9.61992	6.58825e-22	2.05166e-19	dme-clu-33	2	7	GC7
piR-5104	56.2201	-2.39187	0.509937	-4.69053	2.72496e-06	7.67337e-05	dme-clu-33	2	7	GC7
piR-11799	939.443	-3.28699	0.373299	-8.80524	1.30571e-18	3.0054e-16	dme-clu-39	40	8	GC8
piR-19739	69.6894	-3.23818	0.516454	-6.27003	3.60981e-10	2.33053e-08	dme-clu-39	40	8	GC8
piR-15245	849.486	-3.04867	0.763227	-3.99445	6.4844e-05	0.00123041	dme-clu-39	40	8	GC8
piR-20080	1365.88	-3.02131	0.548648	-5.50684	3.65338e-08	1.57244e-06	dme-clu-39	40	8	GC8
piR-11915	29.6723	-2.49965	0.884461	-2.82619	0.00471057	0.0439045	dme-clu-39	40	8	GC8
piR-9977	22.7197	-2.31022	0.797322	-2.89748	0.00376179	0.0363045	dme-clu-39	40	8	GC8
piR-10785	287.05	-2.2187	0.670801	-3.30754	0.0009412	0.0118495	dme-clu-39	40	8	GC8
piR-4743	106.551	-2.05849	0.530052	-3.88357	0.000102933	0.00184096	dme-clu-39	40	8	GC8
piR-9115	339.515	-2.01804	0.415654	-4.8551	1.20326e-06	3.70352e-05	dme-clu-39	40	8	GC8
piR-21904	25.8976	-1.93857	0.664054	-2.91929	0.00350827	0.0341409	dme-clu-39	40	8	GC8
piR-21484	73.3631	-1.93252	0.407725	-4.73976	2.13972e-06	6.25139e-05	dme-clu-39	40	8	GC8
piR-12061	713.771	-1.59816	0.418088	-3.82255	0.000132077	0.00226284	dme-clu-39	40	8	GC8
piR-8173	103.952	-1.57941	0.495372	-3.18832	0.00143101	0.0165953	dme-clu-39	40	8	GC8
piR-11185	216.182	-1.53651	0.353747	-4.34351	1.40223e-05	0.000324875	dme-clu-39	40	8	GC8
piR-9187	290.816	1.38048	0.369648	3.73456	0.000188042	0.00304432	dme-clu-39	40	8	GC8
piR-14430	97.796	1.49886	0.45488	3.29508	0.000983953	0.0122566	dme-clu-39	40	8	GC8
piR-8042	66.6952	1.57202	0.54663	2.87583	0.00402967	0.0384704	dme-clu-39	40	8	GC8
piR-15176	155.705	1.64894	0.42645	3.86667	0.000110331	0.00195711	dme-clu-39	40	8	GC8
piR-18725	50.6177	1.67789	0.486383	3.44972	0.000561161	0.0076073	dme-clu-39	40	8	GC8
piR-6506	301.695	2.03149	0.579318	3.5067	0.000453698	0.00627942	dme-clu-39	40	8	GC8
piR-14330	474.298	2.23021	0.470233	4.74277	2.10816e-06	6.20032e-05	dme-clu-39	40	8	GC8
piR-22195	26.1159	2.31915	0.576144	4.0253	5.69027e-05	0.00109742	dme-clu-39	40	8	GC8
piR-3522	46.8266	2.34059	0.74416	3.14527	0.00165932	0.0184354	dme-clu-39	40	8	GC8
piR-11675	29.029	2.42064	0.722526	3.35024	0.000807403	0.0103747	dme-clu-39	40	8	GC8
piR-9722	222.139	2.68205	0.370579	7.23745	4.57199e-13	4.65463e-11	dme-clu-39	40	8	GC8
piR-15197	136.235	2.6924	0.658961	4.08583	4.39198e-05	0.000862751	dme-clu-39	40	8	GC8
piR-11447	78.4361	2.71989	0.824193	3.30007	0.000966603	0.0121117	dme-clu-39	40	8	GC8
piR-21414	401.883	2.78395	0.329267	8.45497	2.79156e-17	5.18544e-15	dme-clu-39	40	8	GC8
piR-22097	203.996	2.98706	0.59223	5.04376	4.5648e-07	1.53676e-05	dme-clu-39	40	8	GC8
piR-1022	57.5999	3.10953	0.606745	5.12494	2.97638e-07	1.03664e-05	dme-clu-39	40	8	GC8
piR-19866	1388.31	3.13822	0.468926	6.69236	2.19602e-11	1.78857e-09	dme-clu-39	40	8	GC8
piR-20505	20.3363	3.28652	0.793225	4.14323	3.42441e-05	0.00068931	dme-clu-39	40	8	GC8
piR-19624	15.487	3.31989	0.934198	3.55373	0.000379806	0.00541966	dme-clu-39	40	8	GC8
piR-21992	13.8508	3.52403	0.969613	3.63447	0.000278555	0.00420733	dme-clu-39	40	8	GC8
piR-19727	27.0746	3.90041	1.14694	3.4007	0.000672133	0.00880761	dme-clu-39	40	8	GC8
piR-2913	14.9626	4.21987	0.984234	4.28747	1.80721e-05	0.000399721	dme-clu-39	40	8	GC8
piR-17319	187.026	4.59423	0.443119	10.3679	3.46959e-25	1.312e-22	dme-clu-39	40	8	GC8
piR-10551	5.09656	5.89883	2.02882	2.90753	0.003643	0.0352257	dme-clu-39	40	8	GC8
piR-7803	5.21332	5.93155	2.01561	2.94281	0.00325246	0.0321541	dme-clu-39	40	8	GC8
piR-20420	17.942	21.0296	3.90955	5.37905	7.48803e-08	2.94733e-06	dme-clu-39	40	8	GC8
piR-10173	1088.02	-13.4976	1.24453	-10.8455	2.09477e-27	1.10897e-24	dme-clu-40	17	9	GC9
piR-9861	371.744	-6.55989	0.619562	-10.588	3.38932e-26	1.38024e-23	dme-clu-40	17	9	GC9
piR-3749	20.1161	-5.75944	1.23553	-4.6615	3.13916e-06	8.72374e-05	dme-clu-40	17	9	GC9
piR-8590	44.8035	-4.44623	0.808798	-5.49733	3.85584e-08	1.6462e-06	dme-clu-40	17	9	GC9
piR-2977	927.876	-3.07138	0.90094	-3.40909	0.000651808	0.00860517	dme-clu-40	17	9	GC9
piR-6369	196.964	-2.01368	0.574661	-3.50411	0.000458131	0.00632348	dme-clu-40	17	9	GC9
piR-2585	108.474	-2.00225	0.615143	-3.25493	0.0011342	0.0137717	dme-clu-40	17	9	GC9
piR-9975	47.7207	-1.89486	0.457682	-4.14012	3.47129e-05	0.000696098	dme-clu-40	17	9	GC9
piR-10094	115.219	-1.67047	0.529569	-3.1544	0.00160828	0.0180195	dme-clu-40	17	9	GC9
piR-17957	152.953	-1.42146	0.505904	-2.80974	0.00495818	0.0458091	dme-clu-40	17	9	GC9
piR-10027	262.097	1.06356	0.346836	3.06648	0.00216596	0.0229792	dme-clu-40	17	9	GC9
piR-10623	158.237	1.21835	0.352886	3.45253	0.000555362	0.00753869	dme-clu-40	17	9	GC9
piR-5817	2197.76	1.40533	0.403077	3.48651	0.000489369	0.00671171	dme-clu-40	17	9	GC9
piR-8600	64.1977	1.63346	0.498701	3.27542	0.00105503	0.0129591	dme-clu-40	17	9	GC9
piR-7234	29.0132	1.70521	0.590519	2.88764	0.00388143	0.0372589	dme-clu-40	17	9	GC9
piR-21355	17.2097	2.21152	0.737051	3.0005	0.00269533	0.0273844	dme-clu-40	17	9	GC9
piR-18451	996.726	2.26869	0.387606	5.85309	4.82516e-09	2.52915e-07	dme-clu-40	17	9	GC9
piR-6390	283.188	-1.80833	0.437107	-4.13704	3.51808e-05	0.000704148	dme-clu-41	13	10	GC10
piR-11264	567.708	-1.73369	0.37926	-4.57125	4.84824e-06	0.000127062	dme-clu-41	13	10	GC10
piR-21890	256.317	-1.60504	0.520719	-3.08236	0.00205368	0.0220085	dme-clu-41	13	10	GC10
piR-21641	52.1033	-1.55783	0.468454	-3.32546	0.000882726	0.0111669	dme-clu-41	13	10	GC10
piR-22163	68.1091	2.63875	0.746979	3.53256	0.00041156	0.00579468	dme-clu-41	13	10	GC10
piR-15934	9.53293	2.94078	0.932823	3.15256	0.00161844	0.0181142	dme-clu-41	13	10	GC10
piR-16955	14.9173	3.22983	0.909879	3.54973	0.000385622	0.00548092	dme-clu-41	13	10	GC10
piR-12097	8.11254	3.61948	1.15532	3.13287	0.00173104	0.0190522	dme-clu-41	13	10	GC10
piR-15774	96.5972	4.00059	0.54075	7.39821	1.38028e-13	1.57145e-11	dme-clu-41	13	10	GC10
piR-9588	123.571	4.24282	0.66288	6.40059	1.54781e-10	1.06417e-08	dme-clu-41	13	10	GC10
piR-16698	3.8451	5.45647	1.73811	3.13932	0.00169342	0.0187161	dme-clu-41	13	10	GC10
piR-19321	24.3254	6.28739	1.23097	5.10766	3.26176e-07	1.12128e-05	dme-clu-41	13	10	GC10
piR-6262	14.2141	7.36839	1.40568	5.24188	1.58946e-07	5.82327e-06	dme-clu-41	13	10	GC10
piR-8678	7.10153	-6.23746	1.50597	-4.14182	3.44556e-05	0.00069225	dme-clu-44	4	11	GC11
piR-19429	5.41839	-5.85234	1.75729	-3.33032	0.000867457	0.011048	dme-clu-44	4	11	GC11
piR-5253	45.9605	-1.48196	0.493823	-3.001	0.00269096	0.0273844	dme-clu-44	4	11	GC11
piR-9747	582.609	-1.3651	0.448296	-3.04508	0.00232622	0.0244588	dme-clu-44	4	11	GC11
piR-9877	59.2455	-4.48314	0.617196	-7.26373	3.76554e-13	3.87083e-11	dme-clu-46	3	12	GC12
piR-15880	45.8228	-2.68548	0.519744	-5.16692	2.37982e-07	8.39917e-06	dme-clu-46	3	12	GC12
piR-15946	4.33624	5.66028	1.68622	3.35678	0.000788557	0.0101696	dme-clu-46	3	12	GC12
piR-12850	22.4747	-6.93111	1.33522	-5.19097	2.09199e-07	7.53402e-06	dme-clu-47	3	13	GC13
piR-13621	435.875	-5.15371	0.436725	-11.8008	3.86519e-32	4.09247e-29	dme-clu-47	3	13	GC13
piR-6975	514.992	-1.04837	0.323882	-3.2369	0.00120836	0.0145719	dme-clu-47	3	13	GC13
piR-22118	24.3357	-3.12824	0.703488	-4.44675	8.71801e-06	0.000214666	dme-clu-49	11	14	GC14
piR-14020	49.9364	-2.96516	0.662105	-4.47838	7.521e-06	0.000189609	dme-clu-49	11	14	GC14
piR-10253	1211.42	-2.04638	0.46034	-4.44537	8.77421e-06	0.000215548	dme-clu-49	11	14	GC14
piR-7127	51.2561	-1.96636	0.606553	-3.24186	0.00118753	0.0143534	dme-clu-49	11	14	GC14
piR-11742	61.8838	-1.96549	0.481799	-4.07949	4.51353e-05	0.00088172	dme-clu-49	11	14	GC14
piR-5471	169.552	-1.62716	0.379528	-4.28733	1.80833e-05	0.000399721	dme-clu-49	11	14	GC14
piR-19825	78.0983	-1.49717	0.464926	-3.22024	0.00128082	0.0152532	dme-clu-49	11	14	GC14
piR-15892	1985.02	-1.36986	0.364615	-3.757	0.000171966	0.00284496	dme-clu-49	11	14	GC14
piR-1613	42.2157	2.41699	0.656686	3.68058	0.000232701	0.00362329	dme-clu-49	11	14	GC14
piR-340	35.8964	3.00342	0.703892	4.26687	1.98231e-05	0.000430097	dme-clu-49	11	14	GC14
piR-7992	25.985	21.5432	3.90868	5.51163	3.5552e-08	1.54272e-06	dme-clu-49	11	14	GC14
piR-20691	1748.68	-9.40258	0.525358	-17.8975	1.23386e-71	1.30641e-67	dme-clu-5	2	15	GC15
piR-2014	27.9249	-2.45524	0.813909	-3.0166	0.00255623	0.0264052	dme-clu-5	2	15	GC15
piR-1945	59242.3	-1.29875	0.416255	-3.12009	0.00180796	0.0197755	dme-clu-51	2	16	GC16
piR-10009	41.2327	2.26654	0.549511	4.12464	3.71309e-05	0.000740381	dme-clu-51	2	16	GC16
piR-525	252.376	-3.10575	0.360014	-8.62675	6.31207e-18	1.26099e-15	dme-clu-53	4	17	GC17
piR-10283	366.418	-1.8155	0.350586	-5.17848	2.237e-07	8.00183e-06	dme-clu-53	4	17	GC17
piR-6187	238.904	-1.30379	0.370516	-3.51884	0.000433437	0.00603846	dme-clu-53	4	17	GC17
piR-10096	7.17656	4.40636	1.40508	3.13603	0.00171251	0.0188738	dme-clu-53	4	17	GC17
piR-9775	345.768	-1.90474	0.44405	-4.28947	1.79101e-05	0.000399226	dme-clu-55	3	18	GC18
piR-13568	83.53	1.98857	0.49805	3.99272	6.53196e-05	0.00123493	dme-clu-55	3	18	GC18
piR-2888	520.799	2.74648	0.650707	4.22077	2.43473e-05	0.000512503	dme-clu-55	3	18	GC18
piR-859	10.9756	-6.86368	1.52131	-4.51169	6.43134e-06	0.000165279	dme-clu-57	79	19	GC19
piR-4374	7.33858	-6.28643	1.52668	-4.11771	3.82649e-05	0.000755875	dme-clu-57	79	19	GC19
piR-789	411.479	-3.68214	0.56749	-6.48846	8.67166e-11	6.42067e-09	dme-clu-57	79	19	GC19
piR-9235	78.0734	-3.14094	0.566114	-5.54824	2.88552e-08	1.27832e-06	dme-clu-57	79	19	GC19
piR-21097	127.211	-2.8126	0.495712	-5.67387	1.39606e-08	6.74954e-07	dme-clu-57	79	19	GC19
piR-16516	45.1962	-2.71083	0.560332	-4.8379	1.31216e-06	4.02701e-05	dme-clu-57	79	19	GC19
piR-912	370.75	-2.43752	0.326301	-7.47017	8.00909e-14	9.86049e-12	dme-clu-57	79	19	GC19
piR-20403	1626.98	-2.35892	0.598884	-3.93886	8.18683e-05	0.0014971	dme-clu-57	79	19	GC19
piR-14530	15.2104	-2.23987	0.768134	-2.91599	0.00354558	0.0343778	dme-clu-57	79	19	GC19
piR-19049	35.8824	-2.08505	0.55689	-3.7441	0.000181039	0.00296198	dme-clu-57	79	19	GC19
piR-233	43.8647	-1.93067	0.528754	-3.65136	0.000260855	0.00400861	dme-clu-57	79	19	GC19
piR-6178	168.909	-1.79065	0.611367	-2.92893	0.00340127	0.0332897	dme-clu-57	79	19	GC19
piR-1796	297.264	-1.69542	0.407251	-4.16307	3.13991e-05	0.000645542	dme-clu-57	79	19	GC19
piR-22046	145.164	-1.63095	0.426409	-3.82484	0.000130857	0.00224557	dme-clu-57	79	19	GC19
piR-13963	92.3149	-1.61822	0.576897	-2.80505	0.00503089	0.0462789	dme-clu-57	79	19	GC19
piR-11395	119.82	-1.56012	0.484519	-3.21995	0.00128215	0.0152532	dme-clu-57	79	19	GC19
piR-21299	271.607	-1.51209	0.542265	-2.78848	0.00529568	0.0481707	dme-clu-57	79	19	GC19
piR-9374	108.555	-1.44141	0.498535	-2.89128	0.00383671	0.0368966	dme-clu-57	79	19	GC19
piR-6156	142.121	-1.42395	0.444487	-3.20358	0.0013573	0.0158973	dme-clu-57	79	19	GC19
piR-2613	410.464	-1.32415	0.371563	-3.56374	0.000365614	0.0052812	dme-clu-57	79	19	GC19
piR-2623	329.968	-1.23926	0.42321	-2.92824	0.00340885	0.0333268	dme-clu-57	79	19	GC19
piR-5355	1928.67	1.09201	0.348223	3.13594	0.00171304	0.0188738	dme-clu-57	79	19	GC19
piR-11335	134.971	1.15812	0.363375	3.18713	0.00143695	0.0166291	dme-clu-57	79	19	GC19
piR-8901	520.032	1.19626	0.426071	2.80765	0.00499041	0.0459865	dme-clu-57	79	19	GC19
piR-336	3317.01	1.21482	0.351413	3.45695	0.000546328	0.00742557	dme-clu-57	79	19	GC19
piR-10224	497.893	1.2151	0.354361	3.42898	0.000605849	0.0081199	dme-clu-57	79	19	GC19
piR-19306	75.3517	1.23182	0.399913	3.08022	0.00206846	0.0221221	dme-clu-57	79	19	GC19
piR-2099	543.902	1.23584	0.312763	3.95135	7.7711e-05	0.00143596	dme-clu-57	79	19	GC19
piR-14875	213.039	1.27175	0.410523	3.09788	0.0019491	0.0210664	dme-clu-57	79	19	GC19
piR-16988	53.578	1.35092	0.459571	2.93952	0.00328726	0.0323546	dme-clu-57	79	19	GC19
piR-10591	174.253	1.36131	0.374041	3.63946	0.000273211	0.00414436	dme-clu-57	79	19	GC19
piR-18949	203.061	1.36475	0.382192	3.57086	0.000355811	0.00519811	dme-clu-57	79	19	GC19
piR-17163	580.084	1.4095	0.453847	3.10566	0.00189853	0.0206171	dme-clu-57	79	19	GC19
piR-19406	1395.78	1.52383	0.504203	3.02225	0.002509	0.0260189	dme-clu-57	79	19	GC19
piR-21589	279.231	1.52671	0.497672	3.06771	0.00215705	0.0229305	dme-clu-57	79	19	GC19
piR-4441	275.996	1.54719	0.373321	4.14439	3.40721e-05	0.000687153	dme-clu-57	79	19	GC19
piR-13250	102.799	1.56647	0.43832	3.5738	0.000351836	0.00516677	dme-clu-57	79	19	GC19
piR-20039	145.69	1.57017	0.4212	3.72785	0.000193118	0.00311223	dme-clu-57	79	19	GC19
piR-11718	87.5551	1.59454	0.419001	3.80557	0.000141475	0.0024044	dme-clu-57	79	19	GC19
piR-18145	185.022	1.59879	0.425637	3.75623	0.000172489	0.00284917	dme-clu-57	79	19	GC19
piR-13138	496.325	1.67032	0.391161	4.27016	1.95333e-05	0.000424678	dme-clu-57	79	19	GC19
piR-15519	1395.94	1.67288	0.359989	4.64703	3.36754e-06	9.18958e-05	dme-clu-57	79	19	GC19
piR-7103	1351.81	1.69138	0.435498	3.88379	0.000102842	0.00184096	dme-clu-57	79	19	GC19
piR-17242	2085.85	1.71548	0.609143	2.81621	0.00485936	0.0450436	dme-clu-57	79	19	GC19
piR-7377	49.825	1.80466	0.564799	3.19522	0.00139724	0.0162393	dme-clu-57	79	19	GC19
piR-15513	97.1836	1.83739	0.512107	3.58791	0.000333337	0.00492929	dme-clu-57	79	19	GC19
piR-18441	194.536	1.84181	0.480918	3.82977	0.000128262	0.00221178	dme-clu-57	79	19	GC19
piR-6824	64.008	1.91888	0.606876	3.1619	0.00156742	0.0176941	dme-clu-57	79	19	GC19
piR-19280	163.676	1.94783	0.436454	4.46285	8.08761e-06	0.000201486	dme-clu-57	79	19	GC19
piR-18013	94.8558	1.99387	0.414359	4.81193	1.49479e-06	4.50906e-05	dme-clu-57	79	19	GC19
piR-19107	184.93	2.04816	0.46346	4.41927	9.90343e-06	0.000239949	dme-clu-57	79	19	GC19
piR-16740	105.26	2.05345	0.535311	3.83599	0.000125061	0.00217073	dme-clu-57	79	19	GC19
piR-6104	19.8835	2.07166	0.666062	3.11032	0.00186885	0.0203574	dme-clu-57	79	19	GC19
piR-14467	14.8352	2.16664	0.746206	2.90354	0.00368973	0.0356449	dme-clu-57	79	19	GC19
piR-8909	60.5586	2.21719	0.619427	3.57941	0.000344365	0.00507819	dme-clu-57	79	19	GC19
piR-14441	121.229	2.22757	0.455359	4.89191	9.98635e-07	3.10075e-05	dme-clu-57	79	19	GC19
piR-8936	134.332	2.2735	0.574234	3.95918	7.52074e-05	0.00139947	dme-clu-57	79	19	GC19
piR-8696	47.1591	2.28528	0.539737	4.23405	2.29515e-05	0.000486996	dme-clu-57	79	19	GC19
piR-8335	42.2529	2.31753	0.493813	4.69313	2.69053e-06	7.61693e-05	dme-clu-57	79	19	GC19
piR-8429	58.7524	2.33466	0.702055	3.32547	0.0008827	0.0111669	dme-clu-57	79	19	GC19
piR-5026	117.252	2.35976	0.456194	5.17271	2.30725e-07	8.2253e-06	dme-clu-57	79	19	GC19
piR-13921	55.5471	2.59421	0.686808	3.77721	0.000158597	0.00266121	dme-clu-57	79	19	GC19
piR-12720	289.161	2.86722	0.506616	5.65956	1.51762e-08	7.24015e-07	dme-clu-57	79	19	GC19
piR-7505	111.333	2.91899	0.502702	5.8066	6.3755e-09	3.26105e-07	dme-clu-57	79	19	GC19
piR-19468	17.2526	3.02213	1.06325	2.84235	0.0044782	0.0419975	dme-clu-57	79	19	GC19
piR-7388	21.9184	3.21074	0.932201	3.44426	0.000572623	0.00771366	dme-clu-57	79	19	GC19
piR-18022	55.2331	3.23406	0.580448	5.57167	2.52312e-08	1.13198e-06	dme-clu-57	79	19	GC19
piR-8521	32.7892	3.47676	0.627519	5.54049	3.01628e-08	1.31969e-06	dme-clu-57	79	19	GC19
piR-3197	14.7735	3.67289	1.03849	3.53676	0.000405069	0.00571087	dme-clu-57	79	19	GC19
piR-15601	2238.12	3.79663	0.363522	10.444	1.56067e-25	6.12016e-23	dme-clu-57	79	19	GC19
piR-17260	31.7806	4.22756	0.848694	4.98125	6.31752e-07	2.05184e-05	dme-clu-57	79	19	GC19
piR-9105	28.068	4.45451	0.841487	5.29361	1.19923e-07	4.45526e-06	dme-clu-57	79	19	GC19
piR-12082	30.1177	4.73233	0.984017	4.8092	1.51539e-06	4.55822e-05	dme-clu-57	79	19	GC19
piR-15156	26.3606	5.00053	0.884994	5.65036	1.60113e-08	7.56819e-07	dme-clu-57	79	19	GC19
piR-19823	3.87058	5.43322	1.80599	3.00845	0.00262586	0.0269666	dme-clu-57	79	19	GC19
piR-18152	8.29572	5.55499	1.49179	3.7237	0.000196324	0.00315429	dme-clu-57	79	19	GC19
piR-2999	8.90389	6.70194	1.5449	4.33809	1.43726e-05	0.00033154	dme-clu-57	79	19	GC19
piR-688	59.3177	9.41004	1.28875	7.30168	2.84187e-13	3.07038e-11	dme-clu-57	79	19	GC19
piR-17936	18.8701	21.0965	3.90941	5.39633	6.80171e-08	2.70739e-06	dme-clu-57	79	19	GC19
piR-16447	69.8346	-5.73563	0.789388	-7.26592	3.70506e-13	3.846e-11	dme-clu-61	42	20	GC20
piR-356	149.97	-3.38586	0.58183	-5.81933	5.90848e-09	3.05166e-07	dme-clu-61	42	20	GC20
piR-1154	127.162	-2.98246	0.465268	-6.41021	1.4532e-10	1.01227e-08	dme-clu-61	42	20	GC20
piR-1159	105.646	-2.87555	0.511542	-5.62133	1.89491e-08	8.83848e-07	dme-clu-61	42	20	GC20
piR-20441	44.4153	-2.8424	0.634694	-4.47838	7.52132e-06	0.000189609	dme-clu-61	42	20	GC20
piR-11169	158.842	-2.1841	0.526633	-4.14729	3.36427e-05	0.000679787	dme-clu-61	42	20	GC20
piR-3240	33.2506	-2.02855	0.693828	-2.92371	0.00345889	0.0337536	dme-clu-61	42	20	GC20
piR-12341	63.168	-2.01976	0.682118	-2.96102	0.00306625	0.0305414	dme-clu-61	42	20	GC20
piR-16820	28.6462	-1.99197	0.688502	-2.8932	0.00381339	0.0367056	dme-clu-61	42	20	GC20
piR-2982	289.343	-1.94047	0.66253	-2.92888	0.00340191	0.0332897	dme-clu-61	42	20	GC20
piR-7957	79.9976	-1.63533	0.572659	-2.85568	0.00429446	0.0405979	dme-clu-61	42	20	GC20
piR-17923	191.77	-1.53897	0.499197	-3.08288	0.00205007	0.021992	dme-clu-61	42	20	GC20
piR-1138	519.87	-1.50166	0.357859	-4.19623	2.71398e-05	0.000563443	dme-clu-61	42	20	GC20
piR-17630	270.972	-1.23912	0.406566	-3.04778	0.00230536	0.0242698	dme-clu-61	42	20	GC20
piR-5317	172.085	1.17758	0.370732	3.17636	0.00149134	0.0171448	dme-clu-61	42	20	GC20
piR-16076	65.9422	1.26529	0.419974	3.01279	0.00258859	0.0266355	dme-clu-61	42	20	GC20
piR-20245	359.384	1.27319	0.385066	3.30642	0.000944965	0.0118828	dme-clu-61	42	20	GC20
piR-5015	248.031	1.3018	0.346484	3.75718	0.000171838	0.00284496	dme-clu-61	42	20	GC20
piR-3360	2751.38	1.50644	0.394889	3.81485	0.000136265	0.00231956	dme-clu-61	42	20	GC20
piR-402	174.055	1.77189	0.423141	4.18747	2.82085e-05	0.000583343	dme-clu-61	42	20	GC20
piR-7491	106.867	1.83802	0.523523	3.51088	0.000446632	0.00618971	dme-clu-61	42	20	GC20
piR-1269	127.663	1.88811	0.493066	3.82933	0.000128491	0.00221214	dme-clu-61	42	20	GC20
piR-9908	33.8648	2.51511	0.756322	3.32545	0.000882761	0.0111669	dme-clu-61	42	20	GC20
piR-7887	247.044	2.75525	0.543664	5.06793	4.02162e-07	1.37802e-05	dme-clu-61	42	20	GC20
piR-17855	19.9798	3.0465	0.770729	3.95276	7.72552e-05	0.00143254	dme-clu-61	42	20	GC20
piR-11603	6.36755	3.65564	1.23268	2.96562	0.00302077	0.0301735	dme-clu-61	42	20	GC20
piR-8058	13.782	4.80826	1.28852	3.73162	0.000190249	0.00307067	dme-clu-61	42	20	GC20
piR-22164	28.4932	4.8868	1.00392	4.86772	1.12894e-06	3.49508e-05	dme-clu-61	42	20	GC20
piR-11585	4.10854	5.54639	1.73375	3.19906	0.00137875	0.0160773	dme-clu-61	42	20	GC20
piR-19867	113.145	5.86298	0.661591	8.86194	7.86332e-19	1.9362e-16	dme-clu-61	42	20	GC20
piR-17355	5.49916	5.96681	2.11889	2.816	0.00486256	0.0450436	dme-clu-61	42	20	GC20
piR-22305	6.11068	6.1486	1.56196	3.93645	8.26945e-05	0.0015096	dme-clu-61	42	20	GC20
piR-6870	132.13	7.16572	1.02532	6.98879	2.77269e-12	2.4879e-10	dme-clu-61	42	20	GC20
piR-16336	26.5901	7.29887	1.33547	5.46539	4.61883e-08	1.94064e-06	dme-clu-61	42	20	GC20
piR-14588	15.4187	7.47863	1.38168	5.41269	6.20851e-08	2.51383e-06	dme-clu-61	42	20	GC20
piR-1266	57.2446	7.52144	1.19136	6.31333	2.73095e-10	1.79598e-08	dme-clu-61	42	20	GC20
piR-21356	117.758	7.54525	0.835789	9.0277	1.75321e-19	4.64075e-17	dme-clu-61	42	20	GC20
piR-9091	94.2102	8.23507	1.14022	7.22237	5.1091e-13	5.15192e-11	dme-clu-61	42	20	GC20
piR-3457	26.8471	8.28417	1.36055	6.08886	1.1372e-09	6.76444e-08	dme-clu-61	42	20	GC20
piR-7161	99.1431	8.29415	1.19401	6.94649	3.74497e-12	3.30432e-10	dme-clu-61	42	20	GC20
piR-1215	100.129	10.1757	1.36881	7.43396	1.05391e-13	1.28262e-11	dme-clu-61	42	20	GC20
piR-17321	132.559	10.5733	1.29089	8.19075	2.59604e-16	4.16467e-14	dme-clu-61	42	20	GC20
piR-3558	22.6278	-5.1776	0.956627	-5.41235	6.22046e-08	2.51383e-06	dme-clu-66	30	21	GC21
piR-21155	107.422	-2.694	0.46407	-5.80517	6.42989e-09	3.27306e-07	dme-clu-66	30	21	GC21
piR-12355	323.033	-1.3859	0.345213	-4.01461	5.95442e-05	0.00114213	dme-clu-66	30	21	GC21
piR-22274	605.727	1.0927	0.337742	3.23532	0.00121508	0.014603	dme-clu-66	30	21	GC21
piR-19662	2873.42	1.18435	0.405212	2.92279	0.0034691	0.0338222	dme-clu-66	30	21	GC21
piR-5007	384.213	1.18844	0.362781	3.27593	0.00105316	0.012951	dme-clu-66	30	21	GC21
piR-15164	266.145	1.43765	0.421144	3.41368	0.000640908	0.00849303	dme-clu-66	30	21	GC21
piR-7254	320.043	1.4395	0.46827	3.07409	0.00211148	0.0224687	dme-clu-66	30	21	GC21
piR-13630	32.8209	1.64701	0.588224	2.79996	0.00511086	0.0468517	dme-clu-66	30	21	GC21
piR-21879	66.6735	1.69423	0.538659	3.14528	0.0016593	0.0184354	dme-clu-66	30	21	GC21
piR-12667	57.2416	1.71275	0.475399	3.60276	0.000314857	0.00468217	dme-clu-66	30	21	GC21
piR-19464	42.0597	1.95286	0.592364	3.29672	0.000978213	0.0122138	dme-clu-66	30	21	GC21
piR-1793	105.841	2.254	0.601139	3.74956	0.000177148	0.00290797	dme-clu-66	30	21	GC21
piR-6660	58.4275	2.28101	0.53612	4.25466	2.09366e-05	0.000452402	dme-clu-66	30	21	GC21
piR-21988	31.7199	2.3728	0.6328	3.74969	0.000177055	0.00290797	dme-clu-66	30	21	GC21
piR-19609	151.46	2.4117	0.449074	5.37038	7.85699e-08	3.06585e-06	dme-clu-66	30	21	GC21
piR-16416	82.1643	2.44701	0.520827	4.69831	2.62322e-06	7.51199e-05	dme-clu-66	30	21	GC21
piR-17002	42.2784	2.56872	0.729015	3.52355	0.000425803	0.00595562	dme-clu-66	30	21	GC21
piR-5059	99.9397	2.5873	0.506544	5.10776	3.26005e-07	1.12128e-05	dme-clu-66	30	21	GC21
piR-6360	26.8852	2.78459	0.627658	4.43648	9.14421e-06	0.0002236	dme-clu-66	30	21	GC21
piR-8900	23.4927	2.81641	0.720511	3.9089	9.27165e-05	0.00167237	dme-clu-66	30	21	GC21
piR-14589	46.6384	2.95341	0.644253	4.58424	4.55639e-06	0.000120394	dme-clu-66	30	21	GC21
piR-21337	74.441	3.02249	0.436971	6.9169	4.61625e-12	4.0063e-10	dme-clu-66	30	21	GC21
piR-468	68.6133	3.14015	0.511502	6.13908	8.3e-10	5.07979e-08	dme-clu-66	30	21	GC21
piR-6416	110.318	3.20566	0.485212	6.60672	3.9294e-11	3.05915e-09	dme-clu-66	30	21	GC21
piR-19168	115.289	3.59184	0.469959	7.64289	2.12398e-14	2.88317e-12	dme-clu-66	30	21	GC21
piR-20289	4.65422	4.69013	1.65074	2.84123	0.00449398	0.0421082	dme-clu-66	30	21	GC21
piR-11726	17.335	4.76384	1.07048	4.45019	8.57955e-06	0.000212741	dme-clu-66	30	21	GC21
piR-17402	4.6973	5.73628	1.6494	3.47779	0.000505566	0.00690701	dme-clu-66	30	21	GC21
piR-9802	7.91156	6.53407	1.70165	3.83984	0.000123115	0.0021535	dme-clu-66	30	21	GC21
piR-18956	23.8992	-2.92998	0.715299	-4.09616	4.2006e-05	0.00082669	dme-clu-73	2	22	GC22
piR-17259	49.0079	-1.86921	0.54484	-3.43075	0.000601925	0.00807755	dme-clu-73	2	22	GC22
piR-15396	145.816	-1.55954	0.519804	-3.00025	0.00269757	0.0273844	dme-clu-82	3	23	GC23
piR-4834	48.8883	1.44586	0.519752	2.78183	0.0054054	0.0489165	dme-clu-82	3	23	GC23
piR-150	18.9913	4.18111	1.19668	3.49393	0.00047597	0.0065449	dme-clu-82	3	23	GC23
piR-19077	38.4651	-3.12228	0.624402	-5.00043	5.72016e-07	1.8809e-05	dme-clu-86	2	24	GC24
piR-10546	41.977	-1.71984	0.530975	-3.23903	0.00119938	0.0144801	dme-clu-86	2	24	GC24
piR-14030	415.857	-5.55568	0.728358	-7.62768	2.39024e-14	3.16348e-12	dme-clu-90	6	25	GC25
piR-210	21.7432	-4.64235	1.25335	-3.70394	0.000212275	0.00336967	dme-clu-90	6	25	GC25
piR-2092	517.214	-2.68205	0.468612	-5.72339	1.04417e-08	5.19046e-07	dme-clu-90	6	25	GC25
piR-22006	402.17	-1.28374	0.392239	-3.27286	0.00106467	0.0130471	dme-clu-90	6	25	GC25
piR-3943	240.6	2.40277	0.553627	4.34005	1.42448e-05	0.000329311	dme-clu-90	6	25	GC25
piR-13065	107.054	3.42613	0.718156	4.77073	1.83555e-06	5.44392e-05	dme-clu-90	6	25	GC25

## Sheet: L3
id	baseMean	log2FoldChange	lfcSE	stat	pvalue	padj	uniq_cluster	piRNA_num	GC_num	GC_ID
piR-3410	6.61229	-6.1953	1.57833	-3.92522	8.66491e-05	0.00236501	dme-clu-14	4	1	GC1
piR-880	4.96814	-5.77946	1.70306	-3.39357	0.000689891	0.0118013	dme-clu-14	4	1	GC1
piR-12255	19.8394	-4.91265	1.03227	-4.75907	1.94485e-06	0.000109383	dme-clu-14	4	1	GC1
piR-8879	5.17561	-4.83026	1.64898	-2.92924	0.00339789	0.0405562	dme-clu-14	4	1	GC1
piR-20457	46.287	1.77916	0.545313	3.26263	0.00110382	0.0177375	dme-clu-30	3	2	GC2
piR-13761	13.0784	4.69849	1.13053	4.15602	3.23838e-05	0.0011106	dme-clu-30	3	2	GC2
piR-15820	12.0816	7.07727	1.43111	4.9453	7.60266e-07	4.8657e-05	dme-clu-30	3	2	GC2
piR-22096	10.0902	-6.80583	1.4742	-4.61663	3.90016e-06	0.000190492	dme-clu-39	7	3	GC3
piR-2542	7.7976	-6.43477	1.55177	-4.14673	3.3726e-05	0.00112784	dme-clu-39	7	3	GC3
piR-21484	5.51693	-5.9332	1.63232	-3.63482	0.00027817	0.00583372	dme-clu-39	7	3	GC3
piR-18725	65.1186	-3.17969	0.51257	-6.20343	5.52456e-10	8.91615e-08	dme-clu-39	7	3	GC3
piR-16429	55.0807	-3.15929	0.551804	-5.72538	1.03202e-08	1.17519e-06	dme-clu-39	7	3	GC3
piR-4011	35.4671	1.94197	0.606513	3.20187	0.00136539	0.020603	dme-clu-39	7	3	GC3
piR-22095	8.36092	6.54566	1.52234	4.29974	1.71e-05	0.000639009	dme-clu-39	7	3	GC3
piR-10173	4.49277	-5.63842	1.74755	-3.22647	0.00125327	0.019384	dme-clu-40	4	4	GC4
piR-10862	48.6315	-1.63385	0.537485	-3.03981	0.00236728	0.0311608	dme-clu-40	4	4	GC4
piR-18335	11.3652	3.14749	1.01737	3.09375	0.00197644	0.0274151	dme-clu-40	4	4	GC4
piR-14887	4.57662	5.67669	1.70034	3.33855	0.000842165	0.0141453	dme-clu-40	4	4	GC4
piR-6753	8.74594	-6.59819	1.49544	-4.4122	1.02327e-05	0.000436594	dme-clu-41	8	5	GC5
piR-9622	7.34536	-5.35626	1.52857	-3.5041	0.000458162	0.00854621	dme-clu-41	8	5	GC5
piR-20971	12.3694	-4.57505	1.15327	-3.96703	7.27746e-05	0.00207799	dme-clu-41	8	5	GC5
piR-17786	12.6301	-3.57128	0.991787	-3.60085	0.000317173	0.00643359	dme-clu-41	8	5	GC5
piR-1577	91.2124	-3.50421	0.499518	-7.01518	2.29647e-12	6.55732e-10	dme-clu-41	8	5	GC5
piR-9241	45.2047	-3.32606	0.556069	-5.98137	2.21266e-09	2.98331e-07	dme-clu-41	8	5	GC5
piR-17992	18.6159	-2.62911	0.739963	-3.55303	0.000380824	0.00740115	dme-clu-41	8	5	GC5
piR-22163	53.5717	-1.84809	0.489564	-3.77497	0.000160027	0.00385728	dme-clu-41	8	5	GC5
piR-3454	13.5782	-3.69223	1.00213	-3.68437	0.000229267	0.00506571	dme-clu-49	6	6	GC6
piR-5711	116.305	-2.26517	0.419273	-5.40261	6.56785e-08	5.80473e-06	dme-clu-49	6	6	GC6
piR-3219	144.351	-1.23506	0.399409	-3.09221	0.00198671	0.0274151	dme-clu-49	6	6	GC6
piR-12654	89.5593	2.01093	0.462564	4.34735	1.37795e-05	0.000538417	dme-clu-49	6	6	GC6
piR-18399	5.99906	6.06825	1.64429	3.6905	0.000223814	0.00497483	dme-clu-49	6	6	GC6
piR-13452	39.0348	8.76949	1.30955	6.69657	2.13364e-11	4.9932e-09	dme-clu-49	6	6	GC6
piR-13776	32940.7	-1.41014	0.470306	-2.99835	0.00271443	0.0339812	dme-clu-51	9	7	GC7
piR-5486	87355.4	-1.38361	0.486185	-2.84585	0.00442925	0.0498224	dme-clu-51	9	7	GC7
piR-5426	4327.96	1.01031	0.335534	3.01105	0.00260343	0.0330956	dme-clu-51	9	7	GC7
piR-2534	28518.7	1.33554	0.441874	3.02245	0.00250734	0.0325429	dme-clu-51	9	7	GC7
piR-1818	1101.51	1.79546	0.523144	3.43205	0.000599031	0.0103907	dme-clu-51	9	7	GC7
piR-11882	892.535	1.89426	0.370308	5.11538	3.13115e-07	2.32457e-05	dme-clu-51	9	7	GC7
piR-2126	233.771	2.12695	0.625491	3.40046	0.000672731	0.011561	dme-clu-51	9	7	GC7
piR-1697	2666.18	2.46191	0.435843	5.64862	1.61743e-08	1.7154e-06	dme-clu-51	9	7	GC7
piR-16736	14.7825	2.86209	0.975366	2.93437	0.00334221	0.0401497	dme-clu-51	9	7	GC7
piR-1020	22.1899	2.12503	0.691624	3.07252	0.00212258	0.0288609	dme-clu-57	7	8	GC8
piR-7505	17.9681	2.18114	0.735802	2.9643	0.00303368	0.0371651	dme-clu-57	7	8	GC8
piR-15535	13.7668	2.48344	0.827646	3.0006	0.00269446	0.0339812	dme-clu-57	7	8	GC8
piR-955	18.0387	2.90978	0.833279	3.49196	0.000479486	0.00868306	dme-clu-57	7	8	GC8
piR-16841	7.40106	4.47304	1.42877	3.13069	0.00174395	0.0248983	dme-clu-57	7	8	GC8
piR-10256	4.02392	5.4931	1.78275	3.08126	0.0020613	0.028339	dme-clu-57	7	8	GC8
piR-12287	7.33783	6.35809	1.54102	4.12589	3.69305e-05	0.00119205	dme-clu-57	7	8	GC8
piR-5098	8.68341	-4.71236	1.42808	-3.29979	0.000967586	0.0157537	dme-clu-61	3	9	GC9
piR-22189	19.6129	-3.78673	0.818558	-4.6261	3.72618e-06	0.000184421	dme-clu-61	3	9	GC9
piR-6061	26.9532	-2.76712	0.628026	-4.40606	1.05269e-05	0.000444044	dme-clu-61	3	9	GC9
piR-20160	23.3358	-4.29649	0.817723	-5.25421	1.48657e-07	1.22626e-05	dme-clu-66	24	10	GC10
piR-16616	19.4302	-3.76978	0.84749	-4.44817	8.66038e-06	0.000378204	dme-clu-66	24	10	GC10
piR-18203	14.8434	-2.35263	0.769607	-3.05693	0.00223619	0.0300751	dme-clu-66	24	10	GC10
piR-3558	23.7037	-2.2769	0.66222	-3.43828	0.000585422	0.010348	dme-clu-66	24	10	GC10
piR-7254	108.506	1.60013	0.508416	3.14727	0.00164801	0.0240522	dme-clu-66	24	10	GC10
piR-9713	64.2133	1.69934	0.592966	2.86583	0.00415914	0.0473581	dme-clu-66	24	10	GC10
piR-22	202.492	1.7147	0.542446	3.16105	0.001572	0.0233411	dme-clu-66	24	10	GC10
piR-20280	89.6709	1.77087	0.506774	3.4944	0.000475128	0.00868306	dme-clu-66	24	10	GC10
piR-9216	149.677	1.7729	0.55065	3.21965	0.00128348	0.0196061	dme-clu-66	24	10	GC10
piR-5401	445.338	1.9305	0.617722	3.12519	0.00177688	0.0252712	dme-clu-66	24	10	GC10
piR-11110	21.7997	2.06401	0.660923	3.12293	0.00179061	0.0252728	dme-clu-66	24	10	GC10
piR-7586	27.4187	2.10108	0.712704	2.94804	0.00319796	0.0386672	dme-clu-66	24	10	GC10
piR-3536	137.527	2.10421	0.541217	3.88792	0.000101105	0.00271958	dme-clu-66	24	10	GC10
piR-6345	328.408	2.17367	0.575805	3.77501	0.000159999	0.00385728	dme-clu-66	24	10	GC10
piR-17785	74.1593	2.19743	0.713423	3.08012	0.00206917	0.0283422	dme-clu-66	24	10	GC10
piR-801	39.6678	2.55482	0.726829	3.51502	0.000439726	0.0082856	dme-clu-66	24	10	GC10
piR-7175	66.3021	2.6524	0.617087	4.29826	1.72147e-05	0.000639009	dme-clu-66	24	10	GC10
piR-21337	150.906	2.69229	0.658472	4.08869	4.33814e-05	0.00137634	dme-clu-66	24	10	GC10
piR-2309	74.7967	2.7279	0.645665	4.22494	2.39004e-05	0.000869786	dme-clu-66	24	10	GC10
piR-16575	17.6983	2.76689	0.805942	3.43311	0.000596697	0.0103907	dme-clu-66	24	10	GC10
piR-6416	14.3311	2.81814	0.880124	3.20198	0.00136484	0.020603	dme-clu-66	24	10	GC10
piR-468	78.2923	2.91081	0.564206	5.15913	2.48106e-07	1.91869e-05	dme-clu-66	24	10	GC10
piR-18832	14.3675	2.9388	0.9073	3.23906	0.00119923	0.0187039	dme-clu-66	24	10	GC10
piR-11667	4.84846	4.75225	1.64794	2.88374	0.00392978	0.0455057	dme-clu-66	24	10	GC10
piR-1556	658.393	-12.8325	1.32752	-9.6665	4.18437e-22	3.88309e-19	dme-clu-91	12	11	GC11
piR-17313	1185.64	1.30489	0.421931	3.09267	0.00198364	0.0274151	dme-clu-91	12	11	GC11
piR-4697	8516.01	1.82783	0.440463	4.1498	3.32763e-05	0.00112292	dme-clu-91	12	11	GC11
piR-8737	2119.28	1.85974	0.562067	3.30876	0.000937104	0.0154601	dme-clu-91	12	11	GC11
piR-1652	18088.7	1.88045	0.365349	5.14699	2.64702e-07	2.00525e-05	dme-clu-91	12	11	GC11
piR-1071	12078	1.99754	0.47017	4.24855	2.15155e-05	0.000790746	dme-clu-91	12	11	GC11
piR-1483	5867.12	2.03785	0.508187	4.01005	6.07057e-05	0.00178841	dme-clu-91	12	11	GC11
piR-4023	1587.43	2.18249	0.461158	4.73262	2.21641e-06	0.00012099	dme-clu-91	12	11	GC11
piR-1846	6159.48	2.24173	0.483737	4.63418	3.58351e-06	0.000182219	dme-clu-91	12	11	GC11
piR-1638	19.9105	2.80573	0.898182	3.12379	0.0017854	0.0252728	dme-clu-91	12	11	GC11
piR-1400	33.8469	3.31008	0.758998	4.36113	1.29395e-05	0.000516466	dme-clu-91	12	11	GC11
piR-10370	3851.32	15.3937	1.30088	11.8332	2.62813e-32	9.7556e-29	dme-clu-91	12	11	GC11
