# Supplementary material for: Distinct and Coordinated Regulation of Small Non-coding RNAs by E2f1 and p53 During Drosophila Development and in Response to DNA Damage
Source: Front Cell Dev Biol. 2021 Jul 22;9:695311. doi: 10.3389/fcell.2021.695311 (PMC8339594; doi:10.3389/fcell.2021.695311)
Supplement: Supplementary file 2 [file Data_Sheet.ZIP › Supplementary Tables/Table S6-developemtal clusters of miRNAs with E2f1 binding peak or motif.xlsx]

## Sheet: E2f1 peak
	id_short	w1118_E	w1118_L1	w1118_L2	w1118_L3	w1118_P	e2f1_E	e2f1_L1	e2f1_L2	e2f1_L3	e2f1_P	p53_e2f1_E	p53_e2f1_L1	p53_e2f1_L2	p53_e2f1_L3	p53_e2f1_P	cluster	id	V1	V2	V3	V5	V6	V7	V8	V9	V10	V11	V12	V13
3	miR-995	1.43803	0.27206	-1.25018	-0.537642	0.0777314	-0.594736	-0.127443	-1.23195	0.658458	1.29567	-0.259631	-0.389446	-0.415409	-0.701003	1.76549	cluster1	miR-995-5p	3R	20734922	20737012	.	+	3R	20735401	20735859	3R:20735401-20735859	.	.	peak-102
4	miR-995	1.68116	0.0226166	-0.806657	-0.203549	-0.693575	-0.855398	-0.102407	-0.975877	0.499986	1.4337	0.471298	-0.431187	-0.932568	-0.63174	1.5242	cluster1	miR-995-3p	3R	20734922	20737012	.	+	3R	20735401	20735859	3R:20735401-20735859	.	.	peak-102
5	miR-998	0.678292	-0.944503	-1.11772	0.222451	1.16148	-0.712851	-0.605169	-0.637474	0.342427	1.61307	-0.92744	-0.847685	-0.164068	0.462581	1.47661	cluster1	miR-998-5p	3R	21620878	21623021	.	-	3R	21621547	21621734	3R:21621547-21621734	.	.	peak-106
6	miR-998	0.678292	-0.944503	-1.11772	0.222451	1.16148	-0.712851	-0.605169	-0.637474	0.342427	1.61307	-0.92744	-0.847685	-0.164068	0.462581	1.47661	cluster1	miR-998-5p	3R	21620878	21623021	.	-	3R	21622996	21623690	3R:21622996-21623690	.	.	peak-107
7	miR-998	1.49829	-0.790765	-1.01778	0.306469	0.00378357	-0.592493	-0.592493	-0.96687	0.921294	1.23056	-0.567477	-0.567477	-0.98474	0.795581	1.32411	cluster1	miR-998-3p	3R	21620878	21623021	.	-	3R	21621547	21621734	3R:21621547-21621734	.	.	peak-106
8	miR-998	1.49829	-0.790765	-1.01778	0.306469	0.00378357	-0.592493	-0.592493	-0.96687	0.921294	1.23056	-0.567477	-0.567477	-0.98474	0.795581	1.32411	cluster1	miR-998-3p	3R	21620878	21623021	.	-	3R	21622996	21623690	3R:21622996-21623690	.	.	peak-107
1	miR-11	-1.6453	0.212921	-0.135495	0.774258	0.793614	-0.771096	-0.065518	-1.17428	0.99285	1.01805	0.120119	-0.367865	-0.480477	-0.930924	1.65915	cluster4	miR-11182	3R	21621496	21623571	.	-	3R	21621547	21621734	3R:21621547-21621734	.	.	peak-106
2	miR-11	-1.6453	0.212921	-0.135495	0.774258	0.793614	-0.771096	-0.065518	-1.17428	0.99285	1.01805	0.120119	-0.367865	-0.480477	-0.930924	1.65915	cluster4	miR-11182	3R	21621496	21623571	.	-	3R	21622996	21623690	3R:21622996-21623690	.	.	peak-107

## Sheet: E2f1 motif
	id_short	w1118_E	w1118_L1	w1118_L2	w1118_L3	w1118_P	e2f1_E	e2f1_L1	e2f1_L2	e2f1_L3	e2f1_P	p53_e2f1_E	p53_e2f1_L1	p53_e2f1_L2	p53_e2f1_L3	p53_e2f1_P	cluster	id	V1	V2	V3	V5	V6
1	miR-1	1.24279	0.776276	-0.100767	-0.99647	-0.921828	0.257328	1.61877	-0.341109	-0.864741	-0.670249	-0.234487	-0.234487	1.58754	0.0506998	-1.16927	cluster1	miR-1-5p	2L	20486440	20488531	.	+
2	miR-1000	0.79731	0.952227	0.332557	-1.34055	-0.741539	1.24827	0.586935	-0.715068	-1.2524	0.132267	1.32659	0.782421	-0.761831	-0.938316	-0.408859	cluster1	miR-1000-5p	3R	25587858	25589958	.	-
3	miR-1000	1.72781	-0.00821092	-0.69441	-0.571246	-0.453947	-0.625821	-0.21137	-0.936659	0.140913	1.63294	0.126578	-0.461107	-1.45565	0.736867	1.05331	cluster1	miR-1000-3p	3R	25587858	25589958	.	-
4	miR-1002	1.71095	-0.435848	-0.760227	-0.550855	0.0359766	-1.69054	0.582455	0.0142062	0.227299	0.866579	-1.47005	0.579538	0.155486	-0.409917	1.14494	cluster1	miR-1002-3p	2L	13746608	13748697	.	-
5	miR-1002	1.61087	-0.373124	-0.92123	-0.586705	0.270193	0.721479	-0.227836	-0.417699	-1.31277	1.23682	1.22548	0.0479014	-0.191606	-1.50889	0.427121	cluster1	miR-1002-5p	2L	13746608	13748697	.	-
7	miR-1008	1.59177	-0.0486035	-1.18269	-0.190364	-0.170112	-0.981748	-0.21227	-0.742945	0.437807	1.49916	-0.98198	-0.763128	-0.239786	0.530954	1.45394	cluster1	miR-1008-5p	2R	10884532	10886589	.	+
8	miR-1008	1.65359	-0.696546	-0.668231	-0.526657	0.237845	-0.369644	0.458869	-1.26189	-0.242181	1.41485	0.957038	0.0598149	-0.657963	-1.31593	0.957038	cluster1	miR-1008-3p	2R	10884532	10886589	.	+
10	miR-1013	1.38837	-0.404942	-0.937152	-0.740466	0.694187	-0.444502	-0.783817	-0.512365	0.0305383	1.71015	-1.00598	-0.582674	-0.184264	0.164344	1.60858	cluster1	miR-1013-3p	3R	30790635	30792696	.	-
14	miR-12	1.75332	-0.136833	-0.473119	-0.449927	-0.693443	0.223658	-1.40295	-0.589644	1.07085	0.698085	-0.446697	-0.995915	1.57931	-0.458902	0.322208	cluster1	miR-12-3p	X	15508472	15510546	.	+
17	miR-13b-2	1.5439	0.327131	-1.06916	-0.251332	-0.550538	0.194707	-1.21967	-0.723722	0.41513	1.33356	-1.63688	0.0578032	0.241723	1.09563	0.241723	cluster1	miR-13b-2-5p	X	9090229	9092299	.	+
18	miR-14	0.818881	1.02262	0.233966	-1.23161	-0.843855	1.07707	0.359023	0.678155	-1.14688	-0.967368	0.579318	0.460605	1.07	-1.25677	-0.853149	cluster1	miR-14-5p	2R	9552761	9554824	.	+
20	miR-184	1.5425	0.259011	-0.0416267	-0.839472	-0.920413	1.17925	0.609445	-1.05043	-1.02565	0.287381	0.582734	-0.68691	1.42916	-0.29625	-1.02874	cluster1	miR-184-5p	2R	13328401	13330501	.	-
24	miR-2489	1.55008	-0.408012	-1.03642	-0.471764	0.366118	-0.0646187	-0.693801	-0.914865	0.0374109	1.63587	-0.218816	-0.735464	-0.644291	-0.127642	1.72621	cluster1	miR-2489-3p	2L	13608973	13611068	.	+
28	miR-263a	1.46622	0.503092	-0.935933	-0.210755	-0.822624	0.631819	-1.14648	-0.769898	-0.0167369	1.3013	-0.940087	-0.92618	1.10418	-0.23085	0.992932	cluster1	miR-263a-3p	2L	11952409	11954503	.	-
35	miR-279	0.995466	0.129042	-1.50242	0.765034	-0.387126	0.250585	-0.654304	-1.15895	0.0939692	1.4687	-0.978732	-0.444131	0.892373	-0.711431	1.24192	cluster1	miR-279-5p	3R	29214584	29216684	.	+
40	miR-283	1.6398	-0.0179213	-1.0708	-0.197134	-0.353945	0.429246	1.41981	-0.231132	-0.341195	-1.27673	0.945691	0.308523	-0.261574	0.61034	-1.60298	cluster1	miR-283-5p	X	15506955	15509055	.	+
41	miR-283	1.75267	-0.190394	-0.30776	-0.555533	-0.69898	1.4401	-1.04407	0.576039	-0.360024	-0.612042	-0.407734	-0.791484	1.73887	-0.131914	-0.407734	cluster1	miR-283-3p	X	15506955	15509055	.	+
44	miR-2a-1	1.67601	-0.787992	-0.666012	-0.336665	0.114661	-0.128938	-0.38342	-0.875419	-0.332524	1.7203	-0.376131	-0.445145	0.106973	-0.945502	1.65981	cluster1	miR-2a-1-5p	2L	19568896	19570972	.	-
45	miR-2b-2	1.34592	-1.01213	-0.893688	-0.0430693	0.60297	-0.162574	-0.61723	-0.713672	-0.245239	1.73871	-0.75074	-0.358308	-0.392432	-0.255934	1.75741	cluster1	miR-2b-2-5p	2L	19569181	19571264	.	-
47	miR-304	1.52003	0.159878	-0.472474	-0.0071587	-1.20028	-0.0517938	1.11357	-0.213649	0.660371	-1.50849	-0.737454	-1.08008	0.763559	1.28565	-0.231678	cluster1	miR-304-3p	X	15507958	15510046	.	+
48	miR-310	1.74253	-0.104503	-0.724233	-0.529808	-0.383989	-0.140915	0.591843	-0.338196	1.26823	-1.38097	-0.201327	0.275501	0.134218	1.28214	-1.49053	cluster1	miR-310-5p	2R	20582751	20584840	.	-
49	miR-310	1.74849	-0.194875	-0.345608	-0.770888	-0.437124	-0.209796	1.11523	0.811579	-0.320215	-1.3968	0.947618	-0.329113	0.919246	-0.0737667	-1.46398	cluster1	miR-310-3p	2R	20582751	20584840	.	-
50	miR-311	1.75352	-0.365017	-0.257659	-0.772978	-0.35786	0.518545	0.267129	0.848528	0.0785674	-1.71277	-0.248983	-0.269062	0.995932	0.935694	-1.41358	cluster1	miR-311-5p	2R	20582876	20584960	.	-
51	miR-311	1.75795	-0.358699	-0.347927	-0.757253	-0.294068	-1.17074	0.799815	1.0896	0.162281	-0.880956	-0.116404	-1.49208	1.04763	0.78308	-0.222225	cluster1	miR-311-3p	2R	20582876	20584960	.	-
52	miR-312	1.66889	0.118268	-0.486211	-0.893577	-0.407366	0.796845	0.216229	0.0560595	0.636675	-1.70581	1.28558	0.359036	-1.20451	-0.799144	0.359036	cluster1	miR-312-5p	2R	20583055	20585121	.	-
53	miR-312	1.73766	-0.177799	-0.411504	-0.819342	-0.32902	0.891178	0.352554	0.817729	-0.651245	-1.41022	1.03727	0.464862	0.603627	-1.30439	-0.801366	cluster1	miR-312-3p	2R	20583055	20585121	.	-
54	miR-313	1.64799	-0.084468	-0.110326	-1.04982	-0.403378	-0.121857	0.853001	0.4265	0.517893	-1.67554	-0.291429	1.02599	1.06591	-0.670687	-1.12979	cluster1	miR-313-5p	2R	20583189	20585260	.	-
55	miR-313	1.75973	-0.188929	-0.550592	-0.658551	-0.361663	-1.35344	-0.128701	-0.315525	1.36589	0.431771	-0.593307	-1.39573	0.500907	1.15744	0.330696	cluster1	miR-313-3p	2R	20583189	20585260	.	-
58	miR-316	1.64769	0.138088	-0.84491	-0.704482	-0.236387	0.632848	0.143829	0	0.89174	-1.66842	-0.491871	0.276678	1.58321	-0.338162	-1.02986	cluster1	miR-316-3p	3L	21667713	21669802	.	-
62	miR-4911	1.76542	-0.337371	-0.660877	-0.24494	-0.522231	-0.262408	-0.148317	-1.46036	0.82145	1.04963	0.894155	-0.792425	-0.578256	1.26895	-0.792425	cluster1	miR-4911-3p	3R	15835286	15837354	.	-
64	miR-4948	1.77761	-0.300327	-0.576303	-0.527602	-0.37338	1.50425	-0.916385	0.121032	-0.916385	0.207483	0.27008	-0.560935	-1.34001	1.30885	0.322018	cluster1	miR-4948-3p	3R	31050097	31052203	.	-
65	miR-4948	1.75174	-0.152325	-0.699742	-0.533137	-0.366532	-0.71028	-0.71028	0.736587	-0.71028	1.39425	0.407128	-1.07334	-1.07334	0.962303	0.777245	cluster1	miR-4948-5p	3R	31050097	31052203	.	-
66	miR-4969	0.76597	-0.108667	-1.57965	-0.0291545	0.951498	-0.284079	-0.00692876	-1.11553	-0.214791	1.62133	0.263437	-0.694515	-1.33315	0.642626	1.1216	cluster1	miR-4969-5p	3R	21797513	21799671	.	-
67	miR-4969	1.53627	0.0692013	-1.24562	-0.276805	-0.0830415	-0.160268	-0.605456	-0.534226	-0.462996	1.76295	-0.578044	-0.820241	-0.626483	0.487623	1.53714	cluster1	miR-4969-3p	3R	21797513	21799671	.	-
68	miR-87	0.664683	0.708799	0.738209	-1.43083	-0.680858	1.06679	0.473271	0.558059	-0.798548	-1.29957	1.01412	0.822171	0.0943737	-0.505459	-1.4252	cluster1	miR-87-5p	2L	9949417	9951516	.	-
70	miR-9370	0.750085	-0.767428	-1.15765	-0.052029	1.22702	-0.83327	-0.610073	-0.703072	0.812811	1.3336	-0.454287	-0.873479	-0.79549	0.79354	1.32972	cluster1	miR-9370-5p	X	11709251	11711301	.	-
72	miR-9388	1.30525	0.704742	-0.122367	-0.983466	-0.904154	0.186729	0.303435	-1.54052	-0.163388	1.21374	0.509328	0.299296	-1.74852	0.19428	0.745615	cluster1	miR-9388-3p	3L	22944115	22946207	.	+
78	miR-958	0.945738	0.789159	0.382053	-0.839264	-1.27769	0.680815	0.397984	0.882837	-0.400004	-1.56163	0.291696	0.31854	0.998568	0.0680029	-1.67681	cluster1	miR-958-5p	3L	22668288	22670380	.	-
80	miR-965	1.41125	-0.279691	-1.33996	0.341844	-0.133447	-0.0163922	-1.5034	-0.250566	0.651003	1.11935	-1.51697	-0.51131	0.676093	0.494348	0.857838	cluster1	miR-965-5p	2L	242034	244141	.	-
81	miR-968	1.63917	-0.278098	-0.863707	-0.676526	0.179159	0.820095	0.55184	-0.272088	-1.63253	0.532678	0.571935	1.08703	-0.0319715	-1.57726	-0.0497335	cluster1	miR-968-5p	2L	13746747	13748839	.	-
82	miR-968	1.77465	-0.496089	-0.538686	-0.512472	-0.227401	1.78885	-0.447214	-0.447214	-0.447214	-0.447214	-0.713957	0.773453	1.36842	-0.713957	-0.713957	cluster1	miR-968-3p	2L	13746747	13748839	.	-
99	miR-995	1.68116	0.0226166	-0.806657	-0.203549	-0.693575	-0.855398	-0.102407	-0.975877	0.499986	1.4337	0.471298	-0.431187	-0.932568	-0.63174	1.5242	cluster1	miR-995-3p	3R	20734922	20737012	.	+
100	miR-995	1.43803	0.27206	-1.25018	-0.537642	0.0777314	-0.594736	-0.127443	-1.23195	0.658458	1.29567	-0.259631	-0.389446	-0.415409	-0.701003	1.76549	cluster1	miR-995-5p	3R	20734922	20737012	.	+
101	miR-996	1.55824	-0.332424	-1.19465	-0.145435	0.114271	-0.418021	-0.893045	-0.524901	0.187634	1.64833	-0.430307	-0.763447	-0.374783	-0.180451	1.74899	cluster1	miR-996-5p	3R	29216183	29218280	.	+
102	miR-998	1.49829	-0.790765	-1.01778	0.306469	0.00378357	-0.592493	-0.592493	-0.96687	0.921294	1.23056	-0.567477	-0.567477	-0.98474	0.795581	1.32411	cluster1	miR-998-3p	3R	21620878	21623021	.	-
103	miR-998	0.678292	-0.944503	-1.11772	0.222451	1.16148	-0.712851	-0.605169	-0.637474	0.342427	1.61307	-0.92744	-0.847685	-0.164068	0.462581	1.47661	cluster1	miR-998-5p	3R	21620878	21623021	.	-
11	miR-1015	-1.60553	0.841782	0.829959	-0.139509	0.0733012	0.991742	0.759755	0.237786	-0.545168	-1.44412	1.42833	0.365679	-0.228158	-0.259413	-1.30644	cluster2	miR-1015-3p	3R	24338231	24340295	.	+
12	miR-1017	-1.37604	1.09782	0.834645	-0.436121	-0.120309	0.460863	1.06799	-0.546412	-1.4571	0.474661	1.45432	0.472977	-0.138354	-1.03926	-0.749685	cluster2	miR-1017-3p	3R	24487611	24489682	.	+
15	miR-133	-0.720308	1.16961	1.01806	-0.742594	-0.724765	0.998439	0.90961	-0.0941588	-1.41771	-0.396178	1.33908	0.664546	-0.151563	-0.809447	-1.04262	cluster2	miR-133-3p	2L	20615616	20617714	.	+
16	miR-133	0.181955	1.33845	0.459512	-1.03622	-0.943696	1.20787	0.698344	-0.260755	-1.3847	-0.260755	1.12011	0.858863	0.00979691	-1.11685	-0.871925	cluster2	miR-133-5p	2L	20615616	20617714	.	+
23	miR-2280	-0.937804	0.204221	1.60152	-0.695964	-0.171976	-0.54402	-0.415106	-1.11125	0.758019	1.31235	-0.563612	-0.37898	-0.942592	0.281806	1.60338	cluster2	miR-2280-5p	2L	1830684	1832799	.	-
25	miR-2491	-0.702362	1.44875	0.608313	-0.432223	-0.922475	-0.0176184	1.53028	0.246657	-0.722353	-1.03697	0.730672	0.391097	0.976571	-0.768143	-1.3302	cluster2	miR-2491-3p	X	22832439	22834583	.	-
31	miR-277	-0.409308	0.845714	1.26643	-0.673148	-1.02969	0.953094	0.412276	0.678766	-0.590981	-1.45315	0.720668	0.315559	1.04049	-1.30488	-0.771839	cluster2	miR-277-5p	3R	10099021	10101121	.	+
36	miR-281-1	-1.78247	0.393068	0.582246	0.361539	0.445618	-0.584872	1.22029	-0.00722064	0.67874	-1.30694	0.069758	0.174395	1.22077	0.104637	-1.56956	cluster2	miR-281-1-5p	2R	12169372	12171462	.	-
42	miR-284	-1.76031	0.578245	0.623614	0.384397	0.174051	0.56824	1.26122	0.194033	-0.984025	-1.03946	0.978947	0.333488	0.247426	0.129092	-1.68895	cluster2	miR-284-3p	3R	12550514	12552614	.	-
59	miR-316	-0.500846	1.01487	1.04123	-0.316324	-1.23894	0.661849	1.0379	0.342206	-0.644927	-1.39703	1.00717	0.39558	0.460642	-0.268057	-1.59533	cluster2	miR-316-5p	3L	21667713	21669802	.	-
63	miR-4919	-0.810777	1.1562	1.00428	-0.466956	-0.88274	0.642365	0.963548	0.411515	-0.531959	-1.48547	0.910399	0.279044	0.442728	0.0685917	-1.70076	cluster2	miR-4919-3p	2R	15944886	15946946	.	+
69	miR-87	-0.845839	1.3322	0.81412	-0.676671	-0.623806	1.12031	0.636583	0.346347	-0.988735	-1.1145	0.901666	0.837146	0.200012	-0.437122	-1.5017	cluster2	miR-87-3p	2L	9949417	9951516	.	-
74	miR-956	-0.585733	1.55181	0.0228208	0.121711	-1.11061	0.694945	0.621406	0.740907	-0.546028	-1.51123	-0.0397037	0.158815	0.9987	0.52531	-1.64312	cluster2	miR-956-5p	3L	11772730	11774878	.	-
75	miR-957	-1.54368	0.800877	0.917888	-0.330232	0.155148	0.763006	0.803271	-0.0926076	-1.65285	0.179176	1.49122	0.159773	-0.698268	-1.11249	0.159773	cluster2	miR-957-3p	3L	22517195	22519291	.	-
76	miR-957	-1.42513	1.18953	-0.160902	-0.275832	0.672342	-0.145948	-0.199343	-0.911283	-0.448522	1.7051	-0.964946	0.101746	-0.751608	0.0361034	1.5787	cluster2	miR-957-5p	3L	22517195	22519291	.	-
77	miR-958	-0.921218	1.27533	0.702895	-0.0425997	-1.01441	0.523721	1.15829	0.258647	-0.504443	-1.43622	0.930876	0.438059	0.410681	-0.118641	-1.66098	cluster2	miR-958-3p	3L	22668288	22670380	.	-
83	miR-969	-0.629827	1.06025	1.12104	-0.873004	-0.678463	1.14033	0.466718	-0.206896	0.153969	-1.55412	0.776451	1.24862	-1.16468	-0.666279	-0.194113	cluster2	miR-969-5p	X	18123356	18125450	.	+
84	miR-969	-0.31043	1.24944	0.855612	-0.88959	-0.905034	0.411357	-0.130741	0.586742	0.809959	-1.67732	0.790044	0.359571	0.0810302	0.498842	-1.72949	cluster2	miR-969-3p	X	18123356	18125450	.	+
90	miR-984	-1.71231	0.0884588	0.878269	0.299075	0.446506	-1.0986	0.979834	-1.05619	0.704123	0.47083	-0.182163	-1.56736	0.387096	1.14611	0.216318	cluster2	miR-984-3p	X	4367645	4369735	.	-
92	miR-987	-1.71019	0.876985	0.459057	0.299846	0.0742982	1.42313	0.497517	-0.196693	-0.543798	-1.18016	0.818505	1.20278	-0.949158	-0.0845404	-0.987585	cluster2	miR-987-5p	2R	9312022	9314116	.	-
93	miR-987	-0.750537	1.09738	1.09027	-0.793181	-0.643926	1.38612	-0.130766	0.470759	-0.444606	-1.28151	1.07941	1.07941	-0.607168	-0.996378	-0.555273	cluster2	miR-987-3p	2R	9312022	9314116	.	-
94	miR-989	-1.70918	0.938037	0.276232	0.247458	0.247458	-0.77679	-0.726019	-0.548322	0.543245	1.50789	-0.497557	-1.51932	0.746335	0.435362	0.835184	cluster2	miR-989-3p	2R	14144350	14146524	.	-
95	miR-990	-1.62076	0.893773	0.753723	-0.0674786	0.0407418	1.22304	-0.313075	-1.11771	-0.649558	0.857299	1.14814	0.875774	-0.695591	-1.18795	-0.140375	cluster2	miR-990-5p	2R	16894222	16896308	.	-
104	miR-999	-1.14485	1.25161	0.820021	-0.56561	-0.361172	1.20246	0.711658	-0.351739	-1.37424	-0.188139	1.20806	0.599466	-0.648153	-1.31761	0.158235	cluster2	miR-999-3p	3R	21797226	21799331	.	-
6	miR-1007	-0.917135	-0.614307	0.0562394	1.6569	-0.181696	-0.724869	0.429252	-1.21081	1.3404	0.166031	1.61237	-0.0977192	-0.210472	-0.154096	-1.15008	cluster3	miR-1007-3p	X	21295384	21297449	.	-
19	miR-14	-1.34155	1.01639	0.811819	0.19811	-0.68477	0.424478	0.696579	0.544202	0.0761883	-1.74145	0.86713	0.684069	0.356487	-0.308313	-1.59937	cluster3	miR-14-3p	2R	9552761	9554824	.	+
27	miR-2535b	-0.723356	-0.194487	-0.535693	1.75038	-0.296849	0.287869	-0.169066	-0.328994	1.4759	-1.26571	0.743174	0.116401	0.519326	0.362633	-1.74153	cluster3	miR-2535b-3p	X	21297274	21299345	.	-
29	miR-263a	-1.53178	0.990282	0.656479	0.285587	-0.400564	-1.37477	0.612848	0.115944	1.19257	-0.546594	0.846793	0.328713	0.0250108	0.507361	-1.70788	cluster3	miR-263a-5p	2L	11952409	11954503	.	-
32	miR-277	-1.60192	0.717383	0.919364	0.174122	-0.208946	0.560154	1.23313	0.253356	-1.0827	-0.963941	0.972066	0.252017	0.408028	0.0480033	-1.68011	cluster3	miR-277-3p	3R	10099021	10101121	.	+
34	miR-278	-1.69176	0.561404	0.0201401	0.876092	0.234128	0.886175	0.240006	-1.66773	-0.0676939	0.609245	-0.869284	-1.23463	1.02046	0.755899	0.327556	cluster3	miR-278-5p	2R	15656065	15658163	.	+
37	miR-281-2	-1.67347	0.0786674	0.245538	1.00837	0.340892	0.182971	0.0944368	0.596132	0.832224	-1.70576	-0.360686	0.318024	0.667075	0.938559	-1.56297	cluster3	miR-281-2-5p	2R	12169152	12171244	.	-
43	miR-284	-1.4132	0.51743	-0.255933	1.28523	-0.13353	-0.178849	0.383248	-0.0766495	1.31582	-1.44357	-0.0653903	0.404602	-0.371907	1.37524	-1.34254	cluster3	miR-284-5p	3R	12550514	12552614	.	-
56	miR-314	-0.664689	1.09666	-0.234315	0.969138	-1.16679	0.681826	0.063132	0.656573	0.328286	-1.72982	-0.419801	0.0199115	1.01549	0.832964	-1.44856	cluster3	miR-314-5p	3L	11772011	11774101	.	+
57	miR-314	-1.63246	0.653828	0.662265	0.615864	-0.299495	0.336914	0.65077	0.497045	0.285673	-1.7704	0.285411	0.249556	0.701338	0.522059	-1.75836	cluster3	miR-314-3p	3L	11772011	11774101	.	+
73	miR-956	-1.3465	0.945783	0.709049	0.454992	-0.763324	0.565389	0.728482	0.714891	-0.447146	-1.56161	0.411575	0.452325	0.605137	0.3097	-1.77874	cluster3	miR-956-3p	3L	11772730	11774878	.	-
91	miR-984	-1.66102	-0.0580391	0.315069	0.978373	0.42562	0.115105	-0.140684	0.578722	1.04234	-1.59548	-1.45878	-0.474205	0.470187	1.15336	0.309439	cluster3	miR-984-5p	X	4367645	4369735	.	-
98	miR-992	-1.34867	0.768807	0.605924	0.768807	-0.794868	0.675413	0.233178	-1.41515	1.07744	-0.570885	0.663372	-1.65152	0.732473	0.490619	-0.234944	cluster3	miR-992-3p	2R	20584313	20586405	.	-
9	miR-1012	-0.508267	-0.977798	-0.643257	1.29356	0.835765	-1.14676	-0.172717	-0.725008	1.16282	0.881658	-1.00281	-1.02674	0.0622266	1.00759	0.959726	cluster4	miR-1012-3p	3R	26860348	26862407	.	-
13	miR-11	-1.6453	0.212921	-0.135495	0.774258	0.793614	-0.771096	-0.065518	-1.17428	0.99285	1.01805	0.120119	-0.367865	-0.480477	-0.930924	1.65915	cluster4	miR-11182	3R	21621496	21623571	.	-
21	miR-210	-1.54585	-0.0464462	0.0292813	0.342288	1.22073	-0.54394	-0.43239	-0.7936	0.0722421	1.69769	-0.312986	-0.465812	-0.86927	-0.0623527	1.71042	cluster4	miR-210-3p	X	18127218	18129318	.	+
22	miR-210	-0.318933	-0.990372	-0.752571	0.695219	1.36666	-0.5644	-0.763027	-0.688073	0.462463	1.55304	-0.481101	-0.585295	-0.784621	0.18483	1.66619	cluster4	miR-210-5p	X	18127218	18129318	.	+
26	miR-2498	-1.61805	0.492451	-0.1407	0.2345	1.0318	-0.967964	-0.856448	0.637875	1.37388	-0.187348	-1.1108	-0.642588	-0.319679	1.26257	0.8105	cluster4	miR-2498-3p	2R	20583708	20585820	.	-
30	miR-276a	-1.03041	-0.30634	-0.738	0.765849	1.30891	-0.796689	-0.717247	-0.524317	0.519777	1.51848	-0.483041	-0.605848	-0.755945	0.17193	1.6729	cluster4	miR-276a-3p	3L	10364227	10366325	.	+
33	miR-278	-1.68939	0.0736518	0.616834	0.138097	0.860806	-1.43608	0.387158	-0.558227	0.499704	1.10745	-0.161114	0.346506	0.898267	-1.65087	0.56721	cluster4	miR-278-3p	2R	15656065	15658163	.	+
38	miR-282	-0.676841	-0.956601	-0.374518	0.518911	1.48905	-1.27808	-0.0715726	-0.623704	0.874209	1.09915	-1.17173	-0.730968	0.46255	0.071314	1.36883	cluster4	miR-282-5p	3L	3250021	3252118	.	+
39	miR-282	-0.783752	-0.811945	-0.586405	1.06084	1.12126	-1.13454	-0.141818	-0.703836	0.646059	1.33414	-0.776483	-1.08141	-0.140866	0.675128	1.32363	cluster4	miR-282-3p	3L	3250021	3252118	.	+
46	miR-303	-1.4267	-0.558826	0.309047	0.563059	1.11342	-0.446603	1.59102	-0.725731	0.362865	-0.781556	-0.528974	-1.37052	0.553018	1.23427	0.112207	cluster4	miR-303-3p	X	4365178	4367248	.	-
60	miR-3641	-1.48047	0.0740233	-0.0740233	0.148047	1.33242	-1.77435	0.290145	0.569131	0.569131	0.345943	-1.27711	-0.493428	0.725629	1.24808	-0.203176	cluster4	miR-3641-5p	X	2170085	2172154	.	+
61	miR-3641	-1.19466	-0.725244	0.213583	0.330937	1.37538	-1.24728	-0.292522	-0.00812562	0.0121884	1.53574	-1.07483	-0.542737	-0.117061	0.148987	1.58564	cluster4	miR-3641-3p	X	2170085	2172154	.	+
71	miR-9371	-0.696165	-0.549604	-0.549604	0.0916006	1.70377	-0.666506	-0.156987	-0.404861	-0.528798	1.75715	-0.408796	-0.835366	-0.56876	0.14219	1.67073	cluster4	miR-9371-5p	3R	9988119	9990180	.	+
79	miR-965	-0.880972	-0.206759	-0.963376	0.752122	1.29898	-0.979442	0.229097	-0.411954	1.61629	-0.45399	-0.127136	-0.311688	0.57006	-1.39849	1.26726	cluster4	miR-965-3p	2L	242034	244141	.	-
85	miR-973	-1.37896	-0.461716	0.115429	0.424614	1.30064	-0.894048	-0.610437	-0.610437	1.38834	0.726583	-1.33487	-0.748829	0.455809	0.564335	1.06355	cluster4	miR-973-3p	X	19550527	19552628	.	+
86	miR-973	-1.22257	-0.325704	-0.514517	1.0904	0.972391	-1.33069	-0.282267	0.201619	1.45166	-0.0403239	-0.927551	-0.909037	-0.270304	0.951619	1.15527	cluster4	miR-973-5p	X	19550527	19552628	.	+
87	miR-974	-1.22386	-0.559888	-0.218931	0.741134	1.26154	-1.33296	-0.440522	-0.212666	1.06903	0.917122	-0.924461	-1.14457	0.229218	0.707387	1.13243	cluster4	miR-974-5p	X	19550677	19552778	.	+
88	miR-974	-0.813323	-0.813323	-0.526942	0.876327	1.27726	-1.07056	-0.310053	-0.719557	0.918459	1.18171	0.069843	-1.40462	0.186248	-0.24057	1.3891	cluster4	miR-974-3p	X	19550677	19552778	.	+
89	miR-982	-0.677551	-0.629836	-0.86841	1.19526	0.98054	-1.15053	-0.473748	-0.166119	1.53609	0.254306	-1.28504	-0.790796	0.268306	0.99791	0.809625	cluster4	miR-982-5p	X	4364805	4366898	.	-
96	miR-990	-1.56535	0.0842339	-0.231643	0.751085	0.96167	-0.38616	-0.427831	-0.955675	0.113903	1.65576	0.0796011	-0.254723	-1.20994	-0.175122	1.56018	cluster4	miR-990-3p	2R	16894222	16896308	.	-
97	miR-991	-1.08581	-0.847511	0.126401	0.426864	1.38006	-1.52548	-0.224485	0.719374	1.051	-0.0204078	-0.9283	-1.13284	0.393347	0.440549	1.22724	cluster4	miR-991-3p	2R	20584199	20586295	.	-
