# Supplementary material for: Distinct and Coordinated Regulation of Small Non-coding RNAs by E2f1 and p53 During Drosophila Development and in Response to DNA Damage
Source: Front Cell Dev Biol. 2021 Jul 22;9:695311. doi: 10.3389/fcell.2021.695311 (PMC8339594; doi:10.3389/fcell.2021.695311)
Supplement: Supplementary file 2 [file Data_Sheet.ZIP › Supplementary Tables/Table S8-p53_IR vs W1118_IR DE miRNAs.xlsx]

## Sheet: annotated miRNA-embryo
	baseMean	log2FoldChange	lfcSE	stat	pvalue	padj
miR-932-5p	27.343	2.10686	0.744102	2.83142	0.00463419	0.0483942
miR-34-5p	240.039	1.9798	0.614267	3.22303	0.00126842	0.0165574
miR-968-3p	69.1821	-1.7594	0.607877	-2.89433	0.00379963	0.040254
miR-966-5p	60.3134	-2.91268	0.578236	-5.03719	4.72417e-07	1.56971e-05
miR-1002-5p	3331.37	-3.1147	0.562214	-5.54005	3.02381e-08	1.30024e-06

## Sheet: novel miRNA-embryo
	baseMean	log2FoldChange	lfcSE	stat	pvalue	padj
novel-miR-22	41.1234	8.91755	1.32187	6.74618	1.51793e-11	9.24673e-10
novel-miR-367	12.5713	7.19999	1.47261	4.88929	1.01202e-06	3.21645e-05
novel-miR-369	11.5626	7.08109	1.48083	4.78184	1.73699e-06	5.29057e-05
novel-miR-1595	41.9633	6.50417	1.06359	6.11528	9.6388e-10	5.41997e-08
novel-miR-1271	12.0163	6.1508	1.49351	4.11835	3.81595e-05	0.00103313
novel-miR-1593	5.73322	6.08808	1.69178	3.59862	0.000319911	0.00599628
novel-miR-1594	5.73322	6.08808	1.69178	3.59862	0.000319911	0.00599628
novel-miR-1610	5.73322	6.08808	1.69178	3.59862	0.000319911	0.00599628
novel-miR-1605	30.5732	6.00664	1.1355	5.28984	1.22421e-07	4.47449e-06
novel-miR-1611	897.844	5.5555	0.471477	11.7832	4.76554e-32	3.48361e-29
novel-miR-1062	6.95808	5.36089	1.51831	3.53082	0.000414274	0.00672965
novel-miR-1207	6.95808	5.36089	1.51831	3.53082	0.000414274	0.00672965
novel-miR-1210	6.95808	5.36089	1.51831	3.53082	0.000414274	0.00672965
novel-miR-1213	6.95808	5.36089	1.51831	3.53082	0.000414274	0.00672965
novel-miR-1269	5.40707	4.97613	1.60108	3.10799	0.00188365	0.0229491
novel-miR-1615	1921.04	4.75469	0.636493	7.47014	8.01093e-14	6.50665e-12
novel-miR-1284	1443.11	4.27028	0.474457	9.00036	2.24976e-19	2.05572e-17
novel-miR-340	1443.11	4.27028	0.474457	9.00036	2.24976e-19	2.05572e-17
novel-miR-64	1443.11	4.27028	0.474457	9.00036	2.24976e-19	2.05572e-17
novel-miR-659	1443.11	4.27028	0.474457	9.00036	2.24976e-19	2.05572e-17
novel-miR-854	1443.11	4.27028	0.474457	9.00036	2.24976e-19	2.05572e-17
novel-miR-1510	248.143	3.73384	0.68298	5.46698	4.57767e-08	1.85904e-06
novel-miR-795	9.65411	3.52198	1.06083	3.32003	0.000900066	0.0129009
novel-miR-240	10.925	2.96048	1.02243	2.89552	0.00378525	0.040254
novel-miR-824	11.7794	2.95897	1.00523	2.94359	0.00324431	0.036486
novel-miR-529	226.409	2.83497	0.491537	5.76756	8.04253e-09	3.67443e-07
novel-miR-1275	75.0324	2.79262	0.721554	3.87028	0.000108708	0.00256341
novel-miR-1412	38.2239	2.75677	0.645097	4.27341	1.92503e-05	0.00054123
novel-miR-1111	14.9317	2.34066	0.794115	2.94752	0.00320339	0.036486
novel-miR-104	67.9655	2.26195	0.656943	3.44315	0.000574985	0.00840628
novel-miR-1260	48.7896	2.04446	0.584682	3.4967	0.000471055	0.00717378
novel-miR-325	48.7896	2.04446	0.584682	3.4967	0.000471055	0.00717378
novel-miR-282-0	153.107	2.03417	0.617009	3.29682	0.000977855	0.0133442
novel-miR-1080	294.419	1.87842	0.505545	3.71562	0.000202702	0.0043581
novel-miR-188	124.382	1.79161	0.564763	3.17231	0.00151229	0.0190601
novel-miR-189	124.382	1.79161	0.564763	3.17231	0.00151229	0.0190601
novel-miR-344	81.7575	1.68527	0.561312	3.00238	0.00267876	0.0315834
novel-miR-534	1366.19	1.59396	0.485473	3.28331	0.00102595	0.0136358
novel-miR-20	3344.37	1.49871	0.453657	3.30362	0.000954466	0.0133442
novel-miR-51	744.171	-1.35688	0.441346	-3.07441	0.00210918	0.0252756
novel-miR-34	145.497	-1.46035	0.501982	-2.90916	0.00362404	0.0395399
novel-miR-41	145.497	-1.46035	0.501982	-2.90916	0.00362404	0.0395399
novel-miR-827	201.561	-1.95553	0.476379	-4.10498	4.04351e-05	0.00105564
novel-miR-262	28.2982	-2.169	0.686776	-3.15824	0.00158726	0.0196659
novel-miR-1013	92.277	-2.26272	0.608258	-3.72001	0.000199217	0.0043581
novel-miR-1263	272.602	-2.31635	0.576183	-4.02017	5.81558e-05	0.00141706
novel-miR-1265	272.602	-2.31635	0.576183	-4.02017	5.81558e-05	0.00141706
novel-miR-1603	21.5595	-2.53405	0.727754	-3.48201	0.000497667	0.00742439
novel-miR-425	64.2438	-2.54174	0.717747	-3.54128	0.000398197	0.00672965
novel-miR-721-0	21.9141	-2.56424	0.778326	-3.29456	0.000985752	0.0133442
novel-miR-631	12894.8	-2.6904	0.531334	-5.06349	4.1166e-07	1.43297e-05
novel-miR-59	62.1138	-2.81289	0.613976	-4.58144	4.61784e-06	0.000135026
novel-miR-1547	18.7355	-2.93305	0.808007	-3.62998	0.000283438	0.00575536
novel-miR-57	18.7355	-2.93305	0.808007	-3.62998	0.000283438	0.00575536
novel-miR-268	16.1207	-3.21363	0.915496	-3.51026	0.000447672	0.0071141
novel-miR-895	48.0502	-3.29039	0.619748	-5.30923	1.10088e-07	4.2355e-06
novel-miR-1261	176.35	-3.79639	1.288	-2.94751	0.00320341	0.036486
novel-miR-4	10.1797	-4.69858	1.31603	-3.57027	0.000356617	0.00651717
novel-miR-1550	37.5183	-4.81539	0.800193	-6.01779	1.76816e-09	8.61685e-08
novel-miR-58	37.5183	-4.81539	0.800193	-6.01779	1.76816e-09	8.61685e-08
novel-miR-1355	282.003	-5.39699	0.584656	-9.23106	2.67963e-20	6.52937e-18
novel-miR-139	6.28228	-5.98943	1.57774	-3.79621	0.000146925	0.00335632
novel-miR-43	963.773	-6.50953	0.608442	-10.6987	1.03228e-26	3.77297e-24
novel-miR-1264	71.3937	-6.65987	0.917598	-7.25794	3.93039e-13	2.61192e-11
novel-miR-1266	71.3937	-6.65987	0.917598	-7.25794	3.93039e-13	2.61192e-11

## Sheet: annotated miRNA-L3
	baseMean	log2FoldChange	lfcSE	stat	pvalue	padj
miR-994-5p	48.9432	1.8536	0.474365	3.90753	9.32442e-05	0.00653426
miR-318-3p	532.45	1.37137	0.353179	3.88293	0.000103204	0.00671566
miR-990-5p	129.361	1.19829	0.355984	3.36613	0.000762295	0.0315659
miR-970-5p	501.721	-1.23393	0.329444	-3.7455	0.000180035	0.00962513
miR-966-5p	187.805	-3.46151	0.393449	-8.79785	1.39466e-18	3.17634e-16
miR-979-5p	9.97666	-4.09078	1.14613	-3.56923	0.000358037	0.015532
miR-963-3p	381.081	-4.74812	0.422438	-11.2398	2.59979e-29	2.36841e-26
miR-1004-5p	36.503	-8.48258	1.28369	-6.60795	3.89689e-11	7.10014e-09

## Sheet: novel miRNA-L3
	baseMean	log2FoldChange	lfcSE	stat	pvalue	padj
novel-miR-1611	9.05272	6.73165	1.44321	4.66435	3.09587e-06	0.000331739
novel-miR-1505	87.7773	6.34826	0.690615	9.19219	3.84939e-20	1.16893e-17
novel-miR-1506	87.7773	6.34826	0.690615	9.19219	3.84939e-20	1.16893e-17
novel-miR-1600	11.1967	4.54968	1.12191	4.05531	5.00684e-05	0.00380102
novel-miR-33	10.0842	4.36008	1.16838	3.73172	0.000190178	0.00962513
novel-miR-795	48.1097	3.3956	0.527703	6.43468	1.23737e-10	1.87873e-08
novel-miR-1504	524.496	2.26122	0.493996	4.57741	4.70761e-06	0.000389875
novel-miR-1240	29.7676	1.8891	0.580913	3.25194	0.00114619	0.0453991
novel-miR-447	2437.82	1.74808	0.473928	3.68851	0.000225575	0.0104624
novel-miR-1507	117.98	1.46118	0.382365	3.82142	0.000132683	0.00755465
novel-miR-1392	115.123	-1.46473	0.397602	-3.6839	0.000229689	0.0104624
novel-miR-519	11.9928	-4.96733	1.28644	-3.86129	0.000112792	0.00685024
novel-miR-1224-1	10.1094	-6.63264	1.43227	-4.63086	3.64149e-06	0.000331739
novel-miR-1225	10.1094	-6.63264	1.43227	-4.63086	3.64149e-06	0.000331739
novel-miR-500	12.234	-6.90797	1.42624	-4.84348	1.27582e-06	0.000166038
